# Supplementary material for: Editorial Note: Measurement and driving factors of carbon productivity in China’s provinces: From the perspective of embodied carbon emissions
Source: PLoS One. 2025 Dec 15;20(12):e0338756. doi: 10.1371/journal.pone.0338756 (PMC12704855; doi:10.1371/journal.pone.0338756)
Supplement: S1 File — (ZIP) [file pone.0338756.s001.zip]

Archive with 250 entries (241 files):
- Input-Output Tables of China's Provinces/
- Input-Output Tables of China's Provinces/Input-Output Tables of Various Provinces in 2002/
- Input-Output Tables of China's Provinces/Input-Output Tables of Various Provinces in 2002/10μ▒ƒΦïÅ.xls
- Input-Output Tables of China's Provinces/Input-Output Tables of Various Provinces in 2002/11μ╡Öμ▒ƒ.xls
- Input-Output Tables of China's Provinces/Input-Output Tables of Various Provinces in 2002/12σ«ëσ╛╜.xls
- Input-Output Tables of China's Provinces/Input-Output Tables of Various Provinces in 2002/12τaÅσ╗║.xls
- Input-Output Tables of China's Provinces/Input-Output Tables of Various Provinces in 2002/14μ▒ƒΦÑ┐.xls
- Input-Output Tables of China's Provinces/Input-Output Tables of Various Provinces in 2002/15σ▒▒Σ╕£.xls
- Input-Output Tables of China's Provinces/Input-Output Tables of Various Provinces in 2002/16μ▓│σìù.xls
- Input-Output Tables of China's Provinces/Input-Output Tables of Various Provinces in 2002/17μ╣ûσîù.xls
- Input-Output Tables of China's Provinces/Input-Output Tables of Various Provinces in 2002/18μ╣ûσìù.xls
- Input-Output Tables of China's Provinces/Input-Output Tables of Various Provinces in 2002/19σ╣┐Σ╕£.xls
- Input-Output Tables of China's Provinces/Input-Output Tables of Various Provinces in 2002/1σîùΣ║1⁄4.xls
- Input-Output Tables of China's Provinces/Input-Output Tables of Various Provinces in 2002/20σ╣┐ΦÑ┐.xls
- Input-Output Tables of China's Provinces/Input-Output Tables of Various Provinces in 2002/21μ╡╖σìù.xls
- Input-Output Tables of China's Provinces/Input-Output Tables of Various Provinces in 2002/22Θçìσ║å.xls
- Input-Output Tables of China's Provinces/Input-Output Tables of Various Provinces in 2002/23σ¢¢σ╖¥.xls
- Input-Output Tables of China's Provinces/Input-Output Tables of Various Provinces in 2002/24Φ┤╡σ╖₧.xls
- Input-Output Tables of China's Provinces/Input-Output Tables of Various Provinces in 2002/25Σ║æσìù.xls
- Input-Output Tables of China's Provinces/Input-Output Tables of Various Provinces in 2002/26ΘÖòΦÑ┐.xls
- Input-Output Tables of China's Provinces/Input-Output Tables of Various Provinces in 2002/27τöÿΦéâ.xls
- Input-Output Tables of China's Provinces/Input-Output Tables of Various Provinces in 2002/28Θ¥Æμ╡╖.xls
- Input-Output Tables of China's Provinces/Input-Output Tables of Various Provinces in 2002/29σ«üσñÅ.xls
- Input-Output Tables of China's Provinces/Input-Output Tables of Various Provinces in 2002/2σñ⌐μ┤Ñ.xls
- Input-Output Tables of China's Provinces/Input-Output Tables of Various Provinces in 2002/30μû░τûå.xls
- Input-Output Tables of China's Provinces/Input-Output Tables of Various Provinces in 2002/3μ▓│σîù.xls
- Input-Output Tables of China's Provinces/Input-Output Tables of Various Provinces in 2002/4σ▒▒ΦÑ┐.xls
- Input-Output Tables of China's Provinces/Input-Output Tables of Various Provinces in 2002/5σåàΦÆÖσÅñ.xls
- Input-Output Tables of China's Provinces/Input-Output Tables of Various Provinces in 2002/6Φ╛╜σ«ü.xls
- Input-Output Tables of China's Provinces/Input-Output Tables of Various Provinces in 2002/7σÉëμ₧ù.xls
- Input-Output Tables of China's Provinces/Input-Output Tables of Various Provinces in 2002/8Θ╗æΘ╛Öμ▒ƒ.xls
- Input-Output Tables of China's Provinces/Input-Output Tables of Various Provinces in 2002/9Σ╕èμ╡╖.xls
- Input-Output Tables of China's Provinces/Input-Output Tables of Various Provinces in 2007/
- Input-Output Tables of China's Provinces/Input-Output Tables of Various Provinces in 2007/10μ▒ƒΦïÅ.xls
- Input-Output Tables of China's Provinces/Input-Output Tables of Various Provinces in 2007/11μ╡Öμ▒ƒ.xls
- Input-Output Tables of China's Provinces/Input-Output Tables of Various Provinces in 2007/12σ«ëσ╛╜.xls
- Input-Output Tables of China's Provinces/Input-Output Tables of Various Provinces in 2007/13τaÅσ╗║.xls
- Input-Output Tables of China's Provinces/Input-Output Tables of Various Provinces in 2007/14μ▒ƒΦÑ┐.xls
- Input-Output Tables of China's Provinces/Input-Output Tables of Various Provinces in 2007/15σ▒▒Σ╕£.xls
- Input-Output Tables of China's Provinces/Input-Output Tables of Various Provinces in 2007/16μ▓│σìù.xls
- Input-Output Tables of China's Provinces/Input-Output Tables of Various Provinces in 2007/17μ╣ûσîù.xls
- Input-Output Tables of China's Provinces/Input-Output Tables of Various Provinces in 2007/18μ╣ûσìù.xls
- Input-Output Tables of China's Provinces/Input-Output Tables of Various Provinces in 2007/19σ╣┐Σ╕£.xls
- Input-Output Tables of China's Provinces/Input-Output Tables of Various Provinces in 2007/1σîùΣ║1⁄4.xls
- Input-Output Tables of China's Provinces/Input-Output Tables of Various Provinces in 2007/20σ╣┐ΦÑ┐.xls
- Input-Output Tables of China's Provinces/Input-Output Tables of Various Provinces in 2007/21μ╡╖σìù.xls
- Input-Output Tables of China's Provinces/Input-Output Tables of Various Provinces in 2007/22Θçìσ║å.xls
- Input-Output Tables of China's Provinces/Input-Output Tables of Various Provinces in 2007/23σ¢¢σ╖¥.xls
- Input-Output Tables of China's Provinces/Input-Output Tables of Various Provinces in 2007/24Φ┤╡σ╖₧.xls
- Input-Output Tables of China's Provinces/Input-Output Tables of Various Provinces in 2007/25Σ║æσìù.xls
- Input-Output Tables of China's Provinces/Input-Output Tables of Various Provinces in 2007/26ΘÖòΦÑ┐.xls
- Input-Output Tables of China's Provinces/Input-Output Tables of Various Provinces in 2007/27τöÿΦéâ.xls
- Input-Output Tables of China's Provinces/Input-Output Tables of Various Provinces in 2007/28Θ¥Æμ╡╖.xls
- Input-Output Tables of China's Provinces/Input-Output Tables of Various Provinces in 2007/29σ«üσñÅ.xls
- Input-Output Tables of China's Provinces/Input-Output Tables of Various Provinces in 2007/2σñ⌐μ┤Ñ.xls
- Input-Output Tables of China's Provinces/Input-Output Tables of Various Provinces in 2007/30μû░τûå.xls
- Input-Output Tables of China's Provinces/Input-Output Tables of Various Provinces in 2007/3μ▓│σîù.xls
- Input-Output Tables of China's Provinces/Input-Output Tables of Various Provinces in 2007/4σ▒▒ΦÑ┐.xls
- Input-Output Tables of China's Provinces/Input-Output Tables of Various Provinces in 2007/5σåàΦÆÖσÅñ.xls
- Input-Output Tables of China's Provinces/Input-Output Tables of Various Provinces in 2007/6Φ╛╜σ«ü.xls
- Input-Output Tables of China's Provinces/Input-Output Tables of Various Provinces in 2007/7σÉëμ₧ù.xls
- Input-Output Tables of China's Provinces/Input-Output Tables of Various Provinces in 2007/8Θ╗æΘ╛Öμ▒ƒ.xls
- Input-Output Tables of China's Provinces/Input-Output Tables of Various Provinces in 2007/9Σ╕èμ╡╖.xls
- Input-Output Tables of China's Provinces/Input-Output Tables of Various Provinces in 2012/
- Input-Output Tables of China's Provinces/Input-Output Tables of Various Provinces in 2012/10μ▒ƒΦïÅ.xls
- Input-Output Tables of China's Provinces/Input-Output Tables of Various Provinces in 2012/11μ╡Öμ▒ƒ.xls
- Input-Output Tables of China's Provinces/Input-Output Tables of Various Provinces in 2012/12σ«ëσ╛╜.xls
- Input-Output Tables of China's Provinces/Input-Output Tables of Various Provinces in 2012/13τaÅσ╗║.xls
- Input-Output Tables of China's Provinces/Input-Output Tables of Various Provinces in 2012/14μ▒ƒΦÑ┐.xls
- Input-Output Tables of China's Provinces/Input-Output Tables of Various Provinces in 2012/15σ▒▒Σ╕£.xls
- Input-Output Tables of China's Provinces/Input-Output Tables of Various Provinces in 2012/16μ▓│σìù.xls
- Input-Output Tables of China's Provinces/Input-Output Tables of Various Provinces in 2012/17μ╣ûσîù.xls
- Input-Output Tables of China's Provinces/Input-Output Tables of Various Provinces in 2012/18μ╣ûσìù.xls
- Input-Output Tables of China's Provinces/Input-Output Tables of Various Provinces in 2012/19σ╣┐Σ╕£.xls
- Input-Output Tables of China's Provinces/Input-Output Tables of Various Provinces in 2012/1σîùΣ║1⁄4.xls
- Input-Output Tables of China's Provinces/Input-Output Tables of Various Provinces in 2012/20σ╣┐ΦÑ┐.xls
- Input-Output Tables of China's Provinces/Input-Output Tables of Various Provinces in 2012/21μ╡╖σìù.xls
- Input-Output Tables of China's Provinces/Input-Output Tables of Various Provinces in 2012/22Θçìσ║å.xls
- Input-Output Tables of China's Provinces/Input-Output Tables of Various Provinces in 2012/23σ¢¢σ╖¥.xls
- Input-Output Tables of China's Provinces/Input-Output Tables of Various Provinces in 2012/24Φ┤╡σ╖₧.xls
- Input-Output Tables of China's Provinces/Input-Output Tables of Various Provinces in 2012/25Σ║æσìù.xls
- Input-Output Tables of China's Provinces/Input-Output Tables of Various Provinces in 2012/26ΘÖòΦÑ┐.xls
- Input-Output Tables of China's Provinces/Input-Output Tables of Various Provinces in 2012/27τöÿΦéâ.xls
- Input-Output Tables of China's Provinces/Input-Output Tables of Various Provinces in 2012/28Θ¥Æμ╡╖.xls
- Input-Output Tables of China's Provinces/Input-Output Tables of Various Provinces in 2012/29σ«üσñÅ.xls
- Input-Output Tables of China's Provinces/Input-Output Tables of Various Provinces in 2012/2σñ⌐μ┤Ñ.xls
- Input-Output Tables of China's Provinces/Input-Output Tables of Various Provinces in 2012/30μû░τûå.xls
- Input-Output Tables of China's Provinces/Input-Output Tables of Various Provinces in 2012/31ΦÑ┐ΦùÅ.xls
- Input-Output Tables of China's Provinces/Input-Output Tables of Various Provinces in 2012/3μ▓│σîù.xls
- Input-Output Tables of China's Provinces/Input-Output Tables of Various Provinces in 2012/4σ▒▒ΦÑ┐.xls
- Input-Output Tables of China's Provinces/Input-Output Tables of Various Provinces in 2012/5σåàΦÆÖσÅñ.xls
- Input-Output Tables of China's Provinces/Input-Output Tables of Various Provinces in 2012/6Φ╛╜σ«ü.xls
- Input-Output Tables of China's Provinces/Input-Output Tables of Various Provinces in 2012/7σÉëμ₧ù.xls
- Input-Output Tables of China's Provinces/Input-Output Tables of Various Provinces in 2012/8Θ╗æΘ╛Öμ▒ƒ.xls
- Input-Output Tables of China's Provinces/Input-Output Tables of Various Provinces in 2012/9Σ╕èμ╡╖.xls
- Input-Output Tables of China's Provinces/Input-Output Tables of Various Provinces in 2017/
- Input-Output Tables of China's Provinces/Input-Output Tables of Various Provinces in 2017/02-σñ⌐μ┤Ñ.xls
- Input-Output Tables of China's Provinces/Input-Output Tables of Various Provinces in 2017/03-μ▓│σîù.xls
- Input-Output Tables of China's Provinces/Input-Output Tables of Various Provinces in 2017/04-σ▒▒ΦÑ┐.xls
- Input-Output Tables of China's Provinces/Input-Output Tables of Various Provinces in 2017/05-σåàΦÆÖσÅñ.xls
- Input-Output Tables of China's Provinces/Input-Output Tables of Various Provinces in 2017/06-Φ╛╜σ«ü.xls
- Input-Output Tables of China's Provinces/Input-Output Tables of Various Provinces in 2017/07-σÉëμ₧ù.xls
- Input-Output Tables of China's Provinces/Input-Output Tables of Various Provinces in 2017/08-Θ╗æΘ╛Öμ▒ƒ.xls
- Input-Output Tables of China's Provinces/Input-Output Tables of Various Provinces in 2017/09-Σ╕èμ╡╖.xls
- Input-Output Tables of China's Provinces/Input-Output Tables of Various Provinces in 2017/10-μ▒ƒΦïÅ.xls
- Input-Output Tables of China's Provinces/Input-Output Tables of Various Provinces in 2017/11-μ╡Öμ▒ƒ.xls
- Input-Output Tables of China's Provinces/Input-Output Tables of Various Provinces in 2017/12-σ«ëσ╛╜.xls
- Input-Output Tables of China's Provinces/Input-Output Tables of Various Provinces in 2017/13-τaÅσ╗║.xls
- Input-Output Tables of China's Provinces/Input-Output Tables of Various Provinces in 2017/14-μ▒ƒΦÑ┐.xls
- Input-Output Tables of China's Provinces/Input-Output Tables of Various Provinces in 2017/15-σ▒▒Σ╕£.xls
- Input-Output Tables of China's Provinces/Input-Output Tables of Various Provinces in 2017/16-μ▓│σìù.xls
- Input-Output Tables of China's Provinces/Input-Output Tables of Various Provinces in 2017/17-μ╣ûσîù.xls
- Input-Output Tables of China's Provinces/Input-Output Tables of Various Provinces in 2017/18-μ╣ûσìù.xls
- Input-Output Tables of China's Provinces/Input-Output Tables of Various Provinces in 2017/19-σ╣┐Σ╕£.xls
- Input-Output Tables of China's Provinces/Input-Output Tables of Various Provinces in 2017/20-σ╣┐ΦÑ┐.xls
- Input-Output Tables of China's Provinces/Input-Output Tables of Various Provinces in 2017/21-μ╡╖σìù.xls
- Input-Output Tables of China's Provinces/Input-Output Tables of Various Provinces in 2017/22-Θçìσ║å.xls
- Input-Output Tables of China's Provinces/Input-Output Tables of Various Provinces in 2017/23-σ¢¢σ╖¥.xls
- Input-Output Tables of China's Provinces/Input-Output Tables of Various Provinces in 2017/24-Φ┤╡σ╖₧.xls
- Input-Output Tables of China's Provinces/Input-Output Tables of Various Provinces in 2017/25-Σ║æσìù.xls
- Input-Output Tables of China's Provinces/Input-Output Tables of Various Provinces in 2017/26-ΦÑ┐ΦùÅ.xls
- Input-Output Tables of China's Provinces/Input-Output Tables of Various Provinces in 2017/27-ΘÖòΦÑ┐.xls
- Input-Output Tables of China's Provinces/Input-Output Tables of Various Provinces in 2017/28-τöÿΦéâ.xls
- Input-Output Tables of China's Provinces/Input-Output Tables of Various Provinces in 2017/29-Θ¥Æμ╡╖.xls
- Input-Output Tables of China's Provinces/Input-Output Tables of Various Provinces in 2017/30-σ«üσñÅ.xls
- Input-Output Tables of China's Provinces/Input-Output Tables of Various Provinces in 2017/31-μû░τûå.xls
- Regional Energy Balance Sheet in 2002/
- Regional Energy Balance Sheet in 2002/N2006050897000125.xls
- Regional Energy Balance Sheet in 2002/N2006050897000128.xls
- Regional Energy Balance Sheet in 2002/N2006050897000130.xls
- Regional Energy Balance Sheet in 2002/N2006050897000134.xls
- Regional Energy Balance Sheet in 2002/N2006050897000137.xls
- Regional Energy Balance Sheet in 2002/N2006050897000139.xls
- Regional Energy Balance Sheet in 2002/N2006050897000142.xls
- Regional Energy Balance Sheet in 2002/N2006050897000145.xls
- Regional Energy Balance Sheet in 2002/N2006050897000148.xls
- Regional Energy Balance Sheet in 2002/N2006050897000151.xls
- Regional Energy Balance Sheet in 2002/N2006050897000154.xls
- Regional Energy Balance Sheet in 2002/N2006050897000157.xls
- Regional Energy Balance Sheet in 2002/N2006050897000160.xls
- Regional Energy Balance Sheet in 2002/N2006050897000163.xls
- Regional Energy Balance Sheet in 2002/N2006050897000166.xls
- Regional Energy Balance Sheet in 2002/N2006050897000169.xls
- Regional Energy Balance Sheet in 2002/N2006050897000172.xls
- Regional Energy Balance Sheet in 2002/N2006050897000175.xls
- Regional Energy Balance Sheet in 2002/N2006050897000178.xls
- Regional Energy Balance Sheet in 2002/N2006050897000181.xls
- Regional Energy Balance Sheet in 2002/N2006050897000183.xls
- Regional Energy Balance Sheet in 2002/N2006050897000186.xls
- Regional Energy Balance Sheet in 2002/N2006050897000189.xls
- Regional Energy Balance Sheet in 2002/N2006050897000192.xls
- Regional Energy Balance Sheet in 2002/N2006050897000195.xls
- Regional Energy Balance Sheet in 2002/N2006050897000198.xls
- Regional Energy Balance Sheet in 2002/N2006050897000201.xls
- Regional Energy Balance Sheet in 2002/N2006050897000204.xls
- Regional Energy Balance Sheet in 2002/N2006050897000207.xls
- Regional Energy Balance Sheet in 2002/N2006061486000141.xls
- Regional Energy Balance Sheet in 2007/
- Regional Energy Balance Sheet in 2007/N2009060138000093.xls
- Regional Energy Balance Sheet in 2007/N2009060138000094.xls
- Regional Energy Balance Sheet in 2007/N2009060138000095.xls
- Regional Energy Balance Sheet in 2007/N2009060138000096.xls
- Regional Energy Balance Sheet in 2007/N2009060138000097.xls
- Regional Energy Balance Sheet in 2007/N2009060138000098.xls
- Regional Energy Balance Sheet in 2007/N2009060138000099.xls
- Regional Energy Balance Sheet in 2007/N2009060138000100.xls
- Regional Energy Balance Sheet in 2007/N2009060138000101.xls
- Regional Energy Balance Sheet in 2007/N2009060138000102.xls
- Regional Energy Balance Sheet in 2007/N2009060138000103.xls
- Regional Energy Balance Sheet in 2007/N2009060138000104.xls
- Regional Energy Balance Sheet in 2007/N2009060138000105.xls
- Regional Energy Balance Sheet in 2007/N2009060138000106.xls
- Regional Energy Balance Sheet in 2007/N2009060138000107.xls
- Regional Energy Balance Sheet in 2007/N2009060138000108.xls
- Regional Energy Balance Sheet in 2007/N2009060138000109.xls
- Regional Energy Balance Sheet in 2007/N2009060138000110.xls
- Regional Energy Balance Sheet in 2007/N2009060138000111.xls
- Regional Energy Balance Sheet in 2007/N2009060138000112.xls
- Regional Energy Balance Sheet in 2007/N2009060138000113.xls
- Regional Energy Balance Sheet in 2007/N2009060138000114.xls
- Regional Energy Balance Sheet in 2007/N2009060138000115.xls
- Regional Energy Balance Sheet in 2007/N2009060138000116.xls
- Regional Energy Balance Sheet in 2007/N2009060138000117.xls
- Regional Energy Balance Sheet in 2007/N2009060138000118.xls
- Regional Energy Balance Sheet in 2007/N2009060138000119.xls
- Regional Energy Balance Sheet in 2007/N2009060138000120.xls
- Regional Energy Balance Sheet in 2007/N2009060138000121.xls
- Regional Energy Balance Sheet in 2007/N2009060138000122.xls
- Regional Energy Balance Sheet in 2012/
- Regional Energy Balance Sheet in 2012/N2014030143000089.xls
- Regional Energy Balance Sheet in 2012/N2014030143000090.xls
- Regional Energy Balance Sheet in 2012/N2014030143000091.xls
- Regional Energy Balance Sheet in 2012/N2014030143000092.xls
- Regional Energy Balance Sheet in 2012/N2014030143000093.xls
- Regional Energy Balance Sheet in 2012/N2014030143000094.xls
- Regional Energy Balance Sheet in 2012/N2014030143000095.xls
- Regional Energy Balance Sheet in 2012/N2014030143000096.xls
- Regional Energy Balance Sheet in 2012/N2014030143000097.xls
- Regional Energy Balance Sheet in 2012/N2014030143000098.xls
- Regional Energy Balance Sheet in 2012/N2014030143000099.xls
- Regional Energy Balance Sheet in 2012/N2014030143000100.xls
- Regional Energy Balance Sheet in 2012/N2014030143000101.xls
- Regional Energy Balance Sheet in 2012/N2014030143000102.xls
- Regional Energy Balance Sheet in 2012/N2014030143000103.xls
- Regional Energy Balance Sheet in 2012/N2014030143000104.xls
- Regional Energy Balance Sheet in 2012/N2014030143000105.xls
- Regional Energy Balance Sheet in 2012/N2014030143000106.xls
- Regional Energy Balance Sheet in 2012/N2014030143000107.xls
- Regional Energy Balance Sheet in 2012/N2014030143000108.xls
- Regional Energy Balance Sheet in 2012/N2014030143000109.xls
- Regional Energy Balance Sheet in 2012/N2014030143000110.xls
- Regional Energy Balance Sheet in 2012/N2014030143000111.xls
- Regional Energy Balance Sheet in 2012/N2014030143000112.xls
- Regional Energy Balance Sheet in 2012/N2014030143000113.xls
- Regional Energy Balance Sheet in 2012/N2014030143000114.xls
- Regional Energy Balance Sheet in 2012/N2014030143000115.xls
- Regional Energy Balance Sheet in 2012/N2014030143000116.xls
- Regional Energy Balance Sheet in 2012/N2014030143000117.xls
- Regional Energy Balance Sheet in 2012/N2014030143000118.xls
- Regional Energy Balance Sheet in 2017/
- Regional Energy Balance Sheet in 2017/N2019080025000081.xls
- Regional Energy Balance Sheet in 2017/N2019080025000082.xls
- Regional Energy Balance Sheet in 2017/N2019080025000083.xls
- Regional Energy Balance Sheet in 2017/N2019080025000084.xls
- Regional Energy Balance Sheet in 2017/N2019080025000085.xls
- Regional Energy Balance Sheet in 2017/N2019080025000086.xls
- Regional Energy Balance Sheet in 2017/N2019080025000087.xls
- Regional Energy Balance Sheet in 2017/N2019080025000088.xls
- Regional Energy Balance Sheet in 2017/N2019080025000089.xls
- Regional Energy Balance Sheet in 2017/N2019080025000090.xls
- Regional Energy Balance Sheet in 2017/N2019080025000091.xls
- Regional Energy Balance Sheet in 2017/N2019080025000092.xls
- Regional Energy Balance Sheet in 2017/N2019080025000093.xls
- Regional Energy Balance Sheet in 2017/N2019080025000094.xls
- Regional Energy Balance Sheet in 2017/N2019080025000095.xls
- Regional Energy Balance Sheet in 2017/N2019080025000096.xls
- Regional Energy Balance Sheet in 2017/N2019080025000097.xls
- Regional Energy Balance Sheet in 2017/N2019080025000098.xls
- Regional Energy Balance Sheet in 2017/N2019080025000099.xls
- Regional Energy Balance Sheet in 2017/N2019080025000100.xls
- Regional Energy Balance Sheet in 2017/N2019080025000101.xls
- Regional Energy Balance Sheet in 2017/N2019080025000102.xls
- Regional Energy Balance Sheet in 2017/N2019080025000103.xls
- Regional Energy Balance Sheet in 2017/N2019080025000104.xls
- Regional Energy Balance Sheet in 2017/N2019080025000105.xls
- Regional Energy Balance Sheet in 2017/N2019080025000106.xls
- Regional Energy Balance Sheet in 2017/N2019080025000107.xls
- Regional Energy Balance Sheet in 2017/N2019080025000108.xls
- Regional Energy Balance Sheet in 2017/N2019080025000109.xls
- Regional Energy Balance Sheet in 2017/N2019080025000110.xls
