# Supplementary material for: Editorial Note: Measurement and driving factors of carbon productivity in China’s provinces: From the perspective of embodied carbon emissions
Source: PLoS One. 2025 Dec 15;20(12):e0338756. doi: 10.1371/journal.pone.0338756 (PMC12704855; doi:10.1371/journal.pone.0338756)
Supplement: S1 File — (ZIP) [file pone.0338756.s001.zip › Input-Output Tables of China's Provinces/Input-Output Tables of Various Provinces in 2002/10μ▒ƒΦïÅ.xls]

## Sheet: Sheet1
江苏2002年投入产出表
(按当年生产者价格计算)
产出 投入		代码	农林牧渔业	煤炭开采和洗选业	石油和天然气开采业	金属矿采选业	非金属矿采选业	食品制造 及烟草加工业	纺织业	服装皮革羽绒 及其制品业	木材加工 及家具制造业	造纸印刷 及文教用品制造业	石油加工、炼焦 及核燃料加工业	化学工业	非金属矿物制品业	金属冶炼 及压延加工业	金属制品业	通用、专用设备 制造业	交通运输设备 制造业	电气、机械 及器材制造业	通信设备、计算机 及其他电子设备制造业	仪器仪表及 文化办公用机械制造业	其他制造业	废品废料	电力、热力的生产 和供应业	燃气生产和供应业	水的生产和供应业	建筑业	交通运输及仓储业	邮政业	信息传输、计算机服务 和软件业	批发和零售贸易业	住宿和餐饮业	金融保险业	房地产业	租赁和商务服务业	旅游业	科学研究事业	综合技术服务业	其他社会服务业	教育事业	卫生、社会保障 和社会福利业	文化、体育和娱乐业	公共管理和社会组织	中间使用合计	最终消费
																																														居民消费			政府消费
																																														农村居民消费	城镇居民消费	小计
部门名称		-	01	02	03	04	05	06	07	08	09	10	11	12	13	14	15	16	17	18	19	20	21	22	23	24	25	26	27	28	29	30	31	32	33	34	35	36	37	38	39	40	41	42	TIU	FU101	FU102	THC	FU103
中间投入	农林牧渔业	01	5.66139e+06	29065.5	816.223	0.522209	1.72067	5.93063e+06	3.76412e+06	124767	105165	211916	0.000327415	433003	125939	7504.22	2587.67	132553	373281	59.0233	2538.02	5	4	0	21735.4	0.000203454	0.000132885	27684.1	253164	0	0.432468	232350	1.65495e+06	0	44629.7	12449.1	0.0358354	0	34954.4	210244	0	0	40797.3	0	1.94383e+07	2.20099e+06	2.1082e+06	4.30919e+06	362530
	煤炭开采和洗选业	02	5656.6	3887.86	14.9732	3558.71	254.059	12799	8421.17	4821.39	24967.5	3761.7	17736.6	171867	303349	103298	19014.6	14980.4	5389.84	3383.55	11179.5	28	5335	0	790544	26166.2	58.7067	28655.3	910.668	66.7183	0	525.443	3257.86	0	0	134.768	0	0	283.758	4249.94	0	0	91.3604	0	1.57865e+06	29542.7	37626.3	67169	0
	石油和天然气开采业	03	11687.9	0	97.1268	412.232	518.84	2702.36	3358.1	90.3679	60.834	269933	1.16621e+06	520292	1547.69	42671.8	16157.6	9273.91	7728.4	2800.77	4187.86	0	0	0	5465.99	2991.97	0.606396	0	96109.6	0	0	0	206.356	0	0	150.739	0	0	588.887	345.413	0	0	0	0	2.16559e+06	0	0	0	0
	金属矿采选业	04	2.82731	0	0	1343.83	0.0438016	2.49477	6.37637	0.38089	199.844	42.8711	5213.27	6990.32	12467.2	355280	11975.9	8540.62	2117.01	10836.5	2934.14	9	0	0	84.5896	0.0177069	0.0115258	0	7.46358	0	0	0	0	0	753.64	47.9374	0	0	255.947	0	0	0	0	0	419113	0	0	0	0
	非金属矿采选业	05	2641.47	319.358	0	101.239	56614.2	933.695	293.099	604.498	68.521	149.873	924.146	103583	223408	14570.5	684.129	1916.02	588.666	1018.4	538.948	31	30	0	73.2	10.2744	73.4173	152445	225.012	0	0	0	438.909	0	403.093	1.36382	0	34.245	9	253	861.144	148.994	707.467	474.354	565177	0	0	0	0
	食品制造及烟草加工业	06	1.54067e+06	0	0	0.000543231	610.787	2.90773e+06	6485.12	658.327	53820.8	22383.6	0.00770801	493140	983.273	1203.52	21497.3	1954.72	26035.6	4698.39	993.865	41	8490	0	22.9626	0.00480152	0.00309569	0	64003.6	0	512.509	59868.9	423292	0	24204.5	8165.13	17.6059	0	3011	127514	0	0	147523	0	5.94954e+06	2.26136e+06	3.72442e+06	5.98578e+06	0
	纺织业	07	233134	148.759	1376.99	3.39179	369.014	1.02067e+06	7.1036e+06	3.59723e+06	37115.3	680835	148.098	800701	117125	3502.3	226054	589104	84607.1	14325.1	994.691	188	381829	0	782.635	76.8671	227.061	1087.29	3367.96	7.76972	0.0030742	22856.7	15485.5	15.9139	890.363	2380.82	0	0	527	17846	0	0	2591.04	0	1.49612e+07	52981.9	208817	261799	0
	服装皮革羽绒及其制品业	08	827.019	450.58	2.59971	5.76401	384.951	480.944	29987.1	1.77808e+06	12608.5	14983.7	1026.12	219167	4657.58	4508.42	25023.2	25964.6	8696.97	3584.44	7297.65	402	6772	0	4321.86	812.214	790.889	13954.4	3222.86	257.162	1535.55	23733.1	2302.69	4736.66	7665.6	2963.33	12.7674	171.785	706.488	7006	2370.35	30071	1889.96	1003.21	2.25444e+06	580362	1.15357e+06	1.73393e+06	0
	木材加工及家具制造业	09	4284.05	6962.98	94.8156	3.27383	476.399	2050.75	2792.13	60052.7	632350	11412.1	552.556	19876.5	21305.3	7075.98	48421.3	19144.5	15865.3	23524.2	23683	867	97386	0	1975.18	80.0577	821.862	639724	28307.1	366.866	6027.12	37250.2	4159.88	35584	12838.8	1024	38.1426	1817.3	1164	14376	45698.9	7906.79	11761	25172.8	1.87427e+06	193344	276988	470332	0
	造纸印刷及文教用品制造业	10	35702.7	258.61	0	80.9618	1786.66	91706.8	42366.8	140404	81687.1	1.92641e+06	2245.83	615617	75728.1	48356.7	103429	227005	59801.5	128134	187651	47186	38600	0	16145.8	672.013	6460.58	141572	47849.2	3776.81	22997.6	205727	20221.1	457064	17145.2	24818.9	448.328	40009.3	17728	73701	228260	46948.2	86132.6	355045	5.66688e+06	99050.6	329723	428773	0
	石油加工、炼焦及核燃料加工业	11	162516	4904.65	2021.8	5318.15	14412.6	3754.57	21303.9	33633.9	8991.55	6475.24	296705	735945	146823	206526	51241	76056.8	36631.9	52296.7	42539	1198	10040	0	31409.8	30469.8	1898.26	282372	462071	12034.7	1400.58	128819	20323.8	38846.1	1757.57	9322.45	111.411	7554.71	7441	45921	35515	14688.1	23530.8	76689.5	3.15151e+06	46303.5	33948.6	80252	0
	化学工业	12	1.61168e+06	30323.5	307.425	12583.9	118412	219775	4.82963e+06	987896	659940	352987	299433	1.7875e+07	828171	491678	653515	1.32192e+06	1.04346e+06	1.44168e+06	1.00107e+06	614676	239009	0	100879	1936.91	40030	1.43179e+06	36887.1	526.947	13009.1	86774.4	20044.2	65335.3	24910.2	7357.88	2.58029	11960.4	24778	88641	121686	717361	61255.1	61135.7	3.75495e+07	106622	972976	1.0796e+06	0
	非金属矿物制品业	13	42897.6	5019.87	56.2984	950.254	1605.5	10971.7	6361.25	5421.85	13370.4	2235.38	2043.02	60411.9	1.48884e+06	128425	89176	38697.7	61966	78597.7	467620	15643	121856	0	7218.97	368.808	3301.93	4.9537e+06	1849.14	1206.58	1442.28	7671.53	4061.83	0	142536	924.747	0	1717.43	4543	26555	43187.4	7472.26	12304.5	23789.4	7.88601e+06	727926	470766	1.19869e+06	0
	金属冶炼及压延加工业	14	3014.45	17313.5	42.0531	170.081	2699.13	3741.07	11724.6	12202.3	69881	38381.3	5060.32	396034	164880	7.71286e+06	2.22746e+06	1.61958e+06	1.40222e+06	1.34752e+06	156705	13255	620974	0	51602.4	476.1	1326.91	3.81275e+06	9022.39	0	19.409	134.55	57.404	0	126522	488.44	0	102.76	242	27361	2584.07	447.094	761.539	1423.41	1.9861e+07	0	0	0	0
	金属制品业	15	20618.9	7056.42	0	13.1287	1091.21	8432.49	5678.24	13375.4	55421	22700.6	992.813	66914.3	265649	1.41205e+06	877823	918257	203867	117659	606240	9009	31547	0	31372.6	1405.02	4035.56	439606	827.806	50.0382	356.577	18269.6	644.526	3952.15	8911.49	4698.66	0	322.453	1638	7068	8108.59	1402.94	2171.31	4466.55	5.1837e+06	152180	0	152180	0
	通用、专用设备制造业	16	475158	72994.8	4417.58	4425.86	24876.3	21111.3	86156.7	59660.1	22229.6	16047.9	21059.5	312778	104011	259283	1.09655e+06	4.18101e+06	653308	692556	365630	21479	284664	0	275732	4256	39955.1	498530	16879.6	2699.88	14730.6	57399.4	2933.11	23375.2	19604.6	1140.09	0	37455.5	7101	7714	102694	707472	48610.5	8380.8	1.06561e+07	374184	41263.6	415447	0
	交通运输设备制造业	17	75980.3	991.64	186.814	50.3667	3646.78	9572.72	7528.37	3046.63	3232.65	1180.89	1696.14	18046.6	18152.6	19670.8	16890.4	423355	1.82592e+06	15836.6	19981.8	1256	71917	0	14235.6	593.746	7234.03	132571	631542	177.701	6122.57	1.13392e+06	871.486	24233.6	1560.2	36098.1	0	288.245	3003	9868	7248.37	1254.11	1953.58	3992.7	4.55491e+06	253920	162485	416405	0
	电气、机械及器材制造业	18	22596	24265.4	1228.93	90.6407	5620.63	4656.59	22121	26443.5	21381.2	70314	8998.57	97706.1	61292.7	63984.3	48073.1	1.13206e+06	230952	2.06965e+06	1.09873e+06	81512	12264	0	44643.7	1183.08	11740	1.65281e+06	8716.72	623.633	86770.5	140430	3830.28	22070.3	88643.1	7101.13	24.8812	2900.39	2406	30397	72934.7	12619.1	20852.6	40175.5	7.35482e+06	182145	430632	612777	0
	通信设备、计算机及其他电子设备制造业	19	5062.77	269.602	405.536	23.0829	1283.74	1653.32	6267.41	9572.99	2253.39	69713.8	7044.06	342866	723198	12399.8	10955.6	610873	61999.7	1.41645e+06	9.90324e+06	453346	3305	0	28871.3	276.827	7273.39	35519.2	187887	125.376	458569	116498	1816.68	11594.9	14762.3	2683.63	4.8579	431.263	14109	15829	8308.08	1280.15	2266.25	354655	1.49049e+07	305522	552456	857978	0
	仪器仪表及文化办公用机械制造业	20	4912	715	765.189	27	1036	2489	4062	12550	8896	2624	2051	24725	16973	26225	12211	141744	46345	36857	37376	218549	7374	0	22968	1053	5771	188743	7423	1731.39	340491	9741	272	31132	3365	13260	4.29555	42427	3016	14206	33743	7452	9283	40505	1385092	15177	16931	32108	0
	其他制造业	21	4996	28427	349.508	61218	5694	27017	19110	19767	22350	17544	2313	145151	497501	62652	99592	141806	212785	83081	302296	25510	174309	0	7915	28354	38934	61474	2592	0	18148	62564	10935	5069	18205	6716	0.412666	826	855	17852	9680	2700	4899	32741	2283930	188345	206323	394668	0
	废品废料	22	17980	0	0	6.10866	5.43885	87.688	41.7981	435.158	2544.27	22045.3	0	41124.3	62324	1.15585e+06	29937	21448.8	8063.97	3222.36	11127.3	0	567	0	8	11.3117	0	0	1018.47	0	0	0	718.996	0	499.305	41.0541	0	0	0	0	0	0	0	0	1.37911e+06	0	0	0	0
	电力、热力的生产和供应业	23	195943	46466.2	3795.8	1270.3	40476.9	29840.8	173611	71270.2	83368.7	24260.4	27638.6	825880	510462	673748	184212	187636	117154	138118	189486	12300	31727	0	2.48162e+06	5089.29	420498	331892	49074.9	1700.08	39833.7	590834	64069.9	100687	16107.6	9084.8	293.391	17322.7	13285	172787	203790	36263.8	53762.7	286992	8.46365e+06	202460	474403	676863	0
	燃气生产和供应业	24	2762.08	0	0	17.382	0.543128	509.075	6008.2	1454.26	3330.52	2980.13	104502	48783.3	31766.2	76933.2	18767.1	51681.3	7066.52	39502.2	12098.9	44.6807	941	0	288.396	126355	0.0392797	0	100.769	141.553	7.51622	0	24013.7	0	596.903	208.701	0	0	287	4556	0	0	871.429	0	566576	93206.8	263235	356442	0
	水的生产和供应业	25	10515.1	103.099	0	286.631	11483.7	9039.2	29373.4	14288.6	8921.14	5012.98	9360.95	93141	25396.1	51175.7	24701.6	35293.3	22225.8	20240.6	42942	2784	4736	0	34439.5	1142.02	132608	55439.2	16237.4	449.375	10513.3	121128	18654.5	21766.6	7613.3	3669.26	326.376	18557.7	4296	31867	133789	23206.8	14784	81618.5	1.15313e+06	51957	113251	165208	0
	建筑业	26	1446.01	527.032	0	1.2831	67.133	25.3559	129.507	48.5192	90.0903	41.1283	42.6166	547.073	226.547	688.71	151.72	374.131	223.56	136.095	462.512	20	29	0	172.312	12.202	165.509	0	1238.37	166.498	1376.81	21290.6	389.368	5201	80407.1	668.396	0.28111	158.103	4922	1378	3975.75	687.881	1050.11	2190.01	130728	1.03208e+06	119346	1.15143e+06	0
	交通运输及仓储业	27	305286	56407.2	3934.47	505.142	19388.8	94922.1	83011.7	187381	104947	55820.1	31977.3	632626	178404	295875	247444	296726	194332	250625	526819	18648	28643	0	82408.2	14129.3	8662.65	273861	962201	5851.05	15004	903572	1495.94	102003	7973.51	24524.2	477.952	21940.3	28845	14598	78695.2	9201.68	14990.7	85373.9	6.26953e+06	175628	272141	447769	0
	邮政业	28	3097.62	2353.28	58.4096	14.3443	231.263	1142.39	2631.79	6891.21	1846.01	1506.76	193.308	13158.1	3239.01	2806.89	6308.05	11398.4	3185.85	5262.63	28135	760	929	0	2732.02	98.3453	1100.14	16718.5	24136.4	146.555	11928.7	119243	399.071	27460.7	319.262	684.263	3.10089	4000.5	700	1594	12544	1336.33	1932.43	18852.1	341078	36840.1	7071.24	43911.4	0
	信息传输、计算机服务和软件业	29	26161.6	6322.28	1293.01	43.7512	3310.89	8839.87	14598.1	34256.3	12463.3	10497.4	2471.87	70681.2	21044.3	20271.1	26402	44839.3	22164.2	40501.2	190157	4445	5368	0	25479.4	922.548	5695.85	110900	351608	5965.63	161233	387905	9381.09	240233	52053.1	23046.1	607.615	26211.8	26927	40073	175414	22359.6	49834.7	185586	2.46757e+06	298070	568522	866593	0
	批发和零售贸易业	30	866240	15196.7	295.312	7749.31	16854.8	733055	780744	1.11659e+06	421772	739990	582248	1.8251e+06	727643	780386	543936	567632	230540	223880	610890	103529	138305	0	1.16411e+06	42422.1	17811	1.7349e+06	208085	135273	261819	375570	102447	193613	99187.8	30987.9	147.928	10305.3	20126	112644	104723	337594	32331.5	180502	1.61972e+07	484841	596439	1.08128e+06	0
	住宿和餐饮业	31	24874.5	10531.9	1700.63	388.838	6677.39	15155.6	22249.8	59234.2	17628	22537.4	5465.65	181262	54844.9	50866.1	67934	125924	49715	88886.7	189818	8718	7600	0	28660.3	666.421	6594.79	228547	35611.7	1846.67	33921.7	845796	42018.5	310873	70343.3	44713.4	634.662	58574.1	39721	57540	259162	25699.6	48963.6	516436	3.66834e+06	682629	1.12247e+06	1.8051e+06	0
	金融保险业	32	85752.9	11738.6	9415.34	1964.67	9431.63	27924.5	89412.2	48361.5	42236	32669.2	23643.3	348542	119955	287165	107484	174981	107149	79213.2	582053	7384	18353	0	275115	7632.94	24530.6	193983	106307	533.616	67201.1	1.92965e+06	25006.9	69525.2	117531	107656	532.198	45789.4	129537	89813	48065	17739.3	37700.5	124381	5.63306e+06	64619.7	53851	118471	0
	房地产业	33	368.448	0.795269	0	0	1182.2	663.168	828.187	13314.2	660.776	1471.57	157.807	8495.82	2365.05	978.002	4563.76	5082.1	4604.92	2423.05	5296.65	1811	413	0	481.335	14.8935	6.7776	1119.71	11897.1	1161.36	3057.98	275556	937.159	63128.6	242972	502.078	76.3028	0	169	256	0	0	4.26035	0	656022	1.99522e+06	2.66118e+06	4.6564e+06	0
	租赁和商务服务业	34	5028.67	14668.9	173.307	10.5563	10164.9	7309.09	2649.6	46605.4	2092.96	2607.94	988.979	35765.8	11019.4	7863.72	11969.4	31028.1	15843	19187.3	32867.4	3671	948	0	7000.83	64.7224	223.726	179814	30566	438.139	71129.9	174293	6210.11	28165.5	18680.8	125934	127.73	10062.4	2817	42461	43335	6245.81	11424.3	144462	1.16592e+06	44915.5	70788.7	115704	0
	旅游业	35	80.4576	62.4994	0	0	84.9924	964.981	880.545	838.786	129.598	143.386	0	4240.17	911.241	1702.27	1888.57	2834.53	3113.89	6344.65	20226.1	22	50	0	66.7903	0	23.5513	0	24016.9	0	939.415	0	23.8982	0	5777.09	2276.89	369882	0	888	3237	0	0	36568.1	0	488218	0	137864	137864	0
	科学研究事业	36	851.997	424.721	21.0507	2.58671	42.6052	805.791	548.773	21190.9	143.656	95.3856	684.307	28622.3	1772.7	2972.22	2322.07	12398.3	5553.44	5944.66	16834.1	626	68	0	513.606	0.643372	27.7081	21094.2	21.2301	399.952	120.428	7993.05	0	2864.91	0	0	0	50074	1309	26200	151283	7672.42	32361	241910	645771	0	0	0	113139
	综合技术服务业	37	15424.3	1498.91	23.1332	0	1.07886	374.782	1498.85	3729.93	403.823	1257.22	379.67	17702	3495.97	8042.43	6018.51	16800.8	16190.6	13841.6	15321.9	589	104	0	22757.6	28.3348	247.018	37982.4	4433.7	1.22328	569.813	54536.8	13.768	0	201540	39499.2	0	7957.06	72249	2103	1904.47	4378.54	344.937	14302.1	587547	49940	0	49940	314163
	其他社会服务业	38	1453.08	5508.61	1317.48	755.666	3297.37	696.639	4111.51	2326.02	4547.45	1135.33	3766.99	34550.9	16523.3	6849.33	12387.5	9884.34	5900.42	4378.76	22035	1121	1189	0	10164.3	2061.02	15230.1	28753.3	34321.4	76.2838	674.057	327545	9481.78	16005.7	41759.6	15971.2	5.31716	1503.36	4643	124132	17055.9	2516.78	3711.49	14265.3	813613	403370	393837	797207	1292453
	教育事业	39	1105.28	1213.63	95.0915	20.3982	121.646	144.713	551.284	520.357	314.853	364.833	135.165	2156	1543.01	1931.76	1537.26	2676.68	1426.48	747.773	4594.94	90	87	0	1491.4	75.4163	390.489	7144.63	1606.66	0	681.406	13966.3	357.621	6806.96	443.85	532.165	1.13046	1316.43	1749	1130	6651.66	1444.91	848.324	12596.4	80612.2	1.27061e+06	1.11558e+06	2.38619e+06	3.16259e+06
	卫生、社会保障和社会福利业	40	2306.68	105.529	1.16712	0.517702	2.19352	3.93056	15.1553	3.54583	3.24382	1.17057	0.887031	3252.22	25.4696	111.056	72.0102	247.486	7.19703	11.0738	44.6014	1	0	0	19.7474	0.0613124	7.8082	0	5204.55	0	73.4237	97.0812	354.33	246.983	1263.57	612.746	22.9933	362.765	466	2289	2006.69	259.328	75.2474	435.399	20013.3	393084	564715	957799	2.43774e+06
	文化、体育和娱乐业	41	15107.4	901.755	95.5192	788.061	561.999	1756.02	4228.46	5975.75	2945.4	4369.03	650.394	29424.4	11739.1	7642.81	10791.9	13772.7	5370.02	5887.13	13920.9	1591	1799	0	2400.09	231.679	5600.71	18152.8	1164.54	0	1626.18	95130.6	303.351	397531	1137.34	45841.2	1.31388	12411.3	5257	8586	49513.5	45298.5	14221.1	60832	904558	10168.9	506369	516538	451801
	公共管理和社会组织	42	5351.21	0	0	0	0	0	0	0	0	0	0	0	0	0	0	0	0	0	0	0	0	0	0	0	0	0	1613.03	3.5037	0.907517	0	10.0746	416.142	92.0662	243.651	0.0240452	31.3114	19	246	159.198	122.372	48.1901	3332.28	11688.5	0	14752.9	14752.9	5.1385e+06
	中间投入合计	TII	1.15126e+07	407407	34403.6	104206	364782	1.12162e+07	1.71985e+07	8.525e+06	2.54638e+06	4.67084e+06	2.63576e+06	2.77049e+07	6.9867e+06	1.44176e+07	6.96716e+06	1.32485e+07	7.1834e+06	8.4929e+06	1.67586e+07	1672347	2357562	0	5.59792e+06	302141	809357	1.77353e+07	3.73333e+06	177806	1.65384e+06	8.58864e+06	2.49639e+06	2.30954e+06	1.52561e+06	618625	373805	434598	486570	1484438	2.01495e+06	2.10125e+06	835210	3.00372e+06	2.21289e+08	1.50596e+07	1.97829e+07	3.48425e+07	1.32729e+07
增加值	劳动者报酬	VA001	1.00605e+07	338577	86542.1	8362.42	101159	737712	1.32729e+06	1.44725e+06	252812	333375	102956	1.90584e+06	777629	794940	654214	1.1978e+06	650367	574031	1.62583e+06	136548	151137	0	702690	42096	210605	5.33351e+06	1.80287e+06	147820	643424	6.11136e+06	1.86658e+06	2.31195e+06	916575	446968	174823	391697	374783	1015268	3.60381e+06	1.15339e+06	614160	2.04083e+06	5.31701e+07
	生产税净额	VA002	408221	84336	41299.5	5064.49	38973.5	615539	1.11984e+06	393933	186029	307860	192656	2.39106e+06	516471	666500	373955	820603	449186	409759	979537	50690	168197	0	834432	18681.2	98771.2	29512.7	160372	15039.5	34430	208715	138361	69677.2	226063	68951.5	6785.11	4388.95	13789	59806	3411.91	859.711	84407.9	22965.7	1.23191e+07
	固定资产折旧	VA003	658241	123028	12398.3	4566.88	24567	282612	615599	253734	69882.1	243301	83462.3	1.38813e+06	359721	345136	263710	474650	284071	342166	673543	53185	68859	0	1.16137e+06	18260.9	171375	515265	613423	26693.7	1.33429e+06	1.23692e+06	552420	792333	3.2401e+06	265751	11512.5	8808.83	155422	168302	12614.9	151355	219588	70295.8	1.73507e+07
	营业盈余	VA004	879879	53354.1	59984.9	15389.9	11336	1.20226e+06	1.05397e+06	1.73357e+06	121420	467739	118714	2.97972e+06	538231	1.07577e+06	390159	1.14064e+06	500675	714272	1.19999e+06	106896	117616	1.02659e+06	694418	-31475.6	25645	1.36571e+06	568613	16344.5	100366	1.15594e+06	630963	243663	417364	21625.9	49468.7	7487.93	8333	144558	0	8695.81	80658.5	26708.5	2.10433e+07
	增加值合计	TVA	1.20068e+07	599295	200225	33383.7	176036	2.83812e+06	4.1167e+06	3.82849e+06	630143	1.35228e+06	497789	8.66476e+06	2.19205e+06	2.88235e+06	1.68204e+06	3.63369e+06	1.8843e+06	2.04023e+06	4.4789e+06	347317	505809	1.02659e+06	3.39291e+06	47562.4	506396	7.244e+06	3.14528e+06	205897	2.11251e+06	8.71294e+06	3.18832e+06	3.41762e+06	4.8001e+06	803297	242589	412383	552327	1387935	3.61984e+06	1.3143e+06	998815	2.1608e+06	1.03883e+08
总 投 入		TI	2.35194e+07	1.0067e+06	234628	137590	540818	1.40543e+07	2.13152e+07	1.23535e+07	3.17652e+06	6.02311e+06	3.13355e+06	3.63696e+07	9.17875e+06	1.72999e+07	8.6492e+06	1.68821e+07	9.0677e+06	1.05331e+07	2.12375e+07	2019664	2863371	1.02659e+06	8.99083e+06	349703	1.31575e+06	2.49793e+07	6.87861e+06	383703	3.76635e+06	1.73016e+07	5.68471e+06	5.72716e+06	6.3257e+06	1.42192e+06	616394	846980	1038897	2872372	5.63479e+06	3.41555e+06	1.83402e+06	5.16452e+06	3.25172e+08
[truncated: 7 more columns]
