# Supplementary material for: Editorial Note: Measurement and driving factors of carbon productivity in China’s provinces: From the perspective of embodied carbon emissions
Source: PLoS One. 2025 Dec 15;20(12):e0338756. doi: 10.1371/journal.pone.0338756 (PMC12704855; doi:10.1371/journal.pone.0338756)
Supplement: S1 File — (ZIP) [file pone.0338756.s001.zip › Input-Output Tables of China's Provinces/Input-Output Tables of Various Provinces in 2002/11μ╡Öμ▒ƒ.xls]

## Sheet: Sheet1
浙江2002年投入产出表
(按当年生产者价格计算)
产出 投入		代码	农林牧渔业	煤炭开采 和洗选业	石油和天然气 开采业	金属矿采选业	非金属矿 采选业	食品制造及 烟草加工业	纺织业	服装皮革羽绒 及其制品业	木材加工及 家具制造业	造纸印刷及 文教用品制造业	石油加工、炼焦及 核燃料加工业	化学工业	非金属 矿物制品业	金属冶炼及 压延加工业	金属制品业	通用、专用 设备制造业	交通运输 设备制造业	电气、机械及 器材制造业	通信设备、计算机及 其他电子设备制造业	仪器仪表及文化 办公用机械制造业	其他制造业	废品废料	电力、热力的 生产和供应业	燃气生产和供应业	水的生产和供应业	建筑业	交通运输及仓储业	邮政业	信息传输、计算机 服务和软件业	批发和零售贸易业	住宿和餐饮业	金融保险业	房地产业	租赁和商务服务业	旅游业	科学研究事业	综合技术服务业	其他社会服务业	教育事业	卫生、社会保障 和社会福利业	文化、体育 和娱乐业	公共管理 和社会组织	中间使用合计	最终消费
																																														居民消费			政府消费
																																														农村居民消费	城镇居民消费	小计
部门名称		-	01	02	03	04	05	06	07	08	09	10	11	12	13	14	15	16	17	18	19	20	21	22	23	24	25	26	27	28	29	30	31	32	33	34	35	36	37	38	39	40	41	42	TIU	FU101	FU102	THC	FU103
中间投入	农林牧渔业	01	1.36198e+06	662.5	0	52.2	1520.2	2503599	581897	1.5406e+06	600479	129317	60.6	943358	9501.7	122.7	7935	5077	22055.3	674.7	2238.8	20613.3	188420	0	8642.6	0	4.4	381870	85294.4	0	0	4362.1	797379	0	0	0	145.2	0	278	517.8	0	0	1672.8	0	9.20033e+06	1.69975e+06	1.2349e+06	2934648	352007
	煤炭开采和洗选业	02	3582.8	24.9	0	145.2	1415.6	110637	98336.3	24688.8	1643.7	43343.3	29506	137481	134861	19596.3	21698.8	16603.1	6629.4	7591.9	11081.2	379.7	5566.2	0	880536	2700.1	3248.8	39025.2	1012	0	0	197.7	3240.6	0	0	0	417.2	0	0	2249.6	0	0	0	0	1.60744e+06	45487.1	3330.5	48817.6	0
	石油和天然气开采业	03	0	32	0	200.5	221	134.4	612.1	11731	47.9	728.7	2.00974e+06	184784	3586.6	2005.7	1094.3	870.3	42871	412.7	90.4	19.1	2523.4	0	896.4	4341.8	11.4	0	24415.9	0	0	0	0	0	0	0	0	0	0	0	0	0	0	0	2.29137e+06	0	0	0	0
	金属矿采选业	04	0	20	0	16865.5	3606.4	7255.6	10980.7	20166.6	12034.7	2069.2	19.1	21117.1	20303.6	238008	19330.2	47826.7	6395.9	216042	31541.6	14094.6	3537	0	414.9	0	40.1	0	0	0	0	0	0	0	0	0	0	0	0	0	0	0	0	0	691670	0	0	0	0
	非金属矿采选业	05	8.5	6.7	0	548.3	55127.3	5939.4	3827.6	6120.9	2616	2180.2	14.6	63483.6	93536.4	3375.8	1191.9	5980.2	713.9	9037.5	1767	358.4	854.2	0	2739.3	1.3	67.8	686913	738.3	0	0	0	0	0	0	0	0	13.3	11.4	104.7	530.9	397.2	434.9	9350.9	957992	0	0	0	0
	食品制造及烟草加工业	06	621987	24.3	0	1250.1	4431.3	2.40299e+06	11967.6	522982	60444.4	24834.6	634.8	324077	10000.9	219.9	3285.4	12742.1	1470.2	4045.4	1806.6	1232.1	4450	0	2477	0	48.7	0	42970	0	31.6	15935.6	1.13576e+06	0	5069.4	8261.9	954.4	0	1096.7	1576.3	0	0	188047	0	5417097	2.84218e+06	1.78148e+06	4.62366e+06	0
	纺织业	07	0.8	4.2	0	332.2	6655.7	18030	9.29516e+06	4.79216e+06	98903.2	86531.4	33.6	520220	3950.4	57120	241602	93414.9	41336.4	57415.7	5677.5	4334.1	300252	0	48823.9	0.9	427.8	105.3	9073	79	236.8	1776.7	40709	500.7	21.5	0	338.6	0	0	1072.5	0	0	0	0	1.57263e+07	72295.9	81206.8	153503	0
	服装皮革羽绒及其制品业	08	1832.1	469	0	2129.6	7325.2	16467.6	595118	2.32094e+06	76949.5	44887.2	1329.5	223576	22815.7	29134.3	274115	53760.7	16631.5	35202.8	13250.9	5527.1	24080	0	21275.1	233.1	2249.8	50278.6	48595.4	3793.7	9217.6	101860	26752.4	33055.8	1292.5	63378.3	1242.9	0	5174.6	3073.6	1273.9	641.8	2554.4	3680.3	4.14516e+06	548934	591968	1.1409e+06	0
	木材加工及家具制造业	09	168834	193.4	0	114	2514.1	20051.7	14999.7	26127.1	501609	247211	664.1	26280.6	22366.2	4258.9	28077.2	43488.6	18242	37828.6	6466.7	33249.8	346888	0	12748.7	29.7	676.7	697314	7503.6	445.7	5760.6	18972.1	41859.9	21550.2	50.1	0	235.9	356.7	1090.7	3534.2	14192.8	10616.1	11627.9	249980	2648010	369046	89155.2	458201	0
	造纸印刷及文教用品制造业	10	222958	385.4	0	1581.9	3618.8	246252	112367	229150	21543.9	3.17515e+06	2424.7	406973	52950.4	21713.4	116469	147827	92241.4	218276	121152	94471.1	135202	0	24109.5	190.4	2970.3	56943.5	25857.2	7286.6	258933	168345	36394.5	217267	1163.6	43079.8	570.4	10915.9	7214.1	15034.2	488654	17599.5	93506.7	159895	7058634	71453.3	160221	231675	0
	石油加工、炼焦及核燃料加工业	11	416049	503.7	0	1662.8	5790.3	16045.4	39471.6	26138.2	6836.4	34291.9	401527	544292	80062.8	53416.9	36698.6	143808	27701.1	88732.5	37247.4	3667.9	32006.1	0	102788	129090	525.9	550335	871660	2907.1	2144	19353.1	31811.7	33431.3	284.9	12818.7	582.9	1215.2	3794	18593.1	8450.6	9386.1	7592.5	50173.6	3.85289e+06	93819.6	114527	208346	0
	化学工业	12	709044	838.3	0	12155.5	64324.7	602686	3.38946e+06	992943	365604	823880	37637.2	1.10692e+07	963703	207526	575858	862647	786802	1.88421e+06	411065	478715	523213	0	67718.5	1162.5	13697.3	545868	78278	365.9	17.1	55711.5	77790.2	21828.3	5014.2	2743.8	787.4	284.5	3059	15866.3	11489.3	759548	11327.5	213319	2.66474e+07	750590	512417	1.26301e+06	0
	非金属矿物制品业	13	108483	148.3	0	1030	48098.8	62416.8	43479.1	54188.5	25701.8	13464	2250.3	155744	770199	44921.9	25579.3	148047	22967.3	323982	83751.9	27676.3	28835.7	0	46573.2	54.9	1269.7	3.74309e+06	22379.7	637.9	0.2	3718.4	10900.8	0	1913.2	0	24.5	289.3	248.2	2339.7	11512.2	8611.1	9431.9	202768	6.05673e+06	344957	89394.2	434351	0
	金属冶炼及压延加工业	14	120479	80.1	0	2841.8	17053.3	30830.5	100475	97302.2	49324	449244	2216.5	452478	449848	3.12357e+06	1.50602e+06	3.23514e+06	1.31193e+06	2.27887e+06	983658	165642	270634	0	15167.6	1524.1	854.6	1.80157e+06	7083.7	0	0	111.5	195	0	0	0	0	18	15.4	166	717.2	536.5	587.6	12632.7	1.64888e+07	31328.2	23509.5	54837.7	0
	金属制品业	15	29722.9	1368.8	0	133.4	5162.1	39465.9	51718.6	44810.7	46331.1	106372	5149.5	281670	152073	274732	788453	840837	232998	505355	192331	58961.2	78417.6	0	23977.7	71.4	2201.7	1.88923e+06	8631	325.1	2704	22195.7	12356.7	15879	20969.6	0	28.4	104.8	89.8	1020.8	4167.9	3117.6	3414.7	73410.8	5.81996e+06	12516	8808.2	21324.2	0
	通用、专用设备制造业	16	95682.9	636.4	0	3801.7	7841.8	29397	180525	74848.9	38453.6	55547.6	22931.2	110411	42657.6	98593.1	449471	2.87281e+06	715431	751928	91691.6	147746	11215.9	0	106958	270.2	12456	460773	37292.7	2066.5	8957.8	17194.8	12656.4	21588.4	2466	0	473.1	144425	43	574.3	178787	836977	1269.5	43556.4	7690410	0	4468.5	4468.5	0
	交通运输设备制造业	17	895.7	192.8	0	7306.4	25340.4	13340.8	75909.1	138854	81685.6	31356	2983	86508.9	55578.2	8047.6	47634.1	731796	1.4854e+06	152941	28283.5	21070.7	24075.1	0	24394.4	131.1	4780.3	66682.2	444975	4042.4	5594.1	144995	7118.5	16122	400.1	4378.6	1163.3	41.3	3404.9	280278	1644.7	1230.1	1347.4	28966.9	4.06089e+06	398723	202658	601381	0
	电气、机械及器材制造业	18	1749.3	250.1	0	5263.9	16963.6	62003.4	77414	98016	57529.9	48697.3	8872.3	141626	88280.3	49479	137920	761806	371278	1.72203e+06	911927	115102	20128.1	0	63896.4	152.3	8063.3	179539	25770.6	233.5	103223	26868	32848.9	8830	14699.1	0	7	275.9	355.3	2640.1	10977.7	8211.2	11063.9	193352	5.38734e+06	161819	222714	384533	0
	通信设备、计算机及其他电子设备制造业	19	181.9	129.6	0	4520.9	24787.4	7342.7	74581.3	94766.4	48787.1	26731.2	2587.2	148991	507895	4973.9	45177.6	242220	584565	524643	1.78255e+06	130118	14707.8	0	17035.5	58.4	1573.2	15269	24292.4	212	129731	43490.6	1833.7	7218.9	23627.9	125113	78.2	53.2	290459	625.8	1208.7	1020.2	956.5	18899	4.97301e+06	305888	345355	651243	0
	仪器仪表及文化办公用机械制造业	20	692	36.3	0	576.1	866.6	3969.8	9749.6	6314.1	1302.6	4257.2	2081.2	34129.2	3876.7	4436.3	14180.4	114038	57724.2	109170	13898.6	875249	1304	0	27325.9	111.8	3577.7	76951.7	4436	1151.7	77767.4	1748.3	28826.1	7228.6	845.4	3929.2	34.7	48.5	28069.8	7766.3	1981	2096.5	1476.1	30841.3	1.56407e+06	36886.9	13996.6	50883.5	0
	其他制造业	21	298.7	201.2	0	4039.6	8332.9	13064.4	41026.3	74987.8	62842	26977.7	2764.3	121843	62368.1	11818.7	35007	94569.2	19712.2	167548	13598.9	25298.1	137724	0	6623.2	86.3	1189	35441.7	3639.5	0	6815.8	48339.4	27319.8	6326.8	774.4	14561.3	0.1	0	23773.8	9.3	1034.1	906.6	548.8	1437.5	1.10285e+06	315830	164142	479973	0
	废品废料	22	0	0	0	0	201.6	-197.4	7713.6	197.5	2709.4	106958	81.6	165704	27351.7	304292	22585.2	71825.8	2270.6	10105.6	1873.1	5072.8	108808	0	3659.9	0	0.6	0	282.3	0	0	0	1885.5	0	0	0	0	0	0	0	0	0	0	0	843381	0	0	0	0
	电力、热力的生产和供应业	23	183134	3391.1	0	11267.2	38326.8	139791	573551	153753	45118.6	232481	15969.3	599532	353368	228670	144522	239210	151210	171337	91148.3	32875.4	77138.3	0	390818	1336.3	146025	301430	77018.7	3829.8	116325	241133	169913	82914.7	4418.7	27169.6	1998.4	4323.1	9990.9	23684.8	87855.5	43884.6	54621.9	44563.1	5319051	214020	282959	496978	0
	燃气生产和供应业	24	0	0.1	0	65.3	1097.6	3511	14553.9	6080.2	1536.2	18340.2	183.7	12402.6	22986.9	6020.7	4349.2	7918.9	7125.9	27121.3	343.8	2932.3	3857.3	0	1142.2	8576.6	6409	0	38224.4	0	0	0	55028.6	0	1857.1	437.8	0	0	14.3	130.1	0	0	671.8	0	252919	17533.9	24308.6	41842.5	0
	水的生产和供应业	25	2810	433	0	188.1	2254.5	17339.6	39495.7	10811	5338.6	12229.9	1673.5	35032.6	16612.2	8297.9	5165.2	20606.2	14727	14406.8	9035.8	3377.5	4858	0	12374.5	182.5	14799.2	18151.4	15773.5	427	2385.9	12339.4	8679.8	5342.6	3015.2	4246.2	267	109.2	723.3	8323.6	15200.9	7049.1	3751.8	7641.4	365477	27798.3	56151.2	83949.5	0
	建筑业	26	56	40.8	0	26.5	600.6	1933.1	6871.2	3438.9	341.4	1872.3	6.5	3685.5	1814.8	1272.7	2157.6	3415	731.9	1382.9	2376.3	433.8	497.7	0	16790.1	10.1	380.4	0	33318.9	581.6	16517.8	338454	44770.9	24875.9	307037	1570.5	0	226.7	196.2	3562.3	9019.5	6746.5	13707.1	158862	1.00958e+06	65380	30620	96000	0
	交通运输及仓储业	27	79896.9	3787.9	0	8333.5	64827.5	210042	317226	276279	73087.6	195441	37608.6	631044	296160	105718	172092	394413	184482	339268	96563.3	63458.3	76902	0	80793.9	4570	2985.8	535744	471363	11947.2	8960	335997	27911.6	175486	1924.2	207476	81654.4	10531.2	18900.2	10988	69311.9	22093	16086.8	86988.9	5.80834e+06	412201	300260	712460	0
	邮政业	28	2008.2	22.8	0	202	278.3	1823.2	3397.3	4383.2	804.5	3653.6	168.6	7193.8	787.8	487	1811	7082.8	2696.1	4718.5	1688.2	1992.5	708.2	0	2379.7	12.3	357.4	2278.6	2317.5	257.4	754.3	9688.5	1723.4	22044.8	41.5	7142.1	222	65.3	40.6	189	5132.2	709.2	1538.5	15794.5	118596	116119	2414.5	118534	0
	信息传输、计算机服务和软件业	29	1361.8	137.4	0	4287.9	4772.7	29611	49804.8	68025.5	12419.1	54449.6	2977.3	92733.1	18239.4	11501	25224.5	95998.6	38374.5	113502	24367.8	33585.6	14779.5	0	15665.5	681.6	5092.8	62097.4	49965	11635.2	118591	273022	34627.7	149152	5429.4	243428	4057.8	4145.5	8642.4	30217.6	411415	20971.6	38913.4	395078	2.57898e+06	448358	557840	1006197	0
	批发和零售贸易业	30	255424	477.5	0	3833.7	28330.9	407365	1172715	964538	215942	377450	49668.7	1.01813e+06	298660	301250	306672	620294	303080	580545	269925	118089	188397	0	140796	4166.9	3444.1	1.0681e+06	72477.2	31477	109538	49824.5	122612	42972.1	5785.9	25529	504.2	6279.1	29071.7	12409.2	100689	107275	35192.4	111216	9.56014e+06	891125	629415	1.52054e+06	0
	住宿和餐饮业	31	1402.3	685.4	0	3240.8	5873.8	39833	72011.8	65216.2	16129.8	34874.7	2280	109921	25564.5	10565.3	29230.8	117815	50544.6	88624.3	26612.9	24154.6	11191.4	0	28284.9	406.5	5182.3	61737.2	39434	1186.5	40207.4	367274	7136.6	160477	8870.1	129534	24788.1	35719.5	19720.1	17672.7	63898.4	11978.6	28787.7	126701	1914768	729389	1.02117e+06	1.75056e+06	0
	金融保险业	32	99900.4	5565.3	0	7330.5	9443.5	180344	297248	213009	39904.2	97652.4	17694.5	358555	108829	75636.3	95866.8	230856	105142	203076	69435.9	49884.7	32721	0	309856	2918	24197.6	119845	180187	556.1	107096	477864	137286	19129.1	189662	64782.8	3526	3386.3	16017.6	16230.5	14073.3	7803.3	7035.3	19056.7	4.0186e+06	322632	314070	636702	0
	房地产业	33	0.2	0	0	32.4	31.3	2599.8	4617	6512.2	1349.8	1870.6	172	4158.2	1680.8	1214.9	1824.3	4622.8	7087.1	6602.4	1777	543.1	1275.5	0	630.9	15.6	50.2	649	1657.1	963.8	21836.7	254446	19168.5	63735.1	1590.9	40565.3	554.1	0	395.2	71.9	0	0	0	0	454302	597030	414467	1.0115e+06	0
	租赁和商务服务业	34	59054.5	471	0	476	2421.6	264848	87575	188247	24462.8	50210.5	2816.5	224041	38762.1	9704	37533.9	144592	70345.5	202960	168729	53997.3	13216.2	0	15723.7	302.6	2314.7	245806	166038	5309.9	160476	723779	35023	211637	18825.7	1.9499e+06	699	85150.1	14144.8	13806.5	25389.7	19473.6	75432.6	81535.3	5.49523e+06	0	0	0	0
	旅游业	35	0	5.6	0	0	0	36.9	74.4	45	0	67.6	1	138.4	4.5	4.6	4.5	94.6	44.6	146.3	67.3	80.8	2.5	0	1.6	0.7	0	0	1677.4	0	37.6	0	428.2	0	455.7	1047.9	163597	0	4.8	0	0	0	0	0	168069	0	162198	162198	0
	科学研究事业	36	0.6	113	0	561.5	159.3	12482.9	8385.7	12691	7397.4	2418.7	9550.6	72268.7	10828.1	6548.8	9408	65625.4	22963.6	59805.4	31184.4	5313.8	1425.6	0	4462	0	628.3	49386.8	1209.8	41.7	1375.9	0	351.4	488.2	0	0	0	46938.9	20507.2	64283.1	33861.9	46951.8	65112.3	70591.2	745323	0	0	0	84749.4
	综合技术服务业	37	28214.6	207.2	0	185.3	45.2	4587.3	34704.8	6556.4	1154.7	7894.7	217.2	23898.6	2036.8	1225.4	6032.7	11274	7917.9	17189.2	2875	7844.5	569.3	0	13574.9	16.2	322.3	122322	25829.4	0	83.1	80079.3	3560.3	0	21463.1	3522.8	0	80122.8	25355.2	46227.8	22643.5	76.1	58352.2	56279.5	724461	0	0	0	141519
	其他社会服务业	38	28772	429.3	0	216.1	217	4966.8	8956.8	4483	1200	5886.6	6504.1	41629.9	4089.4	9961.3	2645.9	9806.3	4880.3	6681.9	2462.4	1775.3	2938.1	0	32587.8	219	3162.2	24262	122472	262.2	2593.7	59222.7	15847.6	27247.9	1094.3	1909.9	42.9	186.9	5962.7	2326.6	3975	3647	3802.7	55857.4	515185	238979	283556	522535	548553
	教育事业	39	9847.8	174	0	2703.6	175.6	2007.8	5116.4	3979.1	1335.5	3143	214.2	12999.6	1337	1649	3180.1	12539.7	6168.9	5122.2	2704.6	2553.9	1309.7	0	6045.5	59.7	1004.2	6978	11603.4	0	4049.1	23699.2	2256.8	24580.8	1279.4	17632.8	108.5	3385.2	2199	4608.8	6882.5	7376.2	2160	32012.6	236183	902684	521154	1.42384e+06	2.23302e+06
	卫生、社会保障和社会福利业	40	13501	39.2	0	655	352.6	1454.8	4931.4	540.7	875.8	1227.8	0.1	4537.8	505.1	444	934.5	2211.6	512.8	484.5	525.1	162.4	163.2	0	472.5	4.5	36.7	0	17834.6	0	1088.8	4517.9	13954.2	6287.5	751.4	9215	204.3	1129.3	6230.2	8601.3	54274	17351.6	8898.4	102468	287379	396013	549772	945785	2.10235e+06
	文化、体育和娱乐业	41	463.7	143.4	0	1420.2	2346.3	13217.7	26475.7	21954.9	5712.9	12454.5	776	36005.4	6648.3	3333.6	9090.4	36340	14007.4	26263.3	7566.7	6830.9	3431.7	0	9573.6	125.3	1884.4	13406.8	5149.2	0	120157	72419.2	4448.5	33481.3	222.9	0	1490.7	9706	7720.2	5777.7	17761.4	135097	116298	113201	902404	113361	70890.2	184251	408792
	公共管理和社会组织	42	0	0	0	0	0	0	0	0	0	0	0	0	0	0	0	0	0	0	0	0	0	0	0	0	0	0	41605.6	496.2	180.5	0	3.7	31524.5	13513.6	28322.9	12748.4	477.8	2777.8	132.6	1874.3	1489.1	5034.2	2219.7	142401	0	0	0	5.02682e+06
	中间投入合计	TII	4630307	22332	0	111577	472754	7.54951e+06	1.75445e+07	13208575	2.61749e+06	6.59765e+06	2683995	1.94519e+07	4.78668e+06	5.34486e+06	5.25713e+06	1.25719e+07	6859415	1.09753e+07	5.55633e+06	2.63848e+06	2.69823e+06	0	2.59075e+06	163814	278212	1.39094e+07	3.14934e+06	92518.7	1.44339e+06	4.01894e+06	3.03237e+06	1.4922e+06	665830	3.04169e+06	303547	449925	556792	626287	1.67988e+06	2.12087e+06	882258	2.77233e+06	1.74849e+08	1.35941e+07	1.08655e+07	2.44596e+07	1.08978e+07
增加值	劳动者报酬	VA001	5.6964e+06	22783.4	0	20167.1	73443.5	663240	2.16778e+06	1.3501e+06	325530	774880	64785.1	1676430	477743	349318	527591	1.67865e+06	787203	1.01952e+06	523988	339528	491775	0	1.07535e+06	15746.6	50849.5	2.62566e+06	1.12212e+06	104040	200951	4.27497e+06	656742	672437	165867	669494	10440.6	308131	192845	395699	1.56303e+06	727278	465404	1481757	35809675
	生产税净额	VA002	142954	8318.6	0	5617.7	31382.7	521220	673270	515632	95878.5	347682	116378	928366	199378	188021	214777	697992	303282	562172	268225	122763	128744	0	486119	2376.8	19222.4	546342	321820	11731.7	107494	2200163	243333	280751	243986	143380	3782	10181.6	8839.9	25315.3	1709.8	82.7	75376.4	6657.4	1.08107e+07
	固定资产折旧	VA003	390602	2919.3	0	3919.5	12970.5	263783	637920	270275	52375.4	194352	69266.2	645029	143180	122395	125712	400219	158139	302916	94568	53853.3	37350	0	644469	9950.1	68922.5	237488	878089	22787.4	659012	846939	425485	205973	979237	1.23998e+06	3822.5	29648.2	25125	25045.2	27183.2	30072.7	54557.9	5082.4	1.04006e+07
	营业盈余	VA004	973565	36048.3	0	6119.6	21539.3	1.32595e+06	1.12984e+06	1.03112e+06	163839	420964	191566	1.59316e+06	462650	133041	339626	1.18579e+06	609858	785760	466753	330155	125651	728789	379237	-4071.7	32220.2	845339	1.15882e+06	6052.1	1.2685e+06	2.48801e+06	935630	1945064	323281	400674	20695.1	32187	82377.9	174428	591018	457213	-88134.6	903391	2.40137e+07
	增加值合计	TVA	7203520	70069.6	0	35823.9	139336	2.77419e+06	4.60882e+06	3.16713e+06	637622	1.73788e+06	441995	4.84298e+06	1.28295e+06	792774	1.20771e+06	3.96265e+06	1.85848e+06	2.67037e+06	1.35353e+06	846298	783520	728789	2.58518e+06	24001.8	171215	4.25483e+06	3.48085e+06	144611	2235956	9.81008e+06	2.26119e+06	3.10422e+06	1.71237e+06	2.45353e+06	38740.2	380148	309188	620488	2.18294e+06	1.21465e+06	507204	2.39689e+06	8.10347e+07
总 投 入		TI	11833827	92401.6	0	147401	612090	1.03237e+07	2.21533e+07	1.63757e+07	3.25511e+06	8.33553e+06	3.12599e+06	2.42948e+07	6.06963e+06	6.13764e+06	6.46483e+06	1.65345e+07	8.7179e+06	1.36457e+07	6909867	3.48478e+06	3.48175e+06	728789	5.17593e+06	187816	449426	1.81642e+07	6.63019e+06	237130	3.67934e+06	1.3829e+07	5.29355e+06	4.59643e+06	2.3782e+06	5.49523e+06	342287	830072	865980	1.24677e+06	3.86282e+06	3.33552e+06	1389462	5.16922e+06	2.55884e+08
[truncated: 7 more columns]
