# Supplementary material for: Editorial Note: Measurement and driving factors of carbon productivity in China’s provinces: From the perspective of embodied carbon emissions
Source: PLoS One. 2025 Dec 15;20(12):e0338756. doi: 10.1371/journal.pone.0338756 (PMC12704855; doi:10.1371/journal.pone.0338756)
Supplement: S1 File — (ZIP) [file pone.0338756.s001.zip › Input-Output Tables of China's Provinces/Input-Output Tables of Various Provinces in 2002/12σ«ëσ╛╜.xls]

## Sheet: Sheet1
安徽2002年投入产出表
(按当年生产者价格计算)
产出 投入		代码	农林牧渔业	煤炭开采 和洗选业	石油和天然气 开采业	金属矿采选业	非金属矿采选业	食品制造及 烟草加工业	纺织业	服装皮革羽绒 及其制品业	木材加工及 家具制造业	造纸印刷及 文教用品制造业	石油加工、炼焦及 核燃料加工业	化学工业	非金属矿物制品业	金属冶炼及 压延加工业	金属制品业	通用、专用 设备制造业	交通运输 设备制造业	电气、机械及 器材制造业	通信设备、计算机及 其他电子设备制造业	仪器仪表及文化 办公用机械制造业	其他制造业	废品废料	电力、热力的 生产和供应业	燃气生产和供应业	水的生产和供应业	建筑业	交通运输及仓储业	邮政业	信息传输、计算机 服务和软件业	批发和零售贸易业	住宿和餐饮业	金融保险业	房地产业	租赁和商务服务业	旅游业	科学研究事业	综合技术服务业	其他社会服务业	教育事业	卫生、社会保障 和社会福利业	文化、体育 和娱乐业	公共管理 和社会组织	中间使用合计	最终消费
																																														居民消费			政府消费
																																														农村居民消费	城镇居民消费	小计
部门名称		-	01	02	03	04	05	06	07	08	09	10	11	12	13	14	15	16	17	18	19	20	21	22	23	24	25	26	27	28	29	30	31	32	33	34	35	36	37	38	39	40	41	42	TIU	FU101	FU102	THC	FU103
中 间 投 入	农林牧渔业	01	961149	16375.5	0	1197.08	176.68	2.01717e+06	505739	36974	284148	47087.1	11.5866	82533.4	51351.2	10.6482	3057.65	3850.25	367.178	17.8039	1.91294	185.903	0.53486	0	1439.29	16.1157	95.6198	46289.6	298.656	0	10.1323	578.746	621944	0	590.6	0	82.9051	0	1.83868	5889.83	8793.31	0	974.04	0	4.69841e+06	1.47277e+06	868727	2.34149e+06	208278
	煤炭开采和洗选业	02	26507.5	105236	0	314.649	11523.2	53430.2	12687.1	1028.13	8849.01	19093	29416.7	160196	334948	18437.9	2745.77	17407.2	1950.44	1684.85	55.512	75.0597	2210.43	0	745773	19706.2	161.861	9752.21	1059.19	4.98688	0	59.516	1016.26	0	0	0	0	0	143.092	26338.9	5505.21	0	0	50.5442	1.61737e+06	45022.9	45751.5	90774.5	0
	石油和天然气开采业	03	0	1028.09	0	70.824	0.617605	92.23	63.7318	8.07793	0.00996597	0.0347083	495458	2033.96	104.794	72.9861	0.0458529	909.171	43.4861	45.1157	0	0	0	0	382.057	2083.27	0	0	0	0	0	0	0	0	0	0	0	0	0	1433.92	0	0	0	0	503830	0	0	0	0
	金属矿采选业	04	7419.48	0	0	39316.9	37.1045	19.2529	1.94205	0	0	0	1973.68	17253.1	1945.9	275293	35451.9	4681.27	1671.27	5764.8	0	67.1185	0	0	0	0	0	0	42.1057	0	0	0	0	0	0	0	0	0	0	0	0	0	0	0	390939	0	0	0	0
	非金属矿采选业	05	19.081	2133.93	0	4339.66	159464	9233.86	276.614	518.116	116.743	172.141	255.484	58765.3	310801	4779.71	2277.24	2195.29	621.463	286.92	15.6952	26.9993	17283.2	0	2239	7.51584	13.6809	61658.6	730.207	0	0	0	0	0	0	0	6.19517	20.1194	47.6811	129.517	666.345	119.213	20.1456	97.8875	639339	57994.5	0	57994.5	0
	食品制造及烟草加工业	06	1.48664e+06	390.624	0	16.8968	0.0444958	1.2419e+06	228.413	26196.1	5826.77	669.308	2.65045	18051.6	6.57492	154.777	0.841761	135.604	28.48	475.465	83.9594	3.75771	160640	0	0	0.000529248	62.9239	0	140.856	0	18.563	4465.22	316649	0	3797.87	0	342.359	0	0.117277	1369.75	11738.6	0	3869.01	0	3.28391e+06	983983	1.78987e+06	2.77385e+06	0
	纺织业	07	20306.7	512.641	0	413.902	68.6722	6882.29	336317	266219	31416.9	74087.6	19.9831	38908.6	19871	260.359	728.928	3626.56	3279.66	3324.68	38.2494	1341.86	33225.1	0	197.17	5.07641	15.9294	189.27	1014.09	642.247	2.79427	4467.64	5302.79	253.31	173.775	0	36.0337	0	0	855.141	0	0	15.6674	8246.62	862267	45812.7	34030.4	79843.1	0
	服装皮革羽绒及其制品业	08	4089.65	3812.78	0	1390.89	2285.77	3861.67	4670.6	67464.6	2968.07	5964.43	249.721	7469.06	6139	1983.83	1036.03	4534.6	2565.58	1973.43	557.213	10934.7	115.471	0	2389.64	92.3631	571.849	13253.8	3503.81	736.371	1524.92	56513.4	3858.09	3708.42	2177.95	826.575	39.8417	2.60717	972.705	5741.33	5578.28	564.273	1039.97	15490	252653	218637	597372	816009	0
	木材加工及家具制造业	09	6156.95	7962.25	0	1365.29	644.587	9704.38	786.997	1641.28	224858	12612.6	137.504	6394.67	47540.2	1541.18	4421.71	5818.37	3676.69	3886.8	583.792	1376.81	13606	0	912.041	59.2593	129.111	149526	2300.4	733.286	2718.3	21749.8	23385.9	20470.7	1050.27	68.3382	10.7313	386.378	1088.3	57127.1	24038.4	2289.39	547.234	1879.87	665187	76500.5	43527.5	120028	0
	造纸印刷及文教用品制造业	10	9451.93	3263.35	0	2979.24	3837.47	255016	7115.46	8582.73	14870.2	354408	593.002	66995.2	32256.5	2928.78	5284.22	15041	10191.3	46453.8	7685.29	4213.78	5688.55	0	1344.62	270.52	699.984	27480.3	11616	4029.18	4368.37	91574.6	26335.8	149582	7986.67	10607.9	211.791	36919.6	2417.61	42835.2	120456	5972.97	46248.4	238300	1.68611e+06	31564.6	61884.3	93449	0
	石油加工、炼焦及核燃料加工业	11	174451	10152.4	0	7246.29	37724	20583.2	5887.66	2721.81	4358.99	8943.49	21114	108939	180953	46993.7	6221.03	30207.7	19470.9	8300.05	953.706	720.555	321.198	0	15009.7	19209.5	645.329	26559.4	263158	8599.67	277.389	21117.6	36298.6	24541.7	3377.38	2110.78	171.788	3075.6	3508.08	68792.3	11188.8	15549.7	1268.33	21728.9	1.24245e+06	0	4197.89	4197.89	0
	化学工业	12	1.21733e+06	35139.4	0	43056.9	100875	192407	136668	31541.7	100948	115716	13089.7	1.85586e+06	127097	53282.7	59497.7	117821	142358	245010	113516	20891.3	5456.68	0	10663.4	5950.8	4101.91	240615	38630.9	783.992	96.9171	31959.9	26181.6	17131.3	1659.21	1095.08	36.9554	342.6	838.933	26581	7577.3	232519	2061.57	1821.17	5.37822e+06	182603	255464	438066	0
	非金属矿物制品业	13	62540.2	23392.1	0	3531.95	7091.95	121292	2027.67	4486.95	16605.6	4166.08	356.394	48299.5	530854	57259.9	12196.6	9737.65	17964.2	36482.9	19487.5	7462.95	6626.12	0	2388.85	117.153	232.537	1.38017e+06	877.075	1203.85	97.3673	2747.08	9743.73	0	54498.2	190.105	5.78558	289.402	874.44	2672.87	5790.61	1714.79	336.192	4392.54	2.46021e+06	281722	17476.9	299198	0
	金属冶炼及压延加工业	14	10739.1	43198.5	0	4673.5	3676.01	8017.34	6566.47	1159.63	1752.97	15379.2	157.474	77316.9	39366.1	506531	172077	638281	322557	316491	18215.4	9227.86	71587.9	0	5131.45	673.88	332.308	1.98429e+06	3730.81	0	0	39.649	388.439	0	505.184	44956.9	0	20.4095	48.3685	379.62	408.37	120.931	20.436	197.586	4.30822e+06	69321.3	0	69321.3	0
	金属制品业	15	16323.8	28315.9	0	9549.25	15294.7	48948.2	10663.3	16547.7	67122.6	12853.1	1684.59	57347.9	25699.7	16284.5	123200	98206.8	46009.6	80384.4	41985	15041.2	6199.81	0	10744.4	3722.07	3726.09	649769	4294.47	480.92	527.451	31461.4	7916.7	15787.8	63149.4	10682.8	0	133.198	315.666	2896.29	2665.15	789.236	133.372	648.057	1.54751e+06	22390.8	5604.46	27995.3	0
	通用、专用设备制造业	16	259050	75613.3	0	59995.6	31232.9	24901.4	16395.4	2852.9	7822.31	12887.2	3154.87	33012	54504.4	31593.6	16139.3	423674	143792	169050	3415.99	12567.4	1181.19	0	35216.2	1233.47	2572.11	172733	26491.3	4923.91	2140.1	13793.5	6692.71	14891.1	20705.1	2026.88	316.357	42.3767	16384.1	6136.11	162508	396227	106.228	388.883	2.26836e+06	0	6734.68	6734.68	0
	交通运输设备制造业	17	3718.94	17346.4	0	3078.8	2244.39	6040	1143.99	411.716	2018.06	1890.7	121.899	4844.66	4375.47	3086.16	1012.97	69561.9	951962	1459.57	540.188	1401.99	242.14	0	8365.04	166.706	987.322	38772.8	383032	140.866	1948.34	12362.2	1286.77	18192.2	2554.21	8620.48	67.3252	41.6721	124.943	12878.2	833.81	246.918	41.7263	4866.57	1.57203e+06	290894	268842	559737	0
	电气、机械及器材制造业	18	57624	30451.5	0	2795.41	6538.83	10759.5	4559.91	1818.7	3824.72	3817.12	1405.78	13243.5	14425.8	5970.8	6308.78	61362.3	80691.2	176268	22053	2995.69	1189.46	0	23089.5	213.777	914.068	145770	14326	754.409	23804	17224.3	7342.48	10780	24960.6	649.236	0	263.318	2676.32	1844.16	5268.69	1560.23	793.477	1437.56	791776	111976	142732	254708	0
	通信设备、计算机及其他电子设备制造业	19	805.04	6141.72	0	886.903	996.635	3569.12	957.288	320.306	1368.95	6760.18	699.22	36798.6	2816.09	1686.85	5059.95	14207.4	8573.84	65658	298611	20219.4	385.399	0	1290.14	74.9638	288.429	7084.71	28002.1	48.5478	32744.3	59693	1762.52	30066.7	3609.07	260.587	9.42261	8292.05	289.404	2672.91	10518.8	333.833	1611.35	9314.31	674489	221624	131974	353598	0
	仪器仪表及文化办公用机械制造业	20	591.576	9273.92	0	1284.98	1943.71	6850.44	844.129	450.309	2052.09	2145.51	1823.13	10967.4	6541.88	2979.16	1236.01	14290.8	15836.9	15535.7	3277.01	24925.2	246.172	0	12189.9	1176.08	522.675	32339.1	3428.34	2412.79	50677.5	5942.94	622.661	7716.06	2209.44	6771.12	85.3781	48.8208	6638.55	1645.05	5432.6	350.142	697.193	4683	268685	187.271	4593.38	4780.65	0
	其他制造业	21	289422	11587.4	0	2104.53	1192.96	10994.1	5520.02	2601.8	1104.31	4826.87	160.683	33858.4	32245.8	6849.08	5296.83	21538.4	14277.4	79456.3	1777.11	1643.72	1137.63	0	1060.19	262.343	163.568	110107	580.742	0	1606.45	7765.1	5311.45	5993.16	2377.29	722.887	0.55942	1.27048	60.7585	62489.8	6242.03	177.638	206.671	269.296	732994	80643	85269.7	165913	0
	废品废料	22	0	0	0	425.55	110.093	712.212	340.538	0	0.0151653	113640	0.347923	31107.8	33080.5	497455	492.374	17071.5	1881.26	18482.7	1.82115	0	193.667	0	448.924	1.5109	2874.64	0	873.018	0	0	0	0	0	0	0	0	0	0	0	0	0	0	0	719193	0	0	0	0
	电力、热力的生产和供应业	23	81468.9	76232.7	0	26539	17982.5	165915	72021.5	7910.15	24980.8	45086	16076.3	238399	266852	229986	44486.5	92271.1	45992.5	28846.5	8516.43	3363.22	5564.3	0	91058.1	1825.14	23260.4	29070.5	10561.9	4228.6	14270.7	60929.8	46047.3	19337.3	1529.1	4208.42	226.642	2561.31	10272.9	22924.1	19456.6	9084.37	8365.56	6855.54	1.88456e+06	134060	163177	297237	0
	燃气生产和供应业	24	0	374.833	0	42.6864	41.7258	1562.98	655.364	3.75249	35.7579	731.543	0	3381.31	450.898	6697.63	836.261	952.677	191.388	4740.46	0	10.3092	9.89979	0	0	10142.9	0	0	634.071	4.27125	0	0	13509.3	0	0	0	0	0	0	281.426	0	0	145.14	0	45436.7	23141.4	94620.2	117762	0
	水的生产和供应业	25	35431.3	3627.99	0	4111.97	1331.64	20014.9	6055.6	1836.38	3654.07	4527.38	510.208	14577.1	16933.6	3512.33	1846.87	6408.03	6832.38	3081.13	713.263	982.918	746.922	0	13067.9	263.637	31750	23411	5972.23	712.62	8596.9	64829	20581.6	7725.17	3681.29	1220.12	49.2746	955.858	1646.29	14465.7	31316.4	5189.36	1181.8	2808.42	376161	3775.98	45791.2	49567.2	0
	建筑业	26	71.2196	9556.46	0	160.902	221.461	1253.09	211.971	114.616	386.539	222.24	139.978	937.703	413.191	266.722	140.471	577.253	416.631	579.348	16.8233	23.071	116.389	0	704.503	28.9227	48.6032	0	8293.54	1308.39	8769.45	28482.9	10103.7	30606.4	868481	59.6812	0	200.858	23905.6	31384.8	48869.8	1190.14	1323.55	977.243	1.08056e+06	0	0	0	0
	交通运输及仓储业	27	102996	57537.5	0	15240.5	92604.4	197975	35302.1	23029.8	74165.3	69691.7	47717.8	179663	269873	127073	21857.9	95361.6	58207.2	73983	21934.4	5206.76	15755.8	0	41229.3	2727.35	1580.05	202785	1.13262e+06	2553.15	4517.91	279268	164670	81809.4	13260	18387	15694.1	5088.42	4160.68	21122.7	36143	18496.1	2865.3	32890.3	3.66705e+06	150780	243650	394430	1443.58
	邮政业	28	902.444	436.037	0	523.498	599.997	1924.95	477.118	272.783	480.094	729.146	32.6331	2359.01	1055.05	249.727	261.14	1167.55	860.176	1128.17	785.956	96.7964	123.524	0	171.987	24.1419	80.9612	3105.66	1005.67	850.044	851.558	25030.6	2556.21	21153.8	704.272	1163.37	6.14471	44.5096	211.286	398.481	4927.3	212.883	303.693	38910.1	116178	43737.6	1260.9	44998.5	0
	信息传输、计算机服务和软件业	29	2832.41	3667.11	0	2449.26	2720.74	11546.9	2487.09	1421.34	5502.76	2531.71	278.52	11558	11366.6	4296.5	3084.92	7574.55	6332.96	6042.47	2679.9	1056.62	1277.71	0	1466.8	272.422	402.914	28942	35830.4	2759.23	57928.6	121907	13971.8	142213	12198.6	6366.37	480.461	9339.04	2734.27	6470.54	28168.8	4326.83	16455.4	25597.8	608541	107664	299214	406878	0
	批发和零售贸易业	30	409215	46830.5	0	16272.3	20641	352601	105889	62254.8	53132.9	65843.9	7192.18	174896	148969	159133	49201.7	197638	243373	146001	58367.4	12744.2	36010.1	0	111355	4157.01	1093.57	542607	131454	36147.1	38572.2	57272.3	92595.9	42460.7	23092.2	12738.6	148.335	8862.31	3474.28	31702.5	52831.1	54372.3	16484.2	114835	3.74246e+06	390123	501243	891366	14120.6
	住宿和餐饮业	31	8526.47	12736.5	0	7534.39	16875.5	56660.6	9269.18	8599.54	28364.8	21153.8	932.267	62624.6	40922.8	10685.9	10023.9	43685.2	37872.2	39051.4	9937.85	8138.29	5671.93	0	7936.32	805.823	2199.65	85903.2	101687	1937.31	14633.4	434940	23643.2	210916	48501.9	49571.2	47340.7	32172.2	10930.3	35043.9	65542.4	32923.3	6035.17	135555	1.78749e+06	192188	469619	661806	0
	金融保险业	32	69883.6	36075.4	0	5026.13	12255.7	61718.2	24674.1	12902.8	25681.5	20730.3	9991.76	87204.2	68414.4	42772.1	7929.65	80803	36329.1	30072.8	3708.99	2200.69	7497.89	0	96053.2	2317.14	8155.88	118139	94244.4	1306.61	37573.6	714224	20929.8	187063	218319	3764.47	1070.99	2053.8	3567.47	8128.74	7327.37	2743.05	4414.67	4915.64	2.18218e+06	32807.7	47002.7	79810.3	20.2259
	房地产业	33	19.4183	14.6014	0	98.4059	26.4726	1187.36	655.362	156.585	647.058	658.583	5.54239	1611.08	3284.38	345.133	622.57	378.329	382.654	801.099	220.989	230.31	267.854	0	99.8023	23.0737	730.55	69.0495	809.874	301.616	942.625	44387.9	27735.7	42039.8	466.301	203.51	0	0	80.5774	7221.75	0	0	0	148.753	136875	877603	462628	1.34023e+06	0
	租赁和商务服务业	34	1158.84	1601.46	0	294.007	1587.31	25645.2	1520.63	1125.03	3411.93	2624.53	217.81	24794.5	29830.3	1890.8	1799.61	6894.97	16432.8	22449.1	4893.59	1702.03	439.859	0	1884.35	74.7629	688.105	56421.7	8310	1680.53	10982.1	186999	48507.2	52802.1	54488.5	14551	165.874	1650.35	2203.26	17012.4	10166.7	6570.09	2509.08	8208.79	636190	0	0	0	0
	旅游业	35	0.630663	195.532	0	9.78373	0.0189662	243.122	24.6959	0	0.023477	14.0863	0.733572	154.894	55.2211	37.7011	18.1088	58.521	104.97	447.314	4.91217	5.99424	0	0	0.0302164	0.936578	0.422413	0	198.628	0	0	0	1461.78	0	3152.64	672.432	22790.6	0	2.68234	299.762	152.339	0	451.768	1540.42	32100.7	9730.41	37451.4	47181.8	0
	科学研究事业	36	11.7028	945.329	0	480.235	106.241	5550.86	483.431	194.07	894.402	2098.99	279.317	12691	1415.54	1892.71	1034.8	14896.6	24148.8	9088.86	4307.07	1499.03	168.138	0	1388.46	0.774623	7.8133	33629.1	26.0949	0	4630.58	401.551	0	5616.66	1772.65	0	0	5759.56	95.2082	1113.81	10579.1	434.308	29.7206	516.158	148189	0	0	0	50755
	综合技术服务业	37	24063.2	675.124	0	628.382	28.0256	5200.97	301.484	124.362	274.116	516.64	724.423	4753.57	1426.24	280.999	741.563	2678.97	1132.54	1568.45	562.917	171.233	139.019	0	741.467	33.7113	63.8124	24523.8	2249.19	111.841	0	24783.2	0	0	5217.96	0	196.432	0	993.765	303.034	76.7749	109.503	1.96505	1229.4	106628	0	0	0	191506
	其他社会服务业	38	123986	5316.17	0	3704.77	1612.06	6581.45	2197.24	847.484	1451.08	3353.35	200.306	8246.49	13403.4	2623.93	2027.21	4920.22	5394.91	2928.99	659.891	954.162	355.094	0	19401.1	819.357	948.362	6279.73	4897.21	273.295	1471.06	425021	1471.84	10611.5	8875.7	240.677	11873.6	267.295	549.214	19155.4	4828.81	1552.98	1401.77	17493.1	728197	230239	242728	472966	64371.9
	教育事业	39	3999.84	4383.71	0	679.474	311.152	2077.12	719.59	203.759	766.671	915.34	214.707	2710.3	878.924	681.746	718.223	2008.1	1823.98	1045.67	492.565	222.737	151.893	0	1466.53	91.3397	431.131	10948.9	6003.67	0	1098.87	18037.7	2201.87	17751.9	864.812	3089.67	17.8292	411.348	1080.59	2869.81	1274.24	6221.57	446.05	876.081	100189	411905	320640	732545	874985
	卫生、社会保障和社会福利业	40	8369.29	2298.13	0	9626.62	1877.67	301.066	375.096	2.13889	335.052	87.8095	78.1535	1191.89	869.321	3660.57	36.2119	427.047	568.494	621.656	193.974	23.048	1.64654	0	619.785	42.2742	40.9984	0	8200.25	0	30.03	528.088	803.736	2432.1	5001.08	7222.92	469.135	1287.65	5379.08	14096.1	38999	8758.33	1941.61	473.326	127270	197261	147040	344301	890335
	文化、体育和娱乐业	41	3054.24	2193.74	0	2033.36	4006.13	10038.7	1897.03	2029.42	6447.89	5094.86	235.289	14693.3	9512.61	2341.88	1994.72	10449.4	8347.52	7255.49	1541.71	2155.8	1068.48	0	1798.13	216.649	542.641	527.498	734.493	0	1928.85	491.841	4499.83	446.266	1853.64	311.164	25.3327	18620	1413.44	2528.56	7053.24	7879.18	812.974	493.285	148569	17357.6	50587.3	67944.9	93657.4
	公共管理和社会组织	42	0	0	0	0	0	0	0	0	0	0	0	0	0	0	0	0	0	0	0	0	0	0	0	0	0	0	5496.45	8.22569	0.96397	0	219.727	2727.58	6317.42	34.0314	47.6124	0.335648	39.0869	654.513	0	0	123.879	0	15669.8	0	0	0	1.60535e+06
	中间投入合计	TII	5.49033e+06	696027	0	285491	561789	4.98038e+06	1.32468e+06	596575	1.01265e+06	1.06373e+06	656714	3.61665e+06	2.74285e+06	2.13386e+06	612404	2.14331e+06	2.28451e+06	1.65623e+06	652394	176111	402903	0	1.27072e+06	78910	91137.8	6.26272e+06	2.34736e+06	79677.9	329363	2.87105e+06	1.59755e+06	1.19683e+06	1.47316e+06	213394	102027	139154	109171	567887	762923	818600	125284	708137	5.42346e+07	7.01602e+06	7.4907e+06	1.45067e+07	3.99483e+06
增加值	劳动者报酬	VA001	6.51073e+06	450012	0	69551.6	206426	435521	143917	95789.8	131475	234217	13649.5	412269	505195	134451	142281	538910	232560	263653	110396	40638.5	76319.9	0	216200	12800.4	46309.2	1.3608e+06	674576	61926.5	132472	2.10327e+06	467891	1.00034e+06	84182.1	221430	4209.45	62501	145664	396688	926581	497743	74692.5	717427	1.99557e+07
	生产税净额	VA002	240312	150528	0	34940.8	65812.1	705592	73098.4	29027.7	79127.6	64187.5	70222.7	209751	278072	149981	44489.3	130568	137196	97459.8	25282.7	11287.1	29596.5	0	193896	3925.67	12886.5	340200	219111	8180.62	8210.19	110444	48007.5	35758.7	121676	23514.8	887.147	2938.76	9146.68	30281.3	3165.71	223.926	28648.8	754.4	3.82839e+06
	固定资产折旧	VA003	327089	155135	0	17452.4	31391.4	136275	49424.5	7946.37	15333.3	43593.5	19862.1	168908	153171	19023.2	24024.4	82495.7	54771.6	55535.8	15540.2	4332.57	1813.29	0	254856	8531.46	26551.9	157010	255937	9938.87	486734	547999	51172.3	135111	5284.97	7617.34	2360.25	1099.63	48506.8	59120.7	13459.5	45281.7	19191.7	192865	3.71175e+06
	营业盈余	VA004	657249	49234.3	0	48648.9	136875	368327	158865	133321	122983	12929.3	-75015.4	598512	197584	315058	140410	13390.5	300575	231196	39724.9	19413.2	34530.4	230088	266146	-11621.9	3524.35	758899	120823	1453.13	48662.4	308073	248063	99560.8	209397	167743	4723.54	169.351	16099.1	208810	1590.91	56.9558	2871.11	1841	6.19079e+06
	增加值合计	TVA	7.73538e+06	804909	0	170594	440504	1.64571e+06	425305	266085	348919	354927	28719	1.38944e+06	1.13402e+06	618514	351205	765364	725103	647844	190943	75671.4	142260	230088	931098	13635.6	89271.9	2.61691e+06	1.27045e+06	81499.1	676078	3.06978e+06	815133	1.27077e+06	420541	420305	12180.4	66708.7	219417	694900	944797	543306	125404	912888	3.36866e+07
总 投 入		TI	1.32257e+07	1.50094e+06	0	456084	1.00229e+06	6.6261e+06	1.74998e+06	862659	1.36156e+06	1.41866e+06	685433	5.00609e+06	3.87687e+06	2.75238e+06	963609	2.90867e+06	3.00962e+06	2.30407e+06	843338	251782	545163	230088	2.20181e+06	92545.6	180410	8.87963e+06	3.61781e+06	161177	1.00544e+06	5.94083e+06	2.41268e+06	2.4676e+06	1.8937e+06	633700	114207	205863	328588	1.26279e+06	1.70772e+06	1.36191e+06	250688	1.62102e+06	8.79212e+07
[truncated: 7 more columns]
