# Supplementary material for: Editorial Note: Measurement and driving factors of carbon productivity in China’s provinces: From the perspective of embodied carbon emissions
Source: PLoS One. 2025 Dec 15;20(12):e0338756. doi: 10.1371/journal.pone.0338756 (PMC12704855; doi:10.1371/journal.pone.0338756)
Supplement: S1 File — (ZIP) [file pone.0338756.s001.zip › Input-Output Tables of China's Provinces/Input-Output Tables of Various Provinces in 2002/12τaÅσ╗║.xls]

## Sheet: Sheet1
福建2002年投入产出表
(按当年生产者价格计算)
产出 投入		代码	农林牧渔业	煤炭开采和洗选业	石油和天然气 开采业	金属矿采选业	非金属矿采选业	食品制造及 烟草加工业	纺织业	服装皮革羽绒 及其制品业	木材加工及 家具制造业	造纸印刷及 文教用品制造业	石油加工、炼焦及 核燃料加工业	化学工业	非金属矿物制品业	金属冶炼及 压延加工业	金属制品业	通用、专用 设备制造业	交通运输 设备制造业	电气、机械及 器材制造业	通信设备、计算机及 其他电子设备制造业	仪器仪表及文化 办公用机械制造业	其他制造业	废品废料	电力、热力的 生产和供应业	燃气生产和供应业	水的生产和供应业	建筑业	交通运输及仓储业	邮政业	信息传输、计算机 服务和软件业	批发和零售贸易业	住宿和餐饮业	金融保险业	房地产业	租赁和商务服务业	旅游业	科学研究事业	综合技术服务业	其他社会服务业	教育事业	卫生、社会保障 和社会福利业	文化、体育 和娱乐业	公共管理 和社会组织	中间使用合计	最终消费
																																														居民消费			政府消费
																																														农村居民消费	城镇居民消费	小计
部门名称		-	01	02	03	04	05	06	07	08	09	10	11	12	13	14	15	16	17	18	19	20	21	22	23	24	25	26	27	28	29	30	31	32	33	34	35	36	37	38	39	40	41	42	TIU	FU101	FU102	THC	FU103
中间投入	农林牧渔业	01	867513	1593.78	0	1471.06	290.777	3.50174e+06	791868	85078.4	629817	338675	0	349984	47361.7	6080.15	1548.86	31849.8	56.463	2.824	94.788	2777.9	423781	0	9466.32	4.333	0	13280.2	623.499	0	0	1112.67	457815	0	427.035	0	376.46	0	2.725	909.228	0	0	284.034	0	7.56588e+06	2.16366e+06	845410	3.00907e+06	373660
	煤炭开采和洗选业	02	15988.8	8892.68	0	9121.7	146.813	13842.4	18639	2244.88	8272.11	14947.1	53642.6	72782.1	64870.8	73984.1	9083.18	9134.29	1223.08	212.14	2501.79	1687.07	3159.39	0	195123	4162.72	38.438	25139.4	177.79	0.051	0	0	42.493	0	0	0	0	0	0	0	0	0	0	0	609060	34769.9	0	34769.9	0
	石油和天然气开采业	03	18.062	0	0	1019.67	0	41.731	26.553	0	16.011	71.483	0	23.364	667.038	32.828	1.573	30.434	92.224	0	0.186	1.163	0	0	466.977	0	0	0	0	0	0	0	0	0	0	0	0	0	0	0	0	0	0	0	2509.3	0	0	0	0
	金属矿采选业	04	592.02	0	0	895973	0	0	0	0	0	0	0	42424.2	2494.39	846748	0	1047.41	0	257767	4.539	16325.2	0	0	0	0	0	0	0	0	0	0	0	0	0	0	0	0	0	0	0	0	0	0	2.06338e+06	0	0	0	0
	非金属矿采选业	05	14907.9	23.313	0	2686.2	25806.8	3254.88	552.327	862.429	42.511	89.766	198.55	79415.6	38269.6	5269.99	74.241	452.445	34.712	14.719	56.662	4627.71	17.61	0	169.045	7.684	22.477	117400	63.482	0	0	0	0	0	2.453	0	0	1.018	0	9.08	262.588	9.333	32.71	145.873	294783	16892.9	6330.7	23223.6	0
	食品制造及烟草加工业	06	1.1986e+06	0	0	3.756	14.298	1.34621e+06	20946.4	10542.7	20060.1	10374	422.806	112707	300.983	2425.24	148.764	2508.62	0	108.524	396.549	393.321	27045.2	0	51.74	26430.7	0	0	38618.9	0	10856.1	64409.7	658054	0	0	3140.38	0	0	565.096	11181.3	0	0	207758	0	3.77427e+06	2.97812e+06	1.17181e+06	4.14993e+06	0
	纺织业	07	6560.25	0	0	263.327	304.51	3492.36	928620	542634	6511.19	38041	39.087	274632	827.183	184.187	38.087	623.935	147.352	224.933	187.006	30868.8	75449.7	0	199.113	44.395	46.126	0.675	1521.32	0	0	8770.01	7198.73	424.196	0	0	0	0	0.513	379.36	0	0	97.369	0	1.92833e+06	61011	34464	95475	0
	服装皮革羽绒及其制品业	08	5194.54	913.949	0	1454.41	1674.49	3248.64	6089.77	1.71551e+06	375579	3342.7	4150.79	257284	3726.34	4384.68	4735.45	20230.4	2633.75	2829.18	3191.18	100530	1628.04	0	3572.64	540.405	657.723	2894	4363.02	11.112	171.071	6633.21	1275.18	4397.22	8.134	341.648	29.84	0	5.395	1545.21	5607.18	89.445	113.892	871.569	2.55146e+06	478135	334135	812270	0
	木材加工及家具制造业	09	140940	705.405	0	2356.54	3340.81	42278.5	13741.4	11918.3	430249	17862.5	5186.94	30837.6	16277.5	5786.55	19616.8	35113.5	6614.15	17910.6	22739.1	12526.4	10818.6	0	10584.2	139.796	4377.18	1.91558e+06	18261.8	59.805	7385.97	191547	39947	492067	457.364	281.228	342.215	72.694	1192.93	6060.37	18760	666.717	5488.19	10421.6	3.57051e+06	9921.65	12976.6	22898.3	0
	造纸印刷及文教用品制造业	10	6294.63	732.122	0	2620.51	2587.4	201582	32123.4	44743.8	75485.6	838331	3524.14	185039	64731	10665.6	37697.6	25912.8	34444	104488	105919	56686	76472.2	0	7034.42	1479.78	2811.47	19124.8	22990.5	19.456	1093.9	69436.2	3754.55	155560	1100.34	2120.35	566.223	4931.33	13642.8	277474	109186	10565	10318	58495.3	2.68179e+06	177845	241553	419398	0
	石油加工、炼焦及核燃料加工业	11	87973.7	2209.09	0	26630.4	5089.64	2882.02	7318.31	1650.42	4461.07	4596.96	450733	49783.7	16509.1	64445.2	12970	15288.4	8086.16	5825.44	7288.08	2284.82	3218.53	0	29414.5	164979	190.211	42629.9	94585.6	23.198	16.269	853.754	3320.85	10448.2	159.053	86.057	18.966	203.058	169.233	6919.46	6725.87	1261.35	2383.26	11239.8	1.15487e+06	232.259	129.92	362.179	0
	化学工业	12	654800	2729.88	0	26161	4421.73	78527.5	313286	101584	76834.8	111254	26319.5	2.24555e+06	49336.9	20204.3	57488.9	67954.8	136971	163253	146106	172340	54311.1	0	4172.27	1996.26	2433.42	52683	11602.7	0.699	4.512	4481.45	13477.8	18289	463.297	287.485	4.32	40.538	150.797	5468.48	3966.39	685764	19222.1	92.726	5.33403e+06	162772	47937.1	210709	0
	非金属矿物制品业	13	55063.4	4535.46	0	2775.34	139612	16229.9	12364.1	10604.9	11806.8	10719.8	11993.6	50582.8	421086	19709.7	49167.3	26669.5	9996.9	20703.8	201500	105130	17327.3	0	19016.4	1095.94	2723.62	573798	1822.63	0.125	0	60.833	1042.7	0	15.814	0	0	146.886	2481.3	1738.77	37906.3	1347.16	4617.68	21057.7	1.86645e+06	478601	192571	671172	0
	金属冶炼及压延加工业	14	53013.4	8781.71	0	37941.5	2172.34	8552.21	1022.03	1920.82	58007.7	25071.4	82536.3	38785.8	24551.2	759343	435695	279001	213537	268095	129199	65884.6	156340	0	608.878	60.01	74.045	492635	3131.03	0	0	0.502	68.034	0	179.238	0	0	0.614	2617.01	21.202	158.358	5.629	19.274	87.971	3.14912e+06	0	0	0	0
	金属制品业	15	3857.35	7049.6	0	14310.6	7555.98	20129.7	16586.9	15168.3	17221	48241.5	2877.86	54246.2	24806.1	5951.01	546735	266365	304689	147194	114382	38871.1	29041.1	0	6647.21	472.402	465.247	455312	999.389	0.21	14.108	3080.65	1209.33	2733.91	787.327	0	0	11.029	3434	922.808	2846.24	101.153	354.34	1581.14	2.16625e+06	34638.3	2847.01	37485.3	0
	通用、专用设备制造业	16	128360	6026.35	0	15132.4	2791.97	19072.2	22889.1	6943.02	34328	42290.2	4665.01	59846	19203.6	21523.9	274312	315089	61351.4	11277	30696.1	31028.1	11221.5	0	19845.7	989.359	1835.84	331245	18652.8	11.91	105.115	4081.61	1562.36	32993.3	804.441	38.898	0	93.058	769.395	306.634	24677	128900	468.061	2135.54	1.68756e+06	2606.11	2413.94	5020.05	0
	交通运输设备制造业	17	47397.1	567.7	0	34495.6	443.481	3280.76	1632.62	643.59	1724.38	2507.82	832.082	5081.91	2137.03	4675.53	5540.72	4311.13	625016	3823.71	4964.43	548.261	437.652	0	7067.98	89.297	456.495	71416.4	428738	1.583	444.197	1.57809e+06	238.635	49142.9	229.272	1103.14	43.51	17.571	32.539	3175.14	4534.36	161.149	1522.51	2518.93	2.89909e+06	42484.2	7743.92	50228.1	0
	电气、机械及器材制造业	18	18974	17563.7	0	8153.1	3052.46	5133.86	6015.03	3130.03	7440.23	12187.9	1886.53	28632.4	6291.29	6323.86	9289.69	182659	112286	164891	571543	161465	17332	0	52266.3	393.799	1179.68	325546	14144.8	0.23	1850.48	1066.32	1119.42	9918.2	879.614	0	240.07	36.237	10.501	1719.8	9351.76	332.355	1178.7	5195.08	1.77068e+06	229249	189666	418915	0
	通信设备、计算机及其他电子设备制造业	19	20524.7	671.548	0	3455	2739.38	13040	11771.2	6742.41	11074.2	16069.1	2402.27	38819.9	8413.98	10298.5	12325.7	24842.5	10277	334415	668681	19540.3	7425.87	0	11264.9	1942.11	3740.17	9820.47	47828.8	0.037	50436.1	149152	1831.63	176642	637.87	2779.42	209.523	226.153	72.792	16369.5	37395.4	1922.52	6019.86	21099.9	1.76292e+06	80518.4	152191	232709	0
	仪器仪表及文化办公用机械制造业	20	5604.98	3265.44	0	5315.85	3993.41	13222.5	17749.2	7237.33	13572.8	47943.1	4306.82	50683.3	16089.2	15144.8	16949.4	40927.1	16933.6	144610	35114	39182.7	21742.5	0	17859.6	2692.09	5038.9	130099	14185.6	3.534	54278.3	41234.2	3484.81	233349	612.587	2022.67	909.572	406.549	1251.55	11697	26356.9	3248.06	9341.24	5722.44	1.08338e+06	16364.5	14114.8	30479.3	0
	其他制造业	21	97263.2	280.862	0	14221.2	12.601	18837.2	3628.37	28725.3	31885.9	110631	327.341	150059	18744.5	33107.2	6282.28	83918.1	14857.8	45375.7	115537	173624	35000.7	0	5799.83	39.524	15.423	36346	1049.26	0	70.667	87.801	278.111	31966.2	0	0	0	0	0	0.438	0	0	0.503	0	1.05797e+06	222027	80826.2	302854	0
	废品废料	22	5968.43	35.665	0	0	83.817	1545.12	68.362	114.548	422.804	80589.6	0	74705	42971.9	346519	73203.5	50056.3	5367.3	0.931	10508.3	892.888	2023.46	0	0	0	33775.7	0	154.795	0	0	0	0	0	0	0	0	0	0	0	0	0	0	0	729007	0	0	0	0
	电力、热力的生产和供应业	23	18518.1	22411.2	0	50388.5	18113.3	34667.2	133518	26984.8	53569.4	45547.1	43246.1	216578	102498	150755	71842.7	81296	18911.3	16022.3	58062.5	47934.7	21745.2	0	493837	2370.97	55365.3	52458.1	37623	39.699	682.046	60636.2	51952.4	30109.6	896.006	167.284	1151.69	948.687	68.933	4820.61	31551.4	5926.71	4190.14	11801	2.07921e+06	217674	203762	421436	0
	燃气生产和供应业	24	2185.68	0	0	602.366	0	3580.5	3253.2	856.093	1204.12	1523.14	0	2794.93	714.212	11223.2	12259.5	79.68	343.367	443.283	245.911	151.41	65.815	0	0	21463.4	0	0	40.966	0.033	2.472	0	3544.41	0	579.785	0	0	0	0	63.534	0	0	27.757	0	67248.7	262512	110370	372882	0
	水的生产和供应业	25	7114.62	11048.3	0	21287.4	9065.63	9670.82	43960.3	7916.17	12094.9	12030.3	2959.76	55110.2	19678.3	22681.8	20198.9	19351.9	7937.05	3013.42	15738.3	9691.71	8307.47	0	4762.82	673.196	30375.9	4402.37	3620.96	3.598	36.477	10931.9	6454.73	2943.58	566.723	20.775	162.261	170.134	62.833	493.949	9248.14	1386.86	948.359	2564.65	398688	34829.5	56863.1	91692.5	0
	建筑业	26	34669.8	1630.84	0	1252	2381.11	3643.71	3721.98	1694.4	2478.66	4764.82	6034.22	14621.8	3892.83	5405.55	4326.57	5283.76	2224.21	1529.3	4321.59	2860.55	1024.4	0	9774.03	459.05	1345.22	0	167535	11.402	2648.17	95190.1	14467.3	78036.2	996568	82.79	2374.89	141.053	21.032	6489.15	36400.8	1293.65	4457.32	20221.3	1.54528e+06	461718	27094.1	488812	0
	交通运输及仓储业	27	329861	117540	0	160996	171955	249619	355533	92094.4	241439	196811	132472	732278	250989	281584	340385	370060	237230	238730	470178	164643	123245	0	54325.6	51309.7	8762.8	370502	1.64541e+06	2621.57	3107.82	199956	12554.1	120229	487.915	24632.5	9152.75	1642.22	2123.11	30986.4	35607.6	23535.9	10607.6	41258.5	7.90645e+06	169137	193091	362228	0
	邮政业	28	6917.52	225.539	0	1155.08	947.351	5054.09	7139.9	2842.93	4262.76	5741.05	1365.96	15866.9	3513.7	4191.31	4751.74	8334.72	4210.37	4501.33	12255.6	7329.48	2289.08	0	2676.03	612.592	1110.92	1529.44	697.544	27.417	359.086	45298.7	2981.75	18927.4	2.409	237.229	136.425	1280.22	46.201	4155.99	9048.84	2209.32	1341.21	14392.9	209968	7744.26	2502.63	10246.9	0
	信息传输、计算机服务和软件业	29	19902.5	1598.55	0	6560.81	4794.44	19761	22254.7	12330.1	20281.8	24074	4520.18	61903.7	15828.3	24032.1	25273.9	185594	19384.6	15544.4	48181.3	18898.7	11418.6	0	13296.6	3055.26	6488.48	34668.9	20898.1	49.417	11773.3	107837	8284.41	208548	605.035	2637.26	1624.63	2235.49	639.607	58304.6	59424.4	9658.42	20249.2	89391	1.22181e+06	246711	274042	520753	0
	批发和零售贸易业	30	72440.7	19830.4	0	45738	34199.2	508235	227526	350396	108655	306475	14101.3	735811	175259	68648.5	3622.74	159618	498071	435526	879582	104702	22153.5	0	104558	26926.8	17036.8	402497	329223	105573	605593	354853	225561	188098	267836	181604	61133.2	1484.16	102722	40705.4	50082.2	71550.3	29829.9	130350	8.06781e+06	110763	70073.7	180837	0
	住宿和餐饮业	31	34694.4	16161.5	0	15255.6	11535.6	32278	47821.4	11711.5	34529.9	38598.5	12056.6	110662	33253.6	31584.1	42721.2	79426.1	41682.1	21562.5	66245.4	28947.1	21406.3	0	21193.9	6582.5	11142.9	38979.8	45241.4	15.382	1942.17	277579	8110.07	202121	1864.56	4192.84	4274.74	3854.21	1545.05	93082.8	65575.2	36520.9	38170.7	108539	1.70266e+06	622999	295827	918826	0
	金融保险业	32	33740.3	3867.58	0	33159.2	11896.5	102655	171913	21968	51210.7	45959.8	24357.6	233009	71066.6	193797	86090	359784	57426.4	16480.3	109471	41493.8	20039.8	0	241088	43193.5	20243.3	111533	461922	1.253	1469.8	543469	19362.2	15047.1	8916.95	332.327	2441.79	130.525	702.821	12896	23462.9	4453.3	10307.6	1.02567e+06	4.23603e+06	79706.5	230542	310248	0
	房地产业	33	4121.23	34.064	0	295.74	0	3849.26	52003.2	3972.7	21507.3	35816.7	6165.68	30526.5	877.253	282.589	3516.06	1462.58	9133.96	14681	23128	10012.4	835.054	0	1270.1	0	0	0	1192.71	282.193	1163.22	965797	334265	461600	491.787	2974.03	0	0	0	16349.2	0	0	0	0	2.00761e+06	331627	192662	524288	0
	租赁和商务服务业	34	827.885	1279.35	0	1913.8	945.091	21521.1	4224.02	4111.66	6203.78	11105.1	1975.87	35054.6	4426.33	7934.94	5793.38	22488.4	15969.3	8629.78	44433.6	9237.27	5661.24	0	4340.42	3052.75	493.184	22556.8	6412.39	10.234	435.663	46910.1	11251.4	28170.1	389.011	2452.62	314.751	82.829	190.778	2049.69	4890.14	2931.6	946.724	5859.99	357478	0	0	0	0
	旅游业	35	17382.2	0	0	0	0	1129.93	673.351	1657.68	2344.19	1066.81	0	5455.82	4298.9	1590.57	1182.58	2411.12	11730.3	7724.54	51539.1	2330.93	0	0	361.526	0	0	0	32510.6	0	3729.22	0	0	0	4697.23	3911.24	40622.5	0	0	1615.87	0	0	0	0	199966	9389.39	11433.5	20822.9	0
	科学研究事业	36	234.67	8.139	0	133.129	33.063	200.225	148.528	157.811	1088.61	201.144	241.495	3815.19	116.271	848.636	161.952	1587.18	2553.13	23982.4	6894.02	1016.3	478.041	0	162.082	0	51.591	1577.26	0.075	0.032	138.056	0	0	1595.06	0	0	0	780.747	146.087	10462.5	28180	108.25	8516.34	161954	257572	0	0	0	117904
	综合技术服务业	37	390.772	10.377	0	12.321	0.697	68.584	427.75	13.159	170.557	161.165	148.401	354.765	44.195	50.894	100.788	146.48	404.124	74.93	96.267	188.214	38.662	0	11.549	17.531	7.778	543.031	3642.09	0	16.187	9206.3	27.352	0	607.676	0.059	2.126	2.216	3.043	2733.69	0	10.25	0.286	0	19734.3	0	0	0	332012
	其他社会服务业	38	63318.2	2578.58	0	3155.87	4923.22	14469	14858.8	2826.58	8232.25	16412.4	43765.5	56069.5	16632.3	30849.1	12038.4	19265.1	8856.75	1753.7	32564.9	9146.25	7272.59	0	93311.8	3872.65	15204.2	3767.62	28212.2	1.864	17949.4	121040	1996.4	21811.9	392.754	1613.05	326.013	74.466	75.425	7669.21	11001.2	671.518	1880.86	6452.44	713190	77800.4	123728	201529	425577
	教育事业	39	8809.49	1012.31	0	551.188	466.783	1081.52	1135.16	306.403	815.835	1408.39	861.551	3217.76	1459.66	1390.98	2442.36	3487.13	2963.26	610.608	1890.7	762.274	590.546	0	1433.26	578.787	782.073	5933.59	3921.5	0	186.294	8182.64	126.079	14284.6	0	138.413	130.409	656.245	11.07	1354.07	19771	4919.41	743.163	38633.9	137050	761403	347849	1.10925e+06	2.54739e+06
	卫生、社会保障和社会福利业	40	3355.63	24.754	0	20.657	0	57.062	18.261	5.626	8.512	1699.98	32.03	78.892	42.538	75.41	12.029	28.444	9.81	243.502	992.812	8.492	0.744	0	260.283	0	3.244	0	41192.1	0	0.544	135.604	1062.9	385.214	18731.2	2056.74	249.273	95.862	1138.37	1255.3	84.771	78.213	294.02	1842.39	75581.3	418545	238291	656837	1.08411e+06
	文化、体育和娱乐业	41	958.655	8025.4	0	6242.83	4467	10635.8	19130.8	4169.78	11459.5	15240	4283.01	38735.7	11512.9	12570.6	14122.9	23806.3	14251.9	4516.15	19518.3	9640.4	6899.59	0	7894.25	2281.46	5067.13	16105.6	613.866	0	344.658	112407	1533.85	22460.2	64.924	44157.2	51.107	968.644	8776.58	81066.7	19874.3	7161.65	22826.9	31352.3	625196	149088	130649	279736	428938
	公共管理和社会组织	42	348104	0	0	0	0	0	0	0	0	0	0	0	0	0	0	0	0	0	0	0	0	0	0	0	0	0	276761	0	3.298	0	2756.8	22167.8	2041.62	433.847	571.545	34.604	39.297	1123.6	36.516	2781.64	11.836	10714.2	667582	0	0	0	2.03351e+06
	中间投入合计	TII	4.44295e+06	273865	0	1.45428e+06	481859	6.33832e+06	3.3362e+06	3.14402e+06	2.39637e+06	2.53847e+06	954632	6.60385e+06	1.60577e+06	3.1123e+06	2.22375e+06	2.8275e+06	2.51791e+06	2.50859e+06	4.01595e+06	1.50621e+06	1.22726e+06	0	1.45519e+06	374009	233363	5.682e+06	3.83018e+06	108769	778308	5.08353e+06	1.90201e+06	2.65447e+06	1.3125e+06	283845	127461	20769	144711	730453	691974	1.00957e+06	424570	1.84166e+06	8.21994e+07	1.11515e+07	5.8459e+06	1.69974e+07	7.3431e+06
增加值	劳动者报酬	VA001	5.75502e+06	191040	0	180289	190953	501773	308802	597967	318541	402400	49724.2	805406	280679	214936	208465	640091	267905	209117	368025	324157	218587	0	237579	43096.2	86053.1	1762200	1.27857e+06	82003.8	185127	2.77405e+06	442373	552550	178012	47921.6	64965.9	68228.3	36049.6	361585	965280	359108	303239	854929	2.27168e+07
	生产税净额	VA002	205342	53448.2	0	99140.9	79035.7	332264	88037.3	170593	121151	152502	73815.7	282129	121670	96809.9	122155	194816	104295	50193.4	86380.3	63181.2	60149.2	0	52324.3	11987.3	34153.2	321000	562843	14763.1	7308.86	197404	53890.3	360804	184179	6098.11	13942	135.922	9619.83	98206.2	518.159	366.968	101388	558.271	4.5886e+06
	固定资产折旧	VA003	180597	11488.1	0	127463	46298.5	267554	150240	97800	97148.7	115633	51194.3	337050	92762.4	119083	68228.2	235567	75247.1	69194.9	128596	75999.2	32220.2	0	508040	30928.6	72925	233000	1.08213e+06	11495.2	471350	528157	82202.5	133213	637027	8256.4	18336	0	2461.13	73839.2	419.507	995.918	109261	0	6.3834e+06
	营业盈余	VA004	622415	111481	0	283011	52821.5	898913	209595	104000	1.59016e+06	290655	50265.1	388434	128639	299382	173507	417522	138532	329075	935364	64812.9	110141	729007	252707	-19752	64410.8	457700	2.06677e+06	3183.45	300467	1.16732e+06	261171	847474	281664	11356.6	22549	629.263	23216.4	60439.1	44429.1	10716.6	72189.7	3942.07	1.38603e+07
	增加值合计	TVA	6.76338e+06	367457	0	689905	369109	2.0005e+06	756674	970361	2.127e+06	961191	224999	1.81302e+06	623750	730212	572355	1.488e+06	585980	657580	1.51836e+06	528150	421097	729007	1.05065e+06	66260.1	257542	2773900	4.99031e+06	111446	964253	4.66692e+06	839637	1.89404e+06	1.28088e+06	73632.7	119793	68993.5	71346.9	594070	1.01065e+06	371188	586078	859430	4.75491e+07
总 投 入		TI	1.12063e+07	641322	0	2.14419e+06	850968	8.33882e+06	4.09287e+06	4.11438e+06	4.52337e+06	3.49966e+06	1.17963e+06	8.41687e+06	2.22952e+06	3.84251e+06	2.7961e+06	4.31549e+06	3.10389e+06	3.16617e+06	5.53431e+06	2.03436e+06	1.64836e+06	729007	2.50584e+06	440269	490905	8.4559e+06	8.82049e+06	220215	1.74256e+06	9.75045e+06	2.74165e+06	4.54851e+06	2.59339e+06	357478	247254	89762.6	216058	1.32452e+06	1.70262e+06	1.38076e+06	1.01065e+06	2.70109e+06	1.29749e+08
[truncated: 7 more columns]
