# Supplementary material for: Editorial Note: Measurement and driving factors of carbon productivity in China’s provinces: From the perspective of embodied carbon emissions
Source: PLoS One. 2025 Dec 15;20(12):e0338756. doi: 10.1371/journal.pone.0338756 (PMC12704855; doi:10.1371/journal.pone.0338756)
Supplement: S1 File — (ZIP) [file pone.0338756.s001.zip › Input-Output Tables of China's Provinces/Input-Output Tables of Various Provinces in 2002/14μ▒ƒΦÑ┐.xls]

## Sheet: Sheet1
江西2002年投入产出表
(按当年生产者价格计算)
产出 投入		代码	农林牧渔业	煤炭开采和洗选业	石油和天然气 开采业	金属矿采选业	非金属矿采选业	食品制造及 烟草加工业	纺织业	服装皮革羽绒 及其制品业	木材加工及 家具制造业	造纸印刷及 文教用品制造业	石油加工、炼焦及 核燃料加工业	化学工业	非金属矿物制品业	金属冶炼及 压延加工业	金属制品业	通用、专用 设备制造业	交通运输 设备制造业	电气、机械及 器材制造业	通信设备、计算机及 其他电子设备制造业	仪器仪表及文化 办公用机械制造业	其他制造业	废品废料	电力、热力的 生产和供应业	燃气生产和供应业	水的生产和供应业	建筑业	交通运输及仓储业	邮政业	信息传输、计算机 服务和软件业	批发和零售贸易业	住宿和餐饮业	金融保险业	房地产业	租赁和商务服务业	旅游业	科学研究事业	综合技术服务业	其他社会服务业	教育事业	卫生、社会保障 和社会福利业	文化、体育和娱乐业	公共管理 和社会组织	中间使用合计	最终消费
																																														居民消费			政府消费
																																														农村居民消费	城镇居民消费	小计
部门名称		-	01	02	03	04	05	06	07	08	09	10	11	12	13	14	15	16	17	18	19	20	21	22	23	24	25	26	27	28	29	30	31	32	33	34	35	36	37	38	39	40	41	42	TIU	FU101	FU102	THC	FU103
中间投入	农林牧渔业	01	1.20044e+06	9010.41	0	942.18	193.57	1.74597e+06	145260	5781.67	117284	2580.07	0	122149	35.38	18.63	280.68	2569.38	39.68	169.2	0	77.15	89577.4	0	4.22	0	0	173704	7944.27	0	0	670.38	208258	0	2055.96	0	0	0	655.01	625.51	0	0	0	0	3.83629e+06	1.4264e+06	572987	1.99938e+06	175514
	煤炭开采和洗选业	02	16416	27035	0	1254.69	3430.49	7780.43	2068.57	71.37	2459.77	2264.33	25051	45556.7	80471.7	90228.9	485.98	1322.77	1902.75	264.78	48.75	39.83	2405.45	0	226920	28996.9	20.88	22517.7	530.21	13.31	0	0	2706.65	0	7016.22	0	0	0	0	2693.17	0	0	0	0	601974	30407	16184.6	46591.6	0
	石油和天然气开采业	03	0	207.8	0	134.32	0.05	366.18	0.03	44.45	0	324.2	374206	56420.8	379.06	20.66	0	201.11	5.33	1095.22	0	0	0	0	256.87	18759.3	0	0	8123.19	0	0	0	9890.23	0	0	0	0	0	0	0	0	0	0	0	470435	10271.1	2916.61	13187.7	0
	金属矿采选业	04	0	5076.8	0	60552.3	393.59	0	1.69	0	0	0	3019.9	48950.3	4959.63	524102	2229.75	1382.09	3989.35	5667.44	39.95	0	0	0	0	0	0	0	0	0	0	0	0	0	0	0	0	0	0	0	0	0	0	0	660365	0	0	0	0
	非金属矿采选业	05	3170.89	714.15	0	568.21	85765	3576.53	9.89	24.3	37.36	5241.83	11.16	12518	59391.3	6370.36	511.38	364.91	111.78	25.16	6.74	275.62	14.22	0	96.93	10.43	5.18	167751	25924.2	0	0	0	0	0	0	0	0	66.79	16.52	59.39	607.62	162.59	24.96	347.11	373781	2238.77	0	2238.77	0
	食品制造及烟草加工业	06	551685	0	0	8.21	0	457012	595.46	158.44	65.18	480.43	15.05	12067.4	16.92	316.86	929.07	290.62	2.43	1606.98	18.86	8.51	0	0	0	0	134.64	0	2518.51	0	0.36	803.49	281543	0	252.66	288.71	0	0	18.46	0	0	0	239.83	0	1.31108e+06	948905	805548	1.75445e+06	0
	纺织业	07	885.66	4702	0	301.67	173.72	530.11	268541	125191	3192.63	338.98	70.77	9693.4	310.34	241.71	288.31	257.39	305.49	244.34	74.45	107.75	24.63	0	152.11	7.1	199.59	99.45	1485.52	500.64	0	4638.47	11835.5	281.81	827.79	28.28	11.6	0	0	48.01	0	0	413.19	0	436004	59209.6	83027.9	142238	0
	服装皮革羽绒及其制品业	08	1315.19	1994.6	0	1783.36	497.82	1770.52	26907	75248.7	326.68	2148.12	153	2227.25	4540.89	1570.41	861.64	1262.55	1543.5	605.55	561.49	393.41	64.77	0	1953.63	629.33	372.7	25811.5	9265.67	1710.2	2745.91	3835.76	1902.3	1045.14	1912.73	520.62	121.53	148.01	334.5	163.64	584.67	254.78	64.6	170.21	179324	245890	261363	507253	0
	木材加工及家具制造业	09	14763.1	1075.07	0	638.76	198.49	1605.15	933.05	201.33	123709	997.06	85.88	2746.48	4324.88	721.48	482.59	1597.13	859.66	464.32	436.26	11122.5	4564.21	0	534.58	64.98	852.92	268344	6281.24	924.63	683.08	6886.24	795.2	6064.6	1796.02	5939.77	1.03	1434.08	354.88	1604.07	13047.3	3491.42	672.96	7453.47	498752	64094.8	74572.4	138667	0
	造纸印刷及文教用品制造业	10	10041.7	1456.3	0	665.01	482.4	54669.8	2422.92	1183.23	6029.9	417523	242.24	42169.4	15006.5	1266	1320.27	4041.57	2532.68	2636.66	7339.35	15593.3	9342.93	0	2818.9	668.36	685.08	37448.6	29086.6	4365.02	3287.19	15564	14073.7	57434.4	7483.25	21181	145.61	4492.24	2770.84	26210.4	43918.2	4703.14	55760.8	40558	968620	104002	104412	208414	0
	石油加工、炼焦及核燃料加工业	11	60578	3225.09	0	10023	5405.68	3612.87	1541.18	140.39	1479	2577.13	33042.5	20143	46206	50152.1	1755.24	5233.61	4162.56	4035.47	339.59	278.71	13233.5	0	6316.66	955.47	345.79	202572	345566	3609.86	1770.32	50726.5	20093.2	13466.5	2918.14	2138.72	580.67	3137.45	2259.51	9830.86	8473.21	3885.2	4482.27	28680.2	978973	9277.64	5659.23	14936.9	0
	化学工业	12	525929	6473.39	0	27455.7	21479.9	77833.6	50730.9	6685.14	49131.2	54501.7	11195.1	876551	66059.2	29038.3	8645.44	53921.2	37331.2	22817.4	12272.4	32155.7	23300.1	0	6206.84	670.76	4782.92	217978	46472.6	1566.33	286.46	5476.87	17193	7168.37	2160.89	15521	70.14	1660.29	429.89	2664.5	13663	193060	2462.3	7463.53	2.54046e+06	213433	182044	395477	0
	非金属矿物制品业	13	13989.9	10116.6	0	3744.63	36313	20506.1	1498.45	328.95	619.91	871.35	478.35	24425.8	439666	31796.4	5904.03	9910.16	8614.46	32397	692.49	4067.62	2081.94	0	1704.27	85.66	988.88	1.05268e+06	20226.5	1499.09	0	1440.85	4608	0	17116.7	11746.5	0	1244.2	467.41	1320.5	11319.8	3029.16	464.94	6466.6	1.78443e+06	26818.6	37829.5	64648	0
	金属冶炼及压延加工业	14	1767.54	6910.16	0	37148.2	1377.22	2457.56	457.24	77.13	279.05	79233.3	15274.8	43548	79068.4	592457	100487	109369	69817.6	163207	4894.45	13875.2	2333.34	0	2833.82	249.51	1617.63	719652	4783.27	0	0	29.81	79.24	0	1767.03	1891.8	0	91.97	2594.99	81.78	836.71	223.9	34.37	477.99	2.06129e+06	4078.1	0	4078.1	0
	金属制品业	15	28084.4	5662.42	0	3804.03	2143.05	10164.2	1479.75	272.51	9358.54	10384.2	1124.79	9422.59	28591.6	5150.43	131389	72191.3	30506.1	11420.2	1319.27	14001	29074.2	0	6017.27	3316.66	743.89	315979	2084.8	185.53	553.77	2040.54	2311.24	1674.88	3275.28	6.57	1.19	517.55	128.07	499.39	4708.63	1260.02	193.41	2689.87	753731	12664.8	16905.6	29570.3	0
	通用、专用设备制造业	16	44494.5	10156.3	0	24237.5	4645.14	10822.7	3798.06	406.58	14805.4	9351.44	3380.89	14753.8	19587.6	52615.7	15635.5	204501	128697	67268	1076.73	3670.37	634.29	0	42605.5	1274.28	5280.84	133486	5277.14	2072.78	1561.44	5715.7	1697	5291.63	5534.45	4118.5	0	2564.91	1048.89	15263.1	3587.18	266080	84.97	2755.62	1.13984e+06	8289.38	0	8289.38	0
	交通运输设备制造业	17	12393.7	1600.87	0	9362.01	1026.45	2174.37	873.02	106.93	1598.53	243.49	769.42	1359.7	3133.7	3829.98	624.88	7795.12	472391	8530.07	82.5	2146.06	151.82	0	5958.66	277.23	1473.13	41689.3	220096	722.52	1560.09	36077.1	136.11	6168.52	2337.39	4347.6	0	196.95	51.87	6598.55	1791.78	479.47	4620.41	1023.58	865800	49176.8	45227.6	94404.4	0
	电气、机械及器材制造业	18	1177.96	2849.91	0	3576.72	1878.49	3707.17	1481.89	212.22	949.75	1045.43	1326.02	6098.23	8974.19	5416.03	2389.64	15911	18331.8	42485	3929.81	1506.61	298.45	0	49694.3	507.59	1623.59	276499	3521.05	386.79	13481.5	405.44	1642.36	3040.03	9918.86	217.12	5.17	1185.75	352.95	30918.1	10787.9	2886.78	15593.8	6162.72	552377	25029.3	100091	125121	0
	通信设备、计算机及其他电子设备制造业	19	3858.33	657.43	0	847.13	314.56	1301.35	349.48	122.58	341.78	386.18	578.92	2327.68	1331.24	729.5	180.77	2995.19	25125.4	7871.57	120427	11827.5	43584.8	0	4336.38	177.51	584.32	8143.9	8908.18	73.08	18512	2135.59	1341.11	2267.5	3644.6	1253.37	2.8	240.8	1126.87	7339.85	2262.48	561.9	100.17	1626.93	289798	51763.7	115785	167549	0
	仪器仪表及文化办公用机械制造业	20	1149.49	1195.4	0	1475.78	700.63	2363.42	692.63	191.05	456.52	3831.96	581.94	5418.96	3233.05	2436.11	1182.31	11909.1	1608.37	744.73	240.87	22257.9	214.97	0	5672.96	401.4	1353.04	29426.5	757.39	845.07	19897.9	1630.19	258.12	3456.67	2821.36	13151	74.08	2179.82	1560.01	2175.54	5151.45	520.58	872.14	4456.74	158547	8846.13	37826.8	46672.9	0
	其他制造业	21	5404.95	1729.81	0	709.26	1126.37	59640.9	406.29	1502.72	503.31	20620	4424.24	34930.4	33948.5	3040.39	1043.28	25822	11394.3	14912.8	1474.11	14448.9	43489.5	0	741.68	10.55	2257.28	15666.9	9587.52	0	220.35	0.71	1099.79	1043.22	0	816.74	0	0	0	2062.26	0	0	0	0	314079	12757.2	19617.5	32374.7	0
	废品废料	22	680.11	0	0	291.65	157.98	909.45	3.94	0.73	0	5915.94	0	4393.71	17627.3	81131.2	0	27946.1	191.71	937.04	0	6354.23	0	0	1667.73	0	0	0	988.06	0	0	0	0	0	0	0	0	0	0	0	0	0	0	0	149197	0	0	0	0
	电力、热力的生产和供应业	23	62094.9	33926.6	0	76266.6	10248.9	47124.8	16385.5	2699.55	17791.5	12571.5	8579.48	101503	139646	122235	14577.6	23860	34181.9	12940.7	2611.67	4531.62	3667.53	0	116729	15113.1	78664.4	126549	25817.3	4222.04	44039.2	178846	58397.3	33386.3	5035.8	50394	3109.95	5938.67	2432.91	22092.7	71558.4	22290.9	18572.8	29773.9	1.66041e+06	65610.4	104646	170257	0
	燃气生产和供应业	24	0	0	0	123.14	0	545.47	182.71	7.04	260.48	371.19	725.56	1891.84	6375.52	3450.83	1161.12	14.58	73.07	856.38	144.09	2.27	0	0	0	1145.85	0	0	77.18	5.24	0	0	8675.18	0	338.2	0	3.04	0	0	6	0	0	0	0	26436	34812.3	94691	129503	0
	水的生产和供应业	25	2069.88	1469.47	0	3595.42	211.61	10093.6	1783.81	656.93	1570.47	1792.29	243.48	8117.7	8013.62	6274.57	738.1	3495.6	2101.14	1426.63	481.26	1006.89	246.98	0	78419.7	1370.95	8618.86	13793.1	3091.64	361.76	2690.41	19855.8	14502.8	7489.35	886.78	3433.38	310.64	1485.86	608.93	2463.86	31869.2	10689.1	4987.84	6870.54	269190	34812.2	29857.5	64669.8	0
	建筑业	26	12848	724.2	0	172.83	46.96	556.97	172.48	111.26	101.36	125.74	21.37	1666.16	2084.11	1967.95	93.82	190.01	1564.51	153.84	146.71	141.87	247.46	0	62082.8	17.63	125.67	219199	23219.5	3557.65	21105.5	60064.8	23904.1	23382.4	91018	26317.9	552.74	2418.74	722.72	56288.8	22005.7	5888.64	8387.97	92697.6	766095	0	0	0	0
	交通运输及仓储业	27	182604	21308.5	0	21511.9	83084.8	123610	16991.8	8680.48	70536.8	43718.4	44186.8	132427	211502	150695	19849.1	44626.5	46037	20056	5541.52	11659.6	11866.1	0	80285.8	9744.66	5064.17	386562	539704	4444.75	6332.89	162317	21372	45263.4	6833.38	20006.4	1807.53	5804.11	4831.62	7738.7	30655.7	13072.4	11153.8	33428.2	2.66691e+06	238766	140390	379156	3529.68
	邮政业	28	3112.05	87.02	0	66.63	162.44	755.72	115.59	104.78	434.32	539.71	55.89	1365.48	1785.9	302.75	52.8	523.71	257.83	152.95	170.53	597.2	32.19	0	703	410.09	68.88	3162.42	1574.47	216.29	734.34	5479.85	158.18	13346.5	354.56	3106.41	48.8	389.86	188.35	479.33	2865.16	441	1025.48	2697.54	48126.1	5228.78	4385.83	9614.61	0
	信息传输、计算机服务和软件业	29	19971.5	967.64	0	568.09	647.9	10302.9	719.28	758.21	3299.66	1623.91	384.07	3329.67	4750.52	1034.98	1534.8	2578.46	1656.57	993.82	795.1	1263.25	153.97	0	4135.48	378.6	677.13	16592.5	28165.2	2284.69	29300.2	86226.8	4682.42	42720.9	3746.31	12358.6	782.69	4761.73	2059.38	3537.36	34097.7	4486.34	8906.43	45210.2	392445	98931	222717	321648	0
	批发和零售贸易业	30	177187	10335.5	0	12502.3	17144.9	141159	40419.5	29740.9	55916.6	78509.7	44570.9	133989	63640.7	96278.3	24554	47469.4	46092.2	39236.1	15141.9	13563.1	18543.9	0	29269.9	3589.46	1768.97	345365	76627	21484.3	23291.8	359147	55543.1	15167.1	12282.1	13470.3	272.49	2195.98	9168.9	13613.1	11842.3	55085.5	9393.68	13965.7	2.17854e+06	535701	418827	954528	0
	住宿和餐饮业	31	21460.8	6071.52	0	1905.31	3300.59	26416.1	2151.71	4170.03	6479.73	7242.57	1107.15	24627.3	24467.5	3755.53	2960.35	12599.1	6990.56	4230.12	2563.57	3368.06	1250.74	0	10838	2407.31	1683.99	165967	48881.1	1406.67	9026.87	76076.5	8004.02	53805.9	12170.4	13978.8	2827.82	7684.85	5337.53	10222	35410.3	6822.76	12710.1	68653.4	721034	351027	297624	648651	0
	金融保险业	32	56434.5	10378.9	0	17720.4	5116.08	43025.5	13896	5971.38	11947	18580.8	20500.5	59981.8	59433.1	42417.8	5010.53	21165.8	30973.8	12111.8	6051.87	6892.27	5671.27	0	64839.8	3712.68	6103.09	83188.4	153733	2376.13	39119	37201.6	33141.6	12490.5	57459	5488.36	7502.95	4038.92	1659.76	32278.7	20029.1	1517.14	13899.2	15727.3	1.04879e+06	81447.6	113012	194460	0
	房地产业	33	494.5	4.2	0	436.17	86.72	4782.35	633.5	253.17	2548.54	1520.5	17.95	1045.96	2419.71	904.24	1151.6	528.1	1199.19	388.08	285.86	34.07	356.19	0	0	95.38	0.02	599.15	1901.59	517.4	4523.5	40853.5	24913.6	44833	6360.83	264.92	17.41	0	0	53.12	0	0	0	0	144024	498983	615230	1.11421e+06	0
	租赁和商务服务业	34	9242.47	1115.07	0	6229.97	8803.71	57647.5	1543.84	3050.95	3177.03	9228.21	695.64	48336.8	12523.4	3324.69	3521.23	6426.68	31947.4	3014.79	2134.2	1579.93	348.43	0	1216.94	744.92	228.36	54574	49159.9	3942.67	26039.3	62355.3	33758.2	58131.1	0	268773	479.69	2215.88	1388.05	6722.72	65194.8	1840.61	7672.84	20981.9	879312	589.56	1237.32	1826.88	0
	旅游业	35	1.39	28.58	0	5.91	0.83	73.11	1.45	0	0.74	0.34	13.17	120.73	7.63	5.52	0.74	9.6	10.52	31.63	11.62	1.06	0.81	0	12.48	0	0	0	217.96	0	0	0	29.35	0	287.49	31.65	41998.7	0	0	0	0	0	0	0	42903	11800	31157.8	42957.8	0
	科学研究事业	36	1125.42	105.64	0	407.43	2.14	3993.39	67.77	47.17	457.25	312.95	3129.72	3945.12	4162.93	3350.01	39.28	944.07	16942.3	1106.9	4331.6	830.33	1253.51	0	164.37	19.67	482.22	21619.3	4159.75	0.37	87.18	39.05	0	271.02	59.65	0	0	39442.1	1384.95	13005.9	43111.7	10843.4	18394.3	65945.2	265585	0	0	0	41193.2
	综合技术服务业	37	3693.28	54.57	0	342.18	51.37	1863.93	26.03	1.46	676.66	522.95	276.68	576.52	1094.44	1449.05	506.15	284.71	120.92	295.49	106.37	1779.97	5.58	0	689.37	16.45	36.66	14962.2	8907.13	4.41	0	6268.62	11.48	0	582.85	0	0	67.09	1323.54	3.28	8717.2	13.69	7.68	0	55340	0	0	0	63256.3
	其他社会服务业	38	17783.7	1525.42	0	1038.47	138.27	8171.29	333.38	475.57	1004.93	1488.56	233.13	7710.02	6099.16	1340.73	123.49	2446.73	3942.63	889.53	204.31	195.46	116.55	0	10047.2	1267.67	4402.17	13693.5	121573	326.84	2493.65	56284.1	3403.67	9256.3	17180.2	36954.2	314.15	809.77	472.86	2530.83	7633.62	1975.5	576.74	4195.04	350652	111905	79476.5	191382	125884
	教育事业	39	846.51	262.82	0	243.23	15.46	346.17	13.01	20.3	32.16	114.92	67.55	292.57	426.67	216.19	69.72	205.19	385.69	83.15	55.26	85.36	39.8	0	436.91	118.94	145.49	3667.56	1628.74	0	391.45	2483.32	123.98	1619.92	273.26	178.74	30.42	724.9	125.47	533.9	3428.02	520.76	81.39	4599.09	24934	494762	346898	841660	904971
	卫生、社会保障和社会福利业	40	8632.81	864.94	0	272.49	62.22	168.57	16.14	20.71	172.14	403.13	1918.4	3038.06	1083.1	1306.7	67.3	193.04	4824.74	54.48	10.93	111.28	0	0	359.44	7355.18	12.24	0	4681.02	0	8.52	392.82	355.81	2279.91	90.11	65.92	2359.56	5630.23	7862.93	13483.6	37102.7	20280.7	6795.35	31232.7	163570	113971	82369.9	196341	899848
	文化、体育和娱乐业	41	3590.79	2774.03	0	585.74	1038.89	10228.3	688.26	1764.33	2303.79	3342.9	345.95	9909.35	9393.94	1181.65	1236.57	3058.74	2341.37	1405.28	993.26	914.18	485.43	0	4203.16	1133.88	745.83	24156	1426	0	1913.63	33726.2	2234.77	11381.2	0	563.96	1.8	3578.56	1158.95	3912.64	55362.6	37511.8	40320.4	25496.1	306410	35354.2	54107.9	89462	82659.4
	公共管理和社会组织	42	45862.4	0	0	0	0	0	0	0	0	0	0	0	0	0	0	0	0	0	0	0	0	0	0	0	0	0	1683.43	295.62	0	0	0	1064.27	0	583.1	51.89	156.83	0	7.61	0	20.9	74.33	216.6	50017	0	0	0	1.15392e+06
	中间投入合计	TII	3.12728e+06	193854	0	333518	297867	2.95963e+06	606194	276486	511338	802870	602106	1.94175e+06	1.47577e+06	1.92414e+06	353874	731415	1.05111e+06	488833	197057	202766	308677	0	830926	105705	132150	5203100	1.85566e+06	63921.7	275658	1.3257e+06	874675	484292	287798	539137	63486.1	106505	54897.5	299133	601624	673900	249045	572024	3.29859e+07	6.02725e+06	5.11863e+06	1.11459e+07	3.45078e+06
增加值	劳动者报酬	VA001	4.94493e+06	215766	0	90397.2	24618.1	157055	75219.1	40815.5	78904.5	84878.1	16869.6	194170	257158	158596	46652.1	146882	139056	53271.7	30723.7	52831.8	38884.6	0	175876	48352.3	95706.1	1.93255e+06	695487	48174.5	99512.4	856149	138238	469017	172452	158238	18260.8	180434	114977	285652	995179	428897	211082	582408	1.45543e+07
	生产税净额	VA002	213331	262740	0	43117.1	22956.4	221857	42713.9	26189.2	83450.6	56840.8	43712.4	272079	384287	213268	45095.9	103223	193385	65033.5	22673.1	52317.6	27806.3	0	418289	16459.7	42363.2	170216	144100	6266.79	3081.44	388670	118060	14439.7	63097.1	59543.4	3052.58	9627.66	7683.23	15734.6	507.85	5076.74	59712.4	116.39	3.94217e+06
	固定资产折旧	VA003	134838	28458	0	41008.4	11097.4	71914.5	10690.9	3483.34	15590.7	23067.1	16298.9	88473.7	94430.8	73623.9	11056.5	34368.1	43885.3	13687.7	9994.7	9558.47	1899.73	0	361493	27849.6	45194.4	213971	367127	11157.4	267128	309266	82158.2	136035	687609	27896.3	7595.57	2111.92	4904.84	39312.4	13305.5	38189.2	22679.5	16722.1	3.41913e+06
	营业盈余	VA004	466103	6010.09	0	8162.3	31125.2	160367	8623.41	4299.33	37672.4	43119.9	3374.09	58956.6	57749.6	27121.6	10744.4	30026.8	33550.3	13941.4	13325.5	12330.1	3959.31	163542	48620.7	-53700.2	18528.2	269163	196684	2585.58	34706.1	192515	203345	47674.7	164065	33658.9	10241.6	12225.7	3752.82	36063.1	79231.6	96576.8	-33549.6	32665.4	2.58916e+06
	增加值合计	TVA	5.7592e+06	512973	0	182685	89797.1	611193	137247	74787.3	215618	207906	80254.9	613679	793626	472609	113549	314499	409876	145934	76716.9	127038	72549.9	163542	1.00428e+06	38961.4	201792	2585900	1.4034e+06	68184.3	404428	1746600	541800	667167	1.08722e+06	279336	39150.5	204399	131318	376762	1.08822e+06	568739	259924	631912	2.45048e+07
总 投 入		TI	8.88648e+06	706828	0	516203	387664	3.57083e+06	743442	351273	726956	1.01078e+06	682360	2.55542e+06	2.2694e+06	2.39675e+06	467423	1.04591e+06	1.46098e+06	634768	273774	329804	381227	163542	1.83521e+06	144667	333942	7.789e+06	3.25905e+06	132106	680086	3.0723e+06	1.41647e+06	1.15146e+06	1.37502e+06	818473	102637	310904	186215	675895	1.68985e+06	1.24264e+06	508970	1.20394e+06	5.74907e+07
[truncated: 7 more columns]
