# Supplementary material for: Editorial Note: Measurement and driving factors of carbon productivity in China’s provinces: From the perspective of embodied carbon emissions
Source: PLoS One. 2025 Dec 15;20(12):e0338756. doi: 10.1371/journal.pone.0338756 (PMC12704855; doi:10.1371/journal.pone.0338756)
Supplement: S1 File — (ZIP) [file pone.0338756.s001.zip › Input-Output Tables of China's Provinces/Input-Output Tables of Various Provinces in 2002/15σ▒▒Σ╕£.xls]

## Sheet: Sheet1
山东2002年投入产出表
(按当年生产者价格计算)
产出 投入		代码	农林牧渔业	煤炭开采和洗选业	石油和天然气 开采业	金属矿采选业	非金属矿采选业	食品制造及 烟草加工业	纺织业	服装皮革羽绒 及其制品业	木材加工及 家具制造业	造纸印刷及 文教用品制造业	石油加工、炼焦及 核燃料加工业	化学工业	非金属矿物制品业	金属冶炼及 压延加工业	金属制品业	通用、专用 设备制造业	交通运输 设备制造业	电气、机械及 器材制造业	通信设备、计算机及 其他电子设备制造业	仪器仪表及文化 办公用机械制造业	其他制造业	废品废料	电力、热力的 生产和供应业	燃气生产和供应业	水的生产和供应业	建筑业	交通运输及仓储业	邮政业	信息传输、计算机 服务和软件业	批发和零售贸易业	住宿和餐饮业	金融保险业	房地产业	租赁和商务服务业	旅游业	科学研究事业	综合技术服务业	其他社会服务业	教育事业	卫生、社会保障 和社会福利业	文化、体育 和娱乐业	公共管理 和社会组织	中间使用合计	最终消费
																																														居民消费			政府消费
																																														农村居民消费	城镇居民消费	小计
部门名称		-	01	02	03	04	05	06	07	08	09	10	11	12	13	14	15	16	17	18	19	20	21	22	23	24	25	26	27	28	29	30	31	32	33	34	35	36	37	38	39	40	41	42	TIU	FU101	FU102	THC	FU103
中间投入	农林牧渔业	01	3.22307e+06	1286.13	6.98246	351.652	11985.3	1.02151e+07	1.70795e+06	701654	24027.3	448579	7130.43	831658	5146.62	753.013	413.573	917.028	843.025	174.358	271.278	107.353	6366.8	0	255.56	7.44999	29.7363	123373	106.909	0	0	667863	10836.6	0	4255.93	1708.5	0	0	195.931	0	0	0	34253.2	0	1.80307e+07	1.65624e+06	1.76546e+06	3.4217e+06	491487
	煤炭开采和洗选业	02	182065	15296.8	0	1001.57	4808.09	127985	66005.9	2676.78	57991.2	87516.9	645467	279680	305320	2.03489e+06	3434.57	533595	22650.4	1771.73	560.332	599.483	8086.03	0	818306	10695	8564.8	102897	13857.5	457.5	0	151.421	8183.63	0	0	0	0	0	0	0	0	0	4970.62	0	5.34948e+06	363769	100666	464435	0
	石油和天然气开采业	03	1385.98	0	1.67319e+06	956.171	377.888	4894.26	13366.8	1507.22	626.038	17665.6	2.72317e+06	164312	396458	5144.11	799.604	41649.6	1195.48	125.434	0	0	2301.02	0	3289.58	4888.71	0	0	6527.09	0	0	0	132327	0	0	0	0	0	0	0	0	0	0	0	5.19615e+06	0	0	0	0
	金属矿采选业	04	0	0.02998	7.63976	50358.1	438.346	237614	232.752	99.5712	563.618	175.041	363963	35548.4	15480.6	993537	715.228	253809	29934	64571.2	3755.21	0	31229.5	0	1.50933	797.277	0	0	0	0	0	0	0	0	0	0	0	0	0	0	0	0	0	0	2.08283e+06	0	0	0	0
	非金属矿采选业	05	5816.37	218422	1.3469	15870.2	5249.5	73920	1486.66	841.57	2764.06	639.796	227113	215268	223764	89706.6	12410.4	9132.2	1133.54	4068.06	3044.6	1359.16	295.348	0	3084.87	33.3778	177.081	636120	2826.67	0	0	0	0	0	0	0	0	159.203	675.095	202.029	365.972	810.728	3239.28	3141.15	1.76314e+06	0	0	0	0
	食品制造及烟草加工业	06	1.37924e+06	23568.6	0	498090	18979.4	7.76146e+06	731492	285961	231733	651951	979.327	4.82771e+06	385077	1447.95	3742.63	51781	1.98561e+06	2.38978e+06	1.04316e+06	104416	6351.09	0	1.00118e+06	0	2062.76	0	1.08878e+06	0	0	903684	113450	0	172317	0	617.738	0	0	0	0	0	24956.5	532454	2.6222e+07	4.58773e+06	3.56447e+06	8.1522e+06	0
	纺织业	07	235448	257221	7636.1	162.158	5353.23	773579	2.04394e+06	725126	51056	96092.8	20361.1	264487	36293.9	23956.4	1192.38	63254.1	9258	1846.81	116.441	1328.88	477507	0	861.305	7.66445	35.6364	17484	1192.9	64.1688	0	832.904	29034.1	37.7461	0	0	0	0	11.9321	0	0	0	0	0	5.14477e+06	422609	313286	735894	0
	服装皮革羽绒及其制品业	08	9035	27665.4	10725.3	4481.67	13562.5	30427.1	15081	427493	79687.4	18304.9	214232	51014.4	31535.1	6807.09	10053.9	592707	12885.9	7008.08	2421.02	3654.92	24275.8	0	4494.87	151.555	725.545	59942.2	13583.8	6259.85	2230.13	72868.3	42655.5	21422.1	1378.35	239.075	993.783	122.376	163.891	1776.3	92.5958	413.9	3807.34	116.316	1.8265e+06	836760	2.21622e+06	3.05298e+06	0
	木材加工及家具制造业	09	7243.52	9884.69	9319.19	2831.38	1628.17	92373.2	5840.5	79633	212243	378674	4899.16	31711.2	37836.2	4410.44	31141.6	45638.2	13349.5	6192.64	5090.87	8546.86	6961.52	0	2441.52	62.2746	471.747	776002	6361.95	2087.92	7320.72	85695.9	125497	45649.9	7663.8	2833.14	620.792	2443.44	12595.2	48930.8	10050.6	6768.91	13649.8	40796.7	2.19339e+06	219463	237431	456893	0
	造纸印刷及文教用品制造业	10	19307.7	27620.2	49556.1	556.991	38537.3	401819	32296.9	66650.4	16219	1.08657e+06	291231	83485.4	49120.3	9910.11	25082	68277.9	20653.5	42944.2	37847.9	5738.37	13984.7	0	10552.8	257.563	1344.46	199946	52010.4	5737.19	7106.07	325065	107082	406077	5458.14	10201.4	5082.86	6085.34	85599	29804.2	15078.8	21832.4	300896	374193	4.35682e+06	87259.6	398518	485778	0
	石油加工、炼焦及核燃料加工业	11	523497	70680.4	13840.4	41719.7	22599.6	489881	20627.9	22792.1	4923.71	51807.6	786990	1.17139e+06	475983	720640	26581.7	254391	30271.7	31726.4	14392.4	1399.29	29137.7	0	62605.5	762.604	1084.5	482628	879106	19131.4	46314.9	70290	42841.2	63467.8	3308.72	6736.49	1847.39	17939.5	31960.4	6458.69	6976.29	15695.4	125773	209027	6.89922e+06	83037.4	49506.2	132544	0
	化学工业	12	3.88171e+06	241071	18604.4	501206	286668	1.30974e+06	1.92228e+06	432173	61613.8	447979	438624	3.95568e+06	1.28977e+06	347253	86456.9	403010	265618	588168	179166	35641.4	214470	0	42190.2	335.432	2521.24	810198	131072	14.8642	1484.4	91188	79457.5	76836.4	963.128	493.496	0	5687.94	11615.8	327003	8321.63	302895	60787.6	34026.6	1.8894e+07	730541	1.12649e+06	1.85703e+06	0
	非金属矿物制品业	13	151688	439642	27798.6	15979	9868.29	415275	50350	29759.3	2317.51	13260.6	37931.1	500243	497399	502769	207310	492020	51315.7	109745	37707	13254.7	47090.9	0	9001.78	98.0702	822.971	8.62887e+06	3965.9	4185.66	41750.2	11920.6	85730	0	25340.9	0	1976.63	2219.61	8790.78	1274.62	8347.97	6035.18	11382.6	37103.6	1.25415e+07	12479.1	132697	145176	0
	金属冶炼及压延加工业	14	1620.25	61092.5	15220.2	27161.5	14746.8	6909.89	1219.16	8610.33	9727.89	27527.7	50235.9	232120	232553	547437	1.25647e+06	1.99217e+06	134287	1.15149e+06	63136	17424.6	116797	0	3593.53	165.976	350.723	1.39609e+06	14939.5	0	28374.9	24657.5	144189	0	25370.8	0	0	255.973	679.764	199.455	596.142	826.526	3270.98	4984.59	7.6165e+06	0	0	0	0
	金属制品业	15	14521.3	725216	2256.07	3118.28	9943.24	88064	21990.7	8543.14	5062.2	26738.7	7125.77	60788.9	38075.2	268305	68613.6	534364	143891	239738	66531.3	8512.44	18578.5	0	60672	302.211	455.551	1.75702e+06	11094.6	314.9	1205.11	82661	113849	28760.8	32527.1	97702.4	1414.99	731.896	8410.82	440.329	3063.41	2073.35	3913.76	12160	4.57875e+06	62113.8	4636.14	66750	0
	通用、专用设备制造业	16	161444	268300	6140.21	19093.3	95373.6	98215.6	66915.2	23462.1	24859.2	50612.9	683726	122420	127797	118676	183558	2.20777e+06	1.29266e+06	315935	13772.2	30870.8	53122.3	0	213989	473.421	2777.98	514166	12188.4	16029.4	1838.02	71648.2	244424	30493.2	28617.7	0	0	17316.2	1734.92	347.223	13315.2	476328	4816.37	8841.64	7.62407e+06	154534	37217.3	191751	0
	交通运输设备制造业	17	66760.2	7286.83	3261.52	7993.72	17191.2	44195.2	11635.1	4183.12	1256.9	2371.78	4652.06	25154.1	14735.9	11568.5	5232	447992	1.12499e+06	23445.5	6909.57	768.43	33825.9	0	53340.5	167.404	996.684	111614	490288	429.882	153485	241530	27504.4	42877.1	0	2921.14	2362.58	395.417	1360.49	270.748	1006.31	1096.47	3580.3	6950.27	3.00759e+06	474767	277552	752320	0
	电气、机械及器材制造业	18	14121.6	39899.5	9311.24	3917.96	10542.1	17216.4	16279.7	8545.44	2328.72	9764.98	7325.43	42679.1	30442	26036.6	10539.9	494860	72646.5	1.09725e+06	75329	2332.14	7435.8	0	103766	197.079	1061.48	804737	7524.76	796.234	28125	27705.5	160559	37474.3	606.412	0	0	1929.92	8026.64	1172.58	7395.85	5470.42	12101.9	32179.9	3.23963e+06	187467	555263	742730	0
	通信设备、计算机及其他电子设备制造业	19	4909.23	3494.98	4519.03	75574.2	2479.03	80119.2	4515.96	1407.13	448.881	2954.49	56881.5	17457.6	3499.31	5720.77	4470.83	295472	17924.8	315886	1.24631e+06	35010.1	14647.4	0	32567.2	1392.32	425.141	190424	7556.93	306.116	92392.9	67462.5	43419.3	29126.8	453.251	41.1281	2518.02	373.746	326093	264.146	1233.09	1122.04	2141.24	9862.59	3.00288e+06	331774	709038	1.04081e+06	0
	仪器仪表及文化办公用机械制造业	20	298.456	12746	1620.97	1864.73	3544.58	11840.3	3373.25	2139.61	625.869	2667.61	4050.61	31178.4	10424.6	8781.75	4262.71	313152	19476.8	7028.87	1590.37	2072.36	2089.97	0	38247.1	157.432	980.013	49188.1	2401.03	9503.2	37950.7	22227.1	68.1465	8207.85	0	243.636	0	1782.34	6722.27	121110	1192.76	1593.86	22113.3	30739.9	799258	1125.93	16404.8	17530.7	0
	其他制造业	21	22644.3	21932.8	32719.3	9753.97	28889.8	447299	36695.3	25383.8	8252.22	261479	7628.37	59541.2	52092.1	13121.2	34081.4	58752.9	54322.2	15549.9	2052.57	6808.44	65765.4	0	3597.57	142.819	23183.9	109438	1649.35	0	781.486	8556.37	0	15742.8	6.80842	0	0	60.2196	2198.46	232.79	53.0633	2480.68	675.878	1322.32	1.43489e+06	332431	511647	844078	0
	废品废料	22	0	0	0	0	0	0	0	0	0	0	0	0	0	0	0	0	0	0	0	0	0	0	0	0	0	0	0	0	0	0	0	0	0	0	0	0	0	0	0	0	0	0	0	0	0	0	0
	电力、热力的生产和供应业	23	209045	20615.2	245077	56918.5	8377.27	125992	393502	66494	16493.7	158346	4926.53	483496	449785	425279	48704.1	45530.8	32286.9	11724.7	2379.89	799.762	68373.3	0	214092	1347.64	12386.6	152485	88831.6	44.0368	38377.1	125940	573386	82506.1	16389.3	1168.44	3700.38	2517.26	100474	21275.7	354.314	10925.9	46699.8	73434.2	4.44048e+06	343221	299179	642400	0
	燃气生产和供应业	24	361.929	0	0	263.406	237.513	1732.23	577.417	265.595	113.274	162.726	0.54321	5076.98	4894.86	111274	120.717	219.075	120.073	105.521	1.81135	0.427274	102.94	0	518.707	118.734	2505.63	0	0.459785	0.049021	0	0	8288.66	0	6.57086	35.0015	0	0	0	66.4234	0	0	1.34171	0	137172	85007.8	10316.9	95324.7	0
	水的生产和供应业	25	75.7858	7863.47	24370.2	354.659	38.3936	18038	2162.13	1997.82	305.776	802.022	170.44	8117.69	2246.97	6632.16	108.149	1020.15	919.259	473.124	134.824	2.60163	473.133	0	9431.49	416.759	6938.2	7308.97	8772.13	3.60147	5606.09	36395.1	53971.9	8725.73	25.4428	67.4636	639.001	135.332	4709.48	568.986	18.6656	1168.29	1155.29	3860.91	226226	18484	16853.2	35337.2	0
	建筑业	26	9877.5	14497.7	5813.61	383.274	246.111	8861.72	998.507	282.367	4042.35	500.285	8951.1	1570.52	983.136	1130.51	195.217	26147.4	1537.2	295.904	62.8374	20.4071	416.336	0	523.756	5.06791	74.6916	0	59552.5	2461.08	932.054	92722.8	34311.4	50216.1	142501	486.024	9573.48	1027.61	4652.05	1460.83	4362.96	2667.52	7890.53	16850.7	519086	0	0	0	0
	交通运输及仓储业	27	551926	167244	101020	82416.3	48848.9	1.67862e+06	229604	104351	30808.7	220961	32503.7	818939	221434	217143	194937	254004	118781	380100	126448	9264.09	69863.7	0	44397.6	1177.19	1801.69	389655	1.23674e+06	3298	5359.45	763851	121067	134236	7155.66	23151.6	5558.01	5443.95	42865.5	1973.56	2309.74	2904.42	32099.6	77461.2	8.56173e+06	336192	476172	812364	690907
	邮政业	28	18194.7	0.00983	209.311	3477.41	891.946	94269.3	3634.65	4225.33	213.781	5185.11	481.495	20010.6	2852.82	17388.5	1468.92	7579.59	3868.64	4429.17	2299.85	178.908	1340.48	0	216.689	16.4372	109.456	966.744	4080.43	5751.65	1019.23	68323.4	8993.46	58216.4	70.6344	6373.1	1453.08	474.508	6326.84	115.799	1210.72	943.825	2216.95	26583.2	385663	85432.7	113128	198561	0
	信息传输、计算机服务和软件业	29	3274.86	14.6311	7229.34	12647.6	1122.87	571959	14607.3	17173.4	2248.64	10761.9	665.607	39310	12768	24091.1	12313.7	24062.5	11723.8	13755.8	7993.66	665.731	3555.94	0	5626.14	96.827	874.628	13338.8	70566	12449.8	38887.9	273311	81152.3	332543	10968.3	37081.9	14395.4	8652.16	41543	5587.66	7384.78	18766.5	44174.7	309732	2.11908e+06	394990	516444	911434	15797.1
	批发和零售贸易业	30	2254.96	857917	0	58825.1	146392	2.06603e+06	527178	72138.2	36609.7	415290	516638	1.28378e+06	767537	375850	68101.2	1.39385e+06	397136	568433	119507	85086.9	119766	0	97485.2	0	1662.49	309452	237544	158879	311313	575871	0	0	126525	129162	61342.2	0	0	110686	0	0	0	0	1.19982e+07	923831	893399	1.81723e+06	2.42737e+06
	住宿和餐饮业	31	125683	1658.46	192355	56653	13942.6	594617	117298	31235.8	11349.9	54536.8	17603	350796	91165.8	152467	30813	177483	77553.7	150145	30407.3	3979.57	23919.9	0	57388.1	978.612	6224.13	16837.9	176267	5939.24	12076.2	265635	233597	376968	308077	167170	18228.1	10839.3	84498.5	13144.3	2474.14	20429.9	67192.6	576123	4.72575e+06	657462	862937	1.5204e+06	0
	金融保险业	32	135088	460549	48077	61101.7	3008.66	520556	71073.2	22531	5941.63	9781.54	1892.76	161733	43045.7	46001.3	6900.82	7445.04	10587.4	33844.9	8594.67	126.865	3942.62	0	124922	1244.11	6402.52	432886	186079	122.588	124010	1.89595e+06	317712	145470	1982.68	6287.08	9669.61	3816.33	45812.2	2752.96	1093.86	3260.89	68761.7	110850	5.15091e+06	653806	1.11239e+06	1.76619e+06	0
	房地产业	33	1077.68	2.74473	1035.79	359.438	1269.81	54498.5	1176.61	5189.92	746.5	1507.5	93.4931	26428.2	814.914	353.403	550.061	295.56	802.64	2808.3	1029.29	7.90604	860.062	0	557.919	0.992295	0.642036	7988.91	323.927	4.44919	2489.61	723631	1.09088e+06	283101	0	140.04	0	0	0	1534.7	0	0	0	0	2.21156e+06	2.28115e+06	751410	3.03256e+06	0
	租赁和商务服务业	34	10580.4	1541	118986	3921.37	1498.18	99378.6	4973.62	11534.5	2208.49	5833.82	412.977	109382	7897.75	8836.17	1394.04	7742.56	3997.68	168594	40184.9	17.5908	1872.13	0	6509.86	124.596	382.778	61815.1	108760	20.1246	29998.6	1.09591e+06	660475	320782	40.5216	8774.91	22143.4	1847.38	14253.1	1263.46	60.3785	9676.37	22293	78921.3	3.05484e+06	0	0	0	0
	旅游业	35	4.56205	0.009689	1.62961	42.4309	30.4224	1401.28	333.674	66.3408	33.0423	384.564	31.2552	1617.37	384.542	611.778	77.9804	695.639	332.247	1762.68	335.747	27.7248	25.549	0	25.6264	0.019775	0.069422	0	0	0	0	0	0	0	0	0	0	0	0	0	0	0	0	0	8226.18	0	107909	107909	0
	科学研究事业	36	3.79885	0.11738	9106.88	630.498	48.934	11960.4	756.514	1787.5	203.219	252.863	125.225	60471.8	1646.98	9058.43	145.308	1450.22	1207.26	20334.7	5277.77	9.97577	111.097	0	4695.29	2.54336	64.9141	19471.5	0	0	0	171210	0	11282.7	0	0	0	10065.6	0	4691.84	128.431	13027.8	133124	249250	741604	0	0	0	221682
	综合技术服务业	37	1320.26	0.070904	30751.6	293.014	7.15034	17041.6	2064.29	1064.26	34.4618	2863.29	2962.49	12959.1	9975.86	15001.3	3564.6	13080.9	3833.55	3250.99	2401.84	664.882	1452.14	0	1664.96	4.48082	108.54	14848.8	5475.45	0	0	7855.44	0	0	895734	0	0	1290.5	292.216	0	0	1515.12	893.698	0	1.05427e+06	0	0	0	369517
	其他社会服务业	38	3237.93	0.249368	62747.8	4073.57	671.148	24925	16721.9	5630.91	968.966	2485.76	1213.94	53627.1	7584.36	31229	1166.2	5381.29	3681.72	26992.7	839.595	111.368	1506.89	0	70241.9	156.857	1240.34	2188.16	12583.9	0.204141	284533	303774	27936.1	33711	0	62.6962	226.728	584.195	24897.9	19007.4	306.786	2033.2	3091.28	11453.8	1.05283e+06	420714	349851	770565	482295
	教育事业	39	25049.6	0.091693	7204.04	2931.58	74.8569	9637.94	1393.82	474.879	95.659	392.568	39.2048	3031.97	815.019	1227.34	112.509	305.939	670.582	503.568	150.582	0.717785	136.883	0	1417.26	10.3483	150.53	395.376	6466.6	0	945.397	29452.7	6347.64	30957.2	9.41218	81.2595	484.195	1100.48	466.184	434.652	6.13339	1008.67	1477	25717.5	161178	317312	239000	556312	636763
	卫生、社会保障和社会福利业	40	222.358	66.2165	6.02285	1403.5	12.3586	1359.82	605.048	1009.98	271.164	397.703	4489.61	3487.46	662.006	378.448	1657.33	672.767	4992.62	72.8337	0.057146	1.50396	84.0058	0	107.936	3045.34	6.08911	0	18561.7	0	0	259.393	1108.45	9001.95	33219.2	0	0	264.488	17440.8	0	789.231	6187.65	16517.3	103213	231576	212639	398146	610786	1.32965e+06
	文化、体育和娱乐业	41	753.428	7595.9	65345.6	6289.55	973.097	76307.9	19980.9	9850.4	5256.51	20661.3	9903.95	76489.3	21833.2	27095.6	7510.36	39915.1	20544.4	22191.4	11893.5	1688.08	8838.15	0	21397.9	337.073	2067.35	30992	58841.1	0	11971.1	779940	100232	104188	141577	62428.2	0	11315.9	193591	16934.1	164417	156284	901321	732299	3.95105e+06	104953	269769	374723	426854
	公共管理和社会组织	42	0	0	0	0	0	0	0	0	0	0	0	0	0	0	0	0	0	0	0	0	0	0	0	0	0	0	416.02	0	0	0	0	70825.3	39071.7	2542.12	0	1073.52	7798.65	0	80.7496	44.2254	3308.94	260373	385534	0	0	0	7.30648e+06
	中间投入合计	TII	1.10039e+07	4.01189e+06	2.80507e+06	1.63503e+06	830459	2.87051e+07	8.18222e+06	3.21594e+06	916272	4.59444e+06	7.18682e+06	1.65238e+07	5.90713e+06	7.21192e+06	2.3564e+06	1.11616e+07	5.99949e+06	7.82426e+06	3.16311e+06	382500	1.48696e+06	0	3.12926e+06	30179.2	91073.2	1.82308e+07	5.0269e+06	254292	1.31788e+06	9.98604e+06	4.83057e+06	2.85891e+06	2.03162e+06	568133	164848	117952	1.09646e+06	740985	262088	1.09629e+06	1.98855e+06	3.99402e+06	1.92921e+08	1.73793e+07	1.84334e+07	3.58127e+07	1.43988e+07
增加值	劳动者报酬	VA001	1.23657e+07	205029	1.297e+06	307468	268916	4.13705e+06	1.04458e+06	612432	206975	506125	391875	1.85924e+06	1.053e+06	479254	354469	1.48689e+06	570760	527304	312601	42526.9	306646	0	720253	15389	52164.7	3.57069e+06	2.38668e+06	126913	173777	2.3617e+06	1.05872e+06	1.18698e+06	652306	2.18339e+06	82513.1	457691	549673	581240	792559	760975	2.01609e+06	2.73075e+06	5.07963e+07
	生产税净额	VA002	981388	274386	963168	83542.6	75683.9	2.27223e+06	524877	261485	85356.3	342449	212408	1.02459e+06	535273	319873	178516	610809	272200	347655	162334	30593.9	141162	0	610706	11316.4	47524.4	858258	543783	131188	320.711	1.1089e+06	399323	597606	401505	234216	35496.4	12403	65093.9	156143	135.513	59275	110221	62323.4	1.51457e+07
	固定资产折旧	VA003	1.13871e+06	23.2938	1.68103e+06	163340	83632.7	3.30159e+06	243443	109709	18472	668938	159877	1.6025e+06	292630	151775	107201	557433	275930	230591	64104.6	27619.5	62628	0	821495	74993.1	64595.9	595390	1.22203e+06	21762.9	869189	1.17301e+06	453797	683744	2.59112e+06	129005	19403.9	0	473855	65777.9	0	184417	595897	872823	2.18535e+07
	营业盈余	VA004	1.24868e+06	232535	833110	10043.3	3383.83	2.66373e+06	463363	362152	45029.8	354277	121210	2.79208e+06	704678	28359.9	174781	1.28226e+06	372383	-783684	585198	15015.7	256455	0	469257	-9867.87	18870.9	1.23389e+06	401307	170841	142621	1.26126e+06	133808	893162	306099	29689.2	10142.3	121222	100863	302427	86018.1	151549	124631	12254.3	1.77251e+07
	增加值合计	TVA	1.57345e+07	711974	4.77431e+06	564394	431616	1.23746e+07	2.27626e+06	1.34578e+06	355833	1.87179e+06	885370	7.27841e+06	2.58558e+06	979261	814967	3.93739e+06	1.49127e+06	321867	1.12424e+06	115756	766891	0	2.62171e+06	91830.6	183156	6.25824e+06	4.5538e+06	450706	1.18591e+06	5.90487e+06	2.04564e+06	3.36149e+06	3.95103e+06	2.5763e+06	147556	591316	1.18948e+06	1.10559e+06	878712	1.15622e+06	2.84684e+06	3.67815e+06	1.05521e+08
总 投 入		TI	2.67384e+07	4.72387e+06	7.57938e+06	2.19942e+06	1.26207e+06	4.10797e+07	1.04585e+07	4.56172e+06	1.27211e+06	6.46623e+06	8.07219e+06	2.38023e+07	8.49271e+06	8.19118e+06	3.17137e+06	1.5099e+07	7.49076e+06	8.14613e+06	4.28734e+06	498256	2.25385e+06	0	5.75097e+06	122010	274229	24489000	9.5807e+06	704998	2.50379e+06	1.58909e+07	6.87621e+06	6.2204e+06	5.98265e+06	3.14444e+06	312404	709268	2.28594e+06	1.84657e+06	1.1408e+06	2.2525e+06	4.83539e+06	7.67217e+06	2.98442e+08
[truncated: 7 more columns]
