# Supplementary material for: Editorial Note: Measurement and driving factors of carbon productivity in China’s provinces: From the perspective of embodied carbon emissions
Source: PLoS One. 2025 Dec 15;20(12):e0338756. doi: 10.1371/journal.pone.0338756 (PMC12704855; doi:10.1371/journal.pone.0338756)
Supplement: S1 File — (ZIP) [file pone.0338756.s001.zip › Input-Output Tables of China's Provinces/Input-Output Tables of Various Provinces in 2002/16μ▓│σìù.xls]

## Sheet: Sheet1
河南2002年投入产出表
(按当年生产者价格计算)
产出 投入		代码	农林牧渔业	煤炭开采和洗选业	石油和天然气 开采业	金属矿采选业	非金属矿采选业	食品制造及 烟草加工业	纺织业	服装皮革羽绒 及其制品业	木材加工及 家具制造业	造纸印刷及 文教用品制造业	石油加工、炼焦及 核燃料加工业	化学工业	非金属矿物制品业	金属冶炼及 压延加工业	金属制品业	通用、专用 设备制造业	交通运输 设备制造业	电气、机械及 器材制造业	通信设备、计算机及 其他电子设备制造业	仪器仪表及文化 办公用机械制造业	其他制造业	废品废料	电力、热力的 生产和供应业	燃气生产和供应业	水的生产和供应业	建筑业	交通运输及仓储业	邮政业	信息传输、计算机 服务和软件业	批发和零售贸易业	住宿和餐饮业	金融保险业	房地产业	租赁和商务服务业	旅游业	科学研究事业	综合技术服务业	其他社会服务业	教育事业	卫生、社会保障 和社会福利业	文化、体育 和娱乐业	公共管理 和社会组织	中间使用合计	最终消费
																																														居民消费			政府消费
																																														农村居民消费	城镇居民消费	小计
部门名称		-	01	02	03	04	05	06	07	08	09	10	11	12	13	14	15	16	17	18	19	20	21	22	23	24	25	26	27	28	29	30	31	32	33	34	35	36	37	38	39	40	41	42	TIU	FU101	FU102	THC	FU103
中间投入	农林牧渔业	01	6.30361e+06	3679.47	101.355	72.357	307.544	7.10051e+06	1.35349e+06	1.05433e+06	97872.4	621688	66.568	546409	63677.5	5515.18	1182.59	7290	230.072	2112.61	18.758	29304.7	58947.4	0	12552.1	0	583.928	166.194	117459	0	0	130488	460436	0	997.938	136.948	88.413	0	90.37	99.31	0	0	962.916	0	1.79745e+07	933092	742877	1.67597e+06	426743
	煤炭开采和洗选业	02	13855.3	448674	362.625	2254.91	9848.92	9029.27	8372.36	619.173	8538.58	28088.7	271210	170119	390778	50018.4	7436.04	35456.5	2305.39	1373.51	1319.51	71.192	11951.9	0	464049	154.467	61.291	19041	3915.15	115.573	0	59.313	8222.87	0	9.244	159.389	6.335	0	643.277	77.764	0	0	1.324	0	1.9682e+06	330306	0	330306	0
	石油和天然气开采业	03	129688	12450.5	37878.2	35502.6	4.765	1615.99	7900.01	153.104	1.172	6654.8	886141	191199	61660.2	6895.04	10148.8	36088.5	1203.18	6177.34	0.605	4.548	0.288	0	171172	44965.4	0	0	0	0	0	0	842.333	0	33.646	3746.07	5.082	0	0	705.527	0	0	0	0	1.65284e+06	0	0	0	0
	金属矿采选业	04	0.008	704.855	1.057	388223	2630.72	168.087	20.816	6.531	4.418	55.418	1866.99	39570.4	73819.9	1.34804e+06	306471	45036.6	5172.24	22604.8	0.453	56.379	20.407	0	180635	0.007	0	0	0	0	0	0	0	0	0	0	0	0	0	0	0	0	0	0	2.41511e+06	0	0	0	0
	非金属矿采选业	05	211.668	2340.18	39.126	41928.8	212085	3814.21	715.828	163.589	471.103	3299.04	79.368	56871.2	668025	28425.1	3187.13	14094.5	411.922	1255.16	7802.95	2.736	155916	0	14997.1	0.711	42.143	278268	3688.49	0	0	0	4.1	0	0	0	0	34.689	15515.3	111.109	813.408	398.536	30.607	721.45	1.51577e+06	14276.1	8160.12	22436.2	0
	食品制造及烟草加工业	06	928975	1724.55	35.363	395.749	314.359	4.62709e+06	135685	1198.26	187914	26682.7	54.439	650472	8307.12	3780.92	230.091	6035.97	3534.05	7629.13	455.475	1523.63	62675.2	0	17409	0	734.398	0	72501	0	105.735	46523.5	1.25517e+06	0	12058.5	53166.5	4759.72	0	248.663	3274.54	0	0	22597.7	0	8.14326e+06	4.39517e+06	1.96603e+06	6.36121e+06	0
	纺织业	07	36312.5	2457.28	1125.21	3243.71	49.365	3267.52	558482	348239	111928	14081.6	51.971	122312	14496.2	1918.43	1868.49	9159.66	6822.13	1448.94	99.771	871.571	291740	0	9000.37	6.566	83.431	389.161	8419.51	283.747	1.615	969.172	12426.2	10.59	727.614	23.605	94.122	0	22.027	12753.4	0	0	0.24	0	1.57519e+06	307454	378548	686002	0
	服装皮革羽绒及其制品业	08	106.92	47013.9	19269.6	46948	16678.8	9435.56	8290.24	1.02484e+06	47351.1	19598.6	2386.35	44627.6	84020.6	41268.4	21064.8	81920.7	41406.9	15711.4	6814.51	63518.1	7638.68	0	31047.2	61.6	3645.29	57721.4	59241.9	2462.19	8880.03	114443	13081.1	1533.12	10132.8	18142.5	2782.22	318.123	14265.3	63486.6	14246.6	1457.15	2034.08	18642.8	2.08753e+06	593910	765108	1.35902e+06	0
	木材加工及家具制造业	09	39316.1	42009.4	3130.37	17988.5	3023.1	6530.21	2533.21	2297.49	1.12379e+06	18226.8	392.016	31609.6	234946	7712.5	22600.1	35477.5	20677	21306.3	1627.66	1144.04	47859.1	0	10527	49.637	1022.52	281750	37746.1	1378.1	7049.01	85656.5	22960	1947.16	5751.24	8921.91	420.231	2054.94	10627.3	82581.8	48181.3	23611.1	2202.67	42746.1	2.36138e+06	169072	128534	297606	0
	造纸印刷及文教用品制造业	10	1239.83	5070.4	3566.81	6731.89	4424.32	105126	25274.4	17879.7	67077.3	852677	1130.19	138817	125991	8541.65	27291.6	93343.7	20779	46826	33772	2629.23	38097.2	0	10747.7	51.743	944.375	51043.5	76534.3	3404.69	24592.5	130369	10770.1	11155.2	3917.52	8246.3	215.455	4268.52	27355.6	255652	26096.1	33701.4	194491	76496.4	2.57634e+06	222954	182001	404955	0
	石油加工、炼焦及核燃料加工业	11	29945.8	3846.14	5379.7	3721.99	11305.3	722.873	2130.57	1168.86	1825.05	1639.38	2848.55	67660.2	247610	106357	44224.1	51213.7	58095.5	4935.66	448.422	81.278	574.764	0	12795.6	300.882	212.86	130012	667452	967.634	989.821	8078.56	835.683	389.214	1808.85	1116.98	67.174	642.008	6987.38	4453.62	3331.8	10663.8	538.569	10810.2	1.50819e+06	9665.66	15089.1	24754.8	0
	化学工业	12	770846	66763	28580.5	88681.2	161475	72675.2	143660	58605	184694	137546	8204.95	2.24805e+06	451053	73922.6	258209	245045	130501	248657	64083.4	6642.66	60773.2	0	71247.8	2063.52	5994.44	238225	130453	485.177	16799	81920.8	20805.7	2020.63	1676.13	620.583	614.082	1069.83	17268	53290.9	16942.4	24798.6	1437.46	22444.3	6.21885e+06	559602	713492	1.27309e+06	0
	非金属矿物制品业	13	24977.5	63848	21465.1	40119.8	45487.8	50973.9	6984.8	7161.4	112319	16644.5	2850.04	252998	3.65352e+06	832023	111066	353303	58786.3	92056.5	24373.1	7108.57	101691	0	200004	103.395	3210.98	3.3083e+06	33343.4	3918.56	2799.56	4703.72	28413.6	0	5680.98	1397.98	0	2162.13	61775.5	70462.2	50694.6	24843.2	1911.67	44976.1	9.72847e+06	120815	45428.2	166243	0
	金属冶炼及压延加工业	14	17.685	35877.9	55608.2	11799.8	1211.1	1393.85	1552.02	622.831	3715.28	3760.87	822.011	63145.2	67763.1	1.10485e+06	381499	1.10226e+06	243642	260437	3715.94	2113.7	5757.13	0	6410.49	163.847	326.22	358864	5610.22	0	278.704	0.15	12.711	0	621.296	0.742	0	38.566	8370.49	134.759	904.322	443.085	34.027	802.089	3.73458e+06	0	0	0	0
	金属制品业	15	11703.4	39162.9	12156.2	18803.1	12354.1	5650	11560.5	24458	158389	8968.4	816.676	42146.5	78056.6	14201.6	273852	202735	58827.4	51098.1	8880.13	2344.28	39400.1	0	10128.2	632.17	1159.09	964418	6286.95	156.204	1436.06	14000.8	967.6	185.271	13.716	63922.2	0.054	177.339	6205.05	6532.99	4157.99	2037.67	156.527	3688.7	2.16183e+06	70995.1	59398.5	130394	0
	通用、专用设备制造业	16	5348.7	100598	35613.6	93237.2	31779.6	9975.07	21546.3	5642.19	13099.1	16453.4	2365.32	55746.7	168787	56135.6	26165.5	1.146e+06	159435	247248	22573.6	2212.75	9049.91	0	40381.7	461.993	2819.89	267000	19407.4	298.804	2623.28	5511.25	1983.44	1407.23	364.247	4368.38	0	370.679	1478.15	2135.33	77759	249542	118.846	2643.87	2.90969e+06	21212.6	21409.8	42622.4	0
	交通运输设备制造业	17	57.002	3071.86	7876.04	2145.55	969.539	409.883	626.778	197.739	1035.04	935.673	302.61	1766.24	2894.36	4285.04	1132.62	36794.7	340083	525.384	219.964	147.681	600.902	0	2801.81	6.733	210.412	25105.5	343243	601.722	948.363	18111.8	229.566	26.074	159.494	5872.13	1754.79	21.818	5684.49	239.243	511.589	250.66	22.746	453.753	812333	193470	126956	320425	0
	电气、机械及器材制造业	18	31.206	24114.5	5677.56	8435.37	4187.97	1448.81	2686.21	1073.85	3131.03	2631.17	486.384	13591.4	38136.6	7515.88	11035	75645.5	22536.1	87046.9	4197.44	956.371	3220.96	0	41041.6	42.454	857.581	124462	7554.82	196.027	43942	10823.8	2355.94	350.885	78.536	2043.58	0.13	178.441	872.763	16472.3	4183.86	2050.33	157.656	3711.91	579162	138077	276285	414362	0
	通信设备、计算机及其他电子设备制造业	19	15.369	4396.16	1380.81	961.405	782.202	909.707	932.479	293.915	1212.92	2607.98	478.092	43907.1	4977.84	2878.38	1976.51	103171	9065.24	78461.7	209472	3042.61	1142.61	0	3060.26	8.626	188.85	1983.78	4114.56	226.558	9569.14	8170.68	816.105	17.766	452.077	185.046	5.546	67.259	3148.13	7886.37	358.098	232.996	41.302	1380.96	513981	142492	281967	424459	0
	仪器仪表及文化办公用机械制造业	20	96.282	5314.76	4167.02	1115.78	997.032	656.673	405.463	345.972	1387.69	809.789	622.045	5909.16	6728.46	2935.7	1221.35	17626.6	3626.39	6322.86	1389.03	1165.31	934.068	0	6721.93	188.272	506.935	13574.1	1313.05	505.64	3657.62	129.949	232.816	63.527	14.356	2022.18	1.234	291.541	4860.06	1366.04	1607.82	461.446	197.359	1043.42	102537	2718.82	14113.5	16832.3	0
	其他制造业	21	541.014	101228	27482.3	43306.5	44316.9	25054.7	20488.5	29865.8	95698.5	40143	4895.88	92226.9	231555	115781	45877	169768	106486	57542.8	18050.8	8120.66	725181	0	52694.3	549.736	12193.9	150830	4498.08	0	63211.4	81284.2	45578.7	596.362	1166.73	760.819	0.392	775.58	5527.7	23874.6	32158.3	119176	20757.8	1430.8	2.62067e+06	409270	308921	718191	0
	废品废料	22	0	0.85	0.017	6.421	28.499	4.97	21.44	0.136	3.655	989.522	0.024	779.251	878	1356.83	6.977	578.659	15.401	8.209	0.002	0.003	19.038	0	8.16	0.147	0.581	0	34.389	0	0	0	0	0	0	0.018	0	0	17.366	0.012	0	0	0	0	4758.58	0	0	0	0
	电力、热力的生产和供应业	23	37744.4	120960	103966	90393.3	66899.8	37233.3	50811.8	12994.1	30135.2	66311.2	4932.74	313146	682814	254731	110785	215290	48197.9	24369.2	11058.7	1014.88	44346.1	0	917684	143.71	30519.5	48079.8	186367	1699.35	21294.3	58144.1	41573.4	1547.53	3906.17	3899.14	53.564	7319.75	27873.1	36917.9	69150.6	61791.8	4284.15	71087.6	3.92147e+06	227033	320133	547166	0
	燃气生产和供应业	24	0.015	16.274	0.006	16.117	0.079	22.306	170.177	2.672	1.628	22.654	367.58	695.215	1082.06	879.247	9.096	620.756	16.031	295.412	1188.01	0.599	4.584	0	34.967	650.803	0	0	130.129	4.271	0.9	0	641.783	0	2.378	2.365	0.651	0	0	1200.8	0	0	7.054	0	8086.62	0	68681.2	68681.2	0
	水的生产和供应业	25	1954.41	814.618	2356.34	959.273	194.398	800.766	470.995	317.909	937.412	746.264	60.402	3436.42	3738.71	873.898	789.066	2899.26	874.036	340.846	160.161	42.661	1317.19	0	2470.82	5.796	10422.2	1654.27	6709.64	61.559	359.566	2256.28	1746.13	116.826	488.984	250.234	2.255	235.838	419.363	1444.87	4983.04	8038.84	195.972	2491.03	68438.5	9100.41	86516.2	95616.6	0
	建筑业	26	1.694	58.085	37.018	26.999	24.314	23.471	17.304	15.391	45.964	19.594	1.921	91.189	77.142	41.023	22.508	120.721	16.975	19.002	12.132	0.96	68.022	0	107.31	0.254	13.434	0	2637.18	100.105	515.887	2110.94	527.672	62.05	22251.9	64.401	29.736	23.439	283.029	455.832	549.571	269.319	20.687	487.574	31251.8	205100	85000	290100	0
	交通运输及仓储业	27	118949	161134	15799.4	63723.8	159859	61684.2	42690.7	19179.1	157979	52257.4	123641	260340	684613	162912	86425	315983	102048	73665.3	32530.3	2579.36	203631	0	158212	958.962	1802.95	477934	781737	6283.41	22579.9	784734	8094.46	1903.28	24271.2	17565.6	12298.1	2136.17	59171.1	13442.2	11715.7	39297.5	3440.46	125918	5.45512e+06	283575	206899	490473	1.86388e+06
	邮政业	28	335.782	3387.98	1674.88	3535.62	2115.76	1341.16	1461.08	492.465	2629.51	1583.38	84.755	7019.07	6931.38	3174.28	1295.2	8617.15	4519.64	4191.27	1167.42	157.591	6987.82	0	2608.57	49.402	473.013	16709.1	717.897	575.887	3718.7	87211.9	1454.92	1573.47	40.912	4267.9	142.931	578.057	2935.1	994.617	9642.07	4368.14	1100.71	31895.7	233762	2374.07	2824.03	5198.09	0
	信息传输、计算机服务和软件业	29	14412.5	6555.32	2798.53	7492.3	4109.55	3445.08	3716.16	2117.13	12362.8	1924.18	250.631	13387.9	25258.5	5865.82	10644	24530.9	11789.6	5744.77	2546.51	666.943	14219.8	0	7661.81	66.573	1199.35	16843.2	86336.1	2014.51	78328	55949.3	11032.2	13551.4	8698.02	39177.9	5908.94	3987.93	46828.6	18710.6	69269.5	56860.2	16445.3	95673	808381	243105	632582	875687	0
	批发和零售贸易业	30	248156	116175	22058.2	22942	29053.5	185432	99145.3	98351.6	244950	131576	44386.2	268861	254879	49176	138377	241358	128057	97290.8	48741	5443.02	450437	0	137383	647.289	2223.37	568667	835009	64828.6	133714	82164.4	49000	3734.37	5634.97	31031.6	2075.07	2580.25	26978.2	81793.6	29589.5	219896	21434	56642.2	5.27987e+06	513661	363278	876939	0
	住宿和餐饮业	31	597.621	42243.8	8812.27	23423.6	27675.2	14746.8	10882.2	8228.61	55209.4	18590.4	2013.78	81019.9	150598	27387.2	27514.8	143745	52488.5	41097.5	11821.2	1741.6	59163.8	0	29252.7	389.108	4959.91	79084.4	185442	3390.72	33856.2	327119	6272.99	8858.42	35984.9	42168.4	14576.8	29408.5	143886	38531.5	111661	83544.3	12710.4	445507	2.4456e+06	638308	629183	1.26749e+06	0
	金融保险业	32	141.668	11687.6	3217.15	4524.24	2853.85	4061.91	7569.55	2155.11	10268.9	4671.38	1959.8	26424.9	38969.6	17529.1	4006	53886	11927.6	8354.22	3141.07	127.268	16424.6	0	36257.6	22.726	2253.8	8950.35	62267.4	46.602	16808.3	59453.3	6115.42	75.809	49906.5	8287.4	697.037	571.731	6561.91	737.812	29112.8	14119.1	526.113	59607.8	596281	176622	618678	795300	0
	房地产业	33	0.01	7374.83	61.329	1682.62	204.669	2630.6	3687.54	97.179	9865.27	2649.48	14.962	7019.06	30384.7	1996.64	11946.8	9095.27	2065.72	2969.08	1299.07	801.577	15031.1	0	6915.69	169.888	2554.85	272.476	1296.86	4071.68	7383.45	184121	9889.11	10168.6	25005.3	18682.7	90.066	0	4069.03	2308.09	0	0	336.448	0	388213	1.19704e+06	508969	1.70601e+06	0
	租赁和商务服务业	34	35.745	7804.9	768.855	1132.18	1411.49	6028.17	1532.03	2033.43	10975.8	2097.88	157.18	20608.4	26671.7	4722.67	5656.78	28379.4	20677.1	22266.2	2318.82	312.266	6467.93	0	4871.41	120.887	811.598	30117.8	15017.7	2104.18	11184.8	128282	6593.54	2668.44	8463.64	15926.6	312.68	2211.73	10972.1	7355.49	21457.4	28898.1	2826.03	29816.7	502072	51789.3	20000	71789.3	203645
	旅游业	35	275.778	80.173	0.15	2.325	0.013	12.011	3.944	0.01	0.001	4.554	0	40.684	48.725	13.25	3.55	26.451	104.375	64.224	6.667	0.887	0.311	0	1.784	0	0	0	10.296	0	0	0	295.518	0	231.104	1554.65	4214.7	0	29.874	5.581	0	0	0	0	7031.59	1266.17	78621.7	79887.8	0
	科学研究事业	36	0.13	35.345	72.667	29.76	0.177	23.106	10.689	1.182	2.967	5.094	3.55	213.693	209.39	51.173	23.859	606.947	234.934	237.98	71.36	5.829	44.189	0	58.671	0.005	59.432	869.066	1.117	0.249	2.887	144.415	0	2.307	0	0	0	141.838	146.055	1007.07	2653.62	1231.58	129.716	1717.82	10049.9	0	0	0	113495
	综合技术服务业	37	5.202	51.07	1.187	72.104	0.059	119.409	22.515	1.834	28.824	25.17	20.692	195.256	335.568	274.952	63.779	385.47	154.413	67.001	51.777	3.14	55.867	0	184.631	0.317	11.907	2175.7	553.609	1.266	79.719	510.743	0	0	451.54	215.326	5.871	7.598	8956.41	118.841	91.331	0	4.792	1635.67	16940.6	0	0	0	1.05114e+06
	其他社会服务业	38	15565.6	10459.4	15664.4	3743.11	2509.94	2038.43	1523.69	1359.91	5623.02	4402.19	1031.74	25216.7	47996.6	14612.8	10132.2	23563.4	8874.82	12694.2	704.059	160.422	6727.4	0	47581.5	76.946	3801.69	7060.34	196546	880.683	50521.2	80937.2	4476.14	2077.7	4641.98	5201.08	230.239	1000.99	7986.27	17702.8	14081.5	8846.34	989.316	18988.3	688232	638525	355409	993934	139569
	教育事业	39	2.13	2102.91	263.607	311.11	94.58	191.366	187.051	33.737	551.064	181.067	39.866	776.859	1292.42	549.517	631.665	1964.78	608.646	535.751	237.848	21.699	530.935	0	1043.85	10.143	257.341	2500.27	7848.41	0	271.503	3386.33	533.093	236.259	346.21	632.61	107.478	178.826	955.369	156.365	5360.45	12370	51.705	2645.05	49999.9	652817	523215	1.17603e+06	1.3189e+06
	卫生、社会保障和社会福利业	40	0.035	955.827	4.513	3.752	54.494	0.716	1.355	0.065	20.745	2.535	2.342	364.158	60.551	35.707	1.724	99.652	53.104	5.74	7.999	0.095	0.072	0	2024.3	0.034	2.32	0	3119.36	0	3.158	4.183	30.389	3.66	42.736	9.844	2.286	44.952	119.019	97.109	523.884	816.98	64.849	802.465	9386.71	267795	252237	520032	1.30444e+06
	文化、体育和娱乐业	41	8.208	681.385	54.04	550.943	702.529	242.11	173.095	199.148	1168.85	278.136	29.573	1458.3	3813.92	481.357	326.402	2447.59	884.768	565.715	122.012	22.194	956.481	0	362.722	3.109	71.492	1037.68	737.961	0	188.727	5594.61	289.627	111.414	50.927	209.544	4.935	243.709	557.837	144.384	1322.09	1239.73	947.032	3540.87	31825.2	57531.6	151752	209284	382405
	公共管理和社会组织	42	120252	0	0	0	0	0	0	0	0	0	0	0	0	0	0	0	0	0	0	0	0	0	0	0	0	0	8907.18	2796.58	272.984	0	6882.99	186.632	2138.41	33945.2	8.075	2.614	1385.88	8958.34	0	0	2923.95	2950.85	191612	0	0	0	2.87439e+06
	中间投入合计	TII	8855331	1.50692e+06	448508	1.08019e+06	862026	1.23565e+07	2.53743e+06	2.72674e+06	2.76422e+06	2.11153e+06	1.36707e+06	5.91025e+06	8.63746e+06	4.36967e+06	1.9664e+06	4.94167e+06	1.68723e+06	1.55556e+06	526502	146165	2.4496e+06	0	2.72415e+06	53127.9	96237.3	7.53311e+06	3.98421e+06	103860	567968	2.60337e+06	2.04159e+06	66581.2	238223	397946	51576.4	63145.4	541077	837674	663111	1.03526e+06	316134	1.1834e+06	9.39088e+07	13800200	10938300	24738500	9678600
增加值	劳动者报酬	VA001	10828518	676065	388235	281524	326345	1.2195e+06	393794	352666	560093	382459	125555	760169	1.68084e+06	396113	323195	1.19698e+06	274190	280744	117952	39441.7	554983	0	511905	14187.4	48508.9	2.27974e+06	1.89984e+06	106633	185602	2.22102e+06	1.21019e+06	191176	78570.6	236880	19040.1	48405	363757	729728	1.13463e+06	729313	210068	1.67844e+06	3.5057e+07
	生产税净额	VA002	255259	34820.8	10823.9	26750	18212.5	592677	20390	19834.6	90291.6	16256.8	219446	92730.4	218943	40557.2	12803.6	62950.9	14477.5	10685.7	4882.83	1615.61	34844.3	0	40825.5	1690.78	2642.55	339262	677691	9111.5	68669.2	773415	68520.1	167732	61654.8	40985.5	7646.19	1902.69	40801.7	97307.5	1637.05	12347.4	36887.9	16613.1	4.2666e+06
	固定资产折旧	VA003	408496	146661	23052.1	67882.3	42548.3	274266	83977.2	28597.2	37447.9	90671.1	159981	284338	440402	178680	37908.5	161545	44923.3	52475	51639.1	4387.93	15291.8	0	527210	5213.09	19390.5	306203	1.01344e+06	12950	497411	310184	177397	55748.7	1.72226e+06	59606.5	4731.41	9457.53	81432	59633.2	140652	48352.5	41679.7	177914	7.90604e+06
	营业盈余	VA004	968127	540598	188264	342998	301222	1.26559e+06	135104	799194	348171	310014	49860.5	992590	1.1074e+06	605839	359439	771687	178471	252037	21909.5	10270.9	252255	77936.7	665894	312.148	-1187.2	1.26819e+06	328160	6405.66	364417	704585	215392	910344	-6481.63	42087.7	3925.33	634.73	41009.6	97393.3	7979.88	8587.16	18744	9635.59	1.4565e+07
	增加值合计	TVA	12460400	1.39814e+06	610375	719154	688328	3.35203e+06	633265	1.20029e+06	1.036e+06	799401	554841	2.12983e+06	3.44759e+06	1.22119e+06	733346	2.19316e+06	512062	595941	196383	55716.1	857374	77936.7	1.74583e+06	21403.5	69354.8	4193400	3919138	135100	1116100	4009200	1671500	1.325e+06	1856000	379560	35343	60400	527000	984062	1.2849e+06	798600	307380	1882600	6.17946e+07
总 投 入		TI	21315731	2.90507e+06	1.05888e+06	1.79934e+06	1.55035e+06	1.57086e+07	3.1707e+06	3.92703e+06	3.80022e+06	2.91093e+06	1.92191e+06	8.04008e+06	1.2085e+07	5.59086e+06	2.69975e+06	7.13483e+06	2.1993e+06	2.1515e+06	722885	201881	3.30698e+06	77936.7	4.46998e+06	74531.3	165592	1.17265e+07	7.90335e+06	238960	1.68407e+06	6.61257e+06	3.71309e+06	1.39158e+06	2.09422e+06	777506	86919.4	123545	1.06808e+06	1.82174e+06	1.94801e+06	1.83386e+06	623514	3.066e+06	1.55703e+08
[truncated: 7 more columns]
