# Supplementary material for: Editorial Note: Measurement and driving factors of carbon productivity in China’s provinces: From the perspective of embodied carbon emissions
Source: PLoS One. 2025 Dec 15;20(12):e0338756. doi: 10.1371/journal.pone.0338756 (PMC12704855; doi:10.1371/journal.pone.0338756)
Supplement: S1 File — (ZIP) [file pone.0338756.s001.zip › Input-Output Tables of China's Provinces/Input-Output Tables of Various Provinces in 2002/17μ╣ûσîù.xls]

## Sheet: Sheet1
湖北2002年投入产出表
(按当年生产者价格计算)
产出 投入		代码	农林牧渔业	煤炭开采和洗选业	石油和天然气 开采业	金属矿采选业	非金属矿采选业	食品制造及 烟草加工业	纺织业	服装皮革羽绒 及其制品业	木材加工及 家具制造业	造纸印刷及 文教用品制造业	石油加工、炼焦及 核燃料加工业	化学工业	非金属矿物制品业	金属冶炼及 压延加工业	金属制品业	通用、专用 设备制造业	交通运输 设备制造业	电气、机械及 器材制造业	通信设备、计算机及 其他电子设备制造业	仪器仪表及文化 办公用机械制造业	其他制造业	废品废料	电力、热力的 生产和供应业	燃气生产和供应业	水的生产和供应业	建筑业	交通运输及仓储业	邮政业	信息传输、计算机 服务和软件业	批发和零售贸易业	住宿和餐饮业	金融保险业	房地产业	租赁和商务服务业	旅游业	科学研究事业	综合技术服务业	其他社会服务业	教育事业	卫生、社会保障 和社会福利业	文化、体育 和娱乐业	公共管理 和社会组织	中间使用合计	最终消费
																																														居民消费			政府消费
																																														农村居民消费	城镇居民消费	小计
部门名称		-	01	02	03	04	05	06	07	08	09	10	11	12	13	14	15	16	17	18	19	20	21	22	23	24	25	26	27	28	29	30	31	32	33	34	35	36	37	38	39	40	41	42	TIU	FU101	FU102	THC	FU103
中间投入	农林牧渔业	01	1.49382e+06	7619.91	0	5814.77	10036.7	3.1814e+06	817243	243372	266034	142255	25.389	105442	18286	40.9113	1387.54	4962.83	1341.13	0	5.67475	5016.58	49232.6	0	39.9326	0	0	92014.4	13458	0	0	4959.57	328897	0	2.49696	326.932	88.3938	3241.76	0	624.991	0	0	522.619	0	6.79752e+06	1.67675e+06	1.13265e+06	2.8094e+06	89082.9
	煤炭开采和洗选业	02	7093.77	10371.2	28.643	1196.05	7543.92	49651	35742.8	6246.83	5418.85	92291.4	71106.3	243040	225933	217608	10145.8	29999.9	55990.5	5008.22	359.157	715.995	67965.2	0	312161	18869.3	1955.75	8473.63	1806.07	0	0	1136.12	24234.2	0	0	90.5691	4.70541	25.433	0	148.126	10456.3	3584.8	153.147	0	1.52655e+06	11069.1	9826.8	20895.9	0
	石油和天然气开采业	03	0	0	0	0	38.2838	205.062	41.5471	357.77	23.2766	29.5982	692301	60173.1	1098.68	777.542	13.3436	272.423	865.642	5.46211	0.986024	76.813	0	0	5480.63	9103.57	0	0	11174.8	0	0	0	60.6673	0	0	793.399	0	0	0	112.521	0	0	0	0	783006	0	0	0	0
	金属矿采选业	04	218.403	4.76098	0	11824.1	0	106.353	0	0	0	123.776	0	1310.73	1291.11	840443	55.9593	19777.4	2816.08	2262.7	7.75795	3870.16	0	0	840.03	0	0	0	0	0	0	0	0	0	1438.17	0	0	0	0	0	0	0	0	0	886390	0	0	0	0
	非金属矿采选业	05	12103.4	1385.99	0	1112.26	107472	6283.11	765.807	363.002	1339.22	19787.2	59.6599	193644	443550	75779.8	6902.54	981.808	951.468	803.669	50.2506	3910.72	92.3474	0	11678.8	0	3107.05	366218	1714.71	0	0	0	1182.55	0	0	0	0	74.434	3.61446	1615.75	41.4282	97.099	9.1575	213.172	1.26329e+06	34607.3	7224.03	41831.3	0
	食品制造及烟草加工业	06	778332	16.5569	0	981.072	24245.3	1.56511e+06	1932.52	242.008	506.306	3323.92	9.87331	144674	26141.6	12803.2	833.183	2922.3	2836.58	738.719	1564.94	3886.49	2385.51	0	5888.94	130.101	729.277	6927.42	109563	0	0.0882681	62245.5	741979	0	3.40907	271.477	56.6785	1137.81	772.217	1673.64	0	5811.19	77873.6	0	3.58855e+06	2.33906e+06	3.57757e+06	5.91663e+06	0
	纺织业	07	26196.8	13.4216	22.5618	1411.26	31973.4	2789.2	1.60611e+06	1.04068e+06	7768.16	15718.1	83.5893	28751.9	14868.5	6183.1	622.502	3319.54	23549.6	920.445	1745.01	27535	84910.6	0	22037.6	77.444	77.9335	11113.6	4004.14	974.516	0.0113322	15023.2	19371.9	26709.1	0.325056	0	72.5124	606.371	594.69	118.951	0	3541.26	0	0	3.0295e+06	221191	399408	620599	0
	服装皮革羽绒及其制品业	08	9615.45	401.321	498.695	3098.84	16034.2	36438.2	122079	436403	12327.9	5186.71	701.711	25398.3	9052.63	50096.9	4320.56	13408.1	18771.6	1691.73	945.334	12726.1	36439.3	0	29163.9	330.125	2585.4	3036.02	4939.58	1389.96	4138.64	76361.5	15284.2	3662.47	38.7692	59.5423	2.18422	125.12	908.98	382.521	32752.3	107.219	1341.13	1328.46	993573	821178	946394	1.76757e+06	0
	木材加工及家具制造业	09	14886	604.229	184.139	2197.35	6499.74	14955.4	4740.75	3286.35	240825	10603.9	390.437	13374.3	16712.4	48198	45897.1	10247.9	18197.4	1363.87	3171.15	14078.9	1148.85	0	18495.2	212.48	1355.14	397918	7520.97	201.06	422.903	49142.4	17061.1	8054.64	6264.92	3262.88	53.441	10153.9	1102.6	10091.8	128814	2672.12	983.967	12846.7	1.14819e+06	97828.8	125171	223000	0
	造纸印刷及文教用品制造业	10	12488.4	821.095	1044.81	1114.36	6742.84	210215	47662.4	19656.6	9086.68	632792	1669.49	72912.8	161010	7183.86	21472.8	12789.6	15922.8	8144.46	8340.08	10356.3	16804.3	0	8979.67	542.377	1979.72	57159.2	67579.5	9350.83	69848.7	39049.6	10550.3	239020	2941.49	11485.5	1263.31	21342	6992.21	39158.8	164455	15650.3	63339.7	137074	2.24599e+06	136939	179434	316372	0
	石油加工、炼焦及核燃料加工业	11	108817	3312.87	6179.55	23132.4	24146.7	47789.5	22289.2	6110.47	11671.4	16036.6	35753.2	339103	110950	167450	23737.5	64639.1	46000.5	7141.58	4782.02	8447.59	13761.4	0	58310.4	40082.8	3491.14	89750.7	479264	3997.52	10470.4	14654.3	19901.3	23991.3	2325.45	9253.73	159.239	1407.77	7430.06	12695.6	14016	7160.17	1282.44	64154.3	1.95505e+06	13222.7	10613.9	23836.6	0
	化学工业	12	1.68558e+06	2364.77	3439.18	19200.8	76285.9	310075	337026	65703.9	37185	192686	11335.6	2.26993e+06	260175	47945	41268.5	110556	370474	76230	25487.9	20723	51249.6	0	25912.7	382.139	34465.8	208654	47773.3	3258.23	18.2547	35753.4	10782.4	13299.7	358.977	882.045	951.247	1967.97	1548.8	7366.12	41642.9	311967	2547.18	19702.6	6.78415e+06	413498	658433	1.07193e+06	0
	非金属矿物制品业	13	30240.4	1042.53	1227.61	11413.6	12119.9	64132	7714.74	6386.54	5035.96	10181.8	624.228	84584.9	503869	97337.8	74634.4	55670.7	57547.3	47312.2	27911.4	13002.2	43114.2	0	42013.6	224.794	4623.01	2.88862e+06	9171.05	1090.05	0.00896859	4200.55	12378.6	0	3462.13	620.408	2.33518	321.755	6566.25	26117.1	10739.1	721.905	932.504	3780.31	4.17069e+06	91181.7	60469.4	151651	0
	金属冶炼及压延加工业	14	6957.84	4744.93	7978.82	25331.5	41134.1	18145.9	6819.32	6806.06	22455.3	43707	517.036	154176	74882	1.09502e+06	830408	1.07254e+06	820525	293266	61404.1	84347	38146.8	0	12865.4	538.001	1604.84	1.24429e+06	6676.46	0	0	112.818	1373.58	0	667.188	0	6.74713	81.815	3831.38	990.044	665.639	106.727	47.4469	234.31	5.98341e+06	7758.42	7525.1	15283.5	0
	金属制品业	15	23062.6	2036.95	232.717	21365.6	27134.6	93857.6	15631.7	7409.57	77977.9	31164.8	4134.53	112793	55599.9	74765.3	336268	135104	230127	43117.7	17023.8	15561.8	15056.8	0	57343	6291.74	6412.92	652958	2137.7	15.3323	7526	18210.7	6013.47	2891.77	428.543	2728.3	0	495.378	13905.1	7660.81	10592.8	646.213	451.516	1418.72	2.13755e+06	60521.6	67110.2	127632	0
	通用、专用设备制造业	16	63111.1	2447.71	6388.48	26665.8	41579.3	44320.4	29552.8	7095.18	31526.1	10314.8	5690.21	100677	41128.5	109413	152815	376751	436016	43307.3	5829.2	50884.8	2804.4	0	104438	1903.48	5513.38	486288	33101.7	2309.12	4296.58	14549	3556.85	9224.43	46.5612	5705.04	216.214	1104.28	4478	3301.18	5801.84	42945.9	232.658	625.652	2.31796e+06	7575.26	8883.83	16459.1	0
	交通运输设备制造业	17	17126.6	646.036	3252.22	1785.24	25319.3	9293.57	750.547	1430.19	14805.9	6370.3	297.78	42221.9	56880	81255	42277.1	43660.6	2.79745e+06	6656.22	7819.3	6766.26	359.426	0	32085.9	261.958	2493.65	138842	417813	22.4483	6457.15	73868.2	361.226	67938.8	172.385	61504	408.333	206.294	6428.98	6725.38	20484.9	222.351	1158.57	488.151	4.00437e+06	112750	232098	344848	0
	电气、机械及器材制造业	18	12166.5	1147.46	760.806	29069.2	12773.3	27523.1	5007.41	10569.7	7754.96	16014.9	2373.22	29227.1	45179.1	45995.1	14221.9	126812	77907.5	95632.8	84724.5	17810.8	11845.9	0	39262.7	264.814	15509.5	154758	3740.11	1347.96	21508.9	64648.8	6466.94	9199.14	1.14323	529.727	0	968.139	7480.48	14210.6	7876.63	3262.92	652.3	2772.68	1.02898e+06	48079.9	157884	205964	0
	通信设备、计算机及其他电子设备制造业	19	2962.81	717.742	454.746	7156.2	2541	12270.3	1851.43	1272.47	814.61	3455.82	1242.07	13132.6	8954.1	7952.2	727.748	32259.3	37414	26763.5	356007	40923.7	2133.22	0	12668.6	200.042	2036.03	5617.05	14426.7	11.1167	117276	32009	2305.77	34693.8	19.1104	2835.59	67.0808	445.026	4868.14	23196.9	3530.42	3988.07	12383	3054.63	836639	42511.7	172989	215501	0
	仪器仪表及文化办公用机械制造业	20	2551.22	1655.99	1207.78	10107.3	4199.71	23093.7	4402.66	3855.48	19557.8	5858.37	3434.23	26011.3	27781.2	14715.8	2256.08	21407.9	20729.2	21822.1	9248.07	80437.4	2509.52	0	46912.4	1170.82	8239.94	130389	8759.01	1629.1	20352.6	5939.01	847.098	39239.2	11.1621	3736.84	199.441	2195.87	7742.53	10948.5	13189.4	1140.41	20807.9	9996.13	640290	54199.7	48824.5	103024	0
	其他制造业	21	363.962	1757.17	1403.56	11043	4701.04	6946.26	2501.89	22223.5	883.152	9145.56	41.8808	9737.21	15045.2	8351.11	12936.6	15735.3	24412.1	5259	6462.68	203.76	22258.1	0	12418.5	2402.16	27996.7	95835.2	4755.06	0	68.3477	72.441	6746.9	611.349	0	0	0	0	543.497	890.259	0	0	0	0	333753	47313	134065	181378	0
	废品废料	22	23.1268	0	0	0	58.4248	274.591	0	378.773	0	37001.8	0	40231.8	7796.49	96442.5	707.485	12167.4	4524.18	0	8.62774	0	0	0	1.51951	0	3.78056	0	314.569	0	0	0	61.7662	0	0	0	0	0	0	5.26317	0	0	0	0	200002	0	0	0	0
	电力、热力的生产和供应业	23	99124.6	5697.96	11698.8	48291.1	29251	128591	98278.4	23014.3	10499.2	65983.5	32016.4	179951	178134	247788	34805.1	93368	145696	21918.1	10145.2	17919.9	17033.7	0	94274.2	8572.89	78445.3	77497.5	83886.5	2290	61850	126837	62518.1	67654.3	21714.7	12891.4	690.998	4361.61	2346.26	12776.3	23791.5	18401.1	8114.13	21445.1	2.28957e+06	86134.5	281828	367962	0
	燃气生产和供应业	24	74.9828	2.14902	0	895.293	0	1725.06	2022.05	211.621	38.418	14.2422	2648.55	4354.13	1201.27	1970.11	259.387	993.9	2834.22	103.179	23.164	746.735	0	0	392.462	33882.1	37.2423	0	14.0432	0	0	0	16910.1	0	2.93858	462.868	239.018	0	0.412638	194.348	0	0	0	0	72253.9	9140.68	210665	219806	0
	水的生产和供应业	25	4522.37	1190.81	2220.84	8503.53	5047.8	57160.8	20125.7	10479.7	9520.4	23716	8610.2	51026.2	22168.9	15823.9	7005.57	20717.2	25349.3	8874.61	2127.06	6728.07	5982.21	0	18937	3019.74	9364.93	9009.08	13189.3	359.087	4648.49	16075	25578.2	10173.3	1355.24	3935.14	209.105	761.966	900.154	4914.87	14152.8	5591.29	1536.75	5169.53	465782	4037.37	45033.7	49071.1	0
	建筑业	26	23165.6	98.0782	264.264	2023.69	5138.1	16275.7	3531.76	2202.86	1132.22	2734.73	4632.69	10806.7	3309.47	3012.67	816.271	2587.36	6837.65	387.208	462.648	1283.16	541.237	0	2888.94	0.274629	2666.97	48694.2	21470.9	1118.44	123.373	40248.5	14325.4	176356	1587.65	6295.79	642.313	2769.86	2837.37	55281.6	9335.78	1496.9	958.833	3440.87	483784	0	0	0	0
	交通运输及仓储业	27	163714	3148.22	2631.16	35719.3	132661	406222	97730.2	30827	40782.3	60926	40942.1	273189	182188	210743	66482.3	118176	188178	30349.1	25438.8	35048.4	15454	0	57926.9	5390.29	9709.6	229750	192319	3002.73	8440.21	398943	21104.3	226804	14983.4	144641	26400.8	3707.54	12778.3	20214.4	26016.3	8628.61	5263.52	65884.4	3.64246e+06	133231	267988	401219	0
	邮政业	28	10298	66.8565	108.978	575.325	438.766	3831.39	1404.23	959.778	726.887	1434.96	387.059	6148.88	2175.78	1144.4	527.157	3465.28	5737.08	1170.19	5927.67	1424.84	337.103	0	1435.15	154.14	613.1	1887.6	2886.7	1817.77	4050.06	17415.5	4883.49	24957	70.1369	535.221	816.003	218.558	183.486	789.348	3035.52	1028.82	294.75	23069.9	138433	21413.6	22404.5	43818.1	0
	信息传输、计算机服务和软件业	29	41697.7	760.519	1502.11	4543.04	8122.64	28249.6	9581.97	4744.73	5407.87	7438.61	899.956	29949	10857.4	25680.1	3387.19	19281.8	23692.6	6632.66	45462.2	8774.96	2497.61	0	28878.3	2488.82	3588.2	71474.6	43808.4	12039.4	662615	49712	15598.5	257364	17230.8	11710.9	10910.9	17196.9	13883.1	22224.2	41838.4	17125.2	13161.2	63729.3	1.66574e+06	84251.9	531032	615284	0
	批发和零售贸易业	30	191215	4415.47	16018.1	63601.8	55621.4	553765	292267	215857	81164.2	153033	95402.9	428818	228568	218969	102616	251077	342740	100969	47254	30304	39955.4	0	138218	8523.76	18907.9	466901	129054	17757.7	76755.8	190886	48541.1	57080.5	5117.19	18242	7419.1	12580.1	10913.1	18725.3	12722	38328.3	13409.8	15862.8	4.81958e+06	679434	639926	1.31936e+06	0
	住宿和餐饮业	31	31867.3	4165.38	3007.84	7046.27	48502.9	107860	24735.3	19811.8	48066	25542.7	3126.59	116726	79885.1	73951	18269.7	37061.3	38023.5	18064.1	15675.5	7433.49	8311.43	0	60347.2	1876.41	7866.64	136866	63213.9	1780.41	10723	193464	38962.2	182157	37153.5	15751	32684.8	3203.11	12305.1	26837.7	43244.8	14955.7	14690.2	247546	1.88276e+06	485002	671359	1.15636e+06	0
	金融保险业	32	85019.1	3166.77	9258.81	21460.2	42290	198863	104696	64127.3	13798.5	51441.4	12718.3	153062	139012	138591	30238.6	85923	92582.7	45540.4	13414.9	19749.9	18305.9	0	84548.5	5876.64	13448.1	315554	302650	634.674	90121.3	921337	27656.1	206702	493602	34725.7	8320.68	5029.35	8988.28	45217.7	63383.2	8918.42	17010.2	48839	4.04582e+06	159400	379500	538900	0
	房地产业	33	5160.5	60.1788	0	138.53	891.992	9524.78	1925.51	2360.56	486.913	1935.47	13.0916	12375.2	14448.1	3650.58	1157.08	2402.07	4664.75	1506.47	1633.98	2937.21	112.651	0	6291.7	67.4275	1066.14	45689.8	510.216	386.842	8818.08	385495	170501	302934	91442	1204.56	1976.46	474.778	2116.4	2794.22	35489.1	0	3115.22	5487.93	1.13325e+06	234840	275101	509941	0
	租赁和商务服务业	34	11987	120.544	144.382	4546.59	2304.6	52968.1	19355.8	9573.22	4839.44	18372.7	1097.98	83110.6	22078.5	19105.3	11433.7	39245.1	35964.9	13380.4	4122.69	2420.49	2501.46	0	7951.28	958.403	2833.71	10496.6	11059.1	5311.52	10089.6	29010.6	39633.1	60681.6	229046	21421	10893.9	1142.7	4017.58	11638.3	15724.2	3003.73	3456.57	43370.3	880414	0	0	0	75980.9
	旅游业	35	1079.26	10.7302	208.494	618.38	3115.91	6553.35	1101.59	499.53	487.192	1306.39	20.0687	4882.53	3962.76	2816.42	735.028	4184.45	7924.65	1153.22	1964.18	942.031	1959.7	0	7235.52	110.582	507.197	3568.42	2472.38	0	554.339	13819.1	2043.76	5929.63	8668.88	1914.37	18515.2	35.611	1277.44	3797.16	2354.87	0	0	0	118330	24566.8	48248.9	72815.7	0
	科学研究事业	36	559.526	16.8489	980.31	90.1751	305.852	4610.8	1065.12	723.194	250.26	800.998	133.883	15480.4	2652.09	4787.04	1914.99	4616.1	17587.5	1121.82	1227.59	643.108	1.60782	0	322.612	33.2856	323.418	1921.02	0	42.673	1509.55	22.6422	0.385414	0.560719	0	0	0	6215.93	1263.93	4075.15	30775.2	2198.62	55.9994	280.034	108610	0	0	0	121768
	综合技术服务业	37	19717.6	0	0	2528.74	2729.8	8658.54	18158.8	373.994	421.936	640.193	1203.47	2921.77	1752.01	6272.46	1150.96	3902.25	4104.42	1208.24	1143.24	857.205	15.9511	0	96.1154	10.7496	1131.38	36703.5	1256.13	0	0	2187.07	0	0	5249.41	1353.74	97.5352	272.576	12457.1	8085.86	428.112	149.294	74.6999	12.5887	147327	0	0	0	162908
	其他社会服务业	38	59136.5	203.984	252.98	2961.66	15980.1	9785.21	3479	2395.95	703.826	6774.44	2221.17	27226.5	11539.3	7079.79	3489.33	15140	7911.46	1215.79	792.714	679.304	393.076	0	26759.1	7548.39	9860.51	43856.1	4927.26	1260.53	7297.14	67360.5	3207.75	12320.6	639.781	203.546	1838.97	932.006	12481.2	5610.78	6330.82	1905.73	3301.45	4316.16	401320	118380	174654	293034	555337
	教育事业	39	8918.86	224.022	360.534	56.6948	2066.37	4578.61	2225.08	398.25	836.694	2747.54	682.635	1870.5	2604.43	3878.29	742.051	2658.96	10733.4	799.047	544.957	718.09	139.399	0	1405.16	173.024	1092.93	3328.33	2931.26	0	1379.11	8471.5	1278.04	8979.39	803.273	3822.33	1751.43	1093.94	2439.41	10349.8	13211.6	554.605	4582.92	31217.9	146650	378156	431932	810088	1.24991e+06
	卫生、社会保障和社会福利业	40	6896.99	758.359	592.39	1822.44	17163.6	8060.43	4892.46	976.293	556.006	1915.7	662.47	3956.25	2600.65	2621.77	469.606	6256.76	16559.3	1394.09	1061.23	470.834	404.146	0	669.871	172.331	730.996	0	11157.6	0	1561.85	679.698	1058.03	16126.5	102.31	11975.4	545.609	2837.13	6630.26	13759.5	11313.3	14623.2	5605	36015.3	215656	142046	295972	438018	698223
	文化、体育和娱乐业	41	1633.13	207.487	167.755	214.788	5256.19	13833	6185.96	2402.51	719.448	4345.71	319.448	6686.78	7314.13	4278.23	4435.94	4769.9	4475.56	1686.03	1238.58	1307.56	1051.51	0	2712.61	480.905	207.789	13236.8	780.451	0	3309.13	19199.9	10257.4	16841.8	47.9527	12894.1	4260.59	8946.88	4283.37	12738.6	14051.3	3744.64	30369.9	57723	288617	68042.7	63586.1	131629	181220
	公共管理和社会组织	42	8144.5	0	0	0	0	0	0	0	0	0	0	0	0	0	0	0	0	0	0	0	0	0	0	0	0	0	10.6306	50	1.37099	0	132.055	8302.27	0	3373.25	88.2524	212.019	2082.42	609.59	336.074	407.382	1182.45	399.642	25331.9	0	0	0	2.42147e+06
	中间投入合计	TII	5.08165e+06	67427	83722.1	420658	859468	7.346e+06	3.78263e+06	2.28179e+06	993435	1.73515e+06	1.03953e+06	5.52309e+06	3.04264e+06	4.09792e+06	1.91385e+06	2.88182e+06	6.04597e+06	944921	802559	561671	577216	0	1.40029e+06	162328	286583	8555300	2.13729e+06	73449	1.21623e+06	2993100	1.73361e+06	2119900	947000	411440	131854	117894	189382	448670	832593	544687	310902	931500	7.56271e+07	8.86531e+06	1.22758e+07	2.11411e+07	5.5559e+06
增加值	劳动者报酬	VA001	6.00453e+06	26710.5	30508.8	149836	182092	1.27642e+06	728239	384784	290569	442487	133570	1.01743e+06	808272	924764	286513	747287	1.2609e+06	168303	168880	192801	100402	0	849691	46317.8	93391.3	1790700	1.07683e+06	83941.8	432524	2254700	773246	1161300	315000	446538	51749.2	96021.5	100665	688384	1.15193e+06	653035	184639	1280300	2.88562e+07
	生产税净额	VA002	213272	4229.22	1293.9	21505.5	43881.3	1.02262e+06	256818	158186	105769	143354	181932	383130	226094	354432	145848	192588	524621	58281.1	43405.8	46964.7	77171	0	204546	14512.8	13941.6	499700	241257	13907.3	79865.9	940500	266188	601500	61700	50560.8	7146.06	1184.18	6644.89	44843.1	72630.7	18144.8	30427.5	6100	7.3807e+06
	固定资产折旧	VA003	204835	6524.37	7977.91	32499.7	163256	525637	131881	90789	44835.5	105476	75459.2	394095	188081	323817	74045.2	134079	351037	47896.4	43779.6	25185.3	10712.5	0	239091	8839.95	49569.1	252600	600157	13724.2	453132	580900	269432	646900	758500	60135.5	3832.28	13230.1	14313.1	42386.9	127264	123845	57647.6	228900	7.5263e+06
	营业盈余	VA004	748868	2442.59	5742.84	38271.9	50696.7	412893	139521	160324	61759.1	112493	63319.7	400324	197331	335878	124255	220278	491800	88160.8	83234.1	45722.2	21441.5	202143	681274	33757.7	71368.1	233300	266275	1720.69	140281	175400	96304	93800	107100	-10644.1	10689.5	1703.51	1455.81	25406.9	36719.5	12184.5	8102.95	0	5.9931e+06
	增加值合计	TVA	7.17151e+06	39906.7	45523.4	242113	439926	3.23757e+06	1.25646e+06	794082	502933	803810	454281	2.19498e+06	1.41978e+06	1.93889e+06	630661	1.29423e+06	2.62836e+06	362642	339300	310673	209728	202143	1.9746e+06	103428	228270	2776300	2.18451e+06	113294	1.1058e+06	3951500	1.40517e+06	2503500	1242300	546590	73417.1	112139	123079	801021	1.38854e+06	807210	280817	1515300	4.97563e+07
总 投 入		TI	1.22532e+07	107334	129246	662771	1.29939e+06	1.05836e+07	5.03909e+06	3.07587e+06	1.49637e+06	2.53896e+06	1.49381e+06	7.71807e+06	4.46242e+06	6.03681e+06	2.54451e+06	4.17605e+06	8.67433e+06	1.30756e+06	1.14186e+06	872344	786944	202143	3.37489e+06	265756	514853	11331600	4.32181e+06	186743	2.32204e+06	6.9446e+06	3.13877e+06	4623400	2189300	958030	205271	230033	312462	1.24969e+06	2221138	1.3519e+06	591719	2446800	1.25383e+08
[truncated: 7 more columns]
