# Supplementary material for: Editorial Note: Measurement and driving factors of carbon productivity in China’s provinces: From the perspective of embodied carbon emissions
Source: PLoS One. 2025 Dec 15;20(12):e0338756. doi: 10.1371/journal.pone.0338756 (PMC12704855; doi:10.1371/journal.pone.0338756)
Supplement: S1 File — (ZIP) [file pone.0338756.s001.zip › Input-Output Tables of China's Provinces/Input-Output Tables of Various Provinces in 2002/18μ╣ûσìù.xls]

## Sheet: Sheet1
湖南2002年投入产出表
(按当年生产者价格计算 )
产出 投入		代码	农林牧渔业	煤炭开采和洗选业	石油和天然气 开采业	金属矿采选业	非金属矿采选业	食品制造及 烟草加工业	纺织业	服装皮革羽绒 及其制品业	木材加工及 家具制造业	造纸印刷及 文教用品制造业	石油加工、炼焦及 核燃料加工业	化学工业	非金属矿物制品业	金属冶炼及 压延加工业	金属制品业	通用、专用 设备制造业	交通运输 设备制造业	电气、机械及 器材制造业	通信设备、计算机及 其他电子设备制造业	仪器仪表及文化 办公用机械制造业	其他制造业	废品废料	电力、热力的 生产和供应业	燃气生产和供应业	水的生产和供应业	建筑业	交通运输及仓储业	邮政业	信息传输、计算机 服务和软件业	批发和零售贸易业	住宿和餐饮业	金融保险业	房地产业	租赁和商务服务业	旅游业	科学研究事业	综合技术服务业	其他社会服务业	教育事业	卫生、社会保障 和社会福利业	文化、体育 和娱乐业	公共管理 和社会组织	中间使用合计	最终消费
																																														居民消费			政府消费
																																														农村居民消费	城镇居民消费	小计
部门名称		-	01	02	03	04	05	06	07	08	09	10	11	12	13	14	15	16	17	18	19	20	21	22	23	24	25	26	27	28	29	30	31	32	33	34	35	36	37	38	39	40	41	42	TIU	FU101	FU102	THC	FU103
中间投入	农林牧渔业	01	2.43974e+06	13449.2	0	5756.84	9968.57	2.28605e+06	216008	0	169613	163076	0	84951.1	2047.44	924.457	66719.5	2874.26	928.866	6039.22	133.433	223.341	7.14253	0	0.993008	0	0.058831	204773	69457.3	0	0	13814.4	182595	0	0	16.7977	827.766	0	0	0	0	0	0	0	5.93999e+06	3.33895e+06	1.42777e+06	4.76672e+06	420868
	煤炭开采和洗选业	02	56558.2	120532	0	3805.39	21220.1	50294.3	12998.6	47.6034	50544.5	84439.4	58310.9	317671	461831	45409.6	5831.45	5127.31	7909.22	26059.2	46.3605	286.518	34382	0	616289	16705.5	166.857	140411	1191.99	167.66	0	0	28554.3	0	0	0	0	0	111.603	322.976	22.2502	0	0	0	2.16725e+06	180169	50255.9	230425	0
	石油和天然气开采业	03	529.77	136.299	0	66.632	453.681	6741.51	0.071919	0	7.26387	1033.43	863261	126337	49910	743.76	980.352	1445.31	22905.5	44377.9	5.14874	6.26745	0.847529	0	3316.75	10060.9	0.77322	0	0	0	3.26006	0	1000.43	0	0	0	0	0	0	0	0	0	0	0	1.13332e+06	0	0	0	0
	金属矿采选业	04	406.466	76.9796	0	39508.6	2120.12	0.128346	0.127809	0	0.668584	0	3.62864	136626	16145	872004	34423.3	3144.82	19720.5	22660.9	0	0.052765	7067.29	0	302.338	0	0.063639	0	0	0	0	0	0	0	0	0	0	0	0	0	0	0	0	0	1.15421e+06	0	0	0	0
	非金属矿采选业	05	7279.51	2348.53	0	1706.02	51771.1	30890.3	74.5254	5.10473	384.999	666.238	42.4077	89545.5	209870	4754.16	2210.94	692.534	3878.13	7998.1	5.51613	3.81347	6386.22	0	514.893	0.479753	42.4327	449868	1613.5	0	0	0	39.1873	0	0	0	0	13.8313	59.0163	84.7719	1856.72	927.854	106.424	685.965	876327	13245.4	0	13245.4	0
	食品制造及烟草加工业	06	1.01245e+06	0	0	2045.1	0.030224	1.26931e+06	167.649	190117	691.05	4216.77	5.42723	75443.2	6427.33	1636.82	460.407	2998.68	900.703	1710.02	1.95106	3.08514	75.9609	0	5.62456	0	0	0	10747.8	0	0	30039.2	638142	0	2153.49	29408.9	1245.33	7.40669	144.899	1259.05	0	0	8115.7	0	3.28993e+06	1.63434e+06	1.12638e+06	2.76072e+06	0
	纺织业	07	2207.15	1264.79	0	1626.34	103.434	69594.5	440305	93546.9	51431.2	19010.5	33.4766	92191.6	1393.41	5725.13	4148.78	1591.13	2997.31	2225.76	308.399	722.526	91793.5	0	571.41	2.04274	91.3209	175.214	3591.81	872.795	0	6518.24	10610.8	1889.55	0	0	19.9549	0	0	167.133	0	0	0	0	906731	80671.2	89575.9	170247	0
	服装皮革羽绒及其制品业	08	113.517	3581.94	0	3878.77	4729.83	5102.69	906.474	177699	31039.8	12526.8	426.756	15875.4	8072.73	7459.87	1570.18	6763.71	4381.25	2809.75	522.05	352.6	1587.73	0	7167.41	411.164	918.909	24695.9	1484.58	799.345	5872.13	58449.5	5579.96	758.542	247.88	205.317	0	17.4532	0	725.559	2272.39	35.5556	2768.16	21528.5	423339	761106	654514	1.41562e+06	0
	木材加工及家具制造业	09	31599	23750.9	0	3630.24	2345.26	7482.78	361.432	282.324	162840	104035	202.363	21939.2	30008.3	6574.27	2047.37	12171.3	6079.78	2721.74	1961.77	770.044	10018.3	0	5749.82	19.2455	468.084	152038	3735.88	919.113	13665.1	23806.9	3123.57	30885.8	55.3652	9531.86	0	287.838	1228.52	18594.8	38665.7	19322.6	2216.39	14285	769421	105012	133676	238688	0
	造纸印刷及文教用品制造业	10	20304.6	2284.39	0	1177.55	1906.41	269149	1499.99	3762.34	33105.9	407909	501.176	51922.4	38365.7	5484.75	4599.73	6886.05	4587.39	49304.8	3635.9	4021.06	103610	0	4604.15	54.9697	645.875	81916.4	7187.76	2817.46	8410.67	387583	5980.04	281874	3220.83	29769.9	41.9107	2120.73	25595.7	18398.9	56680.3	58499.7	10718	119980	2.12012e+06	181447	90129.2	271576	0
	石油加工、炼焦及核燃料加工业	11	26694.2	15941.7	0	9447.03	114715	9895.6	3517.21	1103.96	2568.04	2604.69	68201.5	310168	75379.2	195041	11469.8	13439.5	31240.9	45046.7	560.874	1251.49	6961.92	0	10378.4	85.721	1098.65	228350	574482	3623.34	84.7843	0	26732.5	61844.3	1622.09	4941.22	63.1215	909.23	16249.1	22285.8	17502.9	47668.1	22948.3	73818.3	2.05994e+06	24606.2	7446.46	32052.7	0
	化学工业	12	453411	19412.2	0	48239.9	40333.5	310176	216856	9058.53	126139	113279	40733.8	1.17966e+06	157784	104174	27331.7	146100	288414	178140	40058	4641.92	140587	0	10493.5	294.203	10384.8	243239	65449.7	880.793	11874.6	196330	35747.4	50488.5	1597.58	631.478	114.155	5393.11	3286.09	38435.4	5448.83	410013	5157.14	6705.63	4.74649e+06	446095	472495	918590	0
	非金属矿物制品业	13	25092.3	10492.8	0	10891.5	6393.04	45153.9	888.246	642.716	4146.52	4813.32	698.841	36581.7	282121	187309	7995.34	61153.2	95165.6	126046	193680	2131.17	33911.8	0	9634.88	12.0694	711.953	1.7757e+06	2989.93	591.481	31.8033	2136.07	4197.8	0	10064.7	3411.76	0	190.575	905.19	1168.85	25603.2	12794.8	1467.63	9459.06	2.99638e+06	184026	79324.2	263350	0
	金属冶炼及压延加工业	14	15506.7	22692.8	0	85457.7	17289.4	8573.21	1599.74	238.926	3770.56	20301.2	6765.49	56830.7	117256	1.08301e+06	318845	460165	383061	262255	76057.6	9245.21	22540.1	0	3358.93	77.1348	271.962	2.47594e+06	12358.9	0	4.76946	310.722	0	0	19893.9	0	0	88.0634	375.894	540.092	11830.6	5912.17	678.142	4370.79	5.50747e+06	13193.3	0	13193.3	0
	金属制品业	15	30499.2	18550.5	0	13678	67690.1	12741.6	2830.71	507.498	26261.3	9807.63	1236.02	35044.1	104124	31532.5	87207.1	71548.2	32946.8	18064.2	3585.76	2204.73	19298.8	0	13280	213.449	2600.72	306476	2197.04	40.8408	818.351	68204.9	3472.66	3675.71	0	68.3178	0	13.9665	1325.6	85.6484	1876.15	937.589	107.535	693.145	995446	23861.3	33625.5	57486.7	0
	通用、专用设备制造业	16	693.823	36253.9	0	23588.4	25918.8	20127.9	15270.2	689.647	22957.7	14209.3	3425.53	43691	72941.9	95343.2	27906.3	447848	168250	40442.4	2667.12	7892.3	8696.76	0	41552.6	663.62	7033.86	195791	3620.92	1338.04	2120.36	23840.8	1338.99	24143.5	65.9355	0	0	119.823	6804.58	205.225	11979.4	593248	257.672	1660.77	1.9946e+06	886.504	12519.9	13406.4	0
	交通运输设备制造业	17	1906.39	2921.71	0	3864.19	1254.47	4328.47	159.23	197.83	2188.98	3641.14	522.02	3655.98	5883.08	19912.1	2484.42	160056	610323	27883.6	310.869	237.534	2607.21	0	3759.72	383.122	477.45	153144	324512	833.605	2310	610405	89.2807	30807.1	0	3332.01	62.9978	37.6345	855.393	587.947	5056.88	2527.08	289.854	1868.27	1.99568e+06	123074	24152.6	147226	0
	电气、机械及器材制造业	18	22417.3	16437.8	0	9571.77	6153.81	8028.2	3382.36	454.059	3165.56	4445.76	2333.04	26713	28816.6	25781.8	5724.28	140429	154926	72536.6	2093.26	972.591	3180.56	0	11809.6	247.985	1096.09	80720	12059	1467.03	23826.4	64689.1	5332.59	9469.6	662.043	549.097	0	170.957	852.854	36596.8	22965.6	11476.7	1316.43	8484.59	831356	68814.1	251183	319997	0
	通信设备、计算机及其他电子设备制造业	19	482.685	1092.12	0	2130.21	549.88	1865.23	1016.41	278.361	1465.9	1067.11	1509.69	16898.2	7953.34	4928.28	424.209	34078.7	9076.58	25580.6	281636	7332.56	716.491	0	4402.65	70.0631	528.703	11099	7650.19	47.5232	41341.5	83067.1	3277.11	8810.72	92.3817	22212.6	0	122.815	2130.97	18533.2	5656.6	3867.79	691.77	1391.92	615077	197538	618165	815702	0
	仪器仪表及文化办公用机械制造业	20	5988.23	1878.24	0	1908.7	665.268	3679.9	190.967	331.21	799.008	1869.6	2784.53	36648.7	27303.3	20616.8	1620.65	30449.4	10687.2	8722.27	14503.6	76517.9	1235.25	0	6257.56	146.314	634.397	40955.6	1708.26	1212.01	11574.9	4981.28	846.934	17907.2	80.8451	9477.45	0	57.5185	592.521	484.45	15423.2	2688.68	2414.58	1594.71	367439	7067.39	5180.78	12248.2	0
	其他制造业	21	17787	2128.07	0	1098.3	630.416	7439.48	3652.38	3551.64	1934.27	1360.54	325.168	18159.5	7238.16	36601.5	8207.15	38411.8	24587.8	26046.8	5124.68	498.219	147776	0	1447.07	30.9891	843.153	17329.3	1363.46	0	2034.91	9141.22	3767.67	5133.94	1934.16	1289.18	5.97854	32.7311	586.438	120801	2127.54	427.857	879.023	0	521735	164338	109317	273655	0
	废品废料	22	0	59.2286	0	742.389	8443.6	1234.28	0.325201	0	3207.27	1162.31	1016.05	1024.73	6388.01	29460.9	288.287	765.95	7155.13	10074.1	0	0	370.631	0	0	0	0	0	654.679	0	0	113041	0	0	141.33	0	0	0	0	0	0	0	0	0	185230	0	0	0	0
	电力、热力的生产和供应业	23	42631.6	93040.5	0	64812.6	22337.8	67656.4	31282.9	3707.32	48489.4	28545.3	7277.78	323161	347897	308345	37764.5	92936.7	56758.2	60622.8	11298.3	4032.14	37839.1	0	642035	383.819	46256.7	171723	59915.9	3506.32	57575.9	0	68904.7	30858.2	2045.05	7981.86	147.964	2376.04	12251.4	14963.1	91469.9	123651	12738	58286.9	3.09751e+06	135479	211075	346554	0
	燃气生产和供应业	24	281.218	0	0	106.503	1.39497	2496.96	30.2071	183.846	555.737	143.323	466.111	2174.86	16768.8	5082.34	4858.59	894.73	2140.03	363.572	3.47165	6.2218	11.9244	0	311.077	1979.67	0.070488	0	19289.5	67.8067	0	0	1483.97	0	258.505	0	12.8552	55.6432	148.913	0	0	0	235.609	0	60413.5	9699.4	119733	129432	0
	水的生产和供应业	25	6642.13	2761.11	0	1933.75	2160.02	7702.65	2122.01	3115.33	420.536	1018.96	264.37	14677.7	6598.08	8122.63	801.991	4663.9	3732.33	1900.01	6178.23	409.611	1221	0	3012.28	71.4523	3758.35	23908.4	2784.81	307.635	18264.8	33305.4	8647.32	20426.5	156.808	2589.55	6.63589	476.953	2068.05	1953.89	11051	11739.8	700.291	18682.9	240359	3963.19	58720.1	62683.3	0
	建筑业	26	65.7458	2596.77	0	3231.54	1264.37	2355.69	1361.33	311.942	2010.59	1351.05	1107.54	9887.08	12953.4	15997.5	5708.22	5210.1	4034.64	3260.3	183.816	308.783	3745.43	0	11045.4	15.4694	1096.21	0	25513.5	1842.3	42452.2	124833	48420.6	91109.1	0	3119.63	0	551.534	4898.19	16914.6	74088.2	37024.5	4246.86	27371.7	591489	0	0	0	0
	交通运输及仓储业	27	327756	41631.9	0	45086.3	46122.5	293939	31251.9	27651.7	58513	79699.9	116588	317998	237328	250561	44416.9	113154	127219	66065.7	61935.3	13573.9	31006	0	56240.1	2187.93	6436.91	601311	107884	3570.66	17890.6	193476	40725.2	80233.1	6963.61	44806.6	15002.8	4158.88	16029.5	10907.4	70778.8	41860	10134.5	71445.8	3.73354e+06	243369	185013	428382	0
	邮政业	28	17635.6	1101.99	0	536.175	547.255	4968.17	1508.76	447.45	901.84	1221.19	190.337	9026.67	3659.56	1158.93	1107.9	3748.41	1194.86	613.433	2441.68	636.817	2247.31	0	1464.42	181.371	158.184	1051.51	8945.71	468.79	5370.91	16823.2	73.7676	31271.5	475.271	655.274	55.4612	369.705	2317.16	1001.77	12353.6	4227.28	5859.02	11657.4	159676	28681	14408.4	43089.4	0
	信息传输、计算机服务和软件业	29	95254.5	10844.4	0	5121	2747.97	24429.2	3421.44	7178.32	5795.06	4807.38	3751.69	28948.3	21880.5	10566.3	5841.12	25924.3	11390.1	4359.77	6781.48	6411.16	13206.1	0	14775.4	411.778	6337.58	69606.7	61143.1	1933.61	364283	260471	18167.2	156475	2107.53	48015.1	283.431	4018.73	8591.86	17861.4	97830.2	84345.7	24638.3	127334	1.66729e+06	154093	324863	478955	0
	批发和零售贸易业	30	563953	40939.9	0	34661	89800.5	1.0025e+06	195528	238814	142211	198936	32752.3	493296	216636	184268	69250.5	167217	198645	135728	97667.1	21148.1	171274	0	32181.4	804.558	6775.84	877584	390423	64247.2	319761	412906	270796	216277	6583.74	52455	445.795	3155.23	15265.7	82558.9	85135.1	154336	20974.7	138476	7.44637e+06	663107	463475	1.12658e+06	0
	住宿和餐饮业	31	29967.4	10027.3	0	5067.36	6799.58	31631.7	3019.85	7594.02	5914.77	6551.02	1944.74	45200.9	21382.3	9729.14	7579.65	29854.2	14251.1	3483.39	10293.4	5792.51	7776.32	0	10810.7	276.677	2481.24	46096.3	36741.4	709.773	10834.2	171666	2672.13	112004	6067.74	77465.6	6783.49	3432.53	16215.2	15666.2	58942.8	65911.7	15069.3	179512	1.10322e+06	762143	524197	1.28634e+06	0
	金融保险业	32	32529.2	19087	0	22147.9	5242.91	94044.7	16719.9	32268.1	23075.5	33564.1	25765.7	141355	140754	121187	13931.5	78185.5	50780.8	11714.6	45897.5	4692.86	24730.6	0	190534	1551.72	15678.8	68992.8	53323.9	72.7159	69776.3	1.033e+06	27103.9	15895.9	1660.42	972.354	0.070421	407.222	7856.26	21827.4	10702	74241.3	198888	18379.2	2.74854e+06	12150.3	84548.7	96699	0
	房地产业	33	19.4948	792.201	0	628.246	3564.61	5541.94	320.858	3646.85	3279.23	449.294	107.514	3840.01	1986.13	761.651	476.158	2742.08	1511.17	1904.02	751.045	96.6574	15.801	0	144.761	0	5.15517	99.8309	196.117	1460.83	1078.9	878367	22078.3	54671.1	168336	5480.91	0	0	0	0	0	0	0	0	1.16435e+06	53242.4	261200	314442	0
	租赁和商务服务业	34	140021	7698.72	0	1054.37	905.819	58367.2	1962.54	5252.91	6539.21	2889.47	756.242	33957.6	13683	4264.51	1730.09	16837.8	11663	7765.81	6238.22	1449.06	2702.29	0	2387.25	65.9596	370.845	67379.7	17361.3	1190.13	15985.9	296957	3122.43	33020.2	10378.9	96885	58.7497	488.685	5002.77	7522.93	15831.3	21109.3	26093	22204.7	969156	1293.7	6210.61	7504.31	0
	旅游业	35	13.4373	29.3518	0	15.2718	42.7565	143.818	5.37778	92.5045	53.1656	42.887	1.61537	209.789	148.868	51.912	31.4405	283.438	112.637	12.467	206.247	10.2113	62.1073	0	1.08147	0.036127	3.44533	0	628.17	0	0	0	0	0	354.602	2218.63	1628.94	0	0	0	0	0	0	0	6404.21	4223.93	35040.9	39264.8	0
	科学研究事业	36	7.45387	29.1139	0	3.13173	3.10878	110.604	1.48133	1.68381	5.11079	23.0578	18.9115	112.997	23.3215	87.1464	14.544	172.127	234.546	49.8753	69.0484	19.5426	9.27507	0	37.5501	1.1671	1.53309	1972.08	0	2.33981	0	729.652	0	0.497192	0	0	0	231.157	1533.71	99.4904	3327.21	1681.16	207.914	2693.21	13514.8	0	0	0	80732.7
	综合技术服务业	37	65246.4	453.621	0	622.221	807.28	3921.13	31.1123	669.412	1622.31	863.066	1384.13	7355.53	8836.47	11091.9	1613.14	16184.8	5113.61	3842.97	4292.82	1529.04	1137.63	0	1102.03	36.6007	256.37	67749.3	5069.52	0	0	4568.07	0	0	2531.88	420.754	0	2578.91	95115	8672.09	67.7613	0	6280.92	4069.83	335138	0	0	0	183073
	其他社会服务业	38	14796	2308.14	0	1053.74	313.557	8748.4	1553.27	78.0255	508.657	2398.46	276.757	10204.8	6160.3	3425.34	4212.95	5457.87	9067.2	1920.86	222.8	391.078	371.833	0	13313.2	130.083	1458.86	7703.27	20378.2	16.4786	1922.92	58853.8	222.489	4648.92	752.474	0	0	51.6476	4275.53	398.937	4957.69	2670.4	546.19	1741.72	197513	236559	171905	408464	249751
	教育事业	39	1701.99	1693.55	0	1011.2	211.517	1424.3	299.242	25.2025	157.437	397.2	275.54	1964.97	1410.32	1652.84	346.776	2091.74	1949.97	392.97	476.188	102.678	590.052	0	1226.27	95.2937	427.213	2881.97	1909.82	0	627.514	13784	755.431	10078.3	684.885	8369.2	0	922.334	936.192	2181.88	7635.42	10982.7	241.892	33607.4	115523	608919	440329	1.04925e+06	1266036
	卫生、社会保障和社会福利业	40	3414.43	2821.74	0	1323.34	87.1855	1063.84	203.976	0.825068	467.112	289.524	110.674	1664.53	536.933	2811.08	27050.4	387.44	346.89	20.5005	0.780756	14.8721	272.596	0	152.87	16.6503	26.4154	0	1602.73	0	13.0352	1014.24	0	2569.29	2483.43	5160.81	0	4208.5	3768.79	2285.21	28757.1	48604.3	1051.79	29873.2	174477	511877	608736	1.12061e+06	1.75944e+06
	文化、体育和娱乐业	41	1005.37	406.048	0	179.609	182.463	901.196	113.814	149.601	209.76	249.621	71.7533	1133.47	684.219	351.783	157.643	753.606	357.835	120.981	352.648	108.133	337.15	0	601.955	12.9947	123.484	2826.16	301.336	0	569.102	10986.2	353.518	1468.56	326.126	402.948	0	9536.73	3269.31	6461.08	79883.5	281253	7752.64	9336.97	423293	74558.6	173537	248096	214650
	公共管理和社会组织	42	0	0	0	0	0	0	69.0728	0	0	0	0	0	0	0	0	0	0	0	0	0	0	0	0	0	0	0	197330	65.0665	0.10875	0	139.125	1104.69	0	2406.52	27.6831	15.4961	32.516	19065	77.694	0	13.2131	0	220346	0	0	0	3.53445e+06
	中间投入合计	TII	5.51462e+06	553549	0	462415	567798	6.0398e+06	1.21249e+06	813703	998992	1.33892e+06	1.24545e+06	4.22374e+06	2.77659e+06	3.72394e+06	849390	2.21484e+06	2.39063e+06	1.31089e+06	882189	180048	941369	0	1.73627e+06	37702.1	119669	8.5935e+06	2.1188e+06	95072.7	1.05038e+06	5.2081e+06	1.47409e+06	1.3898e+06	254000	474252	26835.1	46619.6	260680	509619	877857	2.13399e+06	395805	1.0212e+06	6.60656e+07	1.10518e+07	8.8687e+06	1.99205e+07	7.709e+06
增加值	劳动者报酬	VA001	6.96092e+06	627617	0	332169	108040	726735	308862	108740	147619	185349	85131.7	819336	815965	610811	182737	770143	405945	212848	91702.4	53551.6	305729	0	265805	46457.6	95991.1	1722100	1.4504e+06	80691.1	258048	2249800	388028	491300	83000	177785	8514.8	44122.4	226578	196882	1.3906e+06	738984	366771	2531300	2.66731e+07
	生产税净额	VA002	293605	144781	0	79441.8	16775.7	711128	55718.3	61576.7	100801	137046	41684.5	375645	413373	357191	42413.3	238639	189516	52914.4	30441.6	24077.3	102746	0	262718	4602.24	26164.3	542400	155700	9300.5	81053.4	523300	158097	169700	40400	46836.9	2316.57	1171.3	8028.7	30700.2	623.31	5662.61	13209.9	2800	5.5543e+06
	固定资产折旧	VA003	483887	76776.5	0	46937.3	11168.8	242241	60616.2	22558.5	69135.7	90718.9	27218.3	273711	238028	202307	39621	104523	108899	95797	45968.4	7517.46	44750.2	0	341978	5249.9	56991	237100	581500	15309.9	751271	509100	86564.8	124700	1081400	47630.5	1853.25	6043.52	41156.5	14694.5	140567	106656	83852.9	191300	6.7173e+06
	营业盈余	VA004	885216	80266.1	0	11700.4	4235	574783	-18998.6	-15689.5	22597	71899.6	15501.5	101423	-44616.6	90155.8	33175.9	121967	40977.9	17382.7	71951	15620.3	2470.8	120510	48385.6	-5741.47	4226.81	462400	-26000	2390.85	5493.63	277600	282777	670600	49800	230156	6149.27	2192.71	22907.3	103832	21164.8	69236.2	26399.9	8200	4.4647e+06
	增加值合计	TVA	8.62362e+06	929440	0	470249	140220	2.25489e+06	406198	177185	340153	485013	169536	1.57012e+06	1.42275e+06	1.26046e+06	297947	1.23527e+06	745338	378942	240064	100767	455696	120510	918886	50568.2	183373	2964000	2161600	107692	1.09587e+06	3559800	915466	1456300	1254600	502408	18833.9	53529.9	298670	346109	1.55295e+06	920539	490234	2733600	4.34094e+07
总 投 入		TI	1.41382e+07	1.48299e+06	0	932664	708018	8.29469e+06	1.61869e+06	990889	1.33914e+06	1.82393e+06	1.41499e+06	5.79386e+06	4.19934e+06	4.9844e+06	1.14734e+06	3.45011e+06	3.13596e+06	1.68983e+06	1.12225e+06	280815	1.39707e+06	120510	2.65516e+06	88270.4	303042	1.15575e+07	4.2804e+06	202765	2.14625e+06	8.7679e+06	2.38956e+06	2.8461e+06	1.5086e+06	976660	45669	100150	559350	855728	2.43081e+06	3.05453e+06	886039	3.7548e+06	1.09475e+08
[truncated: 7 more columns]
