# Supplementary material for: Editorial Note: Measurement and driving factors of carbon productivity in China’s provinces: From the perspective of embodied carbon emissions
Source: PLoS One. 2025 Dec 15;20(12):e0338756. doi: 10.1371/journal.pone.0338756 (PMC12704855; doi:10.1371/journal.pone.0338756)
Supplement: S1 File — (ZIP) [file pone.0338756.s001.zip › Input-Output Tables of China's Provinces/Input-Output Tables of Various Provinces in 2002/19σ╣┐Σ╕£.xls]

## Sheet: Sheet1
广东2002年投入产出表
(按当年生产者价格计算)
产出 投入		代码	农林牧渔业	煤炭开采和洗选业	石油和天然气 开采业	金属矿采选业	非金属矿采选业	食品制造及 烟草加工业	纺织业	服装皮革羽绒 及其制品业	木材加工及 家具制造业	造纸印刷及 文教用品制造业	石油加工、炼焦及 核燃料加工业	化学工业	非金属矿物制品业	金属冶炼及 压延加工业	金属制品业	通用、专用 设备制造业	交通运输 设备制造业	电气、机械及 器材制造业	通信设备、计算机及 其他电子设备制造业	仪器仪表及文化 办公用机械制造业	其他制造业	废品废料	电力、热力的 生产和供应业	燃气生产和供应业	水的生产和供应业	建筑业	交通运输及仓储业	邮政业	信息传输、计算机 服务和软件业	批发和零售贸易业	住宿和餐饮业	金融保险业	房地产业	租赁和商务服务业	旅游业	科学研究事业	综合技术服务业	其他社会服务业	教育事业	卫生、社会保障 和社会福利业	文化、体育 和娱乐业	公共管理 和社会组织	中间使用合计	最终消费
																																														居民消费			政府消费
																																														农村居民消费	城镇居民消费	小计
部门名称		-	01	02	03	04	05	06	07	08	09	10	11	12	13	14	15	16	17	18	19	20	21	22	23	24	25	26	27	28	29	30	31	32	33	34	35	36	37	38	39	40	41	42	TIU	FU101	FU102	THC	FU103
中间投入	农林牧渔业	01	3.24921e+06	1835.22	0	1435.72	719.549	3.85429e+06	224035	306963	403659	33325.1	0	229135	398.71	7.01476	15551.2	13358.8	11137.4	715.595	3405.1	6.15405	232658	0	11884.3	0	455.088	264588	5284.4	0	0	26416.9	684120	0	1798.53	8373.53	15053.9	0	0	4111.08	0	0	7613.21	0	9.61154e+06	3.909e+06	6.35757e+06	1.02666e+07	116973
	煤炭开采和洗选业	02	3983.71	13.1661	0	363.462	518.967	5547.32	17490.5	3463.07	446.628	15083.5	687.784	19484.4	35815.4	20225	6999.38	3773.04	825.306	3069.67	136.193	187.775	162.667	0	1.20315e+06	6436.71	98.2784	48862.6	108.451	13.0031	0	2591.72	238.828	0	0	0	0	0	0	0	0	0	1.18568	0	1.39978e+06	6270.29	3351.88	9622.17	0
	石油和天然气开采业	03	665.944	121.785	0	1262.21	340.581	2493.68	4650.36	150.045	11278.9	1458	2.50486e+06	82739.6	67831.3	34284.1	34043.5	8986.71	1804.61	545.134	0	399.806	975.292	0	325627	0	0	0	5860.87	0	0	0	112.602	0	0	0	196.32	0	0	0	0	0	0	0	3.09069e+06	0	0	0	0
	金属矿采选业	04	0	0	0	56524.9	0	27.0229	0	48.608	0	875.388	19519.7	83592.9	10780.5	370283	3848.82	28967.7	90.5407	94692.9	14149.6	85.0817	0	0	109.945	0	12.3286	0	0	0	0	0	0	0	0	0	62.1922	0	0	0	0	0	0	0	683671	0	0	0	0
	非金属矿采选业	05	0.31441	1.00602	59.7586	3580.48	46795.8	7588.09	616.947	769.423	234.022	918.518	176.429	32290.1	481190	9569.68	632.499	1499.43	444.043	879.501	825.225	84.7784	136.816	0	5659.9	81.3832	187.901	370886	431.867	0	0	0	49.239	0	0	0	47.2921	121.417	124.276	260.949	887.208	394.758	82.2106	574.096	968081	978.546	11385.6	12364.1	0
	食品制造及烟草加工业	06	1.30555e+06	200.53	0	0.127012	8.40745	1.84921e+06	1973.28	861.806	43283.3	27494.9	0	176131	785.509	3202.38	43.2151	3406.82	11.2664	1294.55	9253.35	0.233396	59566.5	0	6823.43	0	2276.29	0	149556	0	18.6803	23015.5	1.9819e+06	0	3403.15	106747	14026.3	0	7346.89	25296.8	0	0	48116.9	0	5.8508e+06	2.6416e+06	4.314e+06	6.9556e+06	0
	纺织业	07	3641.24	7.99351	84.4276	23.5446	81.1281	12202.3	3.94214e+06	3.05944e+06	62596.4	129168	92.184	194797	1384.62	879.329	15907.5	6356.31	6161.18	4340.67	6665.76	4796.11	21941.6	0	1250.31	19.1799	189.324	261.691	6372.37	520.037	95.2669	3808.27	56593.9	1167.39	1055.67	562.479	1035.1	0	1970.9	142755	0	0	254.958	0	7.69062e+06	50876.8	180859	231735	0
	服装皮革羽绒及其制品业	08	5114.47	36.0815	9629.55	1905.84	1847.49	9477.32	189148	3.20678e+06	264149	137326	1716.93	171988	199355	13160.9	28370.8	35205.2	24044.7	25932.1	24240.5	5071.89	5130.67	0	27028.4	649.132	1465.36	85134.5	47527.1	1388.88	7342	105965	23554.5	42221.1	3316.65	104900	3478.44	97.0082	23756.3	175024	9285.98	379.5	2392.48	22046.7	5.04658e+06	608164	2.0325e+06	2.64067e+06	0
	木材加工及家具制造业	09	35513.2	7593.34	530.043	1757.88	839.714	6143.41	8089.07	10366.2	956809	47554.6	1206.25	44673.8	13350	9373.4	340794	18338.3	22272.6	35374.6	77077.4	5306.11	128846	0	27764.1	308.859	789.754	734687	34143.1	868.703	4444.17	32048.8	25681.2	20014.7	7140.86	20609.6	912.872	4445.02	5306.62	21073.1	32480.2	14451.9	2968.06	21017.3	2.78296e+06	76052.7	380376	456429	0
	造纸印刷及文教用品制造业	10	24436.6	48.5627	3139.35	601.365	3768.97	577045	46367.4	408944	241986	5.74236e+06	5869.27	580147	181917	62219.6	303157	137413	73578.5	800000	666881	70444.1	20023.6	0	39713.2	2880.42	3799.24	212649	87574.3	5793.59	70200.5	171142	72830.4	338430	16623.7	156672	12884.9	13009	78550.4	109218	182276	33497	392369	927779	1.28782e+07	111686	1.16744e+06	1.27913e+06	0
	石油加工、炼焦及核燃料加工业	11	325203	59.2128	110588	4250.32	25588.5	28864.2	143565	142402	76338.6	34734	653450	247706	150851	74903.8	85798.9	53465.6	32797.2	80973.8	83667.7	8017.37	3075.58	0	2.88178e+06	82617.3	2448.26	584172	1.66104e+06	13711.8	7600.12	-73305	61658.1	97205.8	5004.57	12229	5081.42	8435.32	25890.7	132366	31092.3	9089.18	6601.68	121185	8.0422e+06	0	206522	206522	0
	化学工业	12	744291	1462.24	155768	16848.7	190343	741887	996041	1.10512e+06	441650	1.50637e+06	165805	1.29104e+07	320233	104591	1.16519e+06	366227	463450	2.93597e+06	2.07393e+06	493761	438452	0	113479	2096.22	37711.6	1.14534e+06	120644	3019.17	48905	106045	132450	20906.9	13203	5912.38	18076.9	4414.13	35961.2	81393.4	54599	717470	7923.01	35312.7	3.00427e+07	275495	1.53146e+06	1.80695e+06	0
	非金属矿物制品业	13	25984.5	582.341	1128.66	1449.58	9250.19	28550	12471.8	10392.3	14225.7	5594.68	3369.79	77491.2	994567	50837.3	42578.7	16513.3	9616.14	104759	211277	42143.3	16000.8	0	81055.8	370.488	1069.16	4.71631e+06	2843.28	1070.95	0	1776.92	36218.2	0	9840.58	4.84874	505.342	3879.73	4375.23	8401.94	28349.6	12614	2718.75	18344.5	6.60853e+06	30196	316774	346970	0
	金属冶炼及压延加工业	14	1308.47	696.781	81359.3	7745.6	1485.62	25919.9	8688.29	15956.4	70736.3	28585.3	12190.4	151256	394989	1.73691e+06	2.24234e+06	800399	581968	509846	248191	37974.8	36619.5	0	25063.6	185.848	5735.51	1.66857e+06	6465.3	0	106.17	30.9388	466.781	0	0	0	0	210.82	10351.5	9438.32	1540.48	685.43	139.515	996.819	8.72516e+06	1416.07	20760.1	22176.2	0
	金属制品业	15	112963	279.004	877.327	2185.45	3915.24	104298	20897.1	56041	114638	104274	21642	229004	820355	390366	1.72411e+06	528184	864779	1.54623e+06	597971	114599	45408.1	0	172263	2909.27	5442.75	1.24089e+06	4317	93.4645	1653.09	14824.6	25122.8	6286.5	6013.33	1366.77	252.442	842.215	5851.46	1993.42	6154.15	2738.26	923.097	3982.24	8.90694e+06	15018.5	61138.3	76156.8	0
	通用、专用设备制造业	16	179986	669.817	37929.8	6537.17	18900.4	29011	38638.4	40058.8	20433.8	49660.9	16570.3	128029	79399.2	53560.4	86199.3	313795	212874	363511	268627	23183.2	6156.94	0	370887	8108.18	10630.1	305737	23605.6	6934.42	9923.68	21857.5	29678.5	5075.15	4015.19	2107.87	7147.23	1626.43	1787.19	1510.55	41674	984481	2030.85	20245	3.83279e+06	31604.9	32282.4	63887.3	0
	交通运输设备制造业	17	73283.2	932.656	34036.8	4611.19	15158.4	15024.7	9904.73	9794.28	3718.48	15188.9	1537.95	26464.9	15426.1	36276.3	21338	209148	2.64508e+06	316528	43309.2	13130.2	10043.6	0	77312.8	4442.58	3406.47	417582	790929	1067.13	18712.9	46887.8	4405.99	33176.5	7473.35	19183.8	4953.22	665.28	19570.5	52568.4	4861.27	2162.99	3159.4	3145.64	5.0356e+06	161400	909220	1.07062e+06	0
	电气、机械及器材制造业	18	14458.5	1941.92	5151.89	3711.79	10033.1	21638.3	28280.5	37735.9	14556.5	89559.8	22585	166885	38708.5	40077.3	108549	410390	202854	3.47813e+06	1.99911e+06	124366	13260.1	0	271370	3959.19	7975.08	1.27758e+06	119654	384.447	418912	65057.7	28008.6	16173.2	54174.4	34427	4524.19	4828.34	4942.05	20012	35281.1	15698.1	7391.64	22829.8	9.24517e+06	156110	1.01459e+06	1.1707e+06	0
	通信设备、计算机及其他电子设备制造业	19	6545.19	21.7154	1339.52	473.136	2516.53	5492.72	7545.78	9626.86	4237.51	230941	23510.5	90564.8	99025.4	337931	35402.4	401103	59759.1	2.9905e+06	2.94769e+07	1.95596e+06	7243.54	0	59610.4	3035.51	11601.1	35033.1	38606.6	419.039	477886	45173.2	16835.1	9854.72	10215.7	28776.5	1743.41	2808.68	115567	70995.6	8933.11	1862.75	954.867	11850	3.66984e+07	131358	668205	799563	0
	仪器仪表及文化办公用机械制造业	20	94084	5738.75	4714.15	2265.01	6196.5	18194.5	15753	34587.5	8510.53	37676.9	9212.47	61161.7	25807.5	17905.9	38501	1.3019e+06	104909	492824	411030	1.21973e+06	2337.51	0	201365	4771	9899.75	241970	109715	7452.24	404622	7291.1	5748.87	83948.3	8738.3	15920.5	937.896	11066	45380.2	30683.5	24058.4	15408.3	18750.4	160303	5.32107e+06	52284.2	255854	308138	0
	其他制造业	21	1640.65	318.204	1540.61	983.004	847.239	22853.5	24882.8	23624.9	29253.2	45118	3068.01	88812.3	40264.3	15651.3	29496.6	109513	9151.98	119356	193528	7415.26	1.94542e+06	0	47838.8	2713.54	16241.4	200734	25318.7	0	90512.3	19631.3	18743.4	4428.36	1937.95	109478	20444.5	525.584	512.118	15390.9	13237.6	5121.34	18575	33216.4	3.35734e+06	224092	961097	1.18519e+06	0
	废品废料	22	0	16.7552	0	0	14.2329	1825.02	134.561	129.028	188.521	15535.2	0	11570.7	10307.4	209362	4464.52	29964.9	635.033	2806.26	13173.3	0	7554.07	0	702.311	0	311.238	0	2195.93	0	0	0	0	0	0	0	4.20474	0	22431.3	435.21	0	0	0	0	333762	0	0	0	0
	电力、热力的生产和供应业	23	521640	21862.9	10143.2	38785.6	71703	223163	474334	736640	144468	382397	153431	1.10083e+06	765006	495247	694983	329961	118773	370666	639592	142219	58273.5	0	3.5816e+06	7954.38	284645	474889	469328	26002.4	292483	437085	871275	199009	52540.7	183801	46052.8	36416.2	45295.1	269165	145087	100562	54879.2	170941	1.52431e+07	326845	1.41717e+06	1.74402e+06	0
	燃气生产和供应业	24	15001.9	131.721	0	103.05	209.715	3460.53	13747.2	373.457	468.364	626.029	2920.51	3196.25	76634.1	9894.66	4461.13	602.795	3220.82	2205.79	1146.62	713.8	1283.94	0	96009.2	365265	688.877	0	3064.24	12.2725	412.407	0	33996.9	0	144.507	57.3296	67.5383	0	3.50475	225.459	0	0	673.947	0	641023	0	104265	104265	0
	水的生产和供应业	25	39382.3	1303.06	524.442	2477.54	4236.89	18581.5	40632.8	47952.7	7647.01	23471	8624.37	54734.5	42086.9	17806.9	57185.8	25799.9	28843	23211.7	45632.4	8840.15	5135.82	0	45666.7	513.792	113261	42392.3	36641	533.144	13362.7	26002.9	42813.4	11115.9	8723.84	9547.48	2288.84	2579.74	4588.68	17416.6	59463.7	10827.3	3280.12	23975.6	979106	25378.6	126869	152247	0
	建筑业	26	2185.47	0	514.99	229.709	313.163	710.22	415.698	670.014	276.708	467.162	1492.58	2616.54	408.718	1263.27	790.691	386.005	384.366	3623.65	2777.96	219.946	25.4029	0	19238.4	143.641	152.343	0	141231	2945.55	23563.5	94387.7	34975.5	15841.8	312783	11880.8	846.897	1958.78	4219.65	29558.5	14313	6368.49	1658.96	9261.67	745101	0	57399.6	57399.6	0
	交通运输及仓储业	27	521664	10424.9	151094	43175.5	88870.3	315465	160502	255052	206099	238646	108430	692167	478984	158177	425529	327430	190486	498937	840269	91647.5	73774.7	0	701449	33874.3	9531.69	1.36295e+06	2.22133e+06	25490	119238	264165	78725.6	318271	36220.4	114700	261380	16967	209612	125177	123519	69121.1	25083.5	112380	1.2106e+07	436084	1.42614e+06	1.86222e+06	0
	邮政业	28	35209	15.8585	1833.29	185.263	333.855	5028.86	4354.76	12815.2	3738.57	12817.6	525.05	18228.5	7534.16	2556.93	15293.2	11164.2	5862.15	13304.9	22490.7	3781.38	899.314	0	9646.74	424.816	1216.16	5634.2	2536.97	1140.39	17240	35097.1	4155.64	57569.8	624.948	44628.4	2361.49	2170.61	2708.46	4622.31	11573.1	2753.8	783.456	16562	401423	117464	18418.4	135882	0
	信息传输、计算机服务和软件业	29	227961	153.476	33793	1813.53	5743.59	43188.8	40271.2	95928.8	23371.3	101737	3879.78	141006	64998.9	21189.2	130692	86049.5	32146	79461.1	172283	32621.3	8141.21	0	82259.1	6766.68	11224.6	107790	281412	14889.7	1.13697e+06	308886	111256	699443	43604.7	101674	10363.7	28986.5	149677	167215	110292	37749.3	19964	806061	5.58292e+06	768148	3.16825e+06	3.93639e+06	0
	批发和零售贸易业	30	223056	634.24	17245.5	2193.96	9119.29	306289	776328	1.11118e+06	140178	747964	258880	518885	142329	76764.5	158650	156724	146288	456043	1.18884e+06	115905	55924.5	0	169698	62405.8	5898.02	317062	215561	74438.1	392888	54135.6	294437	72745.9	10419.8	81580	9146.16	4062.05	36783.8	94466.2	43550.7	132144	69202.3	170877	8.92093e+06	774346	1.76356e+06	2.5379e+06	0
	住宿和餐饮业	31	82891.5	557.302	19981.2	2847.47	12805.8	67847.5	37121.4	62644.5	29964.9	56179.3	4973.38	191145	42741	21982	85217.5	126798	35732.7	142026	265693	19770.2	11945.3	0	123462	10376.2	7775.18	375075	317244	4272.95	196088	446074	42172.9	556263	86290.8	169582	107578	27031.9	337072	173179	160966	29848.4	28457.6	305719	4.82539e+06	527237	4.12971e+06	4.65695e+06	0
	金融保险业	32	196930	425.711	87429.7	10508.7	12844	75138.8	65688.9	56661.6	37671.3	71858	72258.6	237384	173032	133841	134556	65654.9	59717.3	184831	266007	15717.7	9135.97	0	990813	10050.3	47390.9	247564	884785	649.526	128134	648051	109216	16264.7	353344	497016	45858.5	582.806	19708.5	4279.89	61794.7	15024.5	72553.6	17880.8	6.13825e+06	268904	2.08606e+06	2.35496e+06	0
	房地产业	33	2529.07	0	5926.14	655.427	1476.99	16257.5	6284.65	56514.8	14307.6	42879.3	479.47	49083.1	17241.7	15261.8	31130.8	27679.6	7937.3	46322.5	64027.6	11919.9	7041.49	0	2685.99	4874.51	44.0681	2742.56	72452.8	19438.7	151125	1.38489e+06	632927	534110	589738	71794.2	10095.5	0	55717.9	88347.5	0	0	8660.06	0	4.05461e+06	1.34652e+06	2.49777e+06	3.84429e+06	0
	租赁和商务服务业	34	8666.93	3.19716	12977	2170.58	11301.2	447443	38679.5	83346.6	30387.9	62707	12827.3	1.03838e+06	37521.8	38209.8	71621.7	209944	80063.4	596631	776655	42086.3	13645.6	0	126860	6179.3	4475.46	156619	337204	25445	161175	881933	582871	554978	320121	2.63777e+06	36650.9	16265.9	21305.5	82377.3	125771	32614.8	19970.1	115634	9.86148e+06	0	0	0	0
	旅游业	35	714.875	0	0	0	0	504.007	12.0501	5.63983	80.0569	91.9167	21.3976	1243.45	73.264	39.7074	90.7579	130.023	13.4251	209.303	4377.8	5.93023	6.53869	0	2.99201	21.8866	21.9506	0	2392.18	0	3139.78	0	5744.26	0	3443.69	4933.93	268504	0	5938.4	7529.1	0	0	298.93	0	309591	58918.3	709901	768819	0
	科学研究事业	36	140.974	0	82.8318	88.6027	35.706	1690.49	494.518	262.921	179.841	271.81	1015.15	7718.09	443.357	999.688	607.755	5348.32	6726.58	10741.8	46439	2466.78	200.635	0	1026.63	0.168362	49.8803	53381.5	207.575	145.419	25708.1	989.606	10845	2567.47	14.2033	601.266	3.26343	18405.6	9327.66	6099.97	59909.9	11411.2	12821	64897.5	364368	0	0	0	85496.8
	综合技术服务业	37	42262.3	0	2551.02	285.094	280.273	5862.47	392.112	2295.75	4517.63	4701.78	4216.57	28136.4	3386.64	3378.48	7131.87	10162.2	13476.8	12638.9	30311.8	2287.1	1795.01	0	7762.97	178.785	388.096	92583.4	19969.7	6.21351	44036.5	41326.6	228.226	0	45881.7	10421.4	9618.74	1982.44	38935.3	882.475	2655.02	15236	2166.58	1729.43	516060	185.322	992.349	1177.67	1.93687e+06
	其他社会服务业	38	9411.66	178.208	1328.45	561.393	1335.11	20840.1	7076.1	25140.3	4295.42	24726.1	3407.74	38207.9	24891.7	14599.8	17565.6	31168.9	6515.28	28771.2	23418.6	4295.6	972.13	0	303364	4253.15	12785.4	29227.8	193276	777.481	40091.6	734757	36386.3	48692.9	40675.8	53647.4	8004.47	4192.33	19356.7	141541	25123.5	14075.3	7938.69	20960.2	2.02783e+06	731932	1.21026e+06	1.94219e+06	1.0311e+06
	教育事业	39	4983.92	22.5639	367.707	106.595	71.3059	695.993	136.668	149.574	164.406	583.436	328.455	1824.9	570.356	313.893	1682.8	675.309	1441.17	1143.54	3230.63	266.666	24.4905	0	5140.22	77.2279	284.406	10113.4	12000.9	0	5080.22	12821.7	1837.52	12496.3	1412.01	3125.39	318.022	1101.11	5975.94	4444.19	3127.54	2904.84	1150.06	21685.8	123881	266963	570543	837506	3.85496e+06
	卫生、社会保障和社会福利业	40	2228	26.9089	0	106.144	38.0513	51115.8	2648.28	43958.6	451.958	325.345	11.8903	2182.95	678.406	298.54	843.15	870.458	276.941	390.414	9694.43	34.872	86.1704	0	1115.41	2.57686	28.7647	0	25626.6	0	2686.02	100.141	2783.32	1610.41	2343.73	2155.6	560.7	4191.95	7886.59	5510.56	38361.1	8422.93	703.587	9930.09	230287	71942.7	327121	399064	3.58932e+06
	文化、体育和娱乐业	41	1337.86	61.8757	217.689	209.5	1540.63	3210.99	3484.18	5019.87	1620.93	4853.52	287.554	10888.9	3480.45	2039.83	6668.58	8242.05	2409.6	8462.13	9126.87	1446.41	713.168	0	10251.4	597.819	841.683	27879.4	5260.57	0	3996.13	41380.1	4065.98	295446	8856.49	19343	4559.3	42420.1	10280.3	9838.74	58634.5	5651.46	36742.8	41558.8	702928	35947.2	215571	251519	752812
	公共管理和社会组织	42	40525.2	0	0	0	0	0	0	0	0	0	0	0	0	0	0	0	0	0	0	0	0	0	0	0	0	0	13787	455.794	532.572	0	2822.39	3626.23	601.486	696.027	182.913	24.9759	1285.91	67.8232	35.3469	264.418	2097.92	11688.3	78694.2	0	0	0	7.00301e+06
	中间投入合计	TII	8.18659e+06	58379	793889	225020	561429	8.97407e+06	7.41392e+06	1.10799e+07	3.43282e+06	1.00761e+07	4.10508e+06	1.99422e+07	5.86478e+06	4.60544e+06	8.17803e+06	6.2227e+06	6.06856e+06	1.63879e+07	4.08354e+07	4.6229e+06	3.25004e+06	0	1.22298e+07	639545	622450	1.68569e+07	8.49751e+06	239379	4.31889e+06	6.03234e+06	6.10795e+06	4.07894e+06	2.07174e+06	4.64623e+06	935809	266315	1.39535e+06	2.13487e+06	1.51889e+06	2.31103e+06	892053	3.32457e+06	2.50006e+08	1.42404e+07	4.02554e+07	5.44958e+07	1.83705e+07
增加值	劳动者报酬	VA001	1.01211e+07	28361.4	49263	54603.3	96929.4	1.02327e+06	1.4226e+06	2.68963e+06	600235	1.73236e+06	129377	2.69459e+06	949119	346892	1.28891e+06	1.02515e+06	557199	2.37394e+06	4.17237e+06	681508	607798	0	994841	47788.3	162161	3.4925e+06	2.40256e+06	251976	1.03997e+06	4.02912e+06	1.25244e+06	1.64193e+06	1.37102e+06	1.20452e+06	55391.9	122309	543705	1.28692e+06	2.54934e+06	1.3225e+06	384012	3.21749e+06	6.00177e+07
	生产税净额	VA002	47213.8	7525.86	515866	25286.5	45616.7	1.36672e+06	275770	366696	161911	463901	380550	1.40771e+06	447300	210771	368653	296933	568602	664768	828706	121183	109874	0	925258	24459.9	71180.7	941556	313960	14564.8	408326	2.74282e+06	568253	624914	766757	323558	32452	7411.26	76264	155038	19879.5	13778.5	115692	44990.2	1.68727e+07
	固定资产折旧	VA003	172458	3739.71	36378.2	13033.9	29473.4	514064	538382	412661	152321	593768	163777	1.10639e+06	460073	218772	337838	314970	215198	705547	1.57513e+06	194581	101087	0	1.42811e+06	47785.7	191506	419008	1.31086e+06	28640.2	1.26801e+06	926481	361477	327856	4.61449e+06	1.08908e+06	8666.75	27853.9	179800	197942	444860	186375	212715	493053	2.16242e+07
	营业盈余	VA004	38610.7	10465.8	1.37162e+06	35373.9	59933.1	745536	260502	318313	251332	777496	230179	1.73192e+06	663090	280749	722282	449234	570821	769357	2.05991e+06	94675.4	151348	358861	1.12688e+06	1736.61	62632.2	1.09681e+06	3.09436e+06	9000.06	2.49462e+06	4.6532e+06	1.04838e+06	1.95182e+06	1.32932e+06	2.59043e+06	20202.9	25975.4	276980	1.22635e+06	283366	384981	231316	0	3.386e+07
	增加值合计	TVA	1.03793e+07	50092.8	1.97313e+06	128298	231953	3.64959e+06	2.49726e+06	3.7873e+06	1.1658e+06	3.56753e+06	903883	6.94062e+06	2.51958e+06	1.05718e+06	2.71769e+06	2.08629e+06	1.91182e+06	4.51361e+06	8.63611e+06	1.09195e+06	970106	358861	4.47509e+06	121771	487480	5.94987e+06	7.12174e+06	304181	5.21093e+06	1.23516e+07	3.23055e+06	4.54652e+06	8.08158e+06	5.20759e+06	116714	183550	1.07675e+06	2.86625e+06	3.29745e+06	1.90763e+06	943734	3.75553e+06	1.32375e+08
总 投 入		TI	1.85659e+07	108472	2.76702e+06	353318	793381	1.26237e+07	9.91117e+06	1.48672e+07	4.59862e+06	1.36436e+07	5.00897e+06	2.68828e+07	8.38437e+06	5.66262e+06	1.08957e+07	8.30899e+06	7.98038e+06	2.09015e+07	4.94715e+07	5.71485e+06	4.22014e+06	358861	1.67049e+07	761315	1.10993e+06	2.28068e+07	1.56192e+07	543560	9.52982e+06	1.8384e+07	9.3385e+06	8.62547e+06	1.01533e+07	9.85382e+06	1.05252e+06	449865	2.4721e+06	5.00113e+06	4.81633e+06	4.21867e+06	1.83579e+06	7.0801e+06	3.8238e+08
[truncated: 7 more columns]
