# Supplementary material for: Editorial Note: Measurement and driving factors of carbon productivity in China’s provinces: From the perspective of embodied carbon emissions
Source: PLoS One. 2025 Dec 15;20(12):e0338756. doi: 10.1371/journal.pone.0338756 (PMC12704855; doi:10.1371/journal.pone.0338756)
Supplement: S1 File — (ZIP) [file pone.0338756.s001.zip › Input-Output Tables of China's Provinces/Input-Output Tables of Various Provinces in 2002/1σîùΣ║1⁄4.xls]

## Sheet: Sheet1
北京2002年投入产出表
(按当年生产者价格计算)
产出 投入		代码	农林牧渔业	煤炭开采和洗选业	石油和天然气 开采业	金属矿采选业	非金属矿 采选业	食品制造及 烟草加工业	纺织业	服装皮革羽绒 及其制品业	木材加工及 家具制造业	造纸印刷及 文教用品制造业	石油加工、炼焦及 核燃料加工业	化学工业	非金属矿物制品业	金属冶炼及 压延加工业	金属制品业	通用、专用 设备制造业	交通运输 设备制造业	电气、机械及 器材制造业	通信设备、计算机及 其他电子设备制造业	仪器仪表及文化 办公用机械制造业	其他制造业	废品废料	电力、热力的 生产和供应业	燃气生产和供应业	水的生产和供应业	建筑业	交通运输及仓储业	邮政业	信息传输、计算机 服务和软件业	批发和零售贸易业	住宿和餐饮业	金融保险业	房地产业	租赁和商务服务业	旅游业	科学研究事业	综合技术服务业	其他社会服务业	教育事业	卫生、社会保障 和社会福利业	文化、体育 和娱乐业	公共管理 和社会组织	中间使用合计	最终消费
																																														居民消费			政府消费
																																														农村居民消费	城镇居民消费	小计
部门名称		-	01	02	03	04	05	06	07	08	09	10	11	12	13	14	15	16	17	18	19	20	21	22	23	24	25	26	27	28	29	30	31	32	33	34	35	36	37	38	39	40	41	42	TIU	FU101	FU102	THC	FU103
中 间 投 入	农林牧渔业	01	740435	0	0	0	0	355672	37886	5292	4161	1053	29	97230	0	0	6	222	1593	0	0	0	0	0	0	0	0	12492	5210	0	0	297	78600	0	18425	3246	17	782	957	507	3549	364	10750	0	1378775	106448	545882	652330	203866
	煤炭开采和洗选业	02	13965	288116	0	4	91	13730	2268	1442	254	3342	57475	46083	49142	110601	705	3066	7588	267	327	16	3506	0	132258	11502	5229	49630	5169	1001	5	46	287	0	2382	1090	107	32538	17104	14237	54622	7697	7494	46279	990665	19740	0	19740	0
	石油和天然气开采业	03	0	0	0	0	0	0	0	0	0	0	1174124	57701	0	0	0	0	0	0	0	0	0	0	14706	0	0	0	0	0	0	0	0	0	0	0	0	0	0	0	0	0	0	0	1246531	0	0	0	0
	金属矿采选业	04	0	0	0	5893	0	0	0	0	68	11186	0	5137	7560	358480	92	9995	6637	2082	0	0	80	0	0	0	0	0	0	0	0	0	0	0	0	0	0	0	0	0	0	0	0	0	407210	0	0	0	0
	非金属矿采选业	05	388	34	0	0	5473	64	1	17	1	57	715	7543	78951	2077	21	1018	413	13	94	18	2176	0	224	18	57	95577	626	0	70	10	0	0	476	81	0	569	198	261	517	82	161	965	198966	1267	0	1267	0
	食品制造及烟草加工业	06	32172	0	0	0	0	482960	346	2	1	345	2	13922	379	1	3	14	60	196	43	15	37	0	2	11	2	0	64529	0	113	3197	468182	438	27662	2376	0	0	15	1687	3026	184	32723	0	1134645	372529	2024964	2397493	0
	纺织业	07	4936	13	0	0	1	1335	182694	205240	6999	8849	237	6235	3634	52	567	1930	6553	5727	17408	3736	5336	0	38	8	26	17724	4708	963	93	8650	8571	111	5848	7582	415	162	4646	454	1443	45835	2431	849	572039	26170	121248	147418	0
	服装皮革羽绒及其制品业	08	311	413	0	36	172	3026	1266	15471	1001	3731	1637	4243	2907	1095	2189	3279	18249	814	3665	3383	2147	0	1519	352	369	7153	6459	1475	2108	45344	9289	26182	7731	5200	979	631	11743	2681	2363	127	6884	2574	210198	90319	648693	739012	0
	木材加工及家具制造业	09	767	2138	0	100	368	1962	3381	869	105829	15302	3743	4517	3204	586	663	12440	7367	27829	4585	1185	4604	0	729	88	458	221132	4865	521	11090	17876	3012	16838	21570	4837	504	11769	10362	5290	10681	1696	4683	19587	569027	19144	92651	111795	0
	造纸印刷及文教用品制造业	10	7868	628	0	11	16	127644	4017	10662	4074	279275	24309	80067	14728	3295	10986	20704	11236	25866	71667	11424	3471	0	3251	471	459	73379	21507	2262	457944	29567	63224	222644	84806	107263	4679	106411	199277	12531	104222	7655	198069	135610	2547179	16919	311974	328893	0
	石油加工、炼焦及核燃料加工业	11	40578	1475	0	211	158	8627	16736	1670	3674	4257	774042	576477	88832	70730	6364	9499	15443	3730	8322	1018	2705	0	40612	3142	343	235135	482025	4415	3879	8237	2944	49652	19960	5690	359	5180	44825	14502	14483	1172	4454	18341	2593898	4891	21251	26142	0
	化学工业	12	198665	2172	0	347	512	183201	64059	16573	34751	143176	142260	1313360	66175	5053	25212	57681	90347	40906	355303	30451	5708	0	6964	1503	4802	203630	16995	3763	2824	22291	22954	61612	24602	10889	199	21747	269413	34702	22625	367622	11319	31549	3917917	91289	731726	823015	0
	非金属矿物制品业	13	4336	1014	0	0	51	17631	690	2068	2312	7927	3529	42166	202024	71793	27010	12721	12958	27898	161777	4508	557	0	2610	236	706	1743321	2780	2949	2318	1425	4994	0	21904	4009	79	17043	10332	7872	16094	12029	4026	16744	2474441	13377	47761	61138	0
	金属冶炼及压延加工业	14	182	5547	0	43	75	8714	61	373	3432	8249	308	36986	69987	295841	292704	292079	199694	91998	70803	4577	12627	0	2585	286	471	1468717	9296	1	553	121	670	0	446	843	19	431	9394	1131	168	289	810	672	2891183	1715	0	1715	0
	金属制品业	15	28550	1624	0	539	446	86966	6962	2973	13905	18623	42526	33810	20829	69360	145398	153288	46638	82602	78569	21924	1009	0	5381	487	1110	770592	13368	225	7983	13949	10149	833	10942	12703	878	4949	20958	10291	1297	1579	5515	3791	1753521	8005	42610	50615	0
	通用、专用设备制造业	16	47402	3782	0	876	131	11335	5826	2055	2735	17053	5095	30338	20664	23208	15968	662408	136246	70904	21606	9260	641	0	43841	1082	3415	572873	19762	3963	6817	6345	9206	95597	5277	24170	662	82745	42369	9753	9997	23966	4051	3066	2056490	1738	12245	13983	0
	交通运输设备制造业	17	486	363	0	21	49	4182	517	492	899	2775	733	1987	5803	5038	2254	8653	1041410	938	6060	915	123	0	12737	577	1499	45076	403700	10817	2926	63883	2572	33058	19329	20371	185	5500	9971	16881	6713	635	1871	13337	1755336	75590	853101	928691	0
	电气、机械及器材制造业	18	318	1097	0	50	53	3174	1083	815	1070	3912	3038	10900	5281	4653	4759	140206	50462	358484	79158	29009	206	0	12891	588	2188	269728	16404	393	44349	12822	6181	17944	18241	10689	175	18836	20081	10349	5470	3497	8354	8450	1185358	51461	245084	296545	0
	通信设备、计算机及其他电子设备制造业	19	269	88	0	0	3	944	553	537	363	7530	2156	7857	923	1388	7730	103321	21845	51937	6231457	173311	190	0	2034	84	314	5818	27317	6924	949821	27509	4610	21381	13917	64815	1558	25180	41253	37086	9923	1002	6324	11528	7870800	62346	776330	838676	0
	仪器仪表及文化办公用机械制造业	20	3595	674	0	39	23	6539	1177	3359	911	3697	8047	23351	3949	3473	1693	18945	13735	8594	25312	238896	846	0	11161	462	815	45957	10209	249	81011	31007	18314	96630	68780	47741	1925	55749	60750	23102	38068	1589	12686	50713	1023773	717	46497	47214	0
	其他制造业	21	21	3843	0	11	7	1456	1593	1955	1798	1183	812	5908	4577	1263	3678	2991	3079	1267	4341	1105	7962	0	260	95	42	34105	6971	0	11761	2661	3046	82	11028	1978	152	2648	204	1719	333	152	463	1776	128326	40264	192461	232725	0
	废品废料	22	21235	0	0	0	0	24515	0	0	0	6378	0	9054	14971	87940	1338	4168	1264	26	1	0	983	0	0	0	0	0	1124	0	0	0	0	0	0	0	0	611	0	59	0	0	0	0	173667	0	0	0	0
	电力、热力的生产和供应业	23	83999	6647	0	3106	693	48320	21303	8045	18238	28779	46525	245873	79918	143461	21991	63330	41703	19512	46207	10154	2676	0	30282	10466	53746	78982	96289	5079	69443	47571	135443	95918	121308	78325	2779	82909	335893	24472	164068	26364	61189	129585	2590591	39838	215865	255703	0
	燃气生产和供应业	24	86	0	0	0	0	2088	1146	0	132	1640	12707	6321	7126	10	2138	772	289	738	1024	16	976	0	14715	8462	568	0	59786	713	0	550	15574	0	8746	0	0	4	42	74	182	17	1175	3359	151176	19506	96515	116021	0
	水的生产和供应业	25	11494	226	0	38	11	3272	2062	651	202	1514	5978	15714	2983	4262	730	3484	2306	1176	2047	415	87	0	5821	308	28630	15240	5242	431	2323	3021	8268	11086	5445	4552	137	8287	15012	2396	20466	2960	4340	6679	209296	3275	60787	64062	0
	建筑业	26	654	356	0	0	8	808	703	1819	66	883	287	2119	6527	2822	624	2289	2700	429	4496	756	10	0	1786	185	557	0	13794	2556	30120	43454	23801	66597	124360	44480	1047	17752	163429	7388	23450	2456	11716	28737	636021	15756	303974	319730	0
	交通运输及仓储业	27	40687	33811	0	416	1953	63391	9951	14381	11420	24316	61249	123596	65764	51090	20686	61671	34496	28069	120703	18792	2718	0	15519	1819	1488	308848	384892	48409	127227	127435	19329	197670	65250	187568	5947	114382	181824	20795	125454	13535	47996	170986	2955533	27146	480621	507767	0
	邮政业	28	3715	685	0	14	46	5220	1420	1655	1367	2103	8803	13578	3004	1850	1568	5174	3309	3903	45509	3542	231	0	865	61	92	23892	4027	1596	9419	5528	2632	26585	3088	19019	2133	9782	11052	1342	6428	2939	2727	14371	254274	22765	22620	45385	0
	信息传输、计算机服务和软件业	29	16793	3044	0	68	212	29812	6147	6385	6418	14625	39597	62764	14911	9442	7746	26104	17598	18242	218255	18698	1769	0	7243	646	925	112919	28013	3750	404823	43400	22590	279740	72038	156604	8093	61104	120755	9021	53832	16668	680421	83376	2684591	59046	543522	602568	0
	批发和零售贸易业	30	12177	2404	0	45	164	15216	4272	3782	4633	6270	31175	42372	9827	6387	7137	29715	10754	12012	165141	15340	732	0	2948	213	305	78968	10864	41023	62477	3557	6847	5385	3862	3986	136	4887	9420	2499	3408	7632	2752	3815	634539	10692	67504	78196	0
	住宿和餐饮业	31	5893	690	0	47	15	13832	1887	6856	1554	4059	9196	26265	4161	2125	3131	16197	7974	6493	34117	4903	607	0	3005	296	219	43043	32231	1864	98479	72385	23997	199612	99185	116509	4061	61141	397708	8979	56336	2458	29042	132507	1533059	51352	928728	980080	0
	金融保险业	32	41777	2895	0	1708	164	59799	20585	9209	13862	23258	28260	138376	42406	96542	28245	76342	89884	26193	100003	23113	6830	0	59936	2146	12710	168265	623159	2280	179963	285195	116388	1232775	1560229	325660	8562	9703	49229	21492	11942	2974	37876	20717	5560652	72748	984489	1057237	0
	房地产业	33	1437	133	0	0	0	8079	704	5330	3674	4447	3479	14471	5866	2841	2640	15115	4739	9232	27418	13788	572	0	79	159	374	10149	31171	3498	133358	303058	110032	1046166	166885	200346	9559	38818	227302	10247	62228	11995	35384	129094	2653867	110272	583597	693869	0
	租赁和商务服务业	34	34890	6915	0	273	426	176262	15198	27634	15140	27522	134798	227437	42288	21597	22262	80800	67585	64638	555521	47671	2778	0	12683	3517	3040	574763	80130	9458	205449	285623	109253	502961	640103	339107	23781	24561	149493	41878	17414	22401	46752	24796	4688798	28059	204673	232732	0
	旅游业	35	367	234	0	3	5	766	198	403	161	299	1003	3554	445	216	282	1172	545	683	6063	541	46	0	97	21	10	2369	326	16	4817	107	326	162	709	149	4	147	282	78	102	229	83	114	27134	437	64121	64558	0
	科学研究事业	36	273	400	0	0	0	3469	30	1875	838	6292	6284	45688	2415	4550	9195	21701	21442	16390	140301	13534	93	0	4594	316	125	86982	547	1015	213174	16453	1516	13984	5104	5203	41	134808	194121	8241	105555	145	2448	8334	1097476	0	0	0	1015486
	综合技术服务业	37	48707	9723	0	183	655	64499	17463	13596	18431	26228	131283	191556	47413	28371	21693	77918	43375	51762	649174	46969	3247	0	12608	2058	1842	348785	47204	2249	84394	18023	27166	21539	22916	21100	545	35098	172521	11232	14506	30593	13421	17827	2397873	0	0	0	1633867
	其他社会服务业	38	408	1188	0	110	5	9963	1288	786	435	4369	20489	14670	2094	761	2949	6203	5484	1689	10015	703	172	0	9105	10322	4267	10610	3975	1484	6178	51758	18886	29406	17105	65613	987	6741	31872	5721	7141	2193	9874	13614	390633	29182	266706	295888	396202
	教育事业	39	2293	884	0	24	0	2501	359	565	281	1455	1026	5606	1776	2336	774	2915	2638	1656	11802	1253	97	0	1873	203	119	10026	12982	0	14239	8321	4340	34195	15124	7654	678	8294	21277	2130	18647	2809	3969	32150	239271	199193	820135	1019328	1001425
	卫生、社会保障和社会福利业	40	2895	5127	0	3	0	203	888	835	24	135	167	6051	272	27136	1616	677	1517	155	1933	249	52	0	71	36	0	10366	2307	17	2429	435	1290	0	8938	7887	10	33387	21587	12348	32918	10574	9353	19777	223665	65647	409537	475184	289383
	文化、体育和娱乐业	41	1914	162	0	20	14	3401	401	821	421	3599	1668	6654	1623	1408	907	2996	2967	1365	9621	1897	120	0	1370	197	184	16713	7084	141	80833	39912	5876	108662	54710	882418	1642	36820	150530	6209	42868	3242	82886	67599	1631875	2843	179431	182274	682125
	公共管理和社会组织	42	85	5	0	13	0	612	121	41	28	61	2694	4192	217	69	97	350	676	105	302	54	4	0	7	1	2	98	2894	52	387	625	4	1410	1246	5182	3	674	1577	119	399	580	573	3159	28718	211	13819	14030	2384522
	中间投入合计	TII	1457023	388550	0	14252	12000	1855190	437242	376534	285563	729754	2791485	3611729	1005556	1523203	705751	2013553	2054798	1066520	9290150	757139	78731	0	478410	62424	131508	7773057	2569941	165552	3315197	1651648	1370363	4516855	3379677	2806935	83037	1082780	3028778	401756	1072938	639936	1407045	1276427	67668987	1761897	12961122	14723019	7606876
增加值	劳动者报酬	VA001	611595	93843	0	3358	1875	269768	74157	115168	32303	139779	94186	374577	181219	202312	94007	397651	292911	129497	568709	137753	17822	0	175885	28675	22301	2382259	1000839	94652	1318077	1049622	508554	979847	751955	1694226	70749	887070	1276008	282653	1013009	356448	539708	868439	19133466
	生产税净额	VA002	4856	22860	0	752	298	172777	26646	57827	10424	54296	79563	272529	78755	99805	41240	121616	108563	58612	151968	61250	2297	0	40508	-9733	-4863	309166	78219	11517	367382	-325336	184442	972791	787814	307039	5941	14025	212438	-23666	12049	1971	325552	17017	4711207
	固定资产折旧	VA003	69755	4848	0	46	426	112215	20293	18250	19076	91451	51459	243456	57640	39604	36497	88781	57897	33810	179269	15830	2241	0	213744	37134	43768	180899	1077859	12734	689404	289506	159684	136674	639983	263140	7249	84170	461956	28819	154436	65519	180028	260303	6129853
	营业盈余	VA004	322340	65259	0	375	795	351653	879	127208	609	121994	167094	376925	99917	51284	22985	38481	142357	93901	645245	125973	3603	175937	130226	-247	78566	454055	-382545	35413	1139540	1425789	234561	2957325	79211	1117250	5446	30108	363250	134767	4137	545	218242	1320	10961773
	增加值合计	TVA	1008546	186810	0	4531	3394	906413	121975	318453	62412	407520	392302	1267487	417531	393005	194729	646529	601728	315820	1545191	340806	25963	175937	560363	55829	139772	3326379	1774372	154316	3514403	2439581	1087241	5046637	2258963	3381655	89385	1015373	2313652	422573	1183631	424483	1263530	1147079	40936299
总 投 入		TI	2465569	575360	0	18783	15394	2761603	559217	694987	347975	1137274	3183787	4879216	1423087	1916208	900480	2660082	2656526	1382340	10835341	1097945	104694	175937	1038773	118253	271280	11099436	4344313	319868	6829600	4091229	2457604	9563492	5638640	6188590	172422	2098153	5342430	824329	2256569	1064419	2670575	2423506	108605286
[truncated: 7 more columns]
