# Supplementary material for: Editorial Note: Measurement and driving factors of carbon productivity in China’s provinces: From the perspective of embodied carbon emissions
Source: PLoS One. 2025 Dec 15;20(12):e0338756. doi: 10.1371/journal.pone.0338756 (PMC12704855; doi:10.1371/journal.pone.0338756)
Supplement: S1 File — (ZIP) [file pone.0338756.s001.zip › Input-Output Tables of China's Provinces/Input-Output Tables of Various Provinces in 2002/20σ╣┐ΦÑ┐.xls]

## Sheet: Sheet1
广西2002年投入产出表
(按当年生产者价格计算)
产出 投入		代码	农林牧渔业	煤炭开采和洗选业	石油和天然气 开采业	金属矿采选业	非金属矿采选业	食品制造及 烟草加工业	纺织业	服装皮革羽绒 及其制品业	木材加工及 家具制造业	造纸印刷及 文教用品制造业	石油加工、炼焦及 核燃料加工业	化学工业	非金属矿物制品业	金属冶炼及 压延加工业	金属制品业	通用、专用 设备制造业	交通运输 设备制造业	电气、机械及 器材制造业	通信设备、计算机及 其他电子设备制造业	仪器仪表及文化 办公用机械制造业	其他制造业	废品废料	电力、热力的 生产和供应业	燃气生产和供应业	水的生产和供应业	建筑业	交通运输及仓储业	邮政业	信息传输、计算机 服务和软件业	批发和零售贸易业	住宿和餐饮业	金融保险业	房地产业	租赁和商务服务业	旅游业	科学研究事业	综合技术服务业	其他社会服务业	教育事业	卫生、社会保障 和社会福利业	文化、体育 和娱乐业	公共管理 和社会组织	中间使用合计	最终消费
																																														居民消费			政府消费
																																														农村居民消费	城镇居民消费	小计
部门名称		-	01	02	03	04	05	06	07	08	09	10	11	12	13	14	15	16	17	18	19	20	21	22	23	24	25	26	27	28	29	30	31	32	33	34	35	36	37	38	39	40	41	42	TIU	FU101	FU102	THC	FU103
中间投入	农林牧渔业	01	1.41596e+06	7139.45	0	63.3477	1.49482	1.14015e+06	31687.8	4095.46	17778.6	38554.5	0	173094	16.014	35.95	0	126.238	360.366	0	0	0	23835.1	0	0	0	0	55727.7	6143.96	0	0	775.68	311404	0	10.22	3.54	0	0	0	146.77	526.61	60	39.24	912.7	3.22864e+06	2.47795e+06	762984	3.24094e+06	221114
	煤炭开采和洗选业	02	134.99	170.46	0	1549.98	584.794	34019.3	21271.6	1618.54	12071.3	36078.3	831.634	62436.2	118094	12762.9	708.613	12668	3192.61	1193.63	61.2081	21.1627	124.214	0	183406	618.871	6.56111	50402.5	1192.42	123.62	0	62.31	625.33	0	0	0	0	0	0	0	2004.12	707.1	0.62	915.53	559658	1907.53	4165.47	6073	0
	石油和天然气开采业	03	0	0	0	0	0	0	0	0	0	0	70008.8	0.0179433	0	36.4483	0	0	288.613	0	37.1055	0	0	0	0	0	0	0	0	0	0	0	0	0	0	0	0	0	0	0	0	0	0	0	70371	0	0	0	0
	金属矿采选业	04	0	38.2863	0	51712.7	105.101	6304.38	2907.31	395.753	26.6953	11825.2	1777.39	47974.9	2890.24	380036	13066.9	17630.5	454.327	2478.41	0	0	0	0	0	0	0	0	0	0	0	0	0	0	0	0	0	0	0	0	0	0	0	0	539623	0	0	0	0
	非金属矿采选业	05	246.82	468.9	0	387.802	4101.73	3888.31	15.0891	38.7224	98.2025	1185.85	3.87798	37322.7	326888	4399.12	1299.78	287.785	1176.65	249.571	0	0	103008	0	34.9372	0.241056	37.7019	275029	7.36	0	0	0	0	0	0	0	0	0	0	0	32.5	0.5	0	0	760209	0	0	0	0
	食品制造及烟草加工业	06	521499	0	0	181.343	0	415718	689.377	8135.88	508.218	4608.29	1.71508	269341	17.5297	113.88	45.8182	2882.89	5.455	133.24	49.2701	2.11206	74.2658	0	27.8056	0	0	0	248.22	0	2.26	2188.93	393115	0	405.13	28.85	1.91	0	15.93	1623.27	385.37	1231.69	102.18	1191.28	1.62457e+06	480102	604758	1.08486e+06	0
	纺织业	07	413.82	66.0633	0	261.628	67.3805	5367.7	36386.3	29295.2	123.389	1080.7	396.263	9147.45	2873.71	319.079	27.028	719.679	514.107	301.089	10.0702	3.97752	183.08	0	57.7185	0.616032	7.2466	56.77	1710.95	27.44	0.16	192.26	7586.02	16.92	0.87	3046.61	115.16	0	6.86	53.18	181.2	135.11	7.58	0	100760	18821.3	25247.8	44069.1	0
	服装皮革羽绒及其制品业	08	4438.49	135.387	0	1416.5	1962.96	4319.46	233.734	13086	15289	2087.75	477.864	3634.41	7747.39	2007.58	1052.17	2450.34	2016.97	583.294	194.785	86.8497	216.413	0	1929.69	13.767	193.422	13879.3	2777.36	610.77	536.72	7499.42	6698.35	592.33	1216.99	272.64	728.39	0	1667.41	138.61	911.25	649.92	18.58	3201.01	106973	191718	324648	516366	0
	木材加工及家具制造业	09	1881.52	144.614	0	1709.41	731.91	92209.5	676.382	143.706	30828.2	18811.8	299.763	6676.64	5151.28	1473.62	286.442	6357.54	4120.3	4392.37	409.681	161.754	568.812	0	212.03	3.61584	60.3883	124117	3390.14	213.06	519.86	5125.37	26737.5	5362.84	699.78	538.54	17.86	426.78	2741.84	1712.46	29592.6	794.35	223.61	4987.17	384511	18871.9	46392.6	65264.5	0
	造纸印刷及文教用品制造业	10	6745.28	127.964	0	14685.7	436.197	62576.7	16462.5	2376.5	9843.96	185486	1387.47	46439.7	24846.6	1507.24	35830.2	2632.89	10106.9	3047.71	2674.82	2266.97	108357	0	562.09	8.65123	115.064	27006.3	2914.15	1263.1	5649.75	30153.5	11369.5	59165.6	9042.34	1111.17	858.02	2330.19	3854.48	2827.74	9453.79	4870.26	5994.51	51100.5	767489	17821.8	107400	125222	0
	石油加工、炼焦及核燃料加工业	11	177192	858.221	0	23448.3	9726.47	15710.7	706.284	1648.29	4077.56	111983	1769.65	28541.1	63366.4	28302	3632.31	21695.8	6571.69	3432.41	236.302	353.945	336.651	0	4696.34	63.6924	118.883	140000	143763	6277.05	992.43	0	79045.1	11060.5	3522.03	578.73	3086.83	2368.33	1591.04	1305.25	8127.05	4839.44	849.46	28307.7	944182	16907.1	87110.8	104018	0
	化学工业	12	773321	1581.1	0	34552.4	3799.76	209600	60244.2	146580	304198	77816.3	10317.7	700244	106374	16501.3	38478.6	45043.6	53769.7	24103.2	5860.72	10811.2	65681.7	0	4626.29	45.8542	1500.91	298410	16805	489.48	300.11	14335.2	30398.3	5874.69	264.69	2683.58	786.08	2319.68	1977	3097.43	20503.8	148484	481.95	5169.87	3.24743e+06	310647	217068	527715	0
	非金属矿物制品业	13	1304.71	1870.08	0	4675.68	3205.77	26753.2	882.107	337.303	9877.25	17430.9	3665.12	13463.1	189377	11901.6	18767.9	5395.6	4159.84	6063.17	6267.5	3043.18	813.098	0	814.958	6.40138	155.198	818281	909.1	511.92	258.9	3372.21	10785	0	166.71	374.49	22.47	330.4	836.26	494.63	15633	1043.72	177.79	3566.42	1.18699e+06	71824.1	23578.8	95402.9	0
	金属冶炼及压延加工业	14	639.72	1275.46	0	3108.53	585.87	11716.4	385.178	755.951	4886.54	77974.5	20396.6	39628	78319.5	172466	226280	294291	111242	146470	15718.8	16004.4	28518.7	0	2653.27	6.58887	159.654	1.08545e+06	5615.36	0	167.21	10.19	257.71	0	128.77	3426.71	0	26.09	66.04	20.75	1228.5	98.22	15.1	281.66	2.35028e+06	5752.07	1536.24	7288.31	0
	金属制品业	15	7772.88	1031.83	0	6384.31	2269.74	23848.1	760.71	1720.51	8829.9	18585.7	4134.54	24045.1	91924.2	6582.36	38568.3	156195	19442.2	7588.34	8462.7	4117.2	1462.78	0	4172.68	17.0614	310.021	308183	2432.93	111.68	709.86	18869	6031.5	1396.39	81.18	186.37	0	153.36	388.15	196.7	7220.1	577.23	99.72	1655.37	786519	8559.91	12008.6	20568.5	0
	通用、专用设备制造业	16	3883.13	2381.68	0	6349.3	6931.65	17893.1	2006.94	1070.65	7152.7	9241.04	9254.41	17018	50361.7	17036.5	4351.32	275248	83260.6	6483.81	2858.27	6465.24	1239.24	0	7930.22	134.804	1338.42	145317	16105	2142.4	2312.36	7014.23	3348.31	7344.63	20.72	658.55	0	706.97	633.65	141.91	15752	255657	30.98	836.54	997913	0	2072.31	2072.31	0
	交通运输设备制造业	17	8848.29	495.617	0	3946.02	558.493	5710.85	288.975	93.9129	670.809	1499.93	5867.53	1711.57	7328.5	3506.1	435.587	195658	673281	817.107	663.285	25.3708	1112.34	0	992.772	37.6851	305.63	45049.4	106854	519.21	2050.67	69900.2	364.19	7280.28	1606.79	227.03	1566.09	48.28	122.21	219.41	2273.25	181.73	87	521.18	1.15273e+06	117364	111401	228766	0
	电气、机械及器材制造业	18	271.01	618.326	0	2977.19	780.526	9437.68	670.714	548.266	2553.61	3078.15	3868.85	29164.6	13802.4	5614.14	1291.93	62945.2	13752.9	35231.4	14015	391.01	607.73	0	7359.8	59.1123	525.721	136415	5694.61	255.59	47450.8	12369.9	3871.15	4415.55	234.37	514.54	14.13	298.58	1248.36	585.28	14057.2	1123.84	179.3	3322.93	441616	32837.8	114891	147728	0
	通信设备、计算机及其他电子设备制造业	19	3.26	120.921	0	1396.95	228.656	2134.43	340.749	157.452	535.091	762.536	2299.24	20673.8	1548.7	660.643	234.191	5668.62	903.36	55566	19686	4971.75	161.058	0	1147.24	11.5975	131.598	6091.96	1433.31	41.08	91426	15299.5	1365.83	5182.24	280.21	197.05	139.18	418.04	4226.05	281.33	7125.23	571.49	709.75	4566.63	258699	45744.5	197397	243141	0
	仪器仪表及文化办公用机械制造业	20	72.67	362.572	0	1222.65	302.792	1960.32	210.557	118.565	657.885	1221.19	1958.82	7673.5	4466.92	1701.16	295.622	5097.07	2033.98	4547.08	1965.14	1539.37	216.027	0	2387.33	60.2908	322.8	24340.9	1117.86	989.51	10185.2	216.42	172.44	2780.98	60.65	33.43	130	857.16	341.07	2588.65	7201.26	758.22	55.16	1106.74	93330	3482.92	6307.11	9790.03	0
	其他制造业	21	0	94.7582	0	21546.5	790.235	11654.2	2599.4	414.268	10579	9191.58	1436.35	17047.9	1732.85	440.146	89.6358	32668.9	974.94	240.867	151.516	3124.29	373.371	0	304.287	4.76755	101.208	14645.8	1044.2	0	751.22	1512.63	2282.52	2390.08	127.34	8.29	36.72	1.77	9.88	51	357.8	144.36	1	981.59	139907	4349.51	17386.2	21735.7	0
	废品废料	22	0	86.6863	0	29.8806	0.134956	47912.6	14.8595	0	11894.4	290397	0.791007	5748.61	30175.7	130718	6014.55	50652.7	2925.91	50.5298	2.13876	0	0	0	28.5043	0	481.899	0	453.18	0	0	0	0	0	0	0	0	0	0	0	0	0	0	0	577588	0	0	0	0
	电力、热力的生产和供应业	23	37059.7	6702.51	0	41212.2	5811.76	62768	11314.7	9885.02	42291.8	60436.7	3321.33	130922	189846	186645	20089.9	60846.6	19512.2	6053.05	2099.37	2482.85	4353.74	0	50587.6	339.728	13595.2	31554.3	37457.8	2350.95	27429.6	93312	163091	25339.4	2469.26	841.45	458.3	2439.84	2500.7	1982.35	35929.9	8930.81	2959.51	29778	1.437e+06	77289.4	144510	221800	0
	燃气生产和供应业	24	0	21.177	0	1409.27	0.83998	1517.38	126.063	195.464	2526.76	4202.42	62.1543	1122.38	7366.47	7088.29	3083.43	333.634	141.567	16.2249	22.3235	706.087	27.4265	0	829.51	4765.68	0	0	90.26	90.57	0	0	17611	0	0	502.49	0	0	0	15.22	0	0	0.49	0	53874.6	816.22	119324	120141	0
	水的生产和供应业	25	3148.49	219.129	0	9145.8	201.833	9459.2	1320.26	860.061	8348.85	15587	435.884	11356.6	5163.93	2235.64	767.22	4652.48	2490.53	860.544	729.391	440.375	493.475	0	3161.51	29.4892	2229.6	7949.73	3372.18	420.76	1029.74	34255.8	13889.3	5680.65	465.19	371.4	282.21	991.41	794.9	775.76	9936.76	4852.12	1213.51	10664.5	180283	354.39	44628.5	44982.9	0
	建筑业	26	1829.75	142.161	0	1117.16	359.467	1467.96	216.206	305.962	578.431	2039.83	25.7976	1423.92	1001.93	436.162	18.5156	251.726	891.952	44.3594	79.3109	7.06873	228.175	0	215.424	3.13373	57.728	0	26329.9	1485.75	5345.54	28836.2	6551.59	15595.4	89376.1	1499.59	278.39	338.53	4967.13	1803.81	15938.2	1274.23	180.88	3654.18	216197	0	0	0	0
	交通运输及仓储业	27	81319.6	1425.93	0	86452.1	41274.2	121765	15173.4	11910.4	30188	54995.3	5223.41	118340	154696	30645.6	13864.9	75707.3	74143.5	15864	6603.13	2849.99	32767.5	0	6194.84	233.744	854.332	208535	39691.3	3261.87	10601	125623	24177.6	28246.8	3622.31	3349.33	186084	1798.73	15622.8	897.82	12629.1	6204.09	783.21	29113.1	1.68273e+06	181118	114474	295593	0
	邮政业	28	205.64	49.5237	0	331.914	170.208	1374.73	121.762	121.287	204.373	259.315	28.7814	1183.55	732.576	397.679	143.535	1104.59	526.875	321.926	168.264	74.3993	246.759	0	336.884	3.58906	44.5405	1134.31	132.71	508.74	1039.67	6160.97	1178.4	6918.66	33.26	93.78	610.35	145.24	519.96	119.86	1075.21	467.18	45.2	2791.29	31127.5	57841.3	1666.19	59507.5	0
	信息传输、计算机服务和软件业	29	1215.36	77.9654	0	27817.5	48945.6	235162	11210.2	1077.91	28591.5	46869.2	3825.33	117039	210519	201226	8618.02	189870	160834	41436.1	41020.7	13178.5	26873	0	319028	5889.11	39760.2	19444.9	23650.8	2357.26	46293.3	39204.1	20912.4	32986.2	3632.66	1134.29	1889.81	2300.86	4933.83	635.16	19863.6	3702.11	1112.95	40640.7	2.04478e+06	18099	185518	203617	0
	批发和零售贸易业	30	185485	1553.17	0	23200.7	3747.03	172119	16662.4	32705.4	31599	109309	6451.18	177513	70559.8	48961.5	41294	115931	102672	27303.7	6097.47	4395.5	28922.1	0	6257.15	48.9076	539.447	288339	39035.1	2874.46	7706.31	22254.2	142374	33408	5508.6	1881.91	1497.87	2743.37	6111.35	2675.93	19661	31175.5	2675.26	34880	1.85813e+06	451226	413174	864400	0
	住宿和餐饮业	31	11994	947.471	0	7063.46	6460.97	23403.1	7923.89	1499.7	6456.94	7678.84	745.255	23343.7	9545.98	4077.1	2925.78	10983.9	5705.07	4320.21	2459.7	1017.83	1687.47	0	3202.7	41.4884	496.408	33634.1	16044.1	1629.33	17662.1	116300	7733.78	25610.9	21142.3	1516.78	43521.6	2434.62	14247.5	1567.3	13427.5	12054.2	5472.34	67696.1	545676	808780	314104	1.12288e+06	0
	金融保险业	32	38697	1397.38	0	29809.9	22537.1	87637.4	8347.76	6022.01	18015.1	44029.1	4199.05	80376.6	35251.2	37136.5	15898.5	41519.8	12469.9	18649.2	5216.8	3082.2	8498.5	0	52305.8	29.4624	6725.3	38508.4	86432.5	913.75	35664.6	619168	23099.6	8870.43	55849.6	2552.74	4546.74	1693.5	2357.92	2029.77	3389.82	10007.5	5458.93	18449.2	1.49684e+06	69067	127713	196780	0
	房地产业	33	136.18	0	0	730.69	785.992	4075.01	308.472	3057.39	850.617	1891.02	1.31575	12254.6	293.819	197.616	76.3768	1019.16	238.903	299.133	229.373	45.3904	2824.6	0	3.09444	2.8391	1.51787	331.46	333.24	1027.88	5787.13	217276	29521.2	31126.5	147.29	617.59	12.61	0	0	1872.24	0	0	83.56	0	317460	197198	247040	444238	0
	租赁和商务服务业	34	86.85	228.246	0	759.059	4282.04	38782.7	1152.35	5899.34	5833.17	8528.85	2966.93	92317	10157.9	3210.26	4731.16	19514.6	26374.7	4762.9	1848.64	1612.54	1409.26	0	641.204	37.4976	311.033	342638	26306.9	1753.86	49385	298620	91229.5	26754.5	39182.1	11636.2	29263.3	1471.5	37743.8	618.19	6568.6	5867.08	574.81	25743.4	1.2308e+06	31.71	416.55	448.26	0
	旅游业	35	55.08	31.7654	0	130.129	424.417	194.547	15.6151	0.684787	13.2406	27.2458	2.95533	211.999	63.4102	66.0915	26.2827	154.558	162.07	80.2423	42.1653	123.087	34.5971	0	99.4879	207.335	0.130569	339.45	115.44	118.75	389.24	1762.45	1868.9	607.33	51.47	0	27628.3	0	12.15	144.55	324.58	0	577.56	1785.07	37892.4	1397	9844.74	11241.7	0
	科学研究事业	36	0	0.838848	0	1980.75	189.954	3170.16	554.216	9.70633	1447.58	210.713	42.736	5664.52	2138.71	3887.5	188.961	7785.4	12280.6	871.498	1383.09	183.13	178.782	0	642.679	8.32983	44.7037	29342.1	9.02	0	139.26	1313.45	0	10.73	0	0	0	23459.5	4808.42	7882.43	253056	22961.4	10919.5	316847	713613	0	0	0	87248.9
	综合技术服务业	37	9711.29	580.008	0	802.731	72.6961	2312.14	228.332	150.426	734.368	1112.51	36.9343	3766.8	1976.4	1428.9	470.5	636.852	171.64	546.463	227.099	50.3311	146.457	0	301.924	0.080352	17.9533	26175.8	1094.42	7.21	8.1	20542.8	94	0	488.88	618.97	0	0	115.54	0	553.79	14.68	0	11776	86973.1	0	0	0	168708
	其他社会服务业	38	30442.7	475.089	0	1207.9	1183.97	8789.12	323.51	657.908	2263.86	7603.76	300.193	8055.43	1895.75	2426.39	607.798	2273.22	5303.31	547.822	214.65	225.598	233.845	0	6085.42	13.1242	1777.72	3877.21	20031.5	65.53	1313.47	88098.8	12349.8	4559.74	4688.36	1133.16	3253.81	339.39	3346.02	1144.41	10042.7	1650.1	196.79	4972.62	243972	53906.9	103304	157211	189666
	教育事业	39	6636.48	305.784	0	2133.84	374.38	1885.92	235.266	14.0067	326.971	1256.65	170.648	2475.79	1331.22	1153.58	289.62	1398.32	1153.08	332.753	296.233	106.079	72.7523	0	694.242	18.2131	268.385	7232.94	3137.58	0	1423.38	12552.8	4776.52	6311.57	1148.12	116.35	288.9	927.62	2622.82	203.92	10409.5	3742.73	111.99	29336.7	107274	545963	384170	930133	1.53389e+06
	卫生、社会保障和社会福利业	40	76.54	142.747	0	314.209	0.138389	3245.54	8.50102	1.63289	35.4821	497.022	0	69.7501	440.119	32.8099	217.48	333.402	205.328	341.514	9.14532	0.905168	0.536627	0	28.1716	0	69.5282	0	254.85	0	0.97	229.8	537.47	254.41	0	0	0	19.75	1027.31	728.16	16538.2	879.78	1215.06	42825.4	70581.7	62664.3	237364	300028	1.07761e+06
	文化、体育和娱乐业	41	41.98	190.118	0	1488.19	751.433	5434.56	1135.58	523.864	2471.6	2155.86	293.871	7474.07	3064.1	1164.81	951.709	2156.99	903.568	961.212	522.263	286.714	473.086	0	697.891	13.4456	182.356	12901.8	990.43	0	1993.02	49920.3	2070.65	5374.28	0	753.51	220.48	6735.46	1652.47	370.52	8994.77	11614.9	1796.53	16505	155233	72611	42904.4	115515	195426
	公共管理和社会组织	42	0	0	0	0	0	0	0	0	0	0	0	0	0	0	0	0	0	0	0	0	0	0	0	0	0	0	460.56	96.4	0	0	82.78	155.57	5.65	59.29	4232.5	0	175.06	291.22	109.06	340.83	181.41	23802	29992.4	0	0	0	1.93225e+06
	中间投入合计	TII	3.33276e+06	33559.4	0	418713	174746	2.93345e+06	255819	287529	635258	1.28759e+06	168288	2.35594e+06	1.83335e+06	1.33054e+06	505021	1.73279e+06	1.42074e+06	426586	148593	84258.4	446362	0	674657	12778.8	72848.4	4.62034e+06	645583	32539	376525	1.96433e+06	1.45861e+06	370674	245680	42569	311572	58125	123286	41243	581015	547668	44633	823885	3.28604e+07	6.42303e+06	5.15651e+06	1.15795e+07	5405905
增加值	劳动者报酬	VA001	182369	3392.03	0	41210.4	12802.5	139237	8673.82	3375.6	32948.2	82355.9	2324.79	142488	114669	57360.1	14952.7	85141.4	58548.2	17802.2	9063.87	5030.87	17440.2	0	158984	855.984	18524.2	145278	394158	7222	250047	425664	98974	83551	264263	6370	5266	3118	27135	19412	105156	27837	7929	102377	3.18331e+06
	生产税净额	VA002	5552450	48843.7	0	240854	99252.5	433119	89352.2	46345.2	111531	182065	20254.2	391334	253736	204249	70790	199861	179642	64116.8	40978.2	20919.4	96682.2	0	152990	2958.06	31838.5	1024028	1394691	41727	59122	1644130	701987	239785	106279	50249	27261	30747	67666	203689	717185	421734	50244	1021213	1.63359e+07
	固定资产折旧	VA003	162197	9280.02	0	50815.8	22672.6	251207	26235.3	14902.2	71538.9	119351	22306	181795	162158	149527	37053.8	85047.9	105718	16998.1	12867.7	7617.11	50402.1	0	167297	1143.38	11893.9	245955	78229	3960	34783	425691	157745	77009	43899	3685	3720	2005	4807	10698	10571	1621	1222	14767	2.86039e+06
	营业盈余	VA004	216921	13890.8	0	77086.2	31331.7	189039	27555.1	14152.6	48284.2	90917.8	9677.76	171028	127197	93565	27727	90730.1	84292.5	23931.7	15146	7742.05	36955.9	3748.52	120223	1160.07	15383.1	232775	-32418	654.01	123928	152071	-187717	-78326	279887	21465	3201	2677	2153	67911	36105	14954	774		2.17778e+06
	增加值合计	TVA	6113937	75406.6	0	409966	166059	1.0126e+06	151816	78775.6	264302	474690	54562.8	886646	657760	504701	150524	460781	428200	122849	78055.7	41309.4	201480	3748.52	599494	6117.49	77639.7	1648036	1834660	53563	467880	2647556	770989	322019	694328	81769	39448	38547	101761	301710	869017	466146	60169	1138357	2.45574e+07
总 投 入		TI	9.4467e+06	108966	0	828679	340805	3.94605e+06	407636	366304	899560	1.76228e+06	222851	3.24258e+06	2.49111e+06	1.83524e+06	655544	2.19357e+06	1.84894e+06	549435	226649	125568	647842	3748.52	1.27415e+06	18896.3	150488	6.26838e+06	2.48024e+06	86102	844405	4.61188e+06	2.2296e+06	692693	940008	124338	351020	96672	225047	342953	1.45003e+06	1.01381e+06	104802	1.96224e+06	5.74178e+07
[truncated: 7 more columns]
