# Supplementary material for: Editorial Note: Measurement and driving factors of carbon productivity in China’s provinces: From the perspective of embodied carbon emissions
Source: PLoS One. 2025 Dec 15;20(12):e0338756. doi: 10.1371/journal.pone.0338756 (PMC12704855; doi:10.1371/journal.pone.0338756)
Supplement: S1 File — (ZIP) [file pone.0338756.s001.zip › Input-Output Tables of China's Provinces/Input-Output Tables of Various Provinces in 2002/21μ╡╖σìù.xls]

## Sheet: Sheet1
海南2002年投入产出表
(按当年生产者价格计算)
产出 投入		代码	农林牧渔业	煤炭开采 和洗选业	石油和 天然气开采业	金属矿采选业	非金属矿采选业	食品制造及 烟草加工业	纺织业	服装皮革羽绒 及其制品业	木材加工及 家具制造业	造纸印刷及 文教用品制造业	石油加工、炼焦及 核燃料加工业	化学工业	非金属 矿物制品业	金属冶炼及 压延加工业	金属制品业	通用、专用 设备制造业	交通运输 设备制造业	电气、机械及 器材制造业	通信设备、计算机 及其他电子 设备制造业	仪器仪表及文化 办公用机械制造业	其他制造业	废品废料	电力、热力的 生产和供应业	燃气生产 和供应业	水的生产 和供应业	建筑业	交通运输 及仓储业	邮政业	信息传输、计算机服务和软件业	批发和 零售贸易业	住宿和餐饮业	金融保险业	房地产业	租赁和 商务服务业	旅游业	科学研究事业	综合技术服务业	其他社会服务业	教育事业	卫生、社会保障 和社会福利业	文化、体育 和娱乐业	公共管理和 社会组织	中间使用合计	最终消费
																																														居民消费			政府消费
																																														农村居民消费	城镇居民消费	小计
部门名称		-	01	02	03	04	05	06	07	08	09	10	11	12	13	14	15	16	17	18	19	20	21	22	23	24	25	26	27	28	29	30	31	32	33	34	35	36	37	38	39	40	41	42	TIU	FU101	FU102	THC	FU103
中间投入	农林牧渔业	01	312917	0	0	101.985	15.196	179932	4206.39	733.253	29802.4	1223.79	3.856	18682	95.703	10.849	5.091	165.166	2146.61	9.635	7.636	27.621	4.652	0	628.042	43.116	360.668	38297.6	12.413	0	0	296.393	125910	0	1717.63	0	0	0	0	0	0	0	532.57	0	717889	481982	235158	717141	44270
	煤炭开采和洗选业	02	1.702	2.273	3.077	1394.79	320.247	4074.22	215.059	78.901	325.201	678.514	430.45	5871.48	11903.3	897.193	253.028	184.64	171.994	63.416	5.892	71.3	0.603	0	22343.4	3985.21	0.793	1706.16	394.496	0	0	0	245.251	0	0	0	0	0	0	0	0	0	0	0	55622.6	0	0	0	0
	石油和天然气开采业	03	0	0.39	0	2.92	0.786	65.552	2.643	1.625	1533.7	8.586	18370.6	382.156	17.803	27.668	30.107	72.189	31.4	0.173	0.269	0.297	0	0	221.537	336.192	0.005	0	0	0	0	0	564.35	0	0	0	0	0	0	0	0	0	87.99	0	21758.9	0	7684.9	7684.9	0
	金属矿采选业	04	0	0	0	3575.97	0	17.006	0.015	0.111	0	5.402	824.537	251.906	887.331	2947.28	875.122	284.882	17.958	612.461	18.581	1528.26	0	0	885.146	93.644	0.001	0	0	0	0	0	0	0	0	0	0	0	0	0	0	0	0	0	12825.6	0	0	0	0
	非金属矿采选业	05	8507.09	0	0.021	68.438	1278.45	668.502	2.446	1.541	5.91	40.854	110.593	5141.41	7785.76	132.809	205.659	20.854	65.037	5.238	1.789	76.85	0.014	0	183.875	11.551	11.497	34339.4	0.044	0	121.512	0	32.76	0	0	0	0	13.975	8.45	51.025	121.202	34.104	49.478	130.618	59228.8	3855.9	1356.2	5212.1	0
	食品制造及烟草加工业	06	206375	0	0	1.93	1.537	57727.1	6.843	37.841	151.386	51.682	6.148	10326.1	7.175	0.515	1.124	10.165	327.287	0.616	0.32	128.624	0.08	0	26.088	2.803	1.222	0	1951.42	0	346.966	3618.34	150691	0	39900.4	0	0	0	0	0	0	0	6388.16	0	478088	188214	100989	289203	0
	纺织业	07	13607.5	0.009	1.177	10.599	14.344	236.163	18472.9	22009.1	2422.66	194.726	1.217	4675.34	208.512	15.424	261.538	31.304	1317.05	6.3	5.224	2735.94	108.596	0	11.723	2.405	0.46	8.795	8.599	0	0	247.234	4951.36	115.385	0	0	0	0	0	386.719	0	0	0	0	72068.3	1927.9	33813.6	35741.5	0
	服装皮革羽绒及其制品业	08	530.518	0.156	14.561	457.525	62.44	578.734	347.106	5912.82	1239.36	530.219	19.021	3362.99	189.866	103.759	201.782	61.719	688.413	45.806	22.354	334.522	1.247	0	336.409	59.098	24.99	549.643	247.597	268.318	318.44	5405.48	3337.81	118.396	387.411	13.347	16.487	0	2.512	10.947	0.788	1.647	15.449	9.435	25829.1	36510.1	31553.3	68063.4	0
	木材加工及家具制造业	09	16219.7	0.02	10.866	245.449	53.349	605.322	18.908	59.774	17174.5	293.893	6.341	770.663	259.878	17.932	3071.28	94.164	254.438	85.729	45.766	201.47	9.152	0	114.435	18.072	4.342	40559.7	15.793	34.577	132.483	9014.1	766.446	1497.39	0	0	1.345	251.549	152.107	918.455	2181.64	613.876	890.6	2351.13	99016.6	5783.8	14104.1	19887.9	0
	造纸印刷及文教用品制造业	10	10264	0.08	7.194	171.66	135.027	14892.4	401.463	722.283	2588.31	27490	45.141	19721.9	559.219	30.28	783.989	121.615	2114.22	132.01	138.218	509.115	31.937	0	139.409	24.244	7.022	3743.77	309.729	362.363	2434.02	18469.7	8449.72	8008.51	6947.26	894.253	15.738	1058.99	1204.7	5839.97	5303.38	482.393	886.715	21424.1	166866	12170	7232.9	19402.9	0
	石油加工、炼焦及核燃料加工业	11	32400.4	0.226	388.647	289.095	286.299	1302.06	184.879	148.373	1175.32	386.328	5030.4	5761.3	923.237	3281.29	1687.59	203.675	1388.85	95.254	35.708	293.64	2.825	0	5076.3	1160.33	9.132	5965.45	102517	723.271	1425.63	6441.5	18287.3	735.707	30277.4	1454.45	0	1164.58	390.84	2561.98	7292.35	1044.87	413.806	9274.5	251482	0	0	0	0
	化学工业	12	208842	0.491	127.875	2744.5	1148.3	19883.9	5164.74	1744.93	12917.1	5643.11	803.507	247501	3541.16	532.971	4655.98	1038.48	20796.8	1700.22	882.398	1709.38	135.972	0	586.635	108.921	89.182	48988	3571.97	37.221	280.455	14162	14966.6	5461.73	2743.88	35.935	0	431.671	126.756	1544.43	1864.89	40311.5	1118.46	2736.8	680682	73985.4	42945	116930	0
	非金属矿物制品业	13	28629.6	2.368	2.868	548.684	97.06	7336.78	30.164	232.666	1346.12	241.305	32.741	7703.2	44371.7	786.281	501.995	149.643	677.816	437.206	206.75	452.398	4.377	0	650.175	80.536	16.773	241682	1.268	220.77	2.109	830.928	3363.09	0	291.676	0	0	195.649	118.306	714.354	1696.83	477.459	1950	1828.65	347912	39643	12567.1	52210.1	0
	金属冶炼及压延加工业	14	17632.5	0.28	16.214	1672.58	108.937	838.264	102.612	206.746	3489.34	1545.03	865.084	4986	1968.27	30057.7	42424.8	5161.33	18322.6	6160.61	306.831	17717.6	60.049	0	1076.09	198.552	9.189	170273	386.431	0	0	186.573	0	0	0	0	0	13.975	8.45	51.025	121.202	34.104	49.478	130.618	326182	0	1717.8	1717.8	0
	金属制品业	15	5365.89	0.622	67.896	1761.76	223.589	5992.63	116.252	378.722	6451.83	1811.38	51.933	4878.76	584.478	451.013	8471.2	1669.19	4218.03	452.708	801.908	826.171	49.843	0	390.166	105.58	92.336	157938	1373.74	8.12	290.176	4040.99	1671.6	625.101	74.072	0	0	83.85	50.702	306.151	727.212	204.626	296.867	783.709	213689	0	542.5	542.5	0
	通用、专用设备制造业	16	80211.7	1.905	307.537	5373.38	462.864	2365.07	350.964	314.752	745.758	1433.07	148.835	4437.14	1374.88	648.585	1264.76	4073.98	5838.25	1066.62	110.161	365.237	50.554	0	1439.66	269.622	77.66	12575.6	126.347	384.835	1598	2744.71	1167.74	1793.56	64.289	0	0	27.95	35.741	392.315	1986.31	128.01	98.956	261.236	136119	0	1627.4	1627.4	0
	交通运输设备制造业	17	1113.06	0.616	62.37	607.932	254.124	521.167	42.191	27.487	280.194	335.841	30.337	855.794	164.787	568.176	257.079	2218.08	199490	26.527	76.136	43.692	34.227	0	407.476	68.719	5680.82	6664.9	20809.3	41.576	1359.07	25963.4	1347.73	1996.27	0	0	13.926	27.95	16.9	102.05	242.404	68.208	98.956	261.236	272181	7470.7	21156.1	28626.8	0
	电气、机械及器材制造业	18	638.981	1.055	38.97	2440.74	229.021	885.101	80.066	74.709	323.38	523.114	57.255	1451.18	512.703	255.968	491.95	1339.47	8700.19	1525.87	613.569	151.866	32.575	0	1320.9	188.952	34.267	36653.8	7.498	2.991	17985.9	16186.1	3535.24	904.694	10.901	0	0	167.7	101.405	612.303	1454.42	409.25	677.83	1567.42	102189	2048.4	5876.7	7925.1	0
	通信设备、计算机及其他电子设备制造业	19	309.193	0.079	9.239	2927.99	29.861	198.748	12.908	17.866	55.438	337.843	8.564	669.973	132.399	23.096	113.498	291.925	410.153	281.067	10579.6	146.683	42.27	0	172.842	24.747	6.565	256.948	32.439	9.47	20649.3	11371.6	544.948	1046.81	100.766	0	0	27.95	16.901	102.05	242.404	103.697	153.352	261.236	51722.5	7350.2	16454.8	23805	0
	仪器仪表及文化办公用机械制造业	20	0.336	0.749	20.424	2857.78	90.503	432.28	72.544	28.806	912.202	290.809	29.647	635.259	349.156	141.332	81.585	129.934	1578.47	56.1	157.441	12136.6	0.586	0	387.262	86.076	24.722	4402.76	26.253	261.107	5503.57	2195.78	23.33	1189.47	393.7	0	0	148.911	54.303	338.09	863.995	209.238	165.092	2755.5	39031.7	5783.9	16002.7	21786.6	0
	其他制造业	21	690.517	0.00154882	0.317	25.181	36.925	540.254	115.309	130.192	381.58	206.873	9.454	1939.59	114.472	247.159	463.227	133.528	815.788	1551.82	329.475	1290.79	102.215	0	22.301	11.554	2.499	9686.94	1.485	0	0	13.816	2385.18	470.699	2.795	0	0	0	0	0	0	0	363.028	0	22085	0	0	0	0
	废品废料	22	0	0	0	42.295	0.16	406.26	0	0.506	112.711	1496.92	0	519.948	1624.57	3323.95	183.1	57.43	451.212	0.331	7.121	41.448	0	0	18.034	1.9	1.701	0	0	0	0	0	0	0	0	0	0	0	0	0	0	0	0	0	8289.6	0	0	0	0
	电力、热力的生产和供应业	23	13531.8	138.128	278.682	6187.07	1576.33	29234.8	1830.93	894.989	9444.16	3461.03	827.719	22034	31112.2	4148.03	1401.3	968.218	6037.44	4827	159.161	1170.76	14.945	0	51881.6	982.047	7505.42	19817.2	28950.7	1649.67	28794.4	37810	26970.6	529.432	7481.06	123.045	31.78	61.982	24.391	792.529	5672.12	1358.86	2757.91	1022.64	363496	17592.4	30287.6	47880	0
	燃气生产和供应业	24	4.863	0	0	21.154	2.664	131.137	134.974	5.423	239.222	30.244	2416.16	868.024	64.194	326.704	57.811	36.164	102.476	94.102	5.423	96.044	0.964	0	52.868	3496.61	2.67	0	5376.31	0	0	0	19353.1	0	597.608	0	17.816	0	0	0	0	0	0	0	33534.7	10724.1	26399.9	37124	0
	水的生产和供应业	25	603.733	0.258	13.801	948.534	82.7	2877.53	194.23	208.92	314.376	376.005	95.653	3741.73	686.466	306.781	139.876	117.591	694.979	1316.26	39.434	225.541	2.598	0	1585.72	32.465	290.189	9501.25	707.148	72.016	2265.08	5557.63	4224.54	164.69	2248.16	3.441	12.688	105.761	4.502	226.653	1755.21	671.121	4072.5	25.475	46513.2	3012.4	11301.3	14313.7	0
	建筑业	26	0.033	0	0.092	286.771	9.071	59.64	4.33	7.005	5.814	41.105	0.822	110.356	13.45	6.235	9.457	4.014	305.808	3.849	0.989	5.756	0.07	0	43.121	6.088	3.451	0	44.545	219.593	8761.8	9265.47	552.792	5964.59	412.428	0	35.641	167.699	101.405	612.304	1454.42	409.25	593.734	1567.42	31090.4	0	0	0	0
	交通运输及仓储业	27	71968.9	0.685	209.7	1280.82	5554.05	8170.94	443.194	738.393	1932.34	965.49	349.032	13825.7	1751.78	501.227	2335.25	534.855	27710.1	429.239	231.849	494.292	20.759	0	772.945	237.054	12.583	14294.4	66156.8	918.792	2489.21	77216.7	2351.98	12763.3	4584.92	510.68	30.734	31.056	87.896	584.468	1709.35	377.648	176.72	874.155	325630	18676.8	28117.7	46794.5	0
	邮政业	28	4536.43	0.002	0.82	14.877	7.982	78.777	15.128	37.174	140.767	53.091	4.226	541.528	28.898	6.566	40.067	16.198	57.73	10.931	10.912	19.995	0.381	0	23.24	4.726	0.675	135.924	8.777	56.361	1951.46	3966.6	505.198	987.485	2729.9	84.836	4.274	0	51.498	222.585	0.783	0.223	32.837	761.141	17151	1807.4	452.1	2259.5	0
	信息传输、计算机服务和软件业	29	4217.1	0.338	15.439	464.71	80.525	871.514	79.204	150.874	407.619	546.417	26.585	2429.88	178.177	46.719	247.017	130.468	444.32	131.211	65.578	109.988	4.28	0	259.833	61.948	30.121	3591.06	6900.64	402.066	23730	20582.7	6011.85	5105.32	3773.48	795.013	96.952	832.286	1332.9	3121.98	6351.24	923.335	1107.71	6970.58	102629	10965.1	48098.5	59063.6	0
	批发和零售贸易业	30	37739.3	0	123.5	2.908	14.108	506.703	10.63	31.982	105.109	6.939	2.605	422.123	22.863	14.962	42.817	18.681	4500.55	6.406	4.751	11.201	0	0	16.349	13.975	0.372	0	2802.69	4437.61	21178.8	0	1301.8	0	0	0	0	0	0	0	0	0	89.645	0	73429.3	99408.9	101531	200940	0
	住宿和餐饮业	31	34669.8	0.841	36.589	669.858	163.634	2493.01	105.568	338.742	590.155	1203.39	48.218	7952.56	401.439	91.007	406.852	210.399	755.814	253.217	86.756	120.263	4.653	0	259.932	68.602	22.982	3438.28	13945.9	214.315	6779.29	98199	63784.9	23690.7	25396.5	2469.27	1169.81	251.549	477.716	2768.23	5880.59	550.263	2083.21	3785.6	305839	37715.2	96558.6	134274	0
	金融保险业	32	45565.8	9.966	122.824	4322.91	335.886	6291.52	428.892	396.22	517.496	982.873	285.926	13082.7	1420.54	588.062	742.276	253.228	3298.04	534.233	70.839	306.28	0.23	0	3875.62	448.436	317.62	6808.6	27038.6	73.116	27835.3	147916	24066.5	13522.8	17367.5	36.59	4.641	4484.2	83.658	879.357	2737.27	869.627	3884.51	1571.11	363377	13495.5	20161.5	33657	0
	房地产业	33	0.009	0	0.115	1.095	10.716	643.75	47.006	156.45	296.212	58.188	6.963	633.019	19.21	34.185	78.851	23.136	92.231	10.647	40.575	146.877	1.072	0	65.939	18.738	0.026	245.248	301.934	422.945	3790.24	247038	23538.3	56510.9	9490.17	0	0	0	0	0	0	0	81.986	0	343805	68441.5	4068.5	72510	0
	租赁和商务服务业	34	82104.5	0.109	7.186	196.661	152.13	7378.43	138.174	1160.99	699.281	288.33	68.238	30999.3	563.194	77.328	792.36	237.438	3384.81	323.678	430.924	252.678	29.834	0	319.815	50.966	6.872	32543.7	53223.6	612.618	6507.6	151903	15135.1	7820.68	85241.8	14875.8	15.274	94.098	97.818	841.975	3501.43	3667.71	7037.27	2858.11	515641	2891.9	1356.2	4248.1	0
	旅游业	35	0.136	0.161	3.593	67.729	15.16	240.992	10.778	21.368	31.481	137.45	5.644	314.231	38.967	11.881	35.446	13.777	58.308	17.931	7.005	13.598	0.394	0	29.978	9.314	3.586	144.074	0	0	266.173	1805.92	9.762	4642.4	0	51.335	6728.4	62.887	108.439	644.575	1470.14	135.615	159.267	946.142	18264	1325.5	2893.1	4218.6	0
	科学研究事业	36	1837.15	0	0.51	117.441	19.535	809.995	23.084	51.368	55.486	63.165	150.292	4293.22	55.707	166.914	140.559	111.476	7879.52	71.035	588.416	74.453	4.154	0	56.912	6.022	1.383	15608.6	0	0	1254.71	15.266	0	2043.24	0	0	0	0	879.511	7146.73	27944.6	19128.1	26427.5	109998	227024	0	0	0	8142
	综合技术服务业	37	8373.73	0	0.576	13.782	2.986	89.312	9.98	16.231	6.315	288.663	23.872	432.129	74.962	138.849	62.913	26.91	481.557	21.852	12.662	20.611	0.07	0	42.682	6.7	3.539	23016.5	204.476	0	1146.43	7309.11	1203.5	0	9803.09	11592.6	0	0	13163.2	667.196	2.714	0	0	0	78259.7	964	0	964	15356
	其他社会服务业	38	20762.7	0.002	127.884	43.464	107.835	827.488	24.717	46.853	497.902	116.868	68.706	1114.06	844.488	53.257	86.683	45.919	173.068	172.369	15.684	41.655	1.362	0	1319.47	220.069	23.018	1501.05	1438.37	60.074	36.825	22417.9	2368.95	2495.21	462.042	228.921	0	126.396	77.994	48875.7	884.723	269.711	349.98	1536.37	109866	38679.1	30558.8	69237.9	52095
	教育事业	39	2348.02	0.1	3.261	311.715	27.751	221.264	13	19.412	45.483	83.642	8.938	656.436	54.51	22.648	41.652	17.721	56.347	12.186	29.034	11.104	0.555	0	98.122	21.268	7.993	382.834	751.361	0	1732.55	7732.01	283.79	1421.81	1670.95	1590.29	0	465.832	382.117	1778.39	1064.46	419.907	28.491	2197.61	26014.6	86877.4	120246	207124	177800
	卫生、社会保障和社会福利业	40	11396.3	0.389	2.829	330.782	28.972	75.306	52.25	5.038	36.48	20.968	2.477	120.716	110.42	6.775	137.961	13.239	819.43	1.56	13.836	14.018	0.042	0	16.369	73.441	2.208	0	3511.21	0	692.55	84.111	4403.89	268.03	6.988	425.298	0	3877.01	0	0.069	0.58	386.381	53.85	523.194	27515	26268	47013.5	73281.5	152129
	文化、体育和娱乐业	41	0.411	0.342	8.953	213.99	63.206	980.229	50.694	147.702	726.983	699.372	20.62	3589.29	127.743	42.519	164.445	79.216	241.745	72.603	31.107	50.713	2.17	0	91.195	26.62	10.271	1447.39	790.738	0	791.502	33142.8	5924.13	5897.9	6.289	0	0	565.831	341.366	2183.34	5915.66	1876.26	2232.18	8971.11	77528.6	7229.7	3074	10303.7	56628
	公共管理和社会组织	42	15329.5	0	0	0	0	0	0	0	0	0	0	0	0	0	0	0	0	0	0	0	0	0	0	0	0	0	70.407	0	0	0	1014.76	589.187	0	0	0	0	90.714	391.922	0	0.48	0	1.351	17488.3	0	0	0	322900
	中间投入合计	TII	1.29925e+06	162.644	2035.61	42819.4	13104.3	361482	33563.1	37298.2	99527.1	54192.6	31298.3	457686	115146	51091.9	73249.1	20372	326917	22626	16198.1	43975.3	760.307	0	97249.6	12666.9	14700.8	946768	344018	11493.8	192452	993151	545247	168381	254185	35185.1	8195.5	14741.3	19593.2	85669.8	90444.3	75167.4	65406.1	187386	7.26485e+06	1.3128e+06	1.1229e+06	2.4357e+06	829320
增加值	劳动者报酬	VA001	1.73904e+06	274.953	809.645	18438.6	5380.47	53618.3	4738.45	8407.59	13961.1	12667.7	1439.61	73176.7	10164	5504.8	8674.86	5516.02	20355.2	11784.2	1470.3	12014.6	141.717	0	31170.8	691.002	9479.44	245551	168863	3699.3	42391.6	105242	155169	75784.8	7698.5	15596.8	5598.9	9098.2	9798	70375.8	110878	43791.2	68086.4	115177	3.30172e+06
	生产税净额	VA002	81088.6	3.467	150.747	1826.42	576.655	32292.9	210.566	249.261	437.114	758.099	1770.3	15576	1368.19	285.843	3257.56	219.381	1422.14	817.382	68.929	1505.35	2.978	0	1731.54	35.955	516.691	53689.1	36224.8	16596.7	23595.2	102274	115253	55288.9	58185.9	6498.7	1999.6	0	1499.7	9898	5598.9	2999.4	8498.3	0	644271
	固定资产折旧	VA003	164891	61.101	1727.71	12872	1868.29	28081.3	1378.85	1277.44	4334.91	3882.37	967.005	24971.9	12964	1798.29	6857.42	1649.77	123166	3454.61	414.225	1163.1	24.401	0	53748.7	823.751	5011.29	40891.8	52840.7	1499.7	130474	57088.6	58488.3	51889.6	92681.5	10098	3399.3	3299.3	3499.3	12597.5	19796	6898.6	13297.3	20395.9	1.03652e+06
	营业盈余	VA004	253217	-123.185	2891.41	8995.39	-20.98	94971	5292.92	10248.5	10089	7558.05	3855.88	77835.7	6128.92	5815.5	9206.91	3564.25	79516.6	1347.64	3083.08	23996.1	104.37	0	-1217.93	189.75	993	75627.5	56125.1	-396.1	39002.1	98313.8	90049.8	16085.8	32420	7206.31	2102.4	255.713	1702.6	1922.86	8535.93	1917.15	15677.7	-123.542	1.05396e+06
	增加值合计	TVA	2.23823e+06	216.336	5579.52	42132.4	7804.43	208964	11620.8	20182.8	28822.2	24866.2	8032.8	191560	30625.1	13404.4	27996.7	10949.4	224459	17403.8	5036.54	38679.1	273.466	0	85433.1	1740.46	16000.4	415759	314053	21399.6	235463	362918	418960	199049	190986	39399.8	13100.2	12653.2	16499.6	94794.2	144809	55606.4	105560	135449	6.03648e+06
总 投 入		TI	3.53748e+06	378.98	7615.13	84951.8	20908.7	570445	45183.9	57481	128349	79058.8	39331.1	649246	145771	64496.3	101246	31321.4	551377	40029.8	21234.7	82654.4	1033.77	0	182683	14407.4	30701.2	1.36253e+06	658072	32893.4	427914	1.35607e+06	964207	367430	445171	74584.9	21295.7	27394.5	36092.8	180464	235253	130774	170966	322835	1.33013e+07
[truncated: 7 more columns]
