# Supplementary material for: Editorial Note: Measurement and driving factors of carbon productivity in China’s provinces: From the perspective of embodied carbon emissions
Source: PLoS One. 2025 Dec 15;20(12):e0338756. doi: 10.1371/journal.pone.0338756 (PMC12704855; doi:10.1371/journal.pone.0338756)
Supplement: S1 File — (ZIP) [file pone.0338756.s001.zip › Input-Output Tables of China's Provinces/Input-Output Tables of Various Provinces in 2002/22Θçìσ║å.xls]

## Sheet: Sheet1
重庆2002年投入产出表
(按当年生产者价格计算)
产出 投入		代码	农林牧渔业	煤炭开采 和洗选业	石油和 天然气开采业	金属矿采选业	非金属矿采选业	食品制造及 烟草加工业	纺织业	服装皮革羽绒 及其制品业	木材加工及 家具制造业	造纸印刷及文教 用品制造业	石油加工、炼焦 及核燃料加工业	化学工业	非金属矿物 制品业	金属冶炼及 压延加工业	金属制品业	通用、专用 设备制造业	交通运输 设备制造业	电气、机械及 器材制造业	通信设备、计算机及 其他电子设备制造业	仪器仪表及文化 办公用机械制造业	其他制造业	废品废料	电力、热力的 生产和供应业	燃气生产 和供应业	水的生产 和供应业	建筑业	交通运输 及仓储业	邮政业	信息传输、计算机服务和软件业	批发和零售 贸易业	住宿和餐饮业	金融保险业	房地产业	租赁和商务 服务业	旅游业	科学研究事业	综合技术服务业	其他社会服务业	教育事业	卫生、社会保障 和社会福利业	文化、体育 和娱乐业	公共管理 和社会组织	中间使用合计	最终消费
																																														居民消费			政府消费
																																														农村居民消费	城镇居民消费	小计
部门名称		-	01	02	03	04	05	06	07	08	09	10	11	12	13	14	15	16	17	18	19	20	21	22	23	24	25	26	27	28	29	30	31	32	33	34	35	36	37	38	39	40	41	42	TIU	FU101	FU102	THC	FU103
中间投入	农林牧渔业	01	629538	3345	0	0	0	494827	201372	0	119	5329	98	35869	411	46	6	6385	356	777	0	9	3613	0	22	0	0	98720	1680	0	0	145	105856	0	1571	0	10991	0	6	0	0	0	97	0	1601188	950201	487211	1437412	164398
	煤炭开采和洗选业	02	49398	17266	134	14210	3427	6319	6437	78	203	3038	3880	31268	115574	8125	1948	5101	3147	389	5	241	96	0	134323	3	5	21482	863	59	0	0	314	0	11	8389	0	0	0	0	0	0	0	0	435733	61426	359	61785	0
	石油和天然气开采业	03	0	52	0	296	354	1242	1827	0	0	264	0	143564	4171	5265	238	2332	3089	231	0	109	0	0	686	0	0	0	412	0	0	0	12963	0	0	0	4	0	0	0	0	0	0	0	177099	0	0	0	0
	金属矿采选业	04	0	101	0	0	0	0	0	0	0	380	1284	12957	6408	115958	134	6831	41545	20573	1079	19159	0	0	1	0	0	0	0	0	0	0	0	0	0	0	0	0	0	0	0	0	0	0	226410	0	0	0	0
	非金属矿采选业	05	2	1800	0	107	6883	1408	9	1	12	612	289	100523	131141	1427	742	1582	4833	4506	13	298	0	0	139	17	8	259910	1591	0	0	0	0	0	715	0	0	12	16	18	1493	54	103	327	520591	0	0	0	0
	食品制造及烟草加工业	06	282388	0	0	0	86	361532	465	6254	1	1473	0	34984	275	3	13	29	97	471	0	2	0	0	0	0	0	0	6224	0	16	6703	175412	0	127	66	4267	0	51	0	0	0	995	0	881934	799935	1228271	2028206	0
	纺织业	07	1	90	22	0	1	938	73339	29225	1	711	1	27603	6909	422	46	2685	6049	374	53	15	126	0	67	0	1	112	964	277	0	6551	4377	74	278	28	0	0	0	0	0	0	0	0	161340	5325	35511	40836	0
	服装皮革羽绒及其制品业	08	352	2676	296	940	404	14667	480	73371	526	755	136	5533	4108	1496	641	3942	7455	1748	330	1108	248	0	1270	110	330	11017	3423	458	1023	26776	2065	1447	658	1211	1009	32	99	16523	127	948	335	2324	192397	201021	616362	817383	0
	木材加工及家具制造业	09	9	2552	312	288	946	6024	235	689	30830	498	34	4662	5211	737	548	10231	26236	2359	498	693	4655	0	620	60	49	189728	686	137	520	5838	3117	2788	2131	320	768	215	456	16052	26879	979	1852	5893	357335	30851	81066	111917	0
	造纸印刷及文教用品制造业	10	4347	1233	289	361	818	166230	1125	2454	508	191020	139	74780	28435	4356	2197	10246	30973	9476	777	1882	3039	0	1025	474	338	31410	4073	3030	19161	47869	14416	47666	25436	32567	19030	922	5550	11944	26433	4067	6909	106900	943905	45299	5859	51158	0
	石油加工、炼焦及核燃料加工业	11	102747	3526	698	953	91	2837	957	452	290	1648	44486	37608	11734	6317	1475	12876	23335	3893	816	1287	349	0	4741	29	38	234762	275899	2163	19	19942	4890	9027	3531	1014	1552	281	2672	4537	3203	2852	500	31358	861385	0	1076	1076	0
	化学工业	12	326014	13639	695	2889	5210	123824	45698	5985	5649	21631	2862	1078522	72250	53282	24876	64219	335001	60284	7523	10819	14879	0	3696	141	2658	208864	41870	985	145	26627	13905	4026	8478	4963	1654	9761	3242	95740	23594	102437	1951	5484	2835972	0	322469	322469	0
	非金属矿物制品业	13	5861	2678	168	1007	817	25391	730	593	3191	685	260	36025	44374	18348	1733	12570	29164	7671	2175	6324	31	0	8758	227	114	1757170	1581	436	129	3126	4868	0	6654	1126	0	167	2764	252	20906	762	1440	4584	2014860	162282	40892	203174	0
	金属冶炼及压延加工业	14	52	13920	488	967	102	2477	354	291	10679	6058	283	15856	19776	1137593	163917	296701	663042	341171	5043	35708	221	0	10880	4896	207	1530964	1404	0	0	34	64	0	15466	762	469	12	48	18	1493	54	103	327	4281900	18490	0	18490	0
	金属制品业	15	733	22528	2931	551	458	23591	794	813	4415	2628	252	26050	10175	6297	17542	92524	249569	25740	9527	16777	227	0	2265	2278	109	473242	4770	17	1121	7228	4723	3094	5411	1887	0	72	916	3272	8960	326	1048	1964	1036825	5928	0	5928	0
	通用、专用设备制造业	16	21411	13828	1130	1564	618	11599	4722	648	664	2508	632	24143	23526	24655	5906	278372	180076	21835	1491	6098	604	0	10172	446	553	120745	10375	1153	3492	10288	2094	1886	31199	3	0	14592	15014	589	6102	152206	211	1423	1008573	0	2630	2630	0
	交通运输设备制造业	17	5739	3375	28	40	172	4743	362	52	199	482	182	2602	2801	2193	428	75824	4539214	860	749	6802	73	0	2159	230	183	57163	78731	73	694	112274	211	4206	924	184455	1804	24	27	462	2987	109	206	655	5094497	19916	2870	22786	0
	电气、机械及器材制造业	18	64	11286	296	456	285	5437	1557	190	444	967	322	13833	7042	12024	848	50426	106612	35864	508	4927	204	0	4188	213	318	184790	37201	604	1721	8248	1028	2125	7877	18105	114	143	7024	270	17919	653	1235	3929	551297	0	182577	182577	0
	通信设备、计算机及其他电子设备制造业	19	9	650	150	65	73	1279	846	84	69	259	47	5504	1338	633	212	162082	45675	23275	124228	24191	85	0	1101	135	90	7503	1810	10	29584	10733	922	1759	2693	2004	451	41	10905	6264	3609	193	211	2236	473008	582485	148381	730866	0
	仪器仪表及文化办公用机械制造业	20	35	1874	26	53	147	3168	209	62	184	438	145	14604	2460	1877	437	15152	17921	2359	342	168185	59	0	4926	2830	174	26584	1151	760	1297	2912	114	1477	1098	1771	432	123	6900	2250	6326	842	250	11263	303217	0	3228	3228	0
	其他制造业	21	12	3560	164	99	44	5091	643	111	65	1337	23	9366	3322	849	294	10484	5101	1258	588	2981	4882	0	413	46	39	11938	572	0	3322	49950	591	788	36	13428	0	0	5237	3077	91	370	17	1236	141425	0	12554	12554	0
	废品废料	22	0	946	0	0	0	4929	21	0	0	6899	0	1222	23514	6700	0	5111	2556	1737	0	10	0	0	16	0	0	0	474	0	0	0	0	0	0	0	0	0	0	0	0	0	0	0	54135	0	0	0	0
	电力、热力的生产和供应业	23	47214	22418	665	5256	10631	31589	27788	1166	934	11175	2512	161019	145905	147783	14225	57968	101709	9323	2952	5755	1666	0	58735	3783	27996	83512	25960	1095	7537	158760	43857	14718	56156	12991	42104	1825	4322	13237	14502	10388	2785	28779	1422695	100783	180664	281447	0
	燃气生产和供应业	24	62	0	0	0	0	2482	15	73	0	2160	397	17969	10159	4873	1743	6566	9127	1117	3	526	0	0	1805	7138	0	0	6693	77	6	0	5225	0	19911	10	2744	0	109	2386	0	0	30	0	103406	8039	109642	117681	0
	水的生产和供应业	25	53	436	113	25	1003	5325	2662	156	93	1221	616	28568	1312	2370	1200	11812	9964	842	454	1181	79	0	962	165	2522	30827	4820	257	917	27742	10906	2586	11643	1567	24747	649	1465	5683	8651	3391	1274	10180	220439	2643	64207	66850	0
	建筑业	26	2914	656	17	80	26	1166	95	11	79	86	5	864	512	321	49	1115	2148	83	105	230	2	0	243	40	37	0	18786	570	847	57002	4850	10258	689021	10919	790	143	61932	56107	17919	653	1235	3929	945845	0	0	0	0
	交通运输及仓储业	27	20134	10034	485	10293	8329	66725	7437	3895	2381	11898	841	140317	47837	48731	9040	39300	227255	27327	5246	13148	2663	0	7877	2137	1541	139815	51888	1609	12699	353830	4812	24439	9813	61459	39941	1084	8982	21164	45166	3046	2099	89040	1585757	118284	238654	356938	0
	邮政业	28	571	161	50	144	17	778	168	101	54	126	31	2565	656	273	259	1021	2523	392	237	612	77	0	114	44	26	888	79	579	403	2855	175	3637	164	295	1117	59	326	281	1043	127	111	5668	28807	102672	1076	103748	0
	信息传输、计算机服务和软件业	29	2042	1834	430	433	259	5949	939	749	379	1661	186	10331	5271	2451	1533	8570	15543	3011	1437	3297	783	0	2202	770	423	25485	17215	3916	24031	46220	4375	22544	11124	7597	28238	686	3146	10751	13977	2321	2301	38355	332765	0	298437	298437	0
	批发和零售贸易业	30	74	5736	0	16837	3402	775	0	0	458	184	0	1125	7257	235	128	304	12137	447	133	1342	19	0	23	0	4	0	2969	7883	2231	0	875	0	3361	29818	140	0	85	15359	0	0	247	0	113588	0	0	0	65046
	住宿和餐饮业	31	6023	4147	901	738	307	16613	1834	1758	905	2525	239	35580	9883	4856	3068	16136	34391	7313	3214	6587	1388	0	3241	941	777	29177	11002	770	25616	434283	5673	29048	11448	17121	25221	1057	9929	31107	51772	3382	2136	100426	952533	947	7413	8360	0
	金融保险业	32	23873	7158	1821	12815	6432	78074	15060	3778	2344	10156	1222	100966	57965	51761	21769	109151	101740	18100	10579	25618	2178	0	100389	-641	18978	65946	45965	234	242844	481260	36211	6400	146620	41544	21406	1364	2178	5334	5934	2847	6242	15621	1909236	0	0	0	0
	房地产业	33	0	238	0	0	0	3520	107	766	100	1625	1	2153	989	293	624	1209	10611	1203	581	1174	328	0	1284	5	13	1376	-34	287	24	288143	3699	25213	19123	1438	1290	0	139	7569	0	0	586	0	375677	2864	61696	64560	0
	租赁和商务服务业	34	933	4199	952	1739	833	53251	763	3267	1371	2436	240	145571	17480	8051	2774	22409	172381	8569	3827	6753	1206	0	2577	319	286	148697	15864	1988	11990	225123	15263	22212	176601	103226	19816	495	7506	12383	14528	3836	12818	47013	1301546	0	0	0	28427
	旅游业	35	0	54	10	0	2	311	37	8	0	30	7	994	160	45	19	328	271	316	85	27	0	0	1	8	0	0	311	0	8	0	0	0	22	0	38	0	1	0	0	0	0	0	3093	0	0	0	0
	科学研究事业	36	125	0	468	1077	451	8619	271	444	79	182	0	18064	2047	1031	857	23602	124590	982	7052	11808	432	0	486	0	47	98303	40	12	1746	129	0	63	0	0	0	7830	7160	4855	38989	19226	14724	135258	531049	0	0	0	71095
	综合技术服务业	37	2	289	0	75	184	479	364	497	79	1547	1	6081	1348	1524	474	8800	12331	346	312	195	8	0	259	7	31	23634	7429	0	63	2636	1	0	22115	147	0	280	940	21	0	719	0	200	93418	0	0	0	154975
	其他社会服务业	38	7061	1417	36	5229	1585	1371	460	141	23	682	184	15260	6233	6533	993	7609	14766	2409	607	2467	30	0	3087	2282	1671	23657	4531	493	1424	54578	5245	3993	9631	14595	2834	104	1284	76703	11777	1263	1393	4964	300605	28026	62174	90200	221064
	教育事业	39	3372	1688	0	199	107	2147	393	74	89	383	49	3073	1808	1577	479	3602	4295	449	273	526	132	0	779	139	171	4041	1910	0	5131	7418	666	3334	1269	5692	1507	120	517	265	4935	3160	1167	10494	77430	423175	0	423175	738479
	卫生、社会保障和社会福利业	40	7355	2232	0	66	10	238	79	1	45	109	72	7361	1025	146	306	842	1022	2878	1654	43	0	0	307	0	0	0	4565	0	0	614	274	825	125	2481	1472	634	4698	1430	32926	3650	448	49860	129793	0	742485	742485	444793
	文化、体育和娱乐业	41	19	793	287	263	136	2123	353	472	352	713	59	4873	2429	911	904	2592	4575	1622	404	690	380	0	911	149	153	9058	903	0	10511	185121	2443	3731	23451	456	6423	5188	830	642	15212	7736	8868	21728	328464	6308	193936	200244	104025
	公共管理和社会组织	42	13065	0	0	0	0	0	0	0	0	0	0	0	0	0	0	0	0	0	0	0	0	0	0	0	0	0	24882	115	5	0	3	480	137955	6179	56	12	71	842	32	108	0	596	184401	0	0	0	1487999
	中间投入合计	TII	1563604	184415	14062	80115	54650	1549088	401007	138710	67814	298519	62017	2439812	845231	1692368	284625	1448641	7182425	653580	194900	389604	44762	0	376750	29421	59890	5910520	721532	30047	410277	2670958	496483	253844	1463847	589634	262429	47927	176547	427387	427485	332705	75927	742014	35095573	3676900	5131700	8808600	3480300
增加值	劳动者报酬	VA001	2848235	171126	18472	28663	33649	259155	91338	21081	12736	57391	8572	447970	216769	287917	73897	441746	1372899	87000	41209	65700	15125	0	360671	20062	51896	1091243	324298	35605	194754	1435351	200556	508014	130806	269805	120700	25766	92818	243593	938435	221159	121931	814339	13802450
	生产税净额	VA002	112962	2076	717	68	251	6708	2207	301	236	1558	235	21632	5759	14465	1679	9576	41008	1888	1269	1631	1472	0	12831	248	481	19168	109120	4924	12568	15628	16852	27017	181906	55057	28311	590	11208	33236	627	150	7921	9866	775405
	固定资产折旧	VA003	67906	36630	25484	6845	7040	108167	10488	3632	2787	20154	2643	211922	95238	90342	20763	98120	602418	17580	11559	17459	2604	0	445320	10192	28325	259301	401322	6495	10453	67342	79047	194276	127828	65310	23830	2429	6721	34233	0	4168	17104	0	3243476
	营业盈余	VA004	195141	7098	1076	321	737	14733	645	2351	314	2592	450	53610	12559	38627	3162	36285	139849	5612	6549	3926	3373	0	1785	1789	1027	395768	324456	-4059	141536	36921	55201	52949	217113	1304	51426	110	45426	52566	934	269	-18344	10981	1898172
	增加值合计	TVA	3224244	216930	45749	35897	41677	388763	104678	27365	16073	81695	11900	735134	330325	431351	99501	585727	2156174	112080	60586	88716	22574	0	820607	32291	81729	1765480	1159196	42965	359311	1555242	351656	782256	657653	391476	224267	28895	156173	363628	939996	225746	128612	835186	19719503
总 投 入		TI	4787848	401345	59811	116012	96327	1937851	505685	166075	83887	380214	73917	3174946	1175556	2123719	384126	2034368	9338599	765660	255486	478320	67336	0	1197357	61712	141619	7676000	1880728	73012	769588	4226200	848139	1036100	2121500	981110	486696	76822	332720	791015	1367481	558451	204539	1577200	54815076
[truncated: 7 more columns]
