# Supplementary material for: Editorial Note: Measurement and driving factors of carbon productivity in China’s provinces: From the perspective of embodied carbon emissions
Source: PLoS One. 2025 Dec 15;20(12):e0338756. doi: 10.1371/journal.pone.0338756 (PMC12704855; doi:10.1371/journal.pone.0338756)
Supplement: S1 File — (ZIP) [file pone.0338756.s001.zip › Input-Output Tables of China's Provinces/Input-Output Tables of Various Provinces in 2002/23σ¢¢σ╖¥.xls]

## Sheet: Sheet1
四川2002年投入产出表
(按当年生产者价格计算)
产出 投入		代码	农林牧渔业	煤炭开采 和洗选业	石油和 天然气开采业	金属矿采选业	非金属矿采选业	食品制造及 烟草加工业	纺织业	服装皮革羽绒 及其制品业	木材加工及 家具制造业	造纸印刷及文教用品制造业	石油加工、炼焦 及核燃料加工业	化学工业	非金属矿物制品业	金属冶炼及 压延加工业	金属制品业	通用、专用 设备制造业	交通运输 设备制造业	电气、机械及器材制造业	通信设备、计算机 及其他电子设备制造业	仪器仪表及文化 办公用机械制造业	其他制造业	废品废料	电力、热力的 生产和供应业	燃气生产 和供应业	水的生产 和供应业	建筑业	交通运输 及仓储业	邮政业	信息传输、计算机 服务和软件业	批发和零售 贸易业	住宿和餐饮业	金融保险业	房地产业	租赁和商务服务业	旅游业	科学研究事业	综合技术服务业	其他社会服务业	教育事业	卫生、社会保障 和社会福利业	文化、体育 和娱乐业	公共管理 和社会组织	中间使用合计	最终消费
																																														居民消费			政府消费
																																														农村居民消费	城镇居民消费	小计
部门名称		-	01	02	03	04	05	06	07	08	09	10	11	12	13	14	15	16	17	18	19	20	21	22	23	24	25	26	27	28	29	30	31	32	33	34	35	36	37	38	39	40	41	42	TIU	FU101	FU102	THC	FU103
中间投入	农林牧渔业	01	2.99223e+06	10411.9	0	80.9005	1411.48	2.75943e+06	203622	37990.2	181215	181168	0	44029.1	844.665	13470.2	12.2677	392.62	0	451.283	401.011	0.367089	29110.7	0	0	11470.9	0	69887.1	37245.5	0	0	699.581	442377	0	2551.5	2401.7	0	0	33826.9	45603.6	0	0	0	15257.6	7.11759e+06	4.5e+06	1.20221e+06	5.70221e+06	318760
	煤炭开采和洗选业	02	230118	146920	373.704	248.388	21356.8	36837.2	4953.38	960.441	6681.4	36023.9	39770.4	47942.1	208397	126686	7340.32	3737.61	3190	374.397	458.867	108.412	3624.15	0	305024	4565.8	39.0985	12688.1	14676.1	1.49765	0	0	15884.5	0	0	0	0	0	0	13979.7	0	0	0	19511.7	1.31247e+06	108279	0	108279	0
	石油和天然气开采业	03	45.8463	9398.88	0	1175.72	2099.38	5941.38	466.764	0	50.4194	57.9747	33242.2	252841	11630.7	712.84	2985.43	1032.09	2137.04	0	0	0.20766	0	0	29478.4	69.6538	0	0	0	0	0	0	7721.4	0	0	0	0	0	453.347	3173.5	0	0	0	0	364714	0	64876.6	64876.6	0
	金属矿采选业	04	0	5.67256	0	18094	0	0	0	0	0	0	813.007	23011.4	6970.42	415351	179.547	1734.65	35724.5	0	1317.43	0.0789885	24954.8	0	2506.22	0	0	0	0	0	0	0	0	0	0	0	0	0	0	0	0	0	0	0	530663	0	0	0	0
	非金属矿采选业	05	0.630474	11041.5	210.807	11.5943	67918.6	39902.1	267.699	586.25	64.2136	642.549	322.367	86962.3	262389	52789.1	46.2531	1310.23	430.647	261.396	57.8082	8.0846	0.229202	0	2155.89	0	64.8163	1.10014e+06	3440.64	0	0	0	0	0	0	0	0	48.027	22.6006	3163.92	3481.58	206.221	221.784	3285.55	1.64145e+06	33833.3	0	33833.3	0
	食品制造及烟草加工业	06	1.23562e+06	0	0	0	0	806203	0	72575.1	0.0556908	1495.39	0.201891	49071	26.0178	70.1814	451.597	292.43	80.3109	31.0631	0	0	0	0	7.2672	0	0	0	2185.82	0.0003835	0	2633.92	657671	0	922.287	64.0956	0.277972	0	240.678	21757.8	0	0	9275.96	83773.6	2.94445e+06	1.6356e+06	1.89059e+06	3.52618e+06	0
	纺织业	07	1.92916	1478.87	20.686	48.5046	2229.29	5145.66	205365	85439.3	5986.54	2346.08	7.76424	37841.5	7574.05	782.696	406.53	710.315	8843.41	5853.05	315.888	5.67852	19015.2	0	820.225	3.46629	14.1577	159.74	5807.1	229.069	1338.64	2038.66	18760.7	667.51	112.313	198.959	0	0	0	13153.6	0	0	274.964	26451.1	459448	103512	177436	280948	0
	服装皮革羽绒及其制品业	08	25.7413	10336.7	3369.33	1030.72	3253.08	10302.2	1924.69	152310	29496.8	2501.96	404.581	10195.8	30877.5	13113.3	2991.97	7548.14	9574.88	2427.68	19512	528.612	266.411	0	9177.31	1957.78	1185.04	36675.9	6471.28	591.381	3135.06	10708.8	17178.3	10583.1	1054.85	466.331	2136.82	41.7536	2984.19	31103.1	10395.8	1384.47	434.217	1823.41	461481	353022	489603	842625	0
	木材加工及家具制造业	09	3844.89	22529.3	7573.28	617.414	1681.12	8253.65	583.676	211.451	199664	4899.63	208.532	5420.54	35657.7	2050.26	3791.81	3028.72	13564.4	9483.1	19731.8	242.094	5608.03	0	3087.8	72.3763	229.815	274158	7799.26	564.618	1250.75	3862.04	11529.8	27328.1	204.584	255.308	0	1186.4	867.291	12789.5	29146.9	5094.24	5950.55	104795	838818	119791	161667	281459	0
	造纸印刷及文教用品制造业	10	12498.9	2785.76	5065.88	379.044	4014.08	335415	4817.12	2502.77	43359	580914	217.846	45445.2	38897.3	4518.44	12891	6977.33	15270.1	8010.23	59656.6	1204.77	2235.28	0	9279.94	681.259	839.442	31259.3	13560.3	15487.3	30582.6	14402.7	16689.9	135802	8152.96	40177.6	1669.15	5280.23	20039.1	32992.2	211947	13171.4	133628	234075	2.15679e+06	11512.9	64194.4	75707.3	0
	石油加工、炼焦及核燃料加工业	11	161.035	9964.75	2211.38	9899.75	3575.52	16459.4	4601.62	635.856	5012.26	4395.15	11308	88976.2	42612.8	110220	11025.8	21766.7	19927.3	7729.07	5010.4	670.131	917.631	0	7404.06	520.845	382.396	512891	686487	5492.12	5729.64	22260.1	14742.7	21613.2	1791.08	2652.87	881.474	3780.09	30921.2	12584.1	46257	10959	5177.97	11211.4	1.78082e+06	428.931	0	428.931	0
	化学工业	12	944451	43682.4	15836.2	10989.9	52027.7	292525	153554	74392.7	142653	130159	2040.49	1.46901e+06	246619	102128	36897	68110.7	94634.4	41661.5	199569	11472.3	31161.1	0	28444.7	12432.9	7678.89	459000	101072	2182.28	11.8421	7128.62	22696.6	48186.9	47.3932	833.79	3314.72	2884.95	1350.94	121515	76919.5	549376	11818.6	41129.3	5.6616e+06	56471	148350	204821	0
	非金属矿物制品业	13	373.028	4811.86	8459.72	723.589	2165.35	170435	776.985	298.103	9330.9	3423.16	583.8	35021.5	804580	122479	2043.77	13501.1	7134.73	174013	6676.37	1157.97	12146	0	15856.3	114.464	430.383	2.48387e+06	9166.49	39.894	0	290.756	10726.2	0	8289.24	4483.39	0	896.876	11616.3	174339	65016.5	3851.05	4156.62	42774.2	4.21605e+06	637286	140935	778221	0
	金属冶炼及压延加工业	14	0.978786	24253.8	3327.02	6169.24	12749.6	19258.4	4412.19	373.726	4035.09	6334.14	9765.31	34304.4	173332	1.43368e+06	454099	335230	288418	169401	103150	16515.8	16444.7	0	18314.2	6912.55	347.94	1.9448e+06	9602.69	1.54638	0	82.6662	366.885	0	4975	0	0	61.1194	1243.05	4026.42	4430.68	262.438	282.243	4181.2	5.11515e+06	39155.1	0	39155.1	0
	金属制品业	15	26167.2	15798.6	7325.2	4103.34	25036.3	37182.3	2614.68	469.582	13504	9166.12	454.244	34063.8	85336.1	13348.4	174355	254083	93517.7	82784.2	39053.3	11310.4	1457.04	0	14281.7	472.859	657.144	393772	4899.99	4606.56	1184.53	6007.84	7296.63	7400.52	5183.59	10768.8	0.0290672	344.958	162.331	22725.1	25006.8	1481.2	1829.4	23598.7	1.46281e+06	13135	18191.3	31326.3	0
	通用、专用设备制造业	16	33874.9	31614.9	29756.4	5696.71	26749.5	35902	4570.24	1336.31	4681.37	18611.5	1775.34	40466.7	64247.8	93852.5	15022.6	361520	47446	26954.7	46857.2	5224.33	4910.83	0	40792.4	8632.85	4866.67	309425	8818.61	639.4	5944.37	2202.98	4785.32	5908.29	8836.42	136.46	2480.6	574.374	727.537	37751.2	79864.7	133665	1105.47	7770.81	1.566e+06	54957	8774.53	63731.5	0
	交通运输设备制造业	17	1620.19	4551.94	14459	1508.19	15449	12580	331.497	325.252	2311.16	3499.32	566.212	8314.19	25206.6	16468.5	2037.25	3686	251379	836.014	28098.9	412.351	224.769	0	18929.3	1075.52	1534.76	155305	453504	5161.96	6132.12	20593.5	259.147	13371.1	140.912	2540.74	0.234659	117.541	1167.89	34637.4	8520.82	504.704	551.955	84515.3	1.20243e+06	208913	82051.9	290965	0
	电气、机械及器材制造业	18	9.51952	13069.6	14705	1432.87	10262.1	16340.7	1343.04	526.758	1948.25	4595.55	776.217	10922.1	30123.2	29547.6	3455.38	44505.3	33644.6	87605.2	90271.1	2065.35	417.295	0	51972.1	1087.66	1273.43	498865	14918.2	168.627	57468.9	24425.7	4408.19	9824.11	6339.83	269.015	0.495758	712.861	7140.21	55628.1	51676.8	3060.92	3429.61	48767.1	1.239e+06	73972	84466	158438	0
	通信设备、计算机及其他电子设备制造业	19	4.7176	1251.38	2650.55	202.306	17745.7	3802.77	204.246	204.28	443.123	2500.95	138.757	3136.35	5555.15	3954.78	1171.6	14001.5	9039.43	28062.6	495897	1466.68	123.85	0	4935.87	321.674	447.858	13496.6	3963.35	712.72	219884	15841.4	2272.42	16368.4	145.18	2027.46	2.70138	409.201	1440.8	17486.9	64220.2	1699.72	8221.69	71801.9	1.03726e+06	160889	525483	686372	0
	仪器仪表及文化办公用机械制造业	20	19.2831	2428.77	7020.71	575.711	9076.92	8374.57	241.147	199.816	797.721	2023.33	343.893	4881.64	6235.9	9665.81	1201.79	6526.22	3069.83	19574	33571.6	930.689	142.627	0	12655	557.154	1146.9	60294.4	9543.5	179.772	46056.5	255.073	854.439	11658.2	327.234	303.363	375.318	999.322	1799.95	10215.1	22619.6	3529.38	1101.1	8020.31	309394	4392.07	15112	19504.1	0
	其他制造业	21	3966.66	2801.57	600.874	637.311	12676.1	6787.48	814.275	261.367	626.571	4273.35	118.879	6429.53	5318.83	14653.7	1896.16	5933.16	3583.45	1665.58	4497.32	190.165	543.438	0	4148.31	544.601	249.911	42637.2	1776.33	230.103	2060.35	2274.36	924.887	4367.42	1.69217	8.80079	0	40.1673	150.67	3673.68	2071.58	130.1	233.72	514.323	144314	57358.5	100900	158258	0
	废品废料	22	2864.05	4697.25	777.396	5193.32	5299.86	8210.52	3350.54	1836.95	3425.04	5810.91	3662.25	18977.5	4879.12	47820.3	4576.57	9565.55	7364.04	3476.23	2911.07	12.485	3760.05	0	8532.22	29.5477	133.589	399.102	7270.82	277.582	4244.88	13317.3	1756.22	9315.85	1319.24	299.639	0	0	13.3173	55358.3	404.096	296.309	878.108	0	252317	0	0	0	0
	电力、热力的生产和供应业	23	128852	48032.8	44203	15589.8	131288	95524	28592.2	5671.8	23804.4	60743.9	10492.5	296304	397376	319389	41494.9	51287	53968	10850.3	52053.3	7122.15	5695.81	0	8795.41	10769.1	27900.4	128829	315960	1239.36	42324.5	20180.9	144802	57785.8	1687.3	7509.42	9404.8	7300.66	5427.63	37232.8	175055	18659.4	48190.7	60425.8	2.95782e+06	207225	222200	429425	0
	燃气生产和供应业	24	0	0	0	0	14.8251	361.781	150.395	0	0	158.065	23.6802	3339.33	15822.2	8822.95	774.408	372.24	230.598	255.118	84.9741	0.0928968	126.352	0	953.23	9927.37	888.464	0	534.024	21.2428	0	0	4130.35	0	0	81.084	249.775	0	229.973	1052.63	0	328.492	22.6016	0	48956.3	8574.98	117643	126218	0
	水的生产和供应业	25	21.4408	3603.61	541.126	167.838	601.338	5269.23	1406.31	238.311	244.121	1187.2	646.603	8089.09	5584.32	5219.33	2430.25	2224.11	2017.16	688.455	5855.91	265.769	393.346	0	11574.7	762.736	2610.14	12096	2742.86	230.603	1548.64	2913.08	6096.83	6300.86	284.62	135.848	2120.33	918.892	948.627	2854.56	6120.15	2773.53	713.846	2311.71	112753	6260.84	68400	74660.8	0
	建筑业	26	59.6629	202.45	819.508	47.3546	210.706	617.896	100.486	12.5898	95.5663	220.949	87.6649	699.908	675.807	282.412	175.492	372.404	627.554	155.539	250.072	31.3198	109.712	0	774.206	15.2838	94.6688	188485	8397.04	152.549	3298.73	1909.36	4765.67	7598.73	63134.1	757.207	5492.06	234.852	4502.76	49065	22652.5	1008.42	1419.04	43749.8	413362	0	5268.57	5268.57	0
	交通运输及仓储业	27	8359.83	128793	130863	31225.6	281565	308725	23447.4	10500.4	30150.4	51936	5224.49	226041	314780	344127	49330.7	112044	60407.1	40249.8	166643	4541.37	16400.7	0	133490	4222.96	2494.49	396173	565152	13905.6	53655.2	792798	49502.4	96973.6	23631.9	31411.3	40317.6	6948.63	25898.3	21769.7	81101.8	9391.04	12093.7	223054	4.92934e+06	258843	156695	415538	0
	邮政业	28	378.719	682.711	204.497	279.033	980.229	4002.59	556.214	170.255	583.094	517.527	155.844	5636.94	2569.77	1091.94	954.569	1404.69	1388.39	1063.03	1860.18	124.588	90.6703	0	1090.67	107.071	149.193	1693.88	1171.89	13612.5	2835.69	2966.62	265.187	16467.4	51.1187	1935.09	98.9837	738.369	675.727	1712.83	4845.9	548.329	750.641	18583.3	94995.9	61826	4100	65926	0
	信息传输、计算机服务和软件业	29	346.739	11827.2	10207.2	2374.77	29942.1	47893.9	4037.21	3612.26	7287.05	12156	1458.12	39667.3	55785	16688.4	10811	18574.9	25514.2	9345.56	65802.1	3399.77	2315.22	0	44982	1900.02	3543.21	65784.4	138145	4569.73	299465	27553.7	34329.3	222718	6123.77	15130.7	2724.7	21150.2	42074.5	84037.9	174036	18951.4	70425.2	163869	1.82056e+06	75554.8	375533	451088	0
	批发和零售贸易业	30	221571	38573.8	14224.8	5266.46	38923.8	156317	21762.6	24607.8	47339.6	69786.6	7071.86	202514	173161	202663	46909.5	84319.3	68591.1	54208.5	130884	4992.37	10507.8	0	141519	8086.27	5847.49	616368	109043	3760.46	44739.4	58759.9	77025.1	69742.5	18999.5	16258.5	4781.44	7580.92	15552.9	64277.7	63259.9	72974.8	44763.2	115585	3.18312e+06	208772	174724	383497	0
	住宿和餐饮业	31	6542.18	16846.8	11366.8	5191.83	75481.4	90795.3	9240.97	3462.19	10747	16025.4	1682.68	106726	70012.1	43016.7	13923.6	40712.7	31133.9	25715.7	71031	3284.9	5066.47	0	51993.1	5087.49	3134.71	136713	67520.8	4044.28	34097.5	128060	24190.1	332447	45387	39216.9	74971	13151.5	46081.8	85714.3	90613.6	9472.24	14342.9	214346	2.07859e+06	666011	887731	1.55374e+06	0
	金融保险业	32	152095	65449.2	10668.8	15166.7	128424	145182	24506.2	16881.8	39353	64742	4882.2	167782	111220	115070	31782.1	70201.2	101859	27736.2	132224	9041.52	12613.5	0	1.01942e+06	2359.83	24308.9	147616	208560	3653.7	21144.4	216017	98436.4	90448.4	126713	14928.2	6216.78	4233.1	8292.9	36138	40099.6	7104.22	15979.9	46636	3.58518e+06	33391.6	119000	152392	0
	房地产业	33	126.19	108.416	0	34.2298	0	3805.99	505.055	117.577	1705.38	1215.63	11.9873	4903.65	5318.69	3418.72	5.81181	2968.61	1164.44	2284.87	535.984	53.5518	1689.91	0	106.421	0	0	744.026	1358.06	3151.62	5633.12	65340	150964	216679	33571.5	5044.85	171.928	0	339.921	330132	35224.9	46840.8	2003.16	0	927280	763699	408700	1.1724e+06	0
	租赁和商务服务业	34	2.37112	9155.18	24909.9	786.244	10571.7	88631.7	1404.78	2106.08	12199.3	16824.5	392.133	32334	27381.2	8044.8	2210.93	11295.6	8745.52	7526.14	87946.8	844.355	594.065	0	5904.6	191.009	529.226	22445.4	17974.7	487.465	33465.8	59669.6	68583.9	57860.4	9817.51	22679.8	8826.06	3377.17	7517.36	8798.4	14442	24042.5	11136	20427	752083	0	2.00048e-07	2.00048e-07	0
	旅游业	35	510.409	823.641	0	1.52257	11888.7	2250.55	185.123	91.0654	348.54	1128.55	4.59611	5441.94	1700.14	1203.69	519.145	4828.5	734.022	3128.93	470.257	156.617	0	0	426.069	155.664	5.44814	0	0	1407.22	0	0	0	0	0	1423.23	13596.1	0	0	0	0	0	1615.14	28063.9	82108.6	38076.5	150615	188691	0
	科学研究事业	36	914.573	440.184	0	172.959	291.421	45396.4	996.315	437.14	145.234	1675.05	70.5661	19498	8056.04	30146.5	4535.79	18185.2	26011.8	19044	115847	3544.57	0	0	1373.95	1048.12	178.289	3781.55	630.358	224.643	0	2054.22	0	4553.99	0	0	0	42963.4	1891.98	11337.9	2474.21	5751.9	5330.35	2847.18	381851	0	9.99775e-08	9.99775e-08	3527.1
	综合技术服务业	37	36645.2	6558.08	35.5464	344.939	1182.94	6305.74	1509.7	818.892	1499.13	18906.4	1872.67	7112.68	30091.6	17690	2565.22	4804.39	7070.82	9265.56	4887.96	655.799	161.349	0	4213.96	0	119.769	54850.1	8121.53	0	7676.52	15726.8	1687.79	0	0	24.9621	0	2343.24	21317	532.33	171.9	188.897	182.719	6383.39	283525	12113.3	-1.00117e-07	12113.3	509047
	其他社会服务业	38	6816.77	7246.95	49492.4	1299.32	20807.8	160135	3924.95	1107.2	21458.9	7037.79	1022.88	73966.2	53050.5	37997.5	5698.36	22609	19009.1	16340.1	153047	1926.19	2379.61	0	46009.4	3938.6	3106.37	52228.2	24530.2	2591.89	22376.1	133251	43541.1	160154	33269.7	135297	44035.4	2905.78	11722.1	44162.4	74679.9	11187.5	11162.2	38554.4	1.56508e+06	214988	217155	432142	1.05443e+06
	教育事业	39	4841.19	14057.1	4531.01	1968.23	15155.1	13574.8	1258.3	709.589	348.862	6198	625.623	14238.8	13432.2	10167.6	3439.27	7315.18	10893.4	2895.63	17148.2	1353.68	1401.83	0	14416.5	99.2729	2052.01	8555.72	21202.7	0	0	10554.5	7583.6	67362.3	2345.02	1488.28	1.8413	8412.94	9682.25	15886.8	98917.6	7628.92	2238.24	55305.8	479288	885759	771600	1.65736e+06	1.00315e+06
	卫生、社会保障和社会福利业	40	2312.06	0	0	0	0	0	0	0	0	0	0	0	0	0	0	0	0	0	0	0	0	0	0	0	0	0	0	0	0	307.596	2079.28	3881.42	25.5597	22.6323	0	7227.75	1372.82	2248.39	65346	31186.5	2438.54	4677.26	123126	528187	793200	1.32139e+06	288291
	文化、体育和娱乐业	41	196.566	1988.65	1292.64	665.401	4639.03	5725.14	912.271	411.331	927.38	1688.3	198.8	5503.31	7706.53	4519.6	1301.37	2679.64	3902.61	1019.52	7874.39	332.352	497.918	0	3192.49	855.388	587.882	22340.7	2583.94	158.265	3960.55	12529.2	1498.78	12539	16178	566.763	11729.5	32929.6	40000.7	7018.5	60415.6	15313	124788	16905.4	440074	71010.2	302701	373711	164094
	公共管理和社会组织	42	4062.09	0	0	0	0	0	0	0	0	0	0	0	0	0	0	0	0	0	0	0	0	0	0	0	0	0	12019.3	0	0	0	472.459	5509.67	504.353	68.0036	0	184.063	4915.53	226.365	368.66	372.445	469.425	818.678	29991.1	0	0.0240001	0.0240001	3.43681e+06
	中间投入合计	TII	6.06255e+06	728225	427104	149401	1.04875e+06	5.8158e+06	723311	504393	853524	1.33699e+06	142445	3.57706e+06	3.39103e+06	3.79692e+06	957741	1.62139e+06	1.37124e+06	902427	2.17146e+06	95198	217108	0	2.07803e+06	101050	99072.9	1.02584e+07	2.90786e+06	89777.6	961245	1.69962e+06	1.97886e+06	1.75142e+06	432119	361868	235600	179979	364613	1.53186e+06	1.7118e+06	1.0124e+06	558638	1.8958e+06	6.61041e+07	1.22128e+07	9.9501e+06	2.21629e+07	6.7781e+06
增加值	劳动者报酬	VA001	9.23583e+06	498137	25369.9	79570.6	168428	925523	178489	83573.4	96577.3	257746	22852.2	675992	768499	625779	226545	334590	355304	176052	432645	50340.1	45946.4	0	990804	11803.5	65901.4	2576300	1.25301e+06	33400	439300	1605800	759600	770800	89000	275388	28000	151700	347700	1.00317e+06	1157300	551900	337000	1376200	2.90879e+07
	生产税净额	VA002	300065	70494.8	13122.1	23569.8	140753	910749	37203.2	20305.3	50254	102899	4138.35	212743	239087	214525	137196	101562	77285.9	41640.8	103341	3656.32	21747.2	0	89360.4	25832.2	6468.76	451600	325155	2300	76500	234600	236300	346700	100900	13960.6	1000	4700	7400	13078.5	235600	9200	9600	21000	5.03759e+06
	固定资产折旧	VA003	278548	98780.7	195271	22929.8	158586	331133	61737.9	49992.6	71828.3	102463	11458.1	307695	343547	240370	82026.3	108973	99256.8	50636.6	61091	9285.55	19030.1	0	245075	4590.13	25395.3	300800	657292	31500	568200	339900	171700	332300	1264900	38748.4	2800	31500	68700	157521	10600	64800	36900	156300	7.21416e+06
	营业盈余	VA004	664467	22827.6	81141.5	8747.55	126385	594293	2081.17	19807.7	85829.4	127330	6367.49	428223	304987	293874	63300.6	173049	124955	88295.6	169296	2209.25	1893.55	252317	162620	32358	-7113.38	980500	205922	4221.91	230647	238575	487632	545675	214080	62418.1	3399.89	17498.7	16285.7	401379	24893.1	94803.3	36619	17499.9	7.41159e+06
	增加值合计	TVA	1.04789e+07	690240	314904	134818	594151	2.7617e+06	279511	173679	304489	590438	44816.1	1.62465e+06	1.65612e+06	1.37455e+06	509067	718175	656802	356625	766374	65491.2	88617.2	252317	1.48786e+06	74583.7	90652.1	4.3092e+06	2.44138e+06	71421.9	1.31465e+06	2.41887e+06	1.65523e+06	1.99547e+06	1.66888e+06	390515	35199.9	205399	440086	1.57515e+06	1.42839e+06	720703	420119	1.571e+06	4.87512e+07
总 投 入		TI	1.65415e+07	1.41847e+06	742008	284218	1.6429e+06	8.5775e+06	1.00282e+06	678072	1.15801e+06	1.92743e+06	187261	5.20172e+06	5.04715e+06	5.17147e+06	1.46681e+06	2.33957e+06	2.02804e+06	1.25905e+06	2.93784e+06	160689	305726	252317	3.56589e+06	175634	189725	1.45676e+07	5.34924e+06	161199	2.27589e+06	4.11849e+06	3.63409e+06	3.74689e+06	2.101e+06	752383	270800	385378	804699	3.107e+06	3.1402e+06	1.7331e+06	978757	3.4668e+06	1.14855e+08
[truncated: 7 more columns]
