# Supplementary material for: Editorial Note: Measurement and driving factors of carbon productivity in China’s provinces: From the perspective of embodied carbon emissions
Source: PLoS One. 2025 Dec 15;20(12):e0338756. doi: 10.1371/journal.pone.0338756 (PMC12704855; doi:10.1371/journal.pone.0338756)
Supplement: S1 File — (ZIP) [file pone.0338756.s001.zip › Input-Output Tables of China's Provinces/Input-Output Tables of Various Provinces in 2002/24Φ┤╡σ╖₧.xls]

## Sheet: Sheet1
贵州2002年投入产出表
(按当年生产者价格计算)
产出 投入		代码	农林牧渔业	煤炭开采 和洗选业	石油和 天然气开采业	金属矿采选业	非金属矿采选业	食品制造及 烟草加工业	纺织业	服装皮革羽绒 及其制品业	木材加工及 家具制造业	造纸印刷及 文教用品制造业	石油加工、炼焦 及核燃料加工业	化学工业	非金属矿物制品业	金属冶炼及 压延加工业	金属制品业	通用、专用 设备制造业	交通运输 设备制造业	电气、机械及器材制造业	通信设备、计算机 及其他电子 设备制造业	仪器仪表及 文化办公用 机械制造业	其他制造业	废品废料	电力、热力的 生产和供应业	燃气生产 和供应业	水的生产 和供应业	建筑业	交通运输及仓储业	邮政业	信息传输、计算机服务和软件业	批发和零售 贸易业	住宿和餐饮业	金融保险业	房地产业	租赁和 商务服务业	旅游业	科学研究事业	综合技术服务业	其他社会服务业	教育事业	卫生、社会保障 和社会福利业	文化、体育 和娱乐业	公共管理 和社会组织	中间使用合计	最终消费
																																														居民消费			政府消费
																																														农村居民消费	城镇居民消费	小计
部门名称		-	01	02	03	04	05	06	07	08	09	10	11	12	13	14	15	16	17	18	19	20	21	22	23	24	25	26	27	28	29	30	31	32	33	34	35	36	37	38	39	40	41	42	TIU	FU101	FU102	THC	FU103
中间投入	农林牧渔业	01	736675	22081.1	0	769.53	155.4	749475	4707.31	0	19642.1	3961.44	0	251103	767.83	1126.77	129.22	48.42	17.93	4.01	0	0	24745.6	0	76.03	0.01	27.56	4449.31	1546.44	0	0	61.05	177455	0	412.04	0	12.56	0	0	2.06	0	0	49.95	0	1.9995e+06	1.82128e+06	286482	2.10776e+06	117237
	煤炭开采和洗选业	02	63090.1	45162.5	0.2	888.87	352.43	4313.45	168.88	69.3	183.28	1536.22	17181.1	50156.4	46496.4	50402.7	779.97	812.76	2357.67	138.79	134.95	109.06	13.22	0	261478	16253.2	7.01	44750.6	3502.29	7.17	0	0	2937.09	0	0.92	0	15.18	0	0	164.33	0	0	0	0	613464	31673.8	3810.29	35484.1	0
	石油和天然气开采业	03	0	2850.02	0	156.46	0	0	0	0	0	0	0	46540.9	0	229.59	0	8.13	15.34	0	0	0	0	0	202.68	0.01	0	0	0	0	0	0	0	0	0	0	0	0	0	0	0	0	0	0	50003.2	0	0	0	0
	金属矿采选业	04	0	27.49	0	22714.7	0	0	0	0	0	16.96	0	0.62	2494.73	359051	5308.12	516.65	9.71	3271.48	0	0	0	0	0	0	0	0	0	0	0	0	0	0	0	0	0	0	0	0	0	0	0	0	393411	0	0	0	0
	非金属矿采选业	05	0.01	440.05	0.14	3.98	19281.4	8864.77	3.27	7.41	19.2	130.2	0.63	42786.9	46515.1	44053.8	2329.93	94.43	207.26	12.59	6.09	1.58	3.3	0	21.19	0.66	35.32	60820.7	7207.75	0	0	0	21.16	0	0	0	1.67	2.02	1.15	5006.41	310.96	117.57	14.11	224.19	238547	0	0	0	0
	食品制造及烟草加工业	06	4831.11	0	0	0	0	181099	0	0.23	1.24	136.93	0	8334.22	7.52	443.21	719.93	15.35	65.84	61.33	75.02	7.97	0	0	0.9	0	0	0	1375.08	136.35	0	2234.58	225031	0	62.31	13.54	16.63	0	0	6.54	0	0	42.54	0	424719	726784	468543	1.19533e+06	0
	纺织业	07	0.01	599	0.01	22.26	14.56	2188.37	3162.22	42937.5	701.06	79.49	1.57	32392	1186.14	702.39	2711.84	419.81	243.17	20.29	6.07	8.09	0.01	0	29.23	1.26	11.78	69.79	650.3	13.66	0	744.81	1919.85	21.82	0	197.03	43.78	0	0	251.75	0	0	0	0	91350.9	57774	155917	213691	0
	服装皮革羽绒及其制品业	08	0.99	1430.89	1.35	56.47	334.01	1711.4	124.72	4487.61	135.37	341.1	80.98	3278.98	2242.05	2556.08	476.46	938.26	810.81	232.09	311.49	71.43	61.81	0	1138.05	97.18	130.74	14975.2	484.68	238.88	12757.7	4125.63	1348.85	186.46	0.45	291.32	4.99	52.86	18.48	128.05	189.93	11.45	0.38	113.9	55979.5	29354.2	44699.5	74053.7	0
	木材加工及家具制造业	09	0.67	1903.79	4.05	100.72	131.64	1056.91	18.05	101.62	10000.6	1427.14	205.98	1876.9	2329.76	1322.39	1390.51	209.58	1083.21	439.8	212.42	71.39	64.3	0	392.38	48.87	52.42	13915.8	779.24	294.86	671.35	3047.7	1273.93	5560.05	5.14	242.49	3.77	39.31	51.5	1517.4	6055.43	2289.54	274.74	4365.7	64833	22242.1	21720.2	43962.3	0
	造纸印刷及文教用品制造业	10	1429.86	1677.03	2.44	62.57	411.21	74494.4	470.44	754.74	184.83	40023.1	224.96	22216.4	3334.83	1815.82	1036.57	778.02	1189.62	3140.53	1889.89	333.49	224.85	0	1527.49	34.94	174.73	42705.1	6226.16	1881.36	6768.6	7603.18	3398.37	20809.7	69.61	6553.63	43.57	805.59	1141.94	4426.59	9470.82	2626.73	9860.1	16938.6	298762	5251.72	12941.8	18193.5	0
	石油加工、炼焦及核燃料加工业	11	87216.5	1728.43	0.95	160.74	3204.24	3553.98	1057.71	875.06	302.49	385.41	602.29	14870.1	27643.6	87218.4	1291.71	1846.91	3049.75	1728.95	576.05	331.53	83.9	0	6227.12	170.98	122.32	134669	110700	2033.64	142.76	2695.59	16676.2	14960.3	24.87	1116.02	26.07	241.84	2041.87	2396.43	3240.49	619.61	286.09	15153.8	551274	0	28863.1	28863.1	0
	化学工业	12	323424	17306	8.43	3072.96	16706.7	53086.4	8059.68	12745.6	7677.09	15300	402.9	283247	15464.8	30144.7	8760.74	5923.6	12500.1	49698	14143.6	1230.41	4734.11	0	4634.39	414.41	1126.05	81363.2	37605.4	70.39	83.26	6687.86	3695.74	3704.88	10.43	427.84	23.75	41.49	232.32	5348.28	4892.45	48007.8	336.48	3573.72	1.08592e+06	22877.7	78784.4	101662	0
	非金属矿物制品业	13	1.63	4550.72	4.45	852.87	1214.9	25056.5	57.47	911.04	177.8	503.89	168.96	61455.7	60575.1	30195	1326.59	1042.92	3399.16	624.49	2638.1	683.21	95.29	0	1629.32	67.91	75.16	507939	2176.53	864.6	0.38	725.97	3570.52	0	8806.14	106.09	1.15	30.55	17.48	1054.61	4706.41	1779.48	335.73	3393.12	732816	133790	14031.3	147821	0
	金属冶炼及压延加工业	14	0.78	19513.7	1.97	892.97	900.98	3923.74	419.96	379.24	238.43	1288.16	142.68	4996.41	38830.3	496707	68301.4	48938	51766.8	80445.1	16255.7	2730.98	7378.09	0	762.26	135.13	145.58	499852	2089.04	0	4.52	5.86	78.66	0	0	1.03	3.72	2.2	1.26	71.12	339.53	128.37	15.4	244.78	1.34793e+06	0	0	0	0
	金属制品业	15	24992.5	6559.01	3.91	320.6	543.64	6622.92	190.7	404.26	3642.91	661.94	247.85	14942	6370.31	14363.8	20322.4	28833.5	7701.07	7698.89	3862.27	820.24	73.01	0	2286.21	88.7	357.44	452477	2590.58	5.86	660.68	1675.14	1877.47	648.82	4.21	371.39	0.12	11.42	477.39	377.44	1759.2	665.15	79.82	1268.31	616860	42141.3	50380.4	92521.7	0
	通用、专用设备制造业	16	1.66	34583.1	16.51	3595.43	5936	16034.9	802.63	1062.11	2904.15	2063.69	354.91	19621.5	16209.8	37705	4564.85	19002.9	70489.2	3127	1472.49	710.16	1236.5	0	19279	320.11	775.04	81195.1	963.6	1002.37	2480.16	2438.76	2185.55	883.01	0	2611.83	16.26	112.87	3163.99	155.95	2043.64	85627.9	31.26	833.77	447615	26295.5	1766.58	28062.1	0
	交通运输设备制造业	17	0.08	1674.68	8.67	175.1	644.61	1948.86	55.76	195.92	89.21	139.41	17.06	3038.8	1443.31	5011.64	757.06	2215.28	131825	203.29	157.58	144.36	20.24	0	4760.14	20.54	212.91	41375.5	185385	223.82	785.66	43608.5	1851.13	4317.17	0	4447.39	6.92	4.2	2.41	138.44	647.85	244.95	29.39	467.07	438295	16109.8	2054.68	18164.5	0
	电气、机械及器材制造业	18	0.62	10040	7.41	944.78	734.11	3218.55	460.79	481.02	119.28	432.49	92.18	6717.72	3715.9	6632.39	1412.91	7170.17	18090.8	15023.5	1436.97	310.35	50.92	0	7843.1	75.52	379.27	529504	3762.81	222.03	12132.6	2106.6	1176.83	1487.7	0.14	518.71	19.25	23.6	13.5	947.55	3636.52	1374.95	164.99	2621.77	645104	0	37247.9	37247.9	0
	通信设备、计算机及其他电子设备制造业	19	1.24	514.59	1.59	67.26	207.93	801.2	359.85	106.91	44.71	123.5	32.63	2599.18	650.06	1048.81	122.75	634.11	17503.7	1189.49	54959.2	2462.69	40.19	0	2692.63	5.93	72.82	6049.86	1454.07	8.15	82318.7	2654.13	18849.9	2383.72	37.94	6345.34	20.06	61.28	10688.1	455.22	1266.02	525.9	62.71	1431.78	220856	33224.3	67871.1	101095	0
	仪器仪表及文化办公用机械制造业	20	0.36	1124.18	4.62	86.05	394.53	1781.17	38.24	356.18	78.07	162.65	34.1	10999.4	1728.37	4019.84	225.55	612.58	3806.38	305.38	204.83	4641.53	28.8	0	4644.81	17.19	323.16	5786.95	3204.5	305.13	29926.8	364.93	13.27	1308.7	17.42	4845.15	0.53	18.19	60.6	3275.16	2315.31	317.32	74.36	1717.64	89169.9	0	20882	20882	0
	其他制造业	21	32030.2	1128.74	0.29	547.87	2957.05	4664.38	145.99	931.05	49.27	239.41	20.09	5942.88	6854.84	1362.43	1124.36	4135.21	1478.11	4812.25	1004.94	628.91	268.77	0	696.48	14.6	31.36	13971	5542.04	0	566.58	306.43	3023.53	1313.55	0.85	1322.02	1.93	10.85	0.64	84.91	179.15	44.01	0.22	193.92	97631.1	34039.2	7303.08	41342.3	0
	废品废料	22	47.98	119.38	0	0	0	0	0	0	0	7297.26	0	101.99	9788.94	777.7	234.81	2108.83	78.12	0	0	9.85	0	0	0	0	277.27	0	654.29	0	0	0	10.43	0	0	155.08	0	0	0	0	0	0	0	0	21661.9	0	0	0	0
	电力、热力的生产和供应业	23	41552.3	50861.4	34.06	2470.52	54198.4	28100.7	6876.81	3917.38	3589.15	6754.8	531.95	114228	95484.2	457615	20255.1	10539	19958.5	3449.6	5421.2	1835.43	9473.68	0	129981	1882.02	10831.7	22013.9	50439.4	661.92	5326.88	6519.38	26182.1	10355.6	458.72	1767.93	87.52	203.27	1203.33	2702.44	28462.8	2255.1	2108.87	3725.91	1.24432e+06	35417.7	73228.1	108646	0
	燃气生产和供应业	24	0	0	0	0	6.37	1352.52	36.09	0	554.98	0	167.69	713.06	45.05	1613.77	257.83	82.02	50.18	28.27	292.6	0	0	0	44.16	6633.55	0	0	111.78	6.6	0	0	4571.41	0	0	0	0.56	0	0	3.8	0	0	0	0	16572.3	329.06	21549.1	21878.2	0
	水的生产和供应业	25	61.15	715.79	0.22	148.95	242.71	1144.32	133.55	250.07	50.51	225.58	39.45	2184.62	1338.71	3869.53	719.86	362.98	724.37	176.94	148.84	223.46	240.44	0	1300.73	20.74	357.09	590.87	1391.25	178.78	299.26	771.26	2265.11	550.72	28.1	179.23	18.89	21.94	170.24	329.95	2805.32	341.36	86.1	356.38	25065.4	2915.62	19243.6	22159.3	0
	建筑业	26	0.05	924.46	1.32	19.27	104.86	342.51	27.27	269.51	46.1	29.88	5.23	572.98	287.43	1029.55	60.53	95.58	204.01	47.08	50.52	7.87	16.01	0	268.48	3.19	10.79	0	5672.81	1037.73	479.36	23971.5	16423.5	761.59	13505.9	932.85	33.33	27.47	15.71	927.59	4231.51	1599.92	191.99	3050.74	77287.9	0	0	0	0
	交通运输及仓储业	27	85722.5	63228.9	38.05	10006.5	18527.5	86302.7	1470.33	3511.14	4975.52	11758.3	5642.35	126212	57667.5	229795	10479.7	9399.56	15953.1	14140.2	5634.53	1071.64	2503.54	0	81584.5	6062.07	1456.09	232427	28483	4065.75	5841.86	18102.5	37387.4	20930.7	449.53	21318.1	1911.01	1058.13	1807.37	4733.51	9374.96	4654.22	1061.31	28253.7	1.275e+06	129262	118455	247717	0
	邮政业	28	2877.3	229.03	0.11	9.79	105.96	585.93	31.17	112.38	41.35	158.19	17.24	1279.37	598.52	315.94	87.94	252.44	388.27	109.74	288.13	49.89	28.6	0	291.62	3.1	23.65	148.87	100.85	176.31	913.56	2115.54	297.84	7460.68	12.34	120.01	10.39	42.98	112.21	191.66	700.57	127.07	25.19	2443.14	22884.9	16541.2	958.6	17499.8	0
	信息传输、计算机服务和软件业	29	319.57	2268.35	2.37	166.35	711.03	5158.77	152.09	2434.47	267.2	961.98	181.65	7994.46	3265.93	3382.6	689	1160.09	2741.83	604.52	939.45	427.01	417.63	0	2313.89	45.25	284.68	12295.8	22504.7	1172.94	25491	12832	6916.55	37632.9	84.19	6191.61	336.05	422.83	1066.97	4005.5	5247.33	2005.56	575.95	13229.2	188901	17056.5	143809	160865	0
	批发和零售贸易业	30	79711.7	9894.52	4.75	1080.84	4364.5	86411.5	3428.93	13273	2515.67	16811.9	262.53	82713.5	15178.3	70992.6	12060.9	12774.5	16558.3	21828.3	4715.81	773.41	1916.71	0	3568.03	323.26	334.25	308099	18644.5	7921.99	22198.5	7049.42	55118.9	8329.75	205.64	4507.82	1068.53	264.37	557.65	2230.8	4052.17	12340.5	3656.46	5986.39	923730	167964	129953	297917	0
	住宿和餐饮业	31	2645.75	6837.61	3.54	522.61	1141.92	12445.2	291.53	3649.91	624.15	3910.11	203.16	18758.9	7707.3	4696.76	1364.23	2357.69	5951.66	1476.79	1893.12	489.94	919.43	0	3748.31	102.39	287.14	21947.9	20127.8	730.72	7232.25	20020.2	4505.88	31537.6	260.99	5419.34	2404.85	1030.76	1838.56	6317.79	12580.3	795.47	605.61	44597.3	263983	57132.6	147970	205102	0
	金融保险业	32	6084.68	13792.9	3.95	966.26	7274.95	59847.1	776.4	6080.08	3568.55	4799.12	1065.53	51405.6	18312	24289.5	3343.4	8871.5	15288	1257.74	4172.52	329.67	1540.67	0	111684	1401.68	1914.14	41199.5	34365.6	30.5	54759.3	267831	35076.4	7698.67	3214.61	3164.96	61.83	151.66	222.07	2513.02	1979.22	402.48	290.36	4833.74	805865	12280	32993.7	45273.8	0
	房地产业	33	45.02	125.25	0	218.41	0	2303.76	3.9	1287.08	271.12	207.36	0.2	2917.71	202.75	159.71	333.94	385.66	2805.75	242.5	346.05	58.34	3	0	14.12	15.79	24.98	10073.7	68.85	768.74	4180.3	78025.5	9347.14	43043.9	6784.02	17800.9	19.84	0	0	403.12	0	0	196.62	0	182685	139623	104113	243736	0
	租赁和商务服务业	34	3040.16	2806.44	36.31	122.56	438.07	80144.5	157.09	2912.63	204.2	1183.22	268.35	63344.6	9458.55	4860.59	1474.56	1811.58	3134.13	3725.15	7590.61	274.48	2183.11	0	707.51	22.4	337.37	179909	12235.4	2583.43	3105.26	48323.5	9552.38	19734	656.92	10125.1	53.76	382.7	47.79	3958.42	3774.41	1254.1	659.6	7854.43	494448	0	0	0	0
	旅游业	35	9.4	40.15	0	34.78	8.65	411.45	0.99	77.47	10.47	16.57	0	225.58	305.1	56.17	28.93	47.61	7.59	12.04	44.8	14.25	33.02	0	85.74	4.74	2.72	0	22.3	0	0	0	1327.58	0	0.74	666.4	386.14	0	0	15.43	0	0	0	0	3896.81	0	19063.2	19063.2	0
	科学研究事业	36	0	22.4	0	0	62.42	1737.76	15.47	415.74	156.37	47.9	0.02	4187.02	520.17	4005.89	52.93	1297.36	7052.23	525.64	4655.97	423.96	0	0	1368.25	0.01	17.07	27865.7	0	0.12	102.7	1911.64	226.17	0	0	0	0	3201.1	227.12	14665.4	34202.2	9907.84	4630.23	175032	298537	0	0	0	30710.9
	综合技术服务业	37	7913.27	894.73	0.01	89.37	31.23	868.59	9.6	74.27	3.37	69.6	6.86	3621.45	937.81	957.25	268.3	251.69	281.95	232.38	117.67	6.06	103.96	0	2.87	2.51	54.18	15250.2	3579.13	2.16	0.99	2298.22	543.8	0	563.12	24.19	0	77.36	554.05	1235.5	211.32	1.48	9.15	66.84	41216.5	0	0	0	43594.6
	其他社会服务业	38	12432.2	2072.19	4.02	216.75	2608.52	2624.14	133.02	193.87	285.62	259.76	91.51	7695.71	1557.3	5187.8	835.84	729.71	1053.21	265.31	79.42	50.65	1131.28	0	27527	133.06	1137.33	6376.9	14556	167.6	380.32	23197.9	5494.73	7008.51	38.14	3992.18	931.37	69.78	232.19	2060.8	2894.85	1151.4	143.58	2579.89	139581	83395.6	133795	217190	25280
	教育事业	39	5957.52	1180.5	0.78	130.67	402.5	1444.55	52.36	95.51	87.29	67.31	65.42	1802.01	486.01	596.74	217.16	281.26	953.93	148.29	266.04	47.54	297.87	0	502.68	44.96	55.19	703.3	933.84	0	1261.21	2514.99	1068.18	3780.27	18.05	643.17	4.61	157.69	458.94	731.84	6782.3	1270.78	95.63	13205.5	48814.4	111858	177348	289206	725201
	卫生、社会保障和社会福利业	40	3981.14	1499.53	0	0	42.38	157.85	2.04	0	13.28	17.61	141.89	451.76	1315.69	668.04	160.59	267.05	359.9	142.66	1.55	2.27	1438.14	0	1213.95	2.97	5.46	0	1046.41	0	0.39	77.45	867.02	889.34	30.18	297.41	4.65	561.82	1574.86	7599.58	5801.38	2198.98	362.96	20766.9	53965.1	3295.68	151504	154799	495342
	文化、体育和娱乐业	41	15.58	2414.51	0.93	130.53	378.68	3011.05	109.18	1055.92	122.93	782.92	95.05	5460.21	3142.77	1622.54	455.06	667.02	2356.86	651.12	594.08	150.35	276.96	0	981.57	25.39	121.04	7128.05	340.51	0	2329.15	9351.99	940.57	7585.89	132.9	9493.13	699.04	243.2	889.98	1903.51	6559.81	1464.27	345.24	11675.5	85705	20788	14918.8	35706.7	91272.9
	公共管理和社会组织	42	0	0	0	0	0	0	0	0	0	0	0	0	0	0	0	0	0	0	0	0	0	0	0	0	0	0	0	398.1	0	0	0	313.79	0	10190.3	5.75	18.12	8.14	26.3	10.94	6.14	4.21	1006.97	11988.7	0	0	0	981561
	中间投入合计	TII	1.52611e+06	334823	197.41	51826.4	144776	1.51829e+06	34011.5	106417	63578.9	124313	28597	1.38299e+06	512461	1.99261e+06	176473	177940	423513	221242	136601	21543.5	61647	0	687510	34496.3	21592.8	3.4219e+06	592524	27211.7	283202	606001	684507	265200	35896.5	126400	8300.03	9393.45	28899.8	82364.2	170725	186157	26707.3	391207	1.67302e+07	3.8007e+06	2.5922e+06	6.3929e+06	2510200
增加值	劳动者报酬	VA001	2.04733e+06	215167	21.33	19774	42996.8	177515	10235.3	45990.3	12118.2	40077.1	7042.21	214411	137798	232052	40654.7	61374.6	136615	23199	43097.7	11189.6	34920.5	0	259025	3853.2	14050.3	738637	465974	27085.8	54901.4	283007	110203	147404	108503	67801.7	3200.08	13830	48901.2	63431.2	517189	239336	25794.7	578891	7.3246e+06
	生产税净额	VA002	72197.7	37117.2	163.6	3602.99	12612.3	96773.8	3216.22	2995.78	5223.51	13901.8	4125.18	90966.7	35020.8	112195	9787.94	13908.9	36884.9	5389.57	7660.2	663.59	2794.16	0	303820	2669.32	7408.08	86359.2	142950	5728.02	132903	53301.3	5800.15	51701.3	269807	8200.21	400.01	592.71	2600.07	2080.38	21788.7	10235.9	1198.7	23452.8	1.7002e+06
	固定资产折旧	VA003	130696	69150.6	54.51	12322.7	23622.1	591960	4495.22	10287.8	4862.15	13063.6	3496.91	156931	54026.9	136955	14470	17632.6	49895	10458.7	15559.5	2491.94	11859	0	105422	495.07	4191.84	183478	81801.2	2938.45	15700.4	196805	54901.4	44501.1	28300.7	21400.5	1100.03	493.93	1400.04	3800.1	937.15	841.96	2400.06	0	2.0852e+06
	营业盈余	VA004	606183	5014.07	69.1	4540.37	11569.7	58337.2	-5998.68	-30415.7	-4649.35	-8784.29	-523.29	76531.2	-20828.1	39364.5	1061.5	-15960.1	26427.3	4167.89	9481.8	-3243.1	5603.66	23070.3	29620	-3063.42	-18.34	33362.7	74303.3	-8012.9	-21700.5	212405	102903	131303	-34400.9	27100.7	3100.08	790.29	1700.04	10100.2	468.57	4512.2	4100.1	0	1.34959e+06
	增加值合计	TVA	2.85641e+06	326449	308.54	40240	90800.9	924586	11948	28858.2	17554.5	58258.2	14141	538840	206017	520566	65974.1	76956	249822	43215.2	75799.3	11102	55177.3	23070.3	697887	3954.17	25631.8	1.04184e+06	765029	27739.3	181805	745519	273807	374909	372209	124503	7800.2	15706.9	54601.4	79412	540383	254926	33493.5	602344	1.24596e+07
总 投 入		TI	4.38253e+06	661272	505.95	92066.4	235577	2.44288e+06	45959.5	135275	81133.4	182571	42738	1.92183e+06	718478	2.51317e+06	242448	254896	673335	264457	212400	32645.5	116824	23070.3	1.3854e+06	38450.4	47224.7	4.46374e+06	1.35755e+06	54951	465007	1.35152e+06	958314	640109	408106	250904	16100.2	25100.4	83501.2	161776	711109	441084	60200.9	993550	2.91897e+07
[truncated: 7 more columns]
