# Supplementary material for: Editorial Note: Measurement and driving factors of carbon productivity in China’s provinces: From the perspective of embodied carbon emissions
Source: PLoS One. 2025 Dec 15;20(12):e0338756. doi: 10.1371/journal.pone.0338756 (PMC12704855; doi:10.1371/journal.pone.0338756)
Supplement: S1 File — (ZIP) [file pone.0338756.s001.zip › Input-Output Tables of China's Provinces/Input-Output Tables of Various Provinces in 2002/25Σ║æσìù.xls]

## Sheet: Sheet1
云南2002年投入产出表
(按当年生产者价格计算)
产出 投入		代码	农林牧渔业	煤炭开采 和洗选业	石油和 天然气开采业	金属矿采选业	非金属矿采选业	食品制造及 烟草加工业	纺织业	服装皮革羽绒 及其制品业	木材加工 及家具制造业	造纸印刷及 文教用品制造业	石油加工、炼焦 及核燃料加工业	化学工业	非金属 矿物制品业	金属冶炼及 压延加工业	金属制品业	通用、专用 设备制造业	交通运输 设备制造业	电气、机械 及器材制造业	通信设备、计算机 及其他电子 设备制造业	仪器仪表及 文化办公用 机械制造业	其他制造业	废品废料	电力、热力的 生产和供应业	燃气生产 和供应业	水的生产 和供应业	建筑业	交通运输及仓储业	邮政业	信息传输、计算机服务和软件业	批发和零售 贸易业	住宿和餐饮业	金融保险业	房地产业	租赁和 商务服务业	旅游业	科学研究事业	综合技术服务业	其他社会服务业	教育事业	卫生、社会保障 和社会福利业	文化、体育 和娱乐业	公共管理 和社会组织	中间使用合计	最终消费
																																														居民消费			政府消费
																																														农村居民消费	城镇居民消费	小计
部门名称		-	01	02	03	04	05	06	07	08	09	10	11	12	13	14	15	16	17	18	19	20	21	22	23	24	25	26	27	28	29	30	31	32	33	34	35	36	37	38	39	40	41	42	TIU	FU101	FU102	THC	FU103
中间投入	农林牧渔业	01	1072457	10724	0	2937	15656	1129627	12856	10554	46937	1252	373	156733	561	2570	29	422	0	14	0	0	2390	0	0	0	0	33805	1314	0	0	1941	131984	0	7	0	407	0	0	544	0	9056	100	0	2645250	2382629	400416	2783045	315625
	煤炭开采和洗选业	02	24103	70974	0	5000	6668	20460	395	133	748	5484	25009	40888	85944	99291	1624	1326	1005	113	0	16	11	0	123124	7849	10	89363	342	4	0	16	2438	0	0	0	48	0	0	723	0	0	0	0	613109	41892	9839	51731	0
	石油和天然气开采业	03	0	78	0	0	0	10	0	0	68	0	0	795	0	248	0	0	0	0	0	0	0	0	85	864	0	0	0	0	0	0	0	0	0	0	0	0	0	0	0	0	0	0	2148	0	0	0	0
	金属矿采选业	04	0	434	0	59383	1650	182	0	0	0	0	45	4714	8470	599231	505	27	0	0	0	0	0	0	0	0	0	0	0	0	0	0	0	0	84	0	0	0	0	0	0	0	0	0	674725	0	0	0	0
	非金属矿采选业	05	3322	616	0	83	1840	1177	1	9	6	509	171	110223	106827	5061	227	77	0	13	0	145	0	0	0	2	0	245196	106	0	0	0	47	0	0	0	26	40	0	130	82	16	57	0	476009	23611	0	23611	0
	食品制造及烟草加工业	06	241866	0	0	38	4	540754	219	893	20	1615	61	20796	637	406	0	55	12	37	1	128	654	0	0	1913	0	0	21414	0	2	5213	223913	0	9912	148	10873	0	830	6359	0	7298	3013	0	1099084	1210352	778326	1988678	0
	纺织业	07	4584	7496	3	228	1189	20621	44252	19634	1271	1162	54	11978	7021	875	61	241	136	539	31	108	246	0	450	2	5	6166	1484	39	3	19290	12703	21	3068	19	267	0	41	1049	0	6874	9	0	173220	17054	57956	75010	0
	服装皮革羽绒及其制品业	08	1356	3396	4	2526	652	5977	327	3973	273	4915	29	5248	1619	4491	573	832	730	282	54	407	98	0	6723	164	262	10328	2040	375	1021	14407	3595	5093	3312	303	221	342	1248	1420	5583	534	225	1261	96219	209804	198862	408666	0
	木材加工及家具制造业	09	24304	831	2	2528	144	3844	37	68	28796	423	169	3666	2639	1192	577	787	266	782	40	83	1369	0	3240	78	60	52284	1651	304	665	16686	4708	2891	3845	48	485	969	1699	2797	39131	6504	1359	18387	230338	193333	40357	233690	0
	造纸印刷及文教用品制造业	10	15645	1378	5	1287	835	154000	978	778	1834	164711	77	24590	13076	2691	5627	2694	1220	2567	187	4841	249	0	6210	47	487	50782	6297	2101	21848	41476	6708	35699	27333	5458	728	7225	10338	9986	87339	11718	9720	222209	962979	47323	92790	140113	0
	石油加工、炼焦及核燃料加工业	11	45451	18585	28	17877	13303	9447	1073	392	1008	2121	1575	67198	66149	84388	3817	5948	3514	2013	227	1587	134	0	11609	33	1240	286311	481125	3397	2116	25969	12571	6857	1187	426	2481	1311	8660	5263	20425	9101	3345	80318	1309580	10368	12237	22605	0
	化学工业	12	567696	6502	15	32302	16841	161266	4675	2340	16052	59675	896	635876	53470	30848	7654	9843	16291	18649	3214	7123	1273	0	6208	100	7337	185286	47172	249	924	58109	14459	4085	1926	162	1155	2394	15778	6408	20085	321509	1839	26045	2373731	310992	77550	388542	0
	非金属矿物制品业	13	31757	8644	52	19914	850	35387	113	201	1157	1226	707	22644	94634	24004	12327	2682	3343	1503	1499	14875	870	0	10723	45	174	1228106	3940	501	28	1205	3619	0	16487	0	264	1089	3467	5301	11726	1082	527	7353	1574026	170176	28444	198620	0
	金属冶炼及压延加工业	14	812	12664	27	30395	1309	5202	518	74	13621	11544	152	7897	79032	394408	200370	176576	67752	79795	3217	517	13890	0	5754	64	273	833766	4698	0	0	90	52	0	8530	287	0	54	2477	145	1291	341	75	2281	1959950	68606	0	68606	0
	金属制品业	15	33987	5880	9	5133	24736	26813	1421	128	2442	3270	248	15095	6220	10387	17042	21846	4104	5892	1945	6125	611	0	11636	85	7372	521195	2899	6	1991	17120	885	1178	6315	1166	37	323	826	1929	7755	2048	464	13296	791860	54290	3161	57451	0
	通用、专用设备制造业	16	52258	11315	173	13151	6322	40555	813	142	2525	8977	2910	23325	19426	79542	1878	130123	16005	5184	845	326	94	0	10419	469	1594	162810	5450	608	3782	4223	191	382	0	100	332	3066	4761	900	20048	10852	180	2429	648485	7663	1512	9175	0
	交通运输设备制造业	17	18875	9489	13	8334	8023	18732	125	24	323	787	104	10080	6387	6375	436	1416	127387	405	82	46	38	0	25502	123	16467	115403	165947	621	4206	28032	6428	4637	5396	673	6	129	8233	7572	19101	4822	225	87666	718670	59798	45232	105030	0
	电气、机械及器材制造业	18	8025	10127	124	10574	15263	34063	827	283	402	4121	456	11365	6972	21418	1336	25532	13372	34379	3908	637	46	0	27089	114	1390	98239	5669	86	27568	18437	4100	1401	3469	678	40	1520	2215	1816	15766	4163	944	27612	445546	51856	31168	83024	0
	通信设备、计算机及其他电子设备制造业	19	690	394	5	455	301	8769	240	38	290	558	170	2494	1452	2990	210	3597	747	1170	54241	4941	45	0	6860	60	173	6671	891	55	108854	18941	2642	1885	10153	277	141	132	2077	1141	6230	963	230	8104	260277	192099	93163	285262	0
	仪器仪表及文化办公用机械制造业	20	3370	779	5	829	811	10644	82	28	151	1323	427	5375	1486	3166	384	1594	373	2673	80	6478	23	0	9970	63	755	26929	827	304	41179	887	197	0	1628	126	30	2958	9044	1336	6029	1822	1750	9184	155099	46118	5916	52034	0
	其他制造业	21	7141	3496	1	1180	286	7412	160	70	370	1410	43	4260	3544	6479	683	1056	173	132	134	101	194	0	985	16	113	25626	430	0	976	1196	2205	57	2477	8	12	18	422	2260	939	102	37	2341	78545	13617	18267	31884	0
	废品废料	22	3101	15	0	13	0	11465	0	0	318	64626	0	33541	25853	25233	11571	7233	3	358	0	25	1874	0	269	0	0	0	268	0	0	0	0	0	0	0	0	0	0	0	0	0	0	0	185766	0	0	0	0
	电力、热力的生产和供应业	23	55786	13870	42	51475	23061	62011	3863	1266	11932	21750	1981	248324	85601	254415	12391	13420	5569	4934	539	1318	1028	0	387901	285	18233	28198	21209	881	11828	20620	22620	6307	6612	717	1033	1568	14027	15191	32243	11518	4448	55320	1535335	72996	89734	162730	0
	燃气生产和供应业	24	2066	0	42	0	83	1911	0	0	272	223	0	9	0	379	241	102	0	38	0	15	0	0	0	7460	0	0	35	3	0	0	17452	0	0	49	19	0	0	110	0	0	95	0	30604	1463	32059	33522	0
	水的生产和供应业	25	12165	2073	2	1951	992	8657	745	377	1153	2006	174	7143	4770	4988	800	3051	1113	445	166	419	271	0	8246	53	2704	3562	4246	472	1249	2806	4580	1951	1692	193	55	609	1881	2978	7101	2903	1411	8611	110764	7529	15965	23494	0
	建筑业	26	3756	1202	0	71	29	1316	30	119	33	69	84	1239	272	749	67	233	4	0	0	0	55	0	1407	25	0	0	4282	466	3292	22112	6384	324	0	511	0	72	868	653	15307	3886	1257	19314	89488	84282	18963	103245	0
	交通运输及仓储业	27	186028	29180	11	55174	86429	192260	4104	1308	14958	24867	4206	104871	34885	134389	19834	24250	6216	10399	1020	1972	1516	0	40703	313	2427	196925	149481	17196	9667	175675	6236	8760	11479	3113	55127	5771	13082	4894	61837	21713	5920	115943	1844139	76954	26600	103554	0
	邮政业	28	5297	60	0	69	35	7608	70	10	58	109	5	428	186	177	46	184	100	45	10	20	6	0	373	4	29	12539	215	1019	1435	23991	767	1877	119	27	88	189	803	144	4861	583	402	7447	71435	15945	891	16836	0
	信息传输、计算机服务和软件业	29	69294	853	9	1119	500	7772	423	160	545	756	61	5668	2679	1694	715	1872	966	379	124	256	84	0	4691	38	419	18189	22192	1687	71600	48120	9899	17913	9694	4447	9076	1433	9584	11062	54833	11480	5212	201852	609350	65520	233214	298734	0
	批发和零售贸易业	30	316425	27173	79	39668	20258	362121	10660	5587	19883	57585	4866	207459	95034	244976	44092	69615	52210	64869	10830	15903	4144	0	96189	2616	8529	428384	111886	1565	35370	44202	27427	9511	15431	1647	2661	3349	12540	11187	44958	72136	4348	62760	2670133	273623	132827	406450	0
	住宿和餐饮业	31	21653	7785	13	3198	2760	34773	549	320	1418	4263	201	26420	10714	4857	3600	5132	2854	1472	547	1990	390	0	8235	104	1292	34398	38511	747	20465	86838	9467	13402	13335	1669	20304	5055	18687	6559	67238	61263	4150	184105	730733	136128	275915	412043	0
	金融保险业	32	35567	11830	90	9814	5270	141344	4009	1321	7623	16347	1629	32399	1733	23608	2585	3209	5543	1040	393	234	639	0	131179	57	652	43351	34475	268	40488	180835	1118	3207	26735	1708	3531	1565	2908	9564	4520	5507	4232	3370	805497	118502	150166	268668	0
	房地产业	33	124	0	0	1337	67	7680	22	199	349	553	7	795	124	3628	786	459	747	120	123	158	454	0	131	41	123	0	4108	1125	24962	365274	55837	132972	29926	10743	26143	0	8031	7571	0	2802	222	0	687743	258	287619	287877	0
	租赁和商务服务业	34	2879	1080	7	940	537	24338	413	559	1096	838	192	2971	412	3014	560	1540	2153	119	57	170	220	0	1355	35	109	6315	1932	399	1724	25833	104	500	1231	125	396	68	589	1107	236	338	276	317	87084	163	3660	3823	0
	旅游业	35	518	189	1	7	10	966	6	3	13	48	2	434	53	33	304	65	24	18	16	51	1	0	6	0	4	0	9	0	20	0	825	0	33	45	726	0	1420	36	0	0	1	0	5887	3958	41996	45954	0
	科学研究事业	36	956	2	0	2009	174	27503	7	46	15	1279	103	515	141	534	46	1044	487	53	159	55	11	0	498	7	25	18299	2	0	426	3982	0	15	0	0	0	145	18012	1065	10	141	127	108	78001	0	0	0	6196
	综合技术服务业	37	12507	224	0	515	453	988	4	7	49	124	231	1366	106	717	87	1249	10	12	1	43	1	0	146	2	43	37581	592	0	0	6263	33	0	5776	2	0	400	200	48	91	49	25	1452	71397	0	0	0	257341
	其他社会服务业	38	683	702	4	2218	1117	10272	304	93	701	4074	219	11579	465	1245	104	413	930	66	41	8	112	0	4020	68	3075	10079	6745	752	746	62403	706	956	51	397	9366	440	1231	2826	1073	3189	666	20509	164648	3800	55836	59636	204926
	教育事业	39	5846	1095	11	942	214	10826	56	166	111	1143	45	2268	2043	1819	392	907	606	185	23	178	58	0	4796	12	446	4844	3670	0	1579	12853	1133	2946	582	1079	29	884	4392	589	27772	14375	1551	84965	197431	352724	227558	580282	1182225
	卫生、社会保障和社会福利业	40	3208	993	1	2677	158	3092	45	9	95	77	4	11199	54	883	24	542	53	4	1	0	0	0	75	5	241	0	636	0	65	789	244	2671	119	74	43	25	3313	986	16691	6317	2037	11902	69352	109680	257847	367527	863948
	文化、体育和娱乐业	41	2128	1045	4	999	949	6984	189	84	445	1568	69	4004	2787	966	12	201	328	28	29	53	24	0	362	17	105	78	65	0	78	904	424	0	707	636	53	61	355	236	618	107	100	685	28487	5442	47644	53086	162310
	公共管理和社会组织	42	0	0	0	0	0	0	0	0	0	0	0	0	0	0	0	0	0	0	0	0	0	0	0	0	0	0	2209	0	0	0	0	0	129	56	3	22	172	26	5	43	202	4752	7619	962	10831	11793	2023930
	中间投入合计	TII	2897686	283173	782	388350	259779	3158829	94611	51396	179361	477388	47755	1887872	833478	2088365	353617	521395	336346	240726	83784	71352	33123	0	957169	23233	76168	4821008	1160464	35230	440157	1356738	598701	267498	228780	37117	146206	43226	184211	133911	600924	617155	60781	1291898	27369743	6441510	3804521	10246031	5016501
增加值	劳动者报酬	VA001	3896905	31585	104	64925	39447	540335	15254	9775	20055	55225	6962	196966	125708	147629	33154	59278	40489	21563	8815	9134	4506	0	232656	2194	29786	832531	552149	38788	109601	513106	342940	303520	44104	23609	14248	22772	90121	98528	683855	279509	46058	617023	10204912
	生产税净额	VA002	290069	15497	58	35735	28699	2637833	5852	5348	17785	60306	6371	217612	102625	175695	22922	37416	17287	11336	6592	6322	4534	0	323111	1420	11539	219911	94116	3852	38092	331711	106175	97742	32710	6028	9476	2876	7297	17256	2140	25381	11494	1792	5050013
	固定资产折旧	VA003	323691	7663	117	14442	12660	443057	1232	1412	7820	50500	1437	116194	28368	105428	9118	44518	14258	16967	2198	2186	667	0	213268	1233	13170	190395	203411	6629	300862	185277	161530	72920	708207	8072	1640	9116	25438	32819	99684	11916	11396	114096	3575012
	营业盈余	VA004	320733	1841	4	12188	16311	681089	251	380	3560	24652	752	61087	102299	69722	15611	16381	18107	9857	2846	3624	4174	185766	192119	106	1758	468664	30031	-5897	16635	709264	-8181	369722	56102	13419	15164	6156	21258	43602	5363	175345	-1779	19009	3679095
	增加值合计	TVA	4831398	56586	283	127290	97117	4302314	22589	16915	49220	190683	15522	591859	359000	498474	80805	157593	90141	59723	20451	21266	13881	185766	961154	4953	56253	1711501	879707	43372	465190	1739358	602464	843904	841123	51128	40528	40920	144114	192205	791042	492151	67169	751920	22509032
总 投 入		TI	7729084	339759	1065	515640	356896	7461143	117200	68311	228581	668071	63277	2479731	1192478	2586839	434422	678988	426487	300449	104235	92618	47004	185766	1918323	28186	132421	6532509	2040171	78602	905347	3096096	1201165	1111402	1069903	88245	186734	84146	328325	326116	1391966	1109306	127950	2043818	49878775
[truncated: 7 more columns]
