# Supplementary material for: Editorial Note: Measurement and driving factors of carbon productivity in China’s provinces: From the perspective of embodied carbon emissions
Source: PLoS One. 2025 Dec 15;20(12):e0338756. doi: 10.1371/journal.pone.0338756 (PMC12704855; doi:10.1371/journal.pone.0338756)
Supplement: S1 File — (ZIP) [file pone.0338756.s001.zip › Input-Output Tables of China's Provinces/Input-Output Tables of Various Provinces in 2002/26ΘÖòΦÑ┐.xls]

## Sheet: Sheet1
陕西2002年投入产出表
(按当年生产者价格计算)
产出 投入		代码	农林牧渔业	煤炭开采 和洗选业	石油和 天然气开采业	金属矿采选业	非金属矿采选业	食品制造及 烟草加工业	纺织业	服装皮革羽绒 及其制品业	木材加工及 家具制造业	造纸印刷及 文教用品制造业	石油加工、炼焦 及核燃料加工业	化学工业	非金属 矿物制品业	金属冶炼及 压延加工业	金属制品业	通用、专用 设备制造业	交通运输 设备制造业	电气、机械及器材制造业	通信设备、计算机 及其他电子 设备制造业	仪器仪表及 文化办公用 机械制造业	其他制造业	废品废料	电力、热力 的生产和供应业	燃气生产 和供应业	水的生产 和供应业	建筑业	交通运输及 仓储业	邮政业	信息传输、计算机 服务和软件业	批发和零售 贸易业	住宿和餐饮业	金融保险业	房地产业	租赁和商务服务业	旅游业	科学研究事业	综合技术服务业	其他社会服务业	教育事业	卫生、社会保障 和社会福利业	文化、体育 和娱乐业	公共管理 和社会组织	中间使用合计	最终消费
																																														居民消费			政府消费
																																														农村居民消费	城镇居民消费	小计
部门名称		-	01	02	03	04	05	06	07	08	09	10	11	12	13	14	15	16	17	18	19	20	21	22	23	24	25	26	27	28	29	30	31	32	33	34	35	36	37	38	39	40	41	42	TIU	FU101	FU102	THC	FU103
中间投入	农林牧渔业	01	942176	3930.37	0	2616.39	53.6844	802597	140963	2973.3	8961.98	23200.7	0.200699	392351	378.071	180.425	153.91	1056.02	5902.15	337.076	134.645	24360.1	0	0	19.9246	0	0	56126.4	148.739	0	0	61186	104708	0	0	0	0	0	0	0	0	608.715	0	0	2.57512e+06	775293	434666	1.20996e+06	83815.4
	煤炭开采和洗选业	02	9626.49	1582.8	917.607	4628.29	162.961	10558.3	7267.82	1329.41	1021	3452.18	48042.8	53221.9	41856.1	12166.4	606.878	5060.81	7383.31	1090.38	834.254	831.7	6820.63	0	89215.1	373.122	22.4728	308.332	3899.2	483.735	14.7533	63.8828	4071.64	0	995.688	132.664	8.13654	0	817.444	0.473569	2750.77	1212.12	0	0	322831	47867.5	23695.4	71562.9	0
	石油和天然气开采业	03	844.136	0	35455.7	0	0	7.47137	0	0	0	0	634012	3894.12	493.924	0	116.748	756.505	23.9467	0.00799405	0	0	270.714	0	307.561	0	0	0	0	0	0	0	0	0	0	0	0	0	0	0	0	0	0	0	676182	0	0	0	0
	金属矿采选业	04	0	40.295	0	2652.55	750.313	0	0	0	0	16.2489	459.854	193.286	9459.97	176414	5586.97	48254.2	3535.28	211.668	11064.9	15496.3	0	0	367.1	0	0	0	0	0	0	0	0	0	0	0	0	0	0	0	0	0	0	0	274503	0	0	0	0
	非金属矿采选业	05	10829.8	147.689	3035.96	31.6027	28574	971.089	39.6055	190.397	22.2785	678.575	689.936	60797.8	128167	10026.9	394.716	3559.96	229.343	361.294	10593.9	184.571	0.375071	0	118.528	1.403	25.6751	57758.8	1361.04	0	0	0	0	0	0	0	0	29.392	57.7805	22.2065	359.351	97.993	33.858	623.88	320016	11759.6	0	11759.6	0
	食品制造及烟草加工业	06	289027	0.0115838	0	0	0	285362	1206.9	0	0.0442831	1354.9	0.132196	17335.9	4.83971	7.11035	0.58594	74.4789	24.9717	226.511	465.103	0.958341	0	0	14.383	0	0	0	23534.1	0	0	29892.2	173671	370.777	0	0	9.6791	0	2.64441	55.0577	0	146.284	1202.63	0	823991	603957	795823	1.39978e+06	0
	纺织业	07	9361.76	276.946	375.243	170.582	40.0907	1935.84	99985	45120.7	2262.03	384.086	147.364	9492.29	667.445	234.402	525.406	1468.88	919.783	1438.86	285.28	582.052	5.49413	0	261.294	4.82533	28.0369	67.4727	1556.84	125.975	392.217	3320.77	10319.8	451.579	0	0	0	0	4.97496	94.4491	0	2427.53	0	0	194735	28123.7	37775.8	65899.5	0
	服装皮革羽绒及其制品业	08	419.735	839.839	4402.82	2477.67	136.457	1863.96	533.075	18332.8	455.82	1965.83	834.472	3798.55	9940.56	1917.3	868.401	4958.97	7706.95	1662.44	1623.27	736.862	19.9656	0	3077.81	29.7258	468.095	37275.9	3192.77	722.962	2480.01	5078.08	2948.56	1186.74	409.53	129.094	122.333	0	209.029	84.3494	78.3596	776.924	61.5554	492.821	124320	170715	338284	508998	0
	木材加工及家具制造业	09	15532.6	2181.73	1432.14	2292.8	2169.33	1219.17	312.637	1258.76	57606.3	2424.99	516.203	3095.9	13059	394.575	346.011	6419.48	2516.42	5229.01	1543.5	478.176	2.13431	0	597.519	17.098	124.982	46609.2	2500.6	210.598	4852.43	6709.3	2706.82	6817.28	0	3874.14	23.773	528.924	421.294	625.185	6466.69	1950.52	618.42	11227	216913	28046.7	72974.3	101021	0
	造纸印刷及文教用品制造业	10	6488.32	910.495	3539.15	2593.03	1288.72	69757.2	4390.78	1308.3	316.723	395583	490.357	47156.2	7403.36	959.189	599.254	10156.4	3934.51	11878	10683.3	1462.59	317.724	0	1466.33	14.2398	355.805	37338.3	38010.2	2423.87	37820.4	36490.5	16122.2	57423.7	1281.87	9485.03	192.345	2733.55	2486.43	9954.03	22761	3444.78	31472.8	25189.1	917683	14143.4	61180.1	75323.6	0
	石油加工、炼焦及核燃料加工业	11	53069.6	4545.41	32990.7	7539.5	752.347	4715.98	1622.58	126.598	583.454	1822.8	20339.9	15651.4	15085.9	42354.6	3056.63	16264.4	2823.28	7376	3907.95	2352.49	13538.3	0	7588.98	93.2899	418.947	257648	185196	4412.76	6141.73	11360.2	10686.6	9858.29	4096.81	4591.13	1927.98	636.468	4534.91	3758.97	5813.17	2910.41	747.692	37351.3	810294	4699.23	3216.99	7916.22	0
	化学工业	12	411457	14108.9	17049.8	65049.1	5019.39	86247.4	100235	4737.3	19057.7	95960.6	6638.84	518364	47542.7	20862.8	9110.05	47005.6	81044.3	86040.5	151659	9264.88	52.2256	0	5648.29	163.796	2888.78	322745	91249.1	570.485	43441.8	435.853	12580.2	4644.65	924.725	4348.78	637.675	1952.14	3009.06	2648.09	7830.09	56353.9	1462.66	11537.8	2.37158e+06	161951	272153	434104	0
	非金属矿物制品业	13	26306.5	5506.83	7606.13	3459.21	355.064	23928.1	1021.05	1434.68	442.384	1290.18	28028.4	33755.3	399264	15464.2	3612.98	6842.41	9574.62	27862.4	124950	2464.29	128.313	0	2285.85	36.6019	374.448	1.99187e+06	10508.4	1012.13	9226.31	351.53	7969.93	0	218.086	430.024	62.9831	1495.05	367.794	307.565	6518.84	1823.9	1014.31	9879.19	2.76905e+06	88477.8	23832.6	112310	0
	金属冶炼及压延加工业	14	3974.46	14194.3	94923.1	10081.9	814.53	2578.77	622.813	105.273	31809.4	2946.55	1623.02	16257.5	96905.2	231779	210018	630071	169372	269154	70396.1	5188.31	381.309	0	3033.46	25.6012	288.05	448963	5015.72	0	0	407.497	224.586	0	0	0	0	29.3714	18.5938	22.1909	359.098	116.558	33.8343	623.442	2.32236e+06	12304.3	8089.81	20394.1	0
	金属制品业	15	10695.8	13859.8	93851.1	4871.87	1268.21	16185.9	5125.09	3004.34	7173.72	2969.13	1059.2	15671	15124.6	15965.8	23841.6	53880	15652.3	35238	21122.1	10616.6	245.17	0	3357.69	37.6071	880.223	221376	11975.2	130.884	6083.54	0	6123.03	1526.74	18.506	7734.98	37.447	175.913	1416.53	139.198	2150.74	698.098	204.75	3733.96	635222	6265.36	5180.08	11445.4	0
	通用、专用设备制造业	16	29207.3	31699.5	57183.6	24809.7	3011.96	11820.9	7146.61	471.624	899.35	7896.59	4105.52	17007.7	38476.4	12111.4	8153.28	242169	97411.9	48845	91683.8	7024.65	67.1507	0	18423.9	147.231	1428.03	320790	5800.16	1900.13	1752.1	7778.93	4352.67	3961.47	1.85679	25.6529	82.3087	3122.5	755.351	64.867	5592.07	68667.8	1647.37	5426.91	1.19292e+06	5262.31	13240.8	18503.1	0
	交通运输设备制造业	17	52455.1	6077.48	9346.99	3547.78	690.054	2159.89	613.665	66.9109	83.7389	1923.07	624.077	3546.3	7782.75	1179.87	4061.93	6907.23	373883	1100.79	2817.94	738.407	0.201819	0	2610.36	37.4815	376.107	97951.8	205026	429.857	2656.36	30395.2	3920.98	4791.22	2124.06	3337.25	916.341	57.5964	1084.02	78.8478	704.182	228.567	66.3481	1222.55	837622	59392.9	27487.8	86880.6	0
	电气、机械及器材制造业	18	5576.3	17512.4	10316.6	2695.34	1149.53	4487.52	2292.22	138.67	376.403	1848.15	2421.05	8547.03	16810.6	3625.37	2309	160293	33362.5	88292.7	18384.7	6158.56	15.7731	0	20931.2	138.533	847.282	347556	20268.1	234.261	44658	6788.92	2040.2	2182.07	26.3251	137.283	46.274	1492.53	871.233	291.052	6012.96	1647.9	982.808	8942.81	852709	21508.5	145428	166937	0
	通信设备、计算机及其他电子设备制造业	19	3084.9	1535.74	1803.48	188.242	154.49	778.31	1332.35	47.262	127.72	467.53	353.055	2102.07	3583.79	302.315	680.736	29552.5	63828.9	7666.43	470737	44686.8	137.325	0	1358.98	21.6114	206.714	2609.18	66691.9	217.169	301432	38255.4	2713.95	5471.26	1.37535	12299.2	33.5947	446.955	2533.08	1009.68	24115.7	333.898	8563.16	3675.93	1.10514e+06	68056.8	183083	251140	0
	仪器仪表及文化办公用机械制造业	20	941.522	5553.48	5111.63	949.088	542.473	3194.97	737.658	121.784	166.534	1674.83	2419.58	6817.1	9200.75	1880.91	662.874	12375.1	8576.57	5670.51	5586.15	89682.8	23.5755	0	5092.72	92.9897	476.982	42393.5	28095	1265.47	42985.6	6078.05	1290.29	4688.28	298.793	269.855	48.8108	89.0288	435.281	573.698	1542.74	514.071	236.002	5552.77	303910	7053.63	35678.1	42731.7	0
	其他制造业	21	6.93571	984.612	88.2749	481.74	446.257	698.939	15331.7	36.8783	40.3414	165.782	46.2116	1180.66	964.757	4118.17	64.857	5971.48	2883.6	916.066	101.544	398.577	1.14011	0	210.987	0.76106	12.0413	6236.94	35278.8	0	0	2770.66	1410.5	980.713	153.455	2120.09	310.517	0	544.878	18.0729	0	0	0	0	84976.9	15476.3	77293.7	92769.9	0
	废品废料	22	0	10.0668	0	0	36.8601	0	0	0	0	3824.59	114.884	17963	14138.1	10245.9	1482.49	8298.88	95.3318	118.91	0	0	0	0	320.62	0	0	0	1019.3	0	0	0	0	0	0	0	0	0	0	0	0	0	0	0	57669	0	0	0	0
	电力、热力的生产和供应业	23	57580.7	39957.8	90721	53417.8	7880.95	38141.7	17814.9	1100.96	5523.58	15173.2	14120.7	141303	108773	82423.6	14622.9	43368.6	46260.2	14440.5	29742.9	11002.5	4414.21	0	18653.3	238.195	12650.4	89639.4	113999	1388.33	36064.6	382629	82537.2	27295.8	2841.92	6651.27	217.904	8809.51	5501.73	2879.23	10089.4	8526.71	11240.7	14503.4	1.67414e+06	62602.3	59387	121989	0
	燃气生产和供应业	24	4316.06	0	0	0	0	0	0	0	119.034	58.1734	0	2024.6	2820.34	143.043	53.3794	962.976	279.465	360.227	2621.97	0	12.9242	0	63.6238	15240.1	0	0	2442.14	373.853	0	0	32768.9	0	0	0	0	0	374.464	0	0	0	254.197	0	65289.5	5798.07	82623.6	88421.7	0
	水的生产和供应业	25	32456	2658.03	18771.4	5117.67	404.138	5132.35	7155.71	297.616	358.681	740.392	1621.18	11309.8	12155.7	2431.03	922.134	7065.9	6555.42	2200.79	2517.46	1228.53	70.563	0	18573.4	68.4505	4305.06	35885.7	14644	883.134	20506.3	32697.8	24314.2	5589.77	547.061	1635.12	29.4095	4660.16	2097.79	1068.66	6887.1	3522.38	3166.9	12698.5	314951	10783.9	26974.8	37758.7	0
	建筑业	26	3817.06	890.878	87.9267	233.713	66.6947	431.659	255.728	13.5973	129.011	197.25	190.998	935.617	651.97	216.55	169.835	745.554	1147.51	200.722	586.655	246.896	2.60772	0	602.134	12.5116	155.492	3618.86	104587	1067.86	8060.48	5974.04	10233.5	8966.83	91180.2	6131.46	869.355	357.044	1781.79	319.221	4365.27	1416.9	411.296	7578.68	268909	0	0	0	0
	交通运输及仓储业	27	29111.4	42433.1	89803.6	18233.4	38318.1	62231	12746.9	4308.92	3818.19	37938	31726.3	101514	59312.7	21013.1	11149.4	128638	64938.7	38419.2	69560.1	8345.78	583.323	0	79435.5	139.568	555.705	241047	149758	5780.68	33303.9	994820	32971.8	41528.8	8151.49	6392.93	938.404	38109.2	10568.5	10278.1	54506.8	17373	17137	140314	2.75725e+06	80776.6	147746	228523	684.148
	邮政业	28	969.726	518.961	707.857	309.168	90.8853	672.319	167.862	56.5784	82.0037	610.398	83.6496	4587.61	1153.51	284.599	206.967	1259.78	1403.14	662.926	509.786	525.572	119.208	0	362.017	6.81465	76.8931	368.532	1104.45	1078.04	1884.54	373.732	1703.9	13600.2	3.41779	322.587	48.2815	350.716	17.3375	218.629	4196.7	389.15	436.877	23111.9	64637.2	4033.44	1858.5	5891.94	0
	信息传输、计算机服务和软件业	29	1683.54	1671.37	6448.49	2166.67	790.51	4476.42	774.988	226.281	658.743	8705.29	710.966	13364.4	6980.42	1694.16	1320.77	6694.81	6419.56	3698.65	4365.94	2172.29	580.08	0	3876.7	44.689	723.018	36305.8	14995.8	2517.99	90221	92054.5	38806	30361	13603	775.015	261.002	3448.89	979.359	10086.1	10384.7	2865.58	2825.62	77024.2	507764	61902.1	214763	276665	0
	批发和零售贸易业	30	29731.6	39507.6	32151.4	7635.63	1400.43	100074	27175.7	29640.2	5435.2	21136.1	24958.7	180484	43530.6	16002.7	12486.2	55914.5	64719	35347.3	68214.2	23305.3	2638.96	0	58629.6	8235.71	11716.3	254328	96773.4	19923.1	78489	82665.3	69431.1	34176.3	6067.79	3035.7	326.752	393.291	7815.23	9360.6	16361.2	35647.6	12722.1	38278.7	1.66587e+06	297817	412599	710416	0
	住宿和餐饮业	31	4299.16	4083.88	19549.1	5659.1	2106.78	16462.2	1926.48	1101.02	1705.64	25599.1	2422.67	82263	15935	4726.63	2486.86	27701	12829.5	13452.1	10919.6	5562.06	509.006	0	25834.5	155.06	759.378	15916.4	51999.4	1377.67	21507.9	68787.7	3806	23984.9	1454.24	3256.97	751.155	10501.7	8480.39	9759.66	26343	7324.65	12072.9	83854.2	639228	147165	427675	574841	0
	金融保险业	32	6016.96	29006.9	31444.4	5714.13	8647.88	36606.8	15650.4	2708.83	13580.5	11590.9	17005.2	53335.6	17770.6	24091.1	9334.68	66350.7	51671.2	24933.4	36926.4	27243.7	766.443	0	68984.1	745.259	1946.24	46140.1	82257.8	750.539	67154.2	156485	19323.9	8576.08	44860.3	21769.4	686.55	784.219	778.997	3633.78	24294.3	1531.63	1354.53	7980.19	1.05043e+06	37384	120784	158168	3.74302
	房地产业	33	231.111	480.582	660.177	1.0475	53.6877	2853.49	198.259	1141.57	874.265	5241.6	168.357	2283.56	142.523	282.334	218.487	1673.88	1218.11	1667.4	2330.01	3496.57	91.3275	0	6.90381	0	0	1851.77	4822.24	1101.53	23129.2	53603.5	21203	36817.5	16.9173	2629.49	62.1536	419.028	1427.14	1720.01	10452.3	460.985	272.003	880.905	186185	219764	338566	558330	0
	租赁和商务服务业	34	4552.01	22814.3	3953.53	1640.97	1276.94	25847.5	1079.87	5891.6	1116.43	6128.07	1039	9034.09	4511.69	3857.45	2623.52	8575.64	10043.9	12598.8	7891.48	3804.23	154.431	0	1553.96	46.9123	213.448	44154.4	10286.7	2654.37	11789.1	13117.1	10350.4	25505.1	2798.42	33395.8	1430.98	5609.85	7746.41	16522.6	9089.53	2785.96	5077.54	8390.66	350955	0	0	0	0
	旅游业	35	1607.12	226.467	368.683	115.35	68.8367	335.092	51.1703	12.1008	30.6914	484.858	87.945	727.214	502.539	175.616	32.9419	436.793	261.088	236.181	382.45	123.262	0.450039	0	12.2281	6.35034	22.8165	103.54	449.217	0	277.928	1661.34	23.6142	1290.64	1.62046	22.3878	242.163	495.32	283.252	331.154	581.118	146.859	274.531	1545.59	14038.5	0	4861.48	4861.48	0
	科学研究事业	36	3014.23	27.2966	262.721	2647.14	27.9844	1922.57	3531.96	55.899	81.8732	200.144	517.791	6158.3	568.898	1656.01	7608.35	13820.5	5459.25	3596.45	10088	2581.74	114.525	0	133.314	129.787	4.54872	10119.9	6202	21.2115	28545.9	0	0	3155.99	0	0	0	13663.2	0	18.6469	1291.69	821.018	55.8641	4391.5	132496	0	0	0	98411.7
	综合技术服务业	37	8171.76	2797.46	5707.54	2183.1	472.421	3254.49	115.591	291.515	158.892	1942.37	868.314	2336.22	2161.09	2484.51	1609.41	2922.88	6255.48	2662.66	1367.43	5736.8	9.5663	0	1367.5	23.0387	204.316	9529.82	262.224	12.6582	2009.58	0	0	0	0	0	0	0	59090.8	0	3.80098	0	0	305.805	126319	0	0	0	95577
	其他社会服务业	38	31528.9	5974.2	4854.88	752.162	524.474	987.794	1059.8	145.737	159.204	101.941	1545.94	5713.05	875.881	1967.24	509.293	1543.9	3871.08	1478.08	1269.57	685.475	439.015	0	16690.1	271.765	5276.88	3321.93	3147.08	127.626	1041.22	16920.1	6649.53	2769.58	254.501	1167.26	546.13	965.04	472.463	12680.7	5529.17	1319.51	342.064	7865.75	153346	108007	102660	210667	137133
	教育事业	39	2391.79	1276.04	930.683	584.8	231.178	847.92	99.0396	415.526	92.3897	1220.91	337.453	1515.58	2699.38	786.859	485.423	1720.77	2168.3	517.442	1075.12	418.496	10.3667	0	756.277	19.7759	244.592	8377.14	4774.43	0	3346.13	10950.3	1174.6	7773.95	251.132	1137.02	47.4951	4077.24	196.176	1057.38	19434.9	2334.84	127.554	18877	104783	369791	321841	691632	311180
	卫生、社会保障和社会福利业	40	3522.98	3664.52	757.922	450.21	0.10562	519.654	48.7152	10.6957	0.495227	66.305	32.0311	1299.59	1086.12	7258.17	137.774	10781.1	433.922	104.492	97.0165	40.1133	0.109844	0	141.707	24.6014	24.408	0	4676.8	0	0	3032.4	520.491	2036.03	16.8705	233.078	35.7637	5680.6	124.968	1064.61	13359.3	7730.34	684.568	16295	85993.5	94253.7	304767	399021	149912
	文化、体育和娱乐业	41	1449.16	1405	5343.32	2437.29	742.522	6436.56	576.763	315.557	529.832	10804	1093.42	33852.4	7300.14	1335.91	819.066	4397.78	4916.59	4860.49	1978.24	1111.94	424.814	0	2888.97	53.1187	591.703	10965.6	601	0	4031.16	18865.1	1220.22	9416.87	0	0	346.304	1085.47	592.842	3352.97	14574.1	2142.86	5095.57	69724.7	237679	30783.7	39768.7	70552.4	41082.4
	公共管理和社会组织	42	0	0	0	0	0	0	0	0	0	0	0	0	0	0	0	0	0	0	0	0	0	0	0	0	0	0	0	0	0	0	0	0	0	0	0	0	0	0	0	0	0	0	0	0	0	0	1.9528e+06
	中间投入合计	TII	2.10753e+06	324893	691955	250436	110521	1.6383e+06	481210	128539	165862	699789	851497	1.90224e+06	1.16524e+06	735021	343051	1.68597e+06	1.18154e+06	762155	1.25102e+06	320341	32969.5	0	464874	26697.6	48693.9	5107300	1.40811e+06	53198.9	935300	2.182e+06	724900	387200	182600	137471	11300	112200	127900	104100	324800	240300	121900	659100	3.019e+07	3.66122e+06	5.16596e+06	8.82717e+06	2870600
增加值	劳动者报酬	VA001	2.46847e+06	159646	493495	132905	36747.1	197250	135273	43179.6	29730.2	125941	30060.5	297377	344861	118890	52444.3	312728	600102	108232	170983	84884.8	9237.91	0	227889	2605.44	42122.2	1126600	952239	54623.4	150101	493942	275261	197877	179632	95347	1174.02	114889	64993	186421	840096	292182	86710.5	1.27787e+06	1.2615e+07
	生产税净额	VA002	149929	71804.9	316519	30432	17699.8	330643	50811.7	15309.7	11597	49457.4	80000.9	175592	99770	57621.9	27929.5	133175	160443	52816.8	80231.4	36215.9	6017.13	0	101934	1354.98	12880.5	319200	174406	6226.57	15846.4	54484	24991.8	8558.99	198880	10587.2	178.857	5578.5	6360.9	5818.29	5481.69	2153.82	22479.3	8557.27	2.93998e+06
	固定资产折旧	VA003	204212	137254	344103	31568.6	10685.4	67468.3	29276.1	4385.08	7726.47	45983	34677.3	110066	62015.7	27261.3	38458.7	81149.9	91811.4	29727.8	62839.8	13704.7	1198.9	0	306536	2838.28	26115.3	197200	371850	9727.52	297050	293262	200747	83434.4	80045	10183.6	851.439	7402.76	6379.08	9707.6	4025.84	11296.1	22221.9	7242.83	3.38369e+06
	营业盈余	VA004	294275	9021.38	44216	11229.8	4891.85	12330	2144.3	13053.6	1641.56	9193.11	3386.31	20806.2	13682.8	8335.07	6452.7	21011.3	28249	13237.4	28258.8	14846.9	126.413	79812.9	7772.56	194.686	747.891	704100	298222	2109.62	82002.6	77812.3	75601.1	29129.5	124743	-17188.5	5395.68	29.5145	29367.1	-4047.35	3596.94	268.064	7788.32	28.8769	2.06788e+06
	增加值合计	TVA	3116889	377726	1.19833e+06	206135	70024.1	607692	217506	75927.9	50695.2	230575	148125	603842	520330	212108	125285	548064	880606	204014	342313	149652	16580.4	79812.9	644132	6993.4	81865.9	2347100	1.79672e+06	72687.1	545000	919500	576600	319000	583300	98929.2	7600	127900	107100	197900	853200	305900	139200	1293700	2.10066e+07
总 投 入		TI	5.22442e+06	702619	1.89029e+06	456571	180545	2.24599e+06	698715	204467	216557	930364	999622	2.50608e+06	1.68557e+06	947129	468336	2.23404e+06	2.06214e+06	966169	1.59333e+06	469993	49549.8	79812.9	1.10901e+06	33691	130560	7.4544e+06	3.20483e+06	125886	1480300	3.1015e+06	1301500	706200	765900	236400	18900	240100	235000	302000	1.178e+06	546200	261100	1952800	5.11966e+07
[truncated: 7 more columns]
