# Supplementary material for: Editorial Note: Measurement and driving factors of carbon productivity in China’s provinces: From the perspective of embodied carbon emissions
Source: PLoS One. 2025 Dec 15;20(12):e0338756. doi: 10.1371/journal.pone.0338756 (PMC12704855; doi:10.1371/journal.pone.0338756)
Supplement: S1 File — (ZIP) [file pone.0338756.s001.zip › Input-Output Tables of China's Provinces/Input-Output Tables of Various Provinces in 2002/27τöÿΦéâ.xls]

## Sheet: Sheet1
甘肃2002年投入产出表
(按当年生产者价格计算)
产出 投入		代码	农林牧渔业	煤炭开采 和洗选业	石油和 天然气开采业	金属矿采选业	非金属 矿采选业	食品制造及 烟草加工业	纺织业	服装皮革羽绒 及其制品业	木材加工及 家具制造业	造纸印刷及 文教用品制造业	石油加工、炼焦及 核燃料加工业	化学工业	非金属矿物 制品业	金属冶炼及 压延加工业	金属制品业	通用、专用 设备制造业	交通运输 设备制造业	电气、机械及 器材制造业	通信设备、计算机 及其他电子 设备制造业	仪器仪表及 文化办公用 机械制造业	其他制造业	废品废料	电力、热力的 生产和供应业	燃气生产 和供应业	水的生产 和供应业	建筑业	交通运输及 仓储业	邮政业	信息传输、计算机 服务和软件业	批发和零售 贸易业	住宿和餐饮业	金融保险业	房地产业	租赁和商务 服务业	旅游业	科学研究事业	综合技术 服务业	其他社会服务业	教育事业	卫生、社会保障 和社会福利业	文化、体育 和娱乐业	公共管理和 社会组织	中间使用合计	最终消费
																																														居民消费			政府消费
																																														农村居民消费	城镇居民消费	小计
部门名称		-	01	02	03	04	05	06	07	08	09	10	11	12	13	14	15	16	17	18	19	20	21	22	23	24	25	26	27	28	29	30	31	32	33	34	35	36	37	38	39	40	41	42	TIU	FU101	FU102	THC	FU103
中间投入	农林牧渔业	01	719141	1091.16	0	118.98	0	377222	12597.1	46954.1	2276.97	14053.1	0	15207	270.607	347.912	16.8777	750.222	5675.79	376.153	0	0.40115	35029.9	0	0.371155	0	0	18885.3	75066.5	0	0	288.405	107484	0	17.431	0	0	0	273.978	0	0	0	38.7217	0	1.43318e+06	649844	309032	958876	152053
	煤炭开采和洗选业	02	6326.16	41.9677	1954.72	717.326	623.464	8691.36	1676.19	209.671	211.09	5933.84	2632.46	39507.9	69076.5	64997.2	198.252	7208.17	756.561	941.54	61.7017	440.355	21587.6	0	111666	5900.91	52.3943	6272.1	6272.36	571.433	0.311184	0	7853.88	0	810.269	1622.14	0.0998196	0	2.18894	1022.57	0	0	299.548	0	376140	54420.7	9626.3	64047	0
	石油和天然气开采业	03	0	0	0	0	8818.03	42.698	7.44901	0	0	0	1.25292e+06	36403.7	1337.36	299.324	45.6645	539.314	99.6131	6.02244	21.6537	4.08707	0	0	435.398	0	0	0	0	0	0	0	0	0	761.187	1641.4	0	0	0	3620.34	0	0	0	0	1.30701e+06	0	0	0	0
	金属矿采选业	04	0	0	21.4671	52327.8	0	0	0	0	0	529.143	2668	34821.4	1251.58	386182	2.85797	173.553	0	0	5.17214	0	0	0	0.339185	0	0	0	0	0	0	0	0	0	0	0	0	0	0	0	0	0	0	0	477983	0	0	0	0
	非金属矿采选业	05	5.63436	202.542	732.528	259.923	14833.5	938.07	4.37304	22.8526	2.44319	379.903	1281.57	25179.7	48806	8693.79	190.214	1440	14.5583	137.616	1.96852	0.88288	511.595	0	1108.84	0.000356455	0.609818	77057.5	228.953	0	0	0	0	0	164.957	0	0	9.60488	0.828512	21.2787	324.259	148.15	17.5637	258.65	182981	0	0	0	0
	食品制造及烟草加工业	06	39327	0	0	0	0	55308.8	0.0033289	0.912318	0	73.3671	55.7795	15222.4	4.53281	9.17014	6.65765	543.644	2.69438	14.1797	1.36799	93.9624	0	0	4.69583	0	0	0	4036.62	0	0	3729.02	266763	315.551	0	1079.04	0.4	0	0	0	0	0	3449.39	0	390042	310403	718989	1.02939e+06	0
	纺织业	07	357.178	275.931	32.6108	273.501	81.5055	1119.72	46457.8	2672.53	649.911	486.96	207.201	5360.54	542.817	2493.17	105.432	236.494	53.4727	497.621	21.8428	13642.8	173.694	0	162.198	49.8358	10.6648	65.0846	1204.46	1.88777	51.9592	0	1285.2	774.95	5.11005	48.6842	0	0	0	462.55	0	0	230.189	0	80095.4	20495.4	29945.7	50441.1	0
	服装皮革羽绒及其制品业	08	342.17	1318.98	267.21	819.368	2392.49	1567.83	106.351	3874.1	308.513	1445.15	1654.94	3663.47	8368.98	6468.74	272.757	1049.52	237.714	436.881	68.6867	67.7783	375.178	0	1521.42	315.578	224.109	2344.19	5692.57	335.49	701.966	1834.88	1654.01	369.895	293.591	5551.49	5.25498	0	1.06309	15.8078	73.5172	2.39853	236.697	212.434	56493.2	86267.6	263209	349477	0
	木材加工及家具制造业	09	29641.8	4323.84	413.394	594.024	1083.52	3710.27	26.8355	77.377	18780.1	926.66	1352.02	1953.04	6906.43	4030.32	265.431	1112.51	239.467	978.597	188.382	589.001	1826.39	0	1606.3	24.4984	17.1135	63451.3	1291.29	227.443	1063.23	7751.24	4123.46	8678.24	654.024	1071.47	4.94394	173.783	15.0086	705.459	5866.89	2680.51	312.39	4679.81	183418	48092.8	43252	91344.7	0
	造纸印刷及文教用品制造业	10	2957.59	257.311	99.1309	412.861	821.379	44805.6	223.205	78.9697	404.097	26133.3	669.662	9750.33	11317.4	1589.15	279.028	870.34	680.751	854.608	1627.66	194.88	963.26	0	1131.25	354.06	33.4493	9638.5	4264.17	1178.87	8292.06	9735.24	4183.17	42963.5	7865.73	13197.5	32.4284	784.563	938.115	15863.4	11377.4	4034.19	15722	9261.97	265842	7976.99	35807.5	43784.5	0
	石油加工、炼焦及核燃料加工业	11	79077.8	2277.6	1365.46	4303.81	1430.52	1598.22	630.507	128.874	54.5445	1799.7	250206	135516	63836.6	50075.5	1194.27	5227.58	1986.71	1266.01	178.003	181.581	270.889	0	5446.43	1846.62	159.987	68178	241573	2708.32	1413.36	28183.9	8216.75	14379.5	76291.6	32401.2	14.9691	255.393	273.958	14496.8	6441.04	4542.17	1187.43	19014.6	1.12963e+06	7683.01	1134.3	8817.31	0
	化学工业	12	442715	5128.44	1142.54	9967.11	8080.31	28544.7	7182.28	7916.6	4727.23	17083.7	30816.3	388301	23117.9	39467.7	5010.31	11556.2	4226.32	16916	5748.85	4050.09	2287.79	0	8441	1473.48	792.866	71609.6	9743.54	151.242	2941.68	6161	11463.5	1988.69	4197.03	9402.04	0.824571	646.681	1182.63	16366.9	7192.73	81487.6	685.265	4871.27	1.30479e+06	112777	188768	301546	0
	非金属矿物制品业	13	85.522	1992.28	1288.73	869.054	2985.94	8007	67.0225	319.889	84.2127	1223.53	3255.83	6695.65	27950.4	66412.1	794.265	4835.29	1213.66	2249	299.42	1672.56	11708.4	0	13688.6	17755.7	29.8711	572666	1015.32	732.175	2582.93	2745.9	3363.36	0	1307.09	0	0	481	10.9561	287.649	5790.89	2289.55	487.831	4032.07	773277	53072	18734	71806	0
	金属冶炼及压延加工业	14	12758	7231.47	1210.12	5630.5	194.813	1557.24	228.202	71.0085	533.091	3095.29	1142.23	22434.3	32408.4	168067	130654	129469	7469.68	91494.6	2315.28	1870.62	7409.06	0	29956	206.815	55.1797	576099	3705.81	0	0	736.94	129.393	0	1337.77	0	0	9.80384	0.845674	21.7195	330.976	151.219	17.228	264.008	1.24027e+06	0	0	0	0
	金属制品业	15	23498.2	10109.6	599.689	2632.73	614.113	6475.54	477.979	118.019	380.858	1106.02	13390.6	16323.7	6987.36	18014.9	2109.38	20872.3	1299.71	4835.55	3582.65	1081.65	794.141	0	7162.26	349.952	81.2649	390053	865.279	26.9556	212.624	13984	2589.42	3223.77	0	26.4193	0	59.1023	5.09813	786.003	1995.28	911.621	105.05	1591.57	559333	2950.22	7924.84	10875.1	0
	通用、专用设备制造业	16	17873.7	5928.54	1091.09	5722.88	1393.63	5504.98	925.635	294.359	151.142	4407.11	10011.3	21167.5	19664.9	39428.2	8295.41	58216	3673.57	11190	568.831	264.805	230.286	0	11981.3	456.235	366.317	32271.8	4259.47	1301.58	505.941	9429.94	1475.49	1497.17	486.137	1462.04	0	1024.1	3540.83	770.711	5065.35	133203	807.772	2257.07	428166	0	0	0	0
	交通运输设备制造业	17	515.75	449.253	162.64	545.447	388.934	537.084	43.9499	25.7441	19.6409	125.125	429.367	1053.25	1676.23	3067.15	149.097	4083.33	11943	158.979	196.353	26.8297	48.4311	0	2494.04	143.535	35.8452	15850	105448	217.11	547.519	8489.48	272.916	2449.61	5052.19	1640.18	3.26776	14.2357	16.084	4654.35	480.596	219.578	33.2866	383.354	174090	31034.4	13007.8	44042.2	0
	电气、机械及器材制造业	18	55.4782	5195.51	390.74	1372.56	219.063	1250.42	261.927	93.1107	51.2397	1019.68	3592.71	9273.65	9902.11	14532	674.979	13811.8	2870.62	30117.6	1437.75	1608.61	124.546	0	20805.2	1095.6	344.698	65739.5	2429.88	116.136	6646.37	3138.06	2269.12	1954.21	177.56	2258.86	0.101374	464.026	9.44131	407.321	5190.54	2014.33	591.882	3551.66	217061	16656.4	63925.4	80581.7	0
	通信设备、计算机及其他电子设备制造业	19	15.6107	186.575	36.745	215.134	36.0196	226.792	97.0215	29.0519	8.9967	158.127	1415.96	3049.93	597.426	2272.21	68.3538	495.564	1011.7	887.393	116889	3994.02	30.6116	0	1786.88	162.206	179.197	1300.16	672.66	17.6401	49370.8	8013.04	1259.8	3269.76	5.48076	3626.41	0	134.654	2894.47	1683.78	1505.83	391.966	136.459	1399.14	209532	31645	129597	161242	0
	仪器仪表及文化办公用机械制造业	20	57.6674	602.179	121.235	374.29	150.767	849.843	109.749	51.0931	62.3148	330.585	4255.78	9034.43	2026.22	5327.27	644.999	1776.12	265.622	1236.41	2600	1037.1	106.212	0	3839.26	760.705	385.116	9815.34	1639.68	693.284	9377.74	4505.4	164.305	7868.73	34.4677	984.964	0.00661706	27.7052	1.64666	5649.68	1282.78	618.9	72.104	2110.46	80852.2	1886.02	47407.2	49293.2	0
	其他制造业	21	2.20551	49.9615	8.57819	93.9753	8.61464	21.7572	20.0251	9.20929	2.11085	131.279	115.309	183.749	37.7956	1419.53	2128.96	1239.63	234.917	82.5805	29.2625	3.70734	1795.92	0	69.8281	61.5844	2.16488	8275.34	271.527	0	0	349.884	0	1709.84	36.7979	0	0	0	0	440.402	0	0	0	0	18836.5	17961	64337.9	82298.9	0
	废品废料	22	0	0	206.851	0	3.03818	0.0162455	0.0405303	0	0	27.1681	0	3092.21	6467.36	9604.37	19.6763	2771.23	-76.9034	117.819	0.650486	0.979416	0	0	53.0747	0	1030.53	0	557.799	0	0	0	0	0	0	0	0	0	0	0	0	0	0	0	23875.9	0	0	0	0
	电力、热力的生产和供应业	23	53652	16168.1	5904.65	18930.4	4054.62	14944.2	4622.88	932.316	1008.98	11674.1	26112	103515	95861.9	381259	4043.14	29852.3	5883.9	6220.3	1411.98	1853.74	2335.04	0	598988	3083.82	5318.61	27738	54450.2	1620.02	10624.2	5207.34	38936.1	26862	7346.74	2929.51	7.09114	3055.56	765.168	18684.7	21339.7	11773.5	5229.43	23560	1.65776e+06	37728.1	91246.5	128975	0
	燃气生产和供应业	24	0	0	0.223599	0	0	93.6515	1117.53	0	0	0.0585536	0	358.279	965.113	1286.11	4.41729	912.25	1.40417	1.38891e-08	0.060699	0	0	0	0.341953	511.328	287.182	0	1985.88	283.781	0	0	11335.5	0	1696.22	0	0	0	0	0	0	0	1.16883	0	20840.5	1989.75	54881.6	56871.3	0
	水的生产和供应业	25	4435.27	180.529	206.727	66.0346	18.526	327.733	115.94	19.4272	16.0083	350.396	647.318	3438.91	1640.07	1066.59	53.6563	283.958	75.0282	109.249	30.5389	113.852	56.6897	0	1745.63	40.445	784.733	746.308	274.418	94.8603	864.782	86.0376	960.656	124.138	2708.24	196.845	1.16403	226.856	11.1372	484.329	925.759	685.815	191.091	479.414	24885.1	8248.79	13304.6	21553.4	0
	建筑业	26	2.49772	286.803	902.228	107.39	12.2469	106.239	12.1936	48.2971	11.8318	44.8126	2114.99	941.841	355.24	3909.69	23.6188	96.153	104.161	102.642	4.80049	9.69664	0	0	907.395	0.0275775	4.65045	75222.4	8913.43	835.43	2385.71	32091.4	3155.88	1146.71	191692	2181.98	1.02977	123.84	21.2874	327.347	4180.82	1910.17	222.748	3334.89	337856	0	0	0	0
	交通运输及仓储业	27	60125.4	9466.34	727.732	12176	19251	46586.2	1445.86	1485.94	1416.87	6218.26	26241	46542.3	39161.5	72691.9	4666.33	18391.3	2434.98	8512.31	1532.3	1033.34	4397.43	0	19221.1	2241.95	453.224	125428	105648	3273.67	9417.75	269155	12060.9	71708.2	34040.5	69412	2068.72	14728.2	1579.5	20454.8	39808.7	19891.3	11872.5	52916.4	1.26989e+06	48732.4	122249	170981	0
	邮政业	28	229.591	148.91	5.83948	194.408	48.2069	322.899	108.61	15.0341	84.5931	1233.52	296.197	1133.34	393.537	811.191	58.9052	498.897	91.6157	291.804	52.4633	220.656	53.4049	0	1165.62	84.805	22.8618	1075.87	37.1864	1174.25	706.764	2345.53	136.795	27128.2	105.123	631.486	1.70158	155.853	0.050007	400.863	1631.7	694.825	273.65	13030	57096.7	693.954	2236.74	2930.69	0
	信息传输、计算机服务和软件业	29	2375.9	1248.8	238.539	597.36	248.775	1563.33	175.489	60.8774	388.026	464.485	1813.71	3237.1	1424.26	2284.56	276.939	1904.11	755.707	712.985	237.157	284.65	547.753	0	3354.55	855.345	72.6038	14372.4	13397	986.694	23569.3	9594.77	2600.54	50027.8	4331.41	11983.5	50.3697	1192.7	3601.98	18436.1	9913.03	3910.17	1446.06	19715.2	214252	38694	134662	173356	0
	批发和零售贸易业	30	74151.9	3607.78	1015.03	2992.45	2489.8	57556	15374.7	10266.3	1624.96	7681.99	26727.7	57901.6	26929.1	41662.1	7577.79	17200	5294.27	11621.3	19407	5486.44	8275.14	0	23222.8	3952.6	314.543	160344	48332.2	14657.1	32389.8	22988.7	55531.2	24467.9	13005.6	9359.05	0	568.239	1098.69	13050.3	8007.3	25439.1	6914.85	7519.15	876007	126239	287845	414084	0
	住宿和餐饮业	31	5402.52	1972.87	275.019	2081.43	1136.49	5820.44	822.046	403.44	658.038	2284.42	3400.12	10588.1	4996.05	11233.9	1162.21	6338.22	1477.69	2547.21	784.39	643.364	937.647	0	6862.72	1812.47	377.248	11977.7	13302.7	657.004	5105.98	64747.6	2248.95	37420.1	17605.8	11302	1379.71	7187.9	2037.18	14309.8	22844.7	10513.3	6003.99	28241.9	330904	208455	229145	437600	263934
	金融保险业	32	9920.2	12423.8	1499.2	5501.68	2560.35	19799.4	8732.34	1100.2	1938.65	7694.53	12053.1	37899	17068.7	51262.4	4022.66	23168.3	4607.72	10222.3	2037.69	4413.23	3848.45	0	48972.1	2221.48	4503	30389.2	39447.4	880.393	19402.8	213618	5917.87	10662	91328.7	2756.77	75.3195	271.276	51.6161	14220	13680.7	1988.42	8153.21	11171.3	761485	7803.19	61750.9	69554.1	0
	房地产业	33	0.00271964	0	0.330225	46.5967	8.37852	35.8295	397.758	24.8874	713.871	224.098	670.269	2029	18.1113	347.558	185.695	365.519	77.0241	141.624	194.102	189.834	0	0	32.793	549.49	0.602155	270.572	157.735	514.183	6406.09	120201	0	16206.7	614.266	181.89	12.7	145.339	0	11123.2	10010.6	643.422	1624	387.63	174753	90767.8	302365	393133	137416
	租赁和商务服务业	34	652.073	1900.78	383.299	1674.05	386.944	10101	314.49	37.1476	341.907	350.119	5679.15	18805	2971.91	1704.04	255.496	2400.65	431.02	1229.32	976.558	186.34	1937.97	0	1742.55	1412.71	73.8261	33643	26204.9	1158.03	2683.95	52609.4	2925.05	41165.3	23589.1	8436.83	394.709	1882.65	700.083	5311.04	6932.93	2868.75	2285.47	10456.3	279196	5108.38	32819.1	37927.5	0
	旅游业	35	0.297088	62.0185	11.7258	82.9624	12.62	79.329	2.31186	7.72376	8.72101	18.5493	62.7977	203.511	27.9174	74.2832	5.52228	76.4085	9.9133	34.9194	14.435	7.90307	3.11712	0	133.442	2.36339	5.01864	22.2451	0	0	84.0129	58.2908	0	997.654	0	0	917.284	171.801	13.1193	78.7227	556.564	203.892	134.236	680.117	4865.75	0	25980.1	25980.1	0
	科学研究事业	36	542.886	264.261	0.389696	49.5704	144.936	443.865	273.407	141.388	0	190.591	10630.1	5975.95	375.965	7672.83	114.339	807.695	218.806	1213.62	202.574	255.515	198.882	0	2774.26	79.1231	8.81805	5092.14	0	0	8516.02	1160.1	0	342.537	0	0	0	1270.59	0	22.476	1237.12	1186.05	910.479	1932.42	54249.7	0	0	0	49960.9
	综合技术服务业	37	936.509	241.668	52.456	509.312	377.535	844.301	108.631	75.8178	25.7164	183.385	2160.54	2600.73	981.105	6496.49	432.884	1194.81	283.333	346.708	421.51	121.141	319.02	0	3363.75	208.785	70.8358	4929.8	651.038	0.4572	46.2869	396.417	0	0	6.93694	0	0	0	7390.8	0	3.64038	0	0	134.565	35916.9	0	0	0	30198
	其他社会服务业	38	84.6588	227.406	87.024	732.692	155.579	1380.77	109.673	77.2473	2.58856	716.333	4055.22	5122.8	2730.89	31880.1	810.539	1393.91	300.11	771.155	105.817	47.1849	177.359	0	8593.53	1278.92	897.659	887.288	7984.07	19.0659	1656.33	34378.6	688.742	40973.8	5704.89	3232.57	1.00179	284.426	2859.26	5904.17	4617.39	1561.09	397.032	2928.44	175817	138838	124898	263736	209753
	教育事业	39	4422.36	980.812	23.2403	265.776	1422.29	292.296	203.804	53.8398	98.2188	209.152	560.748	994.433	1001.76	2389.8	192.585	538.672	235.055	247.235	84.3561	21.3307	193.719	0	1394.76	101.603	124.686	3826.49	3370.69	0	901.019	3920.67	826.058	8993.74	780.909	657.762	7.05265	1414.18	149.4	1450.44	85775.3	3217.35	63.2	8306.59	139713	137361	106800	244161	477239
	卫生、社会保障和社会福利业	40	0.0188765	744.294	6.71926	172.673	0.012	62.4795	13.9803	8.07676	0	106.52	22.071	177.284	263.072	729.418	2.90411	449.295	35.7921	30.922	0.0778648	50.3072	22.5193	0	72.0087	26.175	27.4241	0	51.6775	0	0	94.4375	0	1707.31	0	0.564875	0	1970.31	0	281.297	12794.8	9536.66	535.547	11570.8	41567.4	83975.3	123243	207218	447404
	文化、体育和娱乐业	41	32.4007	341.751	39.8392	403.307	113.967	1040.1	74.4028	65.4664	80.2194	348.957	1429.58	1719.77	1165.27	1295.99	220.21	730.872	301.38	336.781	100.228	71.6903	319.185	0	3021.16	377.57	69.9451	2531.11	1750.87	0	570.17	18540.5	423.67	5914.16	787.839	522.176	67.463	211.115	6.60558	3003.2	12037.2	2159.61	2302.82	30942.7	95471.2	12479.4	48282.9	60762.3	93142.3
	公共管理和社会组织	42	17901.7	0	0	0	0	0	0	0	0	0	0	0	0	0	0	0	0	0	0	0	0	0	0	0	0	0	0	1.18842	0	0	0	5045.91	0	0	0	1.99013	0	22.5116	6.82621	1.85772	2.41497	14909.7	37894.1	0	0	0	597836
	中间投入合计	TII	1.60962e+06	96930	22525.7	133835	76601.9	709380	105170	77770.9	37127.7	120463	1.70675e+06	1.10638e+06	540886	1.51286e+06	177237	374881	66498.1	209488	163442	45836.9	108897	0	948930	49798.3	17218.8	2.48807e+06	796198	34435.7	209039	960270	562298	462337	494843	199799	5047.61	38947.5	29453	194842	309223	330880	72994.7	296105	1.75033e+07	2.40028e+06	3.70641e+06	6.10669e+06	2.45894e+06
增加值	劳动者报酬	VA001	1.5045e+06	124567	43900.1	71567.4	15695.9	63820	30233.8	5310.82	11537.1	33722.2	46166.9	177209	147932	308770	29305	108161	31410.6	43579.4	13945.2	27830.4	23721.9	0	298632	11916.5	13849.2	747700	399654	29731.2	51359.8	509900	296021	216768	117600	130483	223.583	40167.4	48599.6	458050	525856	298618	33743.4	304340	7.3961e+06
	生产税净额	VA002	161874	3657.02	8853.63	6190.8	1768.29	102200	1196.28	324.623	705.647	1983.5	87117.8	24840.4	8423.83	19580.1	1241.02	4655.55	852.424	1817.05	451.771	726.249	2450.92	0	243228	594.328	389.067	183100	105197	3059.89	1277.97	380700	125632	197700	18500	51254.1	8.92935	1950.34	4133.58	28877.5	3431.25	2085.46	7810.95	3647.48	1.80349e+06
	固定资产折旧	VA003	236222	20591.4	5734.25	17144.8	6509.35	44226.3	6868.4	1550.72	1983.39	11525.8	50188.8	110358	47370.6	131380	5865.98	18402.9	4028.11	9297.9	2841.19	1505.84	5882.53	0	202356	8892.83	8110.72	92200	134601	5880.34	138612	182100	104839	99803.7	141800	63266.3	38.8792	2588.14	24820	48343.3	2519.96	10783.1	5762.32	32872.1	2.04967e+06
	营业盈余	VA004	213689	33718.8	18042.9	39626.3	9856.23	18667.1	-230.363	-2638.04	927.147	10666.2	227487	32489.2	36919.2	132804	1955.49	29398.2	7127.95	6168.08	3829.73	2040.95	-7437.43	92.1684	77415.9	7079.93	6870.68	285932	-11844.5	-13080.1	-34610.5	-130370	-68059.5	-143976	24857.5	-43670.9	-1.14346	-20.8294	-781.104	-79483.6	4105.03	2533.36	-6005.52	-1234.5	690857
	增加值合计	TVA	2.11629e+06	182534	76530.8	134529	33829.8	228913	38068.1	4548.12	15153.3	57897.7	410961	344896	240645	592534	38367.5	160617	43419.1	60862.5	21067.9	32103.5	24618	92.1684	821632	28483.6	29219.6	1.30893e+06	627608	25591.3	156639	942330	458433	370295	302757	201333	270.248	44685	76772	455787	535912	314020	41311.1	339625	1.19401e+07
总 投 入		TI	3.72591e+06	279464	99056.5	268365	110432	938293	143238	82319	52281	178361	2.11771e+06	1.45128e+06	781532	2.10539e+06	215604	535498	109917	270350	184510	77940.4	133515	92.1684	1.77056e+06	78281.9	46438.5	3797000	1.42381e+06	60027	365679	1902600	1.02073e+06	832633	797600	401132	5317.86	83632.6	106225	650630	845135	644900	114306	635731	2.94434e+07
[truncated: 7 more columns]
