# Supplementary material for: Editorial Note: Measurement and driving factors of carbon productivity in China’s provinces: From the perspective of embodied carbon emissions
Source: PLoS One. 2025 Dec 15;20(12):e0338756. doi: 10.1371/journal.pone.0338756 (PMC12704855; doi:10.1371/journal.pone.0338756)
Supplement: S1 File — (ZIP) [file pone.0338756.s001.zip › Input-Output Tables of China's Provinces/Input-Output Tables of Various Provinces in 2002/28Θ¥Æμ╡╖.xls]

## Sheet: Sheet1
青海2002年投入产出表
(按当年生产者价格计算)
产出 投入		代码	农林牧渔业	煤炭开采 和洗选业	石油和 天然气开采业	金属矿采选业	非金属矿采选业	食品制造及 烟草加工业	纺织业	服装皮革羽绒及 其制品业	木材加工及 家具制造业	造纸印刷及 文教用品制造业	石油加工、炼焦及 核燃料加工业	化学工业	非金属矿物 制品业	金属冶炼及 压延加工业	金属制品业	通用、专用 设备制造业	交通运输 设备制造业	电气、机械及 器材制造业	通信设备、计算机 及其他电子 设备制造业	仪器仪表及 文化办公用 机械制造业	其他制造业	废品废料	电力、热力 的生产和供应业	燃气生产 和供应业	水的生产 和供应业	建筑业	交通运输及 仓储业	邮政业	信息传输、计算机 服务和软件业	批发和零售 贸易业	住宿和餐饮业	金融保险业	房地产业	租赁和商务 服务业	旅游业	科学研究事业	综合技术服务业	其他社会服务业	教育事业	卫生、社会保障 和社会福利业	文化、体育和 娱乐业	公共管理和 社会组织	中间使用合计	最终消费
																																														居民消费			政府消费
																																														农村居民消费	城镇居民消费	小计
部门名称		-	01	02	03	04	05	06	07	08	09	10	11	12	13	14	15	16	17	18	19	20	21	22	23	24	25	26	27	28	29	30	31	32	33	34	35	36	37	38	39	40	41	42	TIU	FU101	FU102	THC	FU103
中间投入	农林牧渔业	01	105406	0	0	0	0	126602	0	0	120.674	0	0	0	0	0	0	0	0	0	0	0	0	0	0	0	0	0	2.434	0	0	1.254	23218.5	0	0	0	0	0	0	0	0	0	0	2378.31	257729	179411	58992.7	238403	73335.1
	煤炭开采和洗选业	02	0	1848.07	623.727	96.322	33.268	1913.03	0	0	0	200.512	314.65	28.541	11161.6	145.458	310.439	9.068	9.042	1026.57	23.688	153.923	0	0	65655.6	0	44.233	1929.39	225.005	0	0	0	7783.96	0	0	0.394	0	0	0	0	0	0	0	0	93536.5	3876.13	9876.36	13752.5	0
	石油和天然气开采业	03	0	2999.54	0	0	0	0	0	0	0	0	0	22.756	102.238	34.582	0	0	0	3334.24	76.937	249.251	0	0	0	0	0	0	33682.8	0	0	0	1162.36	0	0	2.664	0	0	0	0	0	0	0	0	41667.3	156.867	17386.2	17543.1	0
	金属矿采选业	04	0	0	84809.9	13097.2	3830.83	0	0	0	0	0	42783.8	56265	0	126414	0	0	0	0	0	0	0	0	0	0	0	0	0	0	0	0	0	0	0	0	0	0	0	0	0	0	0	0	327201	0	0	0	0
	非金属矿采选业	05	0	0	0	0	0.025	51.189	0	0	0	0	0	0	0	0	0	0	0	0	0	0	0	0	109.078	0	0	0	24.548	0	0	0	0	0	0	0	0	0	0	0	0	0	0	0	184.84	0	0	0	0
	食品制造及烟草加工业	06	31753	0	0	0	1.558	4291.41	0	0	0	0	0	0	0	0	0	0	0	0	0	0	0	0	0	0	0	0	77.998	0	0	1063.93	49082.7	0	0	0.662	0	0	0	0	0	0	0	0	86271.2	76696.8	179381	256078	0
	纺织业	07	37.312	1363.34	70.611	10.904	3.21	486.031	11476.3	2940.87	0	332.494	35.621	433.302	13175.1	668.563	0.704	29.513	0.15	7823.7	180.531	712.845	0	0	11.675	0	2.402	57879.8	741.645	49.626	0	4006.51	155.838	3.286	0	0	0	5.496	49.624	33.714	28.062	16.059	2.627	74.678	102842	9525.32	27116.5	36641.8	0
	服装皮革羽绒及其制品业	08	156.853	255.434	1858.91	287.072	84.39	906.544	0	0	0	44.118	937.761	1356.51	448.645	2393.02	466.88	254.512	17.88	42.952	0.991	20.193	0	0	385.034	0	52.873	822.369	1859.04	62.089	398.456	1020.09	315.032	89.59	0	0.059	0	10.32	22.471	6.057	6.217	21.54	38.772	0	14642.7	32146.1	73636.6	105783	0
	木材加工及家具制造业	09	30.705	0	0	0	2.081	1237.13	0	0	0	35.967	0	1088.96	887.627	1680.97	2.907	486.973	146.005	42.102	0.972	16.991	0	0	9.62	0	43.814	5588.72	369.146	46.891	40.113	122.213	46.961	299.683	0	1.649	0.763	98.92	893.233	606.839	505.118	289.063	47.29	1344.2	16013.6	4736.49	10641.6	15378.1	0
	造纸印刷及文教用品制造业	10	1097.29	100.564	1564.92	241.671	72.119	3372.39	3975.95	1018.86	0	58.428	789.452	1022.75	959.093	1611.59	4678.73	609.341	167.479	281.511	6.495	43.534	0	0	718.871	0	28.818	3323.72	1254.71	425.187	1933.58	3602.14	1287.7	3764.85	47.161	5.442	3.027	140.69	991.048	678.504	4887.22	610.956	770.289	10976.3	57122.3	2275.71	9594.25	11870	0
	石油加工、炼焦及核燃料加工业	11	7230.52	542.777	12391.3	1913.58	616.063	1959.31	0	0	0	161.04	6250.98	6087	2643.59	14610.5	1349.28	594.502	203.377	276.44	6.379	82.653	0	0	1180.48	0	7.439	3535.55	28608.4	568.161	686.45	1889.05	0	667.98	0	4.361	0.36	818.286	2157.76	955.111	1071.71	1495.3	184.8	4347.49	105098	608.712	4289.95	4898.66	0
	化学工业	12	17181.9	1297.23	4533.66	700.133	230.531	2778.63	1389.73	356.126	15.084	135.822	2287.09	44683.9	19504.2	8359.11	1389.2	2133.07	262.187	349.42	8.063	78.403	0	0	1341.05	0	74.028	5123.78	2063.76	142.008	0.019	2950.07	5126.55	1180.09	0	0.407	0	82.463	744.403	505.7	420.932	18968.7	40.371	1120.17	147558	35648.9	57851.8	93500.7	0
	非金属矿物制品业	13	20.846	270.002	105.916	16.357	8.285	754.314	0	0	15.084	38.13	53.431	17512.3	10885.4	26736.3	10.626	1350.9	64.059	447.218	10.32	48.11	0	0	16.791	0	0.318	181514	547.936	122.412	0	79.389	498.647	0	0	0	0	76.938	694.737	471.986	392.869	224.827	36.781	1045.49	244071	1017.1	9517.03	10534.1	0
	金属冶炼及压延加工业	14	0	1216.2	5227.83	807.333	236.65	962.145	0	0	0	16882.8	2637.27	1351.95	11873.7	2446.25	2432.55	32872.4	7282.35	2882.26	66.508	6714.04	0	0	908.216	0	61.752	374948	11623.4	0	0	0	0	0	0	0	0	9.437	85.217	57.895	48.19	27.578	4.512	128.242	483794	67.768	0	67.768	0
	金属制品业	15	2367.94	285.02	1464.44	226.153	67.411	1036.84	0	0	0	41.795	738.763	1579.98	4166.31	2650.88	4983.79	939.081	168.054	73.591	1.698	21.589	0	0	689.274	0	5.174	57896.4	741.529	35.317	251.347	2001.92	224.073	127.371	0	2.748	0	47.714	430.847	292.706	243.642	139.429	22.81	648.372	84614	1066.24	1020.42	2086.66	0
	通用、专用设备制造业	16	9091.71	1465.61	5041.07	778.49	230.401	2185.39	0	0	0	96.288	2543.05	4827.43	3384.7	8243.46	2175.18	35777	175.066	2699.79	62.297	238.886	0	0	2971.8	0	21.855	10012.9	966.842	276.745	671.565	569.806	225.546	104.93	0	0	0	1741.4	2558.68	67.428	56.124	20754	5.254	149.356	120170	1957.43	4581.5	6538.93	0
	交通运输设备制造业	17	713.148	564.043	456.386	70.48	59.346	730.866	1009.47	258.682	0	37.452	230.233	2846.33	299.69	4393.13	0.493	536.947	659.945	70.949	1.637	19.72	0	0	510.79	0	8.345	4509.4	45604.1	4.218	938.873	975.816	0	399.71	0	3.114	0	10.992	99.248	67.428	56.124	32.118	5.254	149.356	66333.8	19664	11078.9	30742.9	0
	电气、机械及器材制造业	18	2.409	359.83	1354.98	209.25	62.855	1558.04	0	0	0	45.562	683.546	2985.73	739.484	4795.17	466.779	11835.2	90.045	2799.52	64.598	226.816	0	0	979.164	0	10.77	17435.5	682.777	173.392	8370.37	276.617	0	217.808	0	0	0	67.142	606.286	411.895	342.852	196.204	32.098	912.387	58995.1	11050.1	11239.3	22289.3	0
	通信设备、计算机及其他电子设备制造业	19	512.874	31.715	193.215	29.839	9.129	639.883	518.238	132.8	0	4.475	97.471	409.37	114.593	643.034	607.029	3446.93	5.469	49.879	1.152	5.452	0	0	191.052	0	18.098	739.612	1904.13	2.544	4074.69	2298.35	21.061	155.827	0	3.97	3.503	11.043	99.717	67.746	56.389	32.27	5.279	150.062	17287.9	12897.1	51729.6	64626.8	0
	仪器仪表及文化办公用机械制造业	20	488.538	173.383	457.838	70.704	21.836	525.143	158.392	40.589	0	20.667	230.963	1456.76	461.912	2262.56	336.762	930.672	59.845	42.952	0.991	11.167	0	0	639.33	0	5.92	1133.78	565.569	296.3	14652.8	58.424	0	267.617	0	0.426	0.376	79.092	856.651	589.578	319.787	138.136	42.449	48230.9	75628.9	1941.51	11557.9	13499.4	0
	其他制造业	21	8559.6	3.02155	34.098	5.266	3.141	178.429	0	0	15.084	10.875	17.201	195.688	144.168	2502.91	0.002	180.711	0.168	6.72	0.155	4.688	0	0	5.406	0	0.102	282.537	50.772	0	0	0.075	0	69.199	0	0.187	0.165	0	0	0	0	0	0	0	12270.4	22619	26038.6	48657.7	0
	废品废料	22	0	0	0	0	0	0	0	0	0	0	0	56.598	4858.56	86.015	43195.6	8.149	0	0	0	0	0	0	0	0	0	0	1273.05	0	0	0	0	0	0	0	0	0	0	0	0	0	0	0	49477.9	0	0	0	0
	电力、热力的生产和供应业	23	8924.08	2918.6	7668.59	1184.26	374.364	13475.1	9251.18	2370.66	30.17	402.026	3868.56	74899.3	23252.4	177709	19645.2	7694.43	256.937	1767.75	40.79	286.897	0	0	13488.3	0	274.159	7745.59	13529.4	278.277	4622.16	20732.5	15323.7	946.037	30.34	1.736	0.411	477.026	1042.11	301.478	4007.99	1450.02	321.46	6110.02	446703	4360.45	27034.8	31395.3	0
	燃气生产和供应业	24	0	0	0	0	0	925.096	0	0	0	0	0	0	0	0	7.889	167.044	0	0	0	0	0	0	0	0	0	0	11027.8	109.234	0	0	137.221	0	2802.99	0	0	0	0	0	0	0	0	0	15177.3	0	2893.18	2893.18	0
	水的生产和供应业	25	331.339	304.898	156.806	24.215	11.933	3641.97	3282.55	841.172	0	26.087	79.103	2210.51	690.802	2359.87	415.895	1126.47	22.508	387.959	8.952	39.043	0	0	1916.07	0	600.479	1299.03	6496.5	127.563	1011.47	1151.55	4277.81	473.498	0	0.37	0.274	806.629	1651.64	392.178	2558.62	1014.35	58.681	2093.44	41892.2	537.099	3290.35	3827.45	0
	建筑业	26	0	0	0	0	0.003	138.445	0	0	0	0	0	358.346	2.188	589.108	0.059	0.195	0.197	0	0	0	0	0	0	0	0	9038.84	19566.9	122.412	189.158	1241.14	0	1393.47	11904.7	8.525	0	65.947	595.489	404.559	336.745	192.709	31.527	896.136	47076.8	0	0	0	0
	交通运输及仓储业	27	7886.39	987.207	89554.8	13829.9	4047.9	8714.04	772.64	197.994	0	132.723	45177.5	24110.6	4230.75	36133.2	2135.5	3897.79	326.812	1009.99	23.306	126.588	0	0	1769.06	0	281.202	115090	4093.18	512.563	712.172	25966.3	153.866	185.152	85.522	1043.87	920.844	230.962	952.273	583.685	880.372	201.698	80.636	4843.39	401882	13578.7	26968.4	40547	0
	邮政业	28	264.863	7.493	93.815	14.488	4.329	123.699	243.69	62.447	0	6.451	47.327	40.092	26.716	65.056	287.72	103.09	3.484	32.952	0.76	4.946	0	0	41.748	0	0.784	2103.85	2.991	33.181	6903.94	982.812	123.437	396.467	0	2.081	1.774	15.555	152.214	101.001	770.632	18.414	23.831	1374.52	14482.6	3668.19	728.875	4397.06	0
	信息传输、计算机服务和软件业	29	774.529	244.01	886.463	136.896	41.453	1717.63	2168.29	555.635	0	117.418	447.192	487.133	277.66	231.695	2557.84	473.005	40.708	141.259	3.26	55.757	0	0	614.902	0	14.301	743.291	3997.58	283.032	3547.69	1672.97	87.443	1397.8	160.833	7.914	6.236	407.783	2063.31	1186.5	1150.98	386.797	239.303	11651.2	40977.7	0	17983.6	17983.6	0
	批发和零售贸易业	30	1842.61	758.835	1631.55	251.959	105.447	5157.63	4927.81	1262.78	0	44.867	329.225	895.807	1585.2	1490.45	30.208	414.237	345.948	146.912	3.39	28.252	0	0	8431.64	0	110.471	189966	10452.8	823.372	6914.66	6533.88	6496.46	999.604	17.213	20.097	2.926	65.678	658.375	451.647	316.414	2669.21	33.767	15298.8	271516	0	0	0	0
	住宿和餐饮业	31	3094.93	671.663	3228.71	498.608	148.028	3015.73	571.71	146.505	0	147.522	1628.78	2054.75	971.504	2927.24	2256.59	2281.23	229.202	166.759	3.848	69.251	0	0	2597.26	0	216.921	4341.1	3443.49	81.836	1707.26	11887.1	54.82	359.138	345.428	655.106	575.704	341.429	993.534	472.887	1077.2	388.849	117.255	9820.33	63589.2	9405.2	57185.4	66590.6	0
	金融保险业	32	149.235	2455.19	5210.54	804.662	330.655	40404	44356.2	11366.5	0	413.463	3122.39	17915.5	14368.3	28667.3	282.11	3745.19	3117.84	1332.02	30.736	258.726	0	0	75887.6	0	1081.26	6251.3	12255	15.026	2381.37	88072	634.739	9961.55	4405.59	17.261	2.633	483.505	824.912	136.68	174.481	1707.29	143.533	799.253	383566	2322.04	15493.8	17815.8	0
	房地产业	33	4.389	0	271.629	41.948	12.269	807.996	0	0	0	0	137.028	4357.04	126.954	6621.51	6.465	116.245	0	148.505	3.427	11.101	0	0	0	0	19.582	0	0	131.549	311.151	8581.82	0	413.092	5280.59	0	0	0	0	0	0	0	0	0	27404.3	15191	30800.2	45991.2	0
	租赁和商务服务业	34	2584.66	362.899	199.658	30.834	11.487	2391.82	8.636	2.213	0	162.955	100.72	6223.56	6417.08	8959.99	16.51	622.953	48.954	114.423	2.64	71.278	0	0	4.216	0	2.745	3486.01	801.493	234.529	1335.47	15861.6	517.852	622.826	0	7.384	0	78.127	299.372	208.103	768.931	473.446	130.865	7421.96	60588.2	0	367.289	367.289	0
	旅游业	35	0	38.601	518.85	80.126	23.602	265.632	3.423	0.877	0	20.183	261.743	45.87	152.435	36.542	390.974	107.081	24.238	11.229	0.259	8.608	0	0	697.122	0	7.726	111.251	0	0	46.599	2.24	0	70.871	0	1597.73	1409.77	82.933	211.403	92.189	242.582	93.974	29.314	2455.08	9141.06	0	7372.05	7372.05	0
	科学研究事业	36	541.993	0	0	0	1.604	8.482	0	0	0	0	0	0.481	105.586	0.729	0	157.117	95.602	0	0	0	0	0	0	0	0	1465.28	0	0	0	0	0	0	0	0	0	201.778	12153.8	9212.4	39393.8	3414.7	5216.11	1246.88	73216.3	0	0	0	12599.2
	综合技术服务业	37	125.075	0	210.448	32.5	10.053	102.692	0	0	0	27.845	106.164	55.138	541.138	83.796	2.906	0.386	0	0	0	10.718	0	0	0	0	12.619	516.643	80.181	0	0	0	0	0	0	0	0	298.877	424.794	0	0	53.936	0	787.5	3483.41	0	0	0	23775.6
	其他社会服务业	38	10308.7	10.179	74.626	11.522	3.451	1577.34	171.453	43.937	0	2.021	37.646	626.306	657.926	952.601	987.436	50.571	18.839	230.835	5.326	18.037	0	0	569.339	0	514.63	33.278	2759.82	22.736	502.185	1686.37	0.479	159.416	0	0	0	38.494	347.403	235.996	196.437	161.867	18.663	522.745	23558.6	15715.1	39588.3	55303.4	31237.6
	教育事业	39	147.46	33.243	0	0	0	1405.99	0	0	0	20.864	0	26.939	210.449	95.751	293.857	28.242	5.852	75.989	1.753	13.712	0	0	294.542	0	47.543	155.47	891.216	0	258.111	1218.96	0	506.303	0	0	0	50.058	240.768	158.205	9991.63	388.875	47.242	2476.36	19085.4	39781.7	52791.4	92573.1	170110
	卫生、社会保障和社会福利业	40	144.823	43.75	0	0	0	0	0	0	0	42.788	0	578.263	192.701	12.174	0.98	24.567	22.725	82.139	1.895	22.61	0	0	1324.91	0	0	0	12844.6	0	0	257.662	0	44.262	0	0	0	227.76	1799.5	1145.66	136.285	11.608	166.46	410.086	19538.2	9951.69	2517.75	12469.4	138570
	文化、体育和娱乐业	41	324.756	4.789	175.454	27.096	8.081	258.327	528.64	135.467	0	3.664	88.512	3.921	56.112	14.911	618.52	46.032	2.155	31.69	0.731	3.78	0	0	90.566	0	1.701	77.653	141.574	0	153.309	235.506	0	0	0	14.714	12.983	25.246	307.181	290.317	775.71	23860.8	501.88	7537.04	36358.8	226.908	10953.9	11180.9	37662.6
	公共管理和社会组织	42	0	0	0	0	0	0	0	0	0	0	0	0	0	0	0	0	0	0	0	0	0	0	0	0	0	0	589.991	0	0	0	0	222.585	19.638	11.621	10.254	6.275	8.919	7.235	0	43.324	8.882	0	928.724	0	0	0	324109
	中间投入合计	TII	222100	21617.1	230071	35529.7	10707.8	236300	84814.3	21734.1	196.096	19717.3	116063	279101	139676	477629	92343.5	113051	13873.1	27930.2	644.485	9677.57	0	0	184051	0	3572.07	1069100	235844	4980.2	62615	207000	116957	25500	25100	3414.5	2952	7104	35016.9	20193.3	71214	79478	8408	147400	4.46268e+06	532100	871500	1403600	811400
增加值	劳动者报酬	VA001	374900	12020.2	57232.7	10687.3	1625.04	39714.5	11362.4	3552.32	37.462	3105.46	1287.08	43021.6	19334.1	62115.3	22345.2	11393.1	4167.58	1339.68	262.984	3481.07	0	0	63841.5	0	6873.46	318100	137248	3344.8	42055.3	148900	65475.9	42800	6800	2314.5	2001	6950.4	42725	15855.8	128550	51548	13301.6	252200	2.03387e+06
	生产税净额	VA002	19400	2029.83	29456.5	3022.28	574.405	40976.6	3508.64	1096.93	4.466	370.21	603.673	11481.2	20910.5	33903.2	3764.88	2821.22	907.798	282.465	0.506	663.335	0	0	50537.3	0	1084.06	45500	23605	473.6	5958.8	32900	13091.6	24500	2300	374.8	324	0	1101	1884.2	0	0	0	1200	380613
	固定资产折旧	VA003	21900	13984.9	43055.5	2526.9	234.318	6471.96	2352.63	735.519	6.411	531.424	880.253	36097.1	5754.12	44820.2	3887.46	2171.3	1783.41	159.95	27.377	448.493	0	0	112256	0	3314.54	55200	38470	3700	46339	7800	5701	16500	37300	451.1	390	614.4	9628.8	3299.4	16160.1	4508	1631.9	28400	579494
	营业盈余	VA004	56900	-11555.3	22629.3	3717.76	1058.16	11831.6	6070.2	1897.77	17.065	1414.59	467.794	16398.8	14004.2	29593.5	26288	10103.2	-768.703	7833.41	-52.452	522.736	0	0	-5099.42	0	-2772.12	119400	23645	-355.2	-4444.2	6300	-1444.6	74200	7400	6.9	6	0	556	77.1	0	0	0	1300	417147
	增加值合计	TVA	473100	16479.6	152374	19954.3	3491.92	98994.6	23293.9	7282.54	65.404	5421.69	3238.8	106999	60002.9	170432	56285.5	26488.8	6090.08	9615.51	238.415	5115.63	0	0	221536	0	8499.93	538200	222968	7163.2	89908.9	195900	82823.9	158000	53800	3147.3	2721	7564.8	54010.8	21116.5	144710	56056	14933.5	283100	3.41112e+06
总 投 入		TI	695200	38096.7	382445	55484	14199.7	335295	108108	29016.7	261.5	25139	119302	386099	199679	648061	148629	139540	19963.2	37545.7	882.9	14793.2	0	0	405586	0	12072	1607300	458812	12143.4	152524	402900	199781	183500	78900	6561.8	5673	14668.8	89027.7	41309.8	215924	135534	23341.5	430500	7.8738e+06
[truncated: 7 more columns]
