# Supplementary material for: Editorial Note: Measurement and driving factors of carbon productivity in China’s provinces: From the perspective of embodied carbon emissions
Source: PLoS One. 2025 Dec 15;20(12):e0338756. doi: 10.1371/journal.pone.0338756 (PMC12704855; doi:10.1371/journal.pone.0338756)
Supplement: S1 File — (ZIP) [file pone.0338756.s001.zip › Input-Output Tables of China's Provinces/Input-Output Tables of Various Provinces in 2002/29σ«üσñÅ.xls]

## Sheet: Sheet1
宁夏2002年投入产出表
(按当年生产者价格计算)
产出 投入		代码	农林牧渔业	煤炭开采 和洗选业	石油和 天然气开采业	金属矿采选业	非金属矿采选业	食品制造及 烟草加工业	纺织业	服装皮革羽绒及 其制品业	木材加工及 家具制造业	造纸印刷及 文教用品制造业	石油加工、炼焦及 核燃料加工业	化学工业	非金属矿物 制品业	金属冶炼及 压延加工业	金属制品业	通用、专用 设备制造业	交通运输 设备制造业	电气、机械及 器材制造业	通信设备、计算机 及其他电子 设备制造业	仪器仪表及 文化办公用 机械制造业	其他制造业	废品废料	电力、热力的 生产和供应业	燃气生产 和供应业	水的生产 和供应业	建筑业	交通运输及 仓储业	邮政业	信息传输、计算机 服务和软件业	批发和零售贸易业	住宿和餐饮业	金融保险业	房地产业	租赁和商务 服务业	旅游业	科学研究事业	综合技术服务业	其他社会服务业	教育事业	卫生、社会保障 和社会福利业	文化、体育和 娱乐业	公共管理和 社会组织	中间使用合计	最终消费
																																														居民消费			政府消费
																																														农村居民消费	城镇居民消费	小计
部门名称		-	01	02	03	04	05	06	07	08	09	10	11	12	13	14	15	16	17	18	19	20	21	22	23	24	25	26	27	28	29	30	31	32	33	34	35	36	37	38	39	40	41	42	TIU	FU101	FU102	THC	FU103
中间投入	农林牧渔业	01	162367	296.008	0	2013.98	0	77234.9	918.077	18945.2	534.948	10678.7	0	2854.4	19.4281	353.964	72.6472	27.7963	2204.44	0	0	0	206.522	0	0.0114185	0	0	0	11296	0	0.000849336	29.4989	35238.8	0	2.89096	0.0386604	0.118195	0	0.00981185	3.53445	0	0	0	0	325299	161917	117998	279915	77366.4
	煤炭开采和洗选业	02	1161.76	2578.21	31173.1	6604.15	931.422	2485.6	288.583	68.1413	59.9352	12097.7	4852.85	23062.4	18234.8	3654.18	55.115	2060.52	121.342	381.203	0.0354938	33.6901	147.62	7010.32	109399	6.96152	4.3667	8604.03	1487.79	73.998	0.00988304	0	2061.58	0	0.25296	1225.54	0.0219381	0	0.114173	0.0124717	0	0	0	0	239926	14929.5	5000.72	19930.2	0
	石油和天然气开采业	03	0	194.236	0	23.9439	6266.39	5.14944	0	0	0	23.9763	88717.7	34311.2	26.5211	171.338	0	18.9651	0.0384139	0	0.0081138	0.803103	0	20.2861	228.149	0	0	0	7394.26	0	0.00428867	0	146.732	0	0.10977	0.195213	0.00951989	0	0.0495444	0.00541202	0	0	0	0	137550	0	0	0	0
	金属矿采选业	04	0	0	904.572	124.86	0	0	0	0	0	133.101	328.371	8071.16	222.982	102164	0	34.0169	0	97.7319	506.025	0	0	0.0409391	314.085	0	0	0	0	0	0	0	0	0	0	0	0	0	0	0	0	0	0	0	112901	0	0	0	0
	非金属矿采选业	05	0	241.255	20946.3	4132.74	14622.3	5004.5	2.167	0.549863	0.612318	1371.46	8.55752	32691.6	12138.2	7861.88	0.000333114	208.676	14.4343	102.456	0.001	0.183453	3.06687	6.57757	69.475	0.0909892	0	85523.8	262.386	0	0	0	0	0	0	0	0	6.35418	1.51122	27.7761	75.372	69.0976	6.00211	53.2819	185453	0	0	0	0
	食品制造及烟草加工业	06	50661	34.6115	0	0	0	24837.4	0	0.0286228	0	30.9219	0	1385.83	0	0.134268	8.59715	77.0606	0.667771	3.7583	1.48652	3.07593	0	0.102453	0.287798	0	26.3194	0	6301.56	0	0.531406	238.731	52421.7	19.3705	20.7334	4.1916	10.689	0	17.6312	12.8794	0	0	118.749	0	136238	55275.4	87790.8	143066	0
	纺织业	07	0	1302.87	925.348	7069.69	244.036	83.753	10841	19655.6	137.222	836.232	16.5467	14394.4	284.011	400.03	6.05459	218.552	5.6147	10.9444	1.09701	619.772	1.30986	7.82745	253.861	1.509	43.1521	12.4	224.542	6.35012	6.86662	29.0895	1625.42	18.574	0.282753	0	0	0	55.3588	37.883	0	0	0	0	59377.2	3715.17	8568.01	12283.2	0
	服装皮革羽绒及其制品业	08	0	487.22	1144.59	187.474	1197.2	395.528	18.2402	3791.61	19.5205	427.875	205.511	1102.35	1096.37	881.172	235.379	393.549	31.7482	123.472	27.6993	40.5597	2.20739	102.257	2838.18	21.7237	34.3035	1558.32	691.482	153.254	334.406	833.698	436.937	144.454	0.174577	0.310466	0.0151404	2.98964	15.8569	128.452	6.82847	109.531	18.9593	133.45	19374.8	27534.1	73680.5	101215	0
	木材加工及家具制造业	09	232.482	14916	1939.4	967.363	1160.32	394.121	10.5545	73.8358	3685	1324.86	56.8908	1435.6	2091.3	158.425	2103.78	690.803	21.8053	138.513	16.0624	38.2232	12.0962	59.3744	268.905	1.19503	2.6816	49976.1	901.43	100.214	181.349	652.332	1860.62	916.729	316.065	0.419974	11.4327	127.696	572.405	558.21	1514.71	1388.61	140.659	1070.77	92089.3	5404.54	13441.9	18846.5	0
	造纸印刷及文教用品制造业	10	86.912	210.752	1985.49	28900.3	895.922	5007.72	34.7954	69.0162	104.303	37426.9	60.664	5700.02	3562.77	295.853	147.996	473.853	7.16228	75.5825	25.5852	108.644	6.49334	62.8128	1036.79	1.84666	8.4554	9417.5	4250.89	386.876	2697.51	1219.22	2771.03	4538.96	372.545	194.54	199.806	713.724	1065.47	5343.73	1556.26	986.396	1775.34	19370.6	143157	8754.31	12251	21005.4	0
	石油加工、炼焦及核燃料加工业	11	34568.1	5632.65	2784.41	1149.79	1886.53	572.189	76.4725	107.615	10.5586	1918.39	44476.7	16742.8	3593.56	19555.8	745.658	4302.1	49.8402	340.516	34.0917	104.092	1.49879	66.7717	4090.75	51.1491	29.6087	22385.4	73886	496.016	546.429	1092.15	1801.26	630.549	340.883	292.835	36.4221	105.31	274.379	1422.49	843.125	784.292	915.76	2740.69	251486	0	1456.42	1456.42	0
	化学工业	12	68992.4	20192.2	8646.15	31287.8	8634.32	9943.05	2296.42	4556.86	909.247	18690.2	1932.04	127550	16092.5	6520.03	3123.91	4407.11	94.1194	2416.89	386.114	315.031	13.7552	195.868	2641.54	47.0147	92.8951	64693.4	32153.4	26.0805	382.029	1099.32	3267.66	611.494	261.693	194.465	26.6708	251.493	350.609	2277.76	1423.57	19645.3	933.197	1365.89	468941	35047	62112.8	97159.7	0
	非金属矿物制品业	13	0	3122.8	2543.98	251.137	2434.73	2328.95	2.25627	172.578	14.7426	955.878	68.2044	4310.29	32312.4	28388.7	149.456	792.595	94.1687	1518.19	5.39663	59.244	49.6471	77.4804	932.181	2.35752	65.2449	208357	1193.49	420.932	27.0535	459.618	814.44	0	12.8523	1.15194	0	165.057	22.4292	453.405	1038.35	887.411	93.0421	819.946	295419	2029.8	1754.99	3784.79	0
	金属冶炼及压延加工业	14	0	20591	4812.55	6774.11	155.457	464.59	36.7669	32.0329	96.3789	1444.95	102.967	18847.6	5719.23	85870.1	60390.5	56747.7	801.942	11575.6	2241.05	1914.37	48.2024	176.97	1414.79	92.8525	53.4027	240768	2118.81	0	9.88351	75.0222	16.4784	0	0	0	0	7.03322	1.67271	30.7444	83.4266	76.4817	6.64353	58.9759	523658	0	0	0	0
	金属制品业	15	4138.49	25301.3	2025.98	1109.74	587.6	2940.37	63.3679	50.4025	72.6551	1559.9	2271.39	5358.33	1299.1	3288.19	507.386	6958.06	186.17	1930.72	38.452	4343.27	4.97601	185.262	2328.13	22.452	3.62863	175243	352.399	2.81105	86.0845	578.857	613.649	111.205	7.35958	0.0111856	11.0446	40.8682	826.766	188.051	484.771	444.415	83.3123	342.694	245993	1789.4	3904.47	5693.86	0
	通用、专用设备制造业	16	1144.1	15191.1	3627.46	3100.24	1600.54	1660.18	116.257	141.39	32.0982	4186.1	809.058	10169.5	3133.09	6326.36	1471.46	16688.4	587.31	1404.58	86.3342	91.5741	1.47099	497.757	6529.57	94.3469	52.4261	32237.3	1142.84	535.605	313.684	565.373	337.646	621.608	0	0	0	383.099	306.896	1046.98	666.051	32019.3	86.6954	834.864	149841	130.691	2183.42	2314.11	0
	交通运输设备制造业	17	257.364	865.975	591.78	65.938	638.643	181.72	3.90277	12.8166	5.79747	72.4673	46.6389	715.314	918.667	771.495	285.995	396.123	531.564	88.4267	4.7327	5.48768	0.39165	161.013	1152.96	19.2775	26.8057	17795.7	28084.3	53.315	219.181	2105.65	26.3137	494.239	283.788	122.409	20.7877	13.7791	175.597	66.9815	163.445	149.839	13.0156	115.542	57725.2	19016.4	10678.5	29694.9	0
	电气、机械及器材制造业	18	7.94615	10291.4	1617.31	960.287	197.848	449.125	24.1871	51.0405	11.4535	1240.82	381.914	3504.11	1387.56	1835.7	408.089	8583.28	98.7688	2589.29	142.342	177.515	0.811181	364.071	5642.03	38.1154	13.1496	67071.1	930.753	34.5948	2440.82	890.893	906.164	349.545	722.471	287.511	1.479	212.934	41.6439	501.177	1102.81	911.194	99.7963	912.556	117436	3428.41	16902.7	20331.1	0
	通信设备、计算机及其他电子设备制造业	19	96.283	278.039	150.105	19.5895	39.9962	95.8456	5.67975	17.9596	2.52619	31.3876	171.446	1489.22	219.359	322.395	220.985	2879.91	6.01435	191.213	437.729	13658.5	0.216	74.83	1498.51	4.446	2392.09	960.413	303.976	5.83998	7184.66	912.932	1149.83	675.854	437.49	17.545	48.279	67.2256	1389.18	176.148	259.922	187.801	42.321	283.229	38406.9	3368.16	32121.2	35489.4	0
	仪器仪表及文化办公用机械制造业	20	101.412	911.924	726.444	125.734	155.824	314.171	18.2743	42.686	15.1128	237.018	481.334	3151.46	772.323	1276.29	277.914	700.309	25.3147	430.747	33.7372	2619.54	0.748754	148.133	2472.81	22.1153	31.0272	6487.58	186.47	151.269	2273.79	395.551	109.691	370.862	71.3485	36.5497	35.3563	17.8874	332.967	3815.28	201.304	310.074	816.45	500.949	31205.8	6225	7689.12	13914.1	0
	其他制造业	21	0	793.992	18.3788	848.982	4.61846	5.06848	0.386109	3.85803	0.412483	850.779	18.3489	70.4355	1394.6	3386.16	4.97992	335.89	2.04887	315.162	0.915265	191.91	10.7821	1.71926	104.823	1.91949	0.133094	2049.07	39.353	0	0	8.901	88.3588	191.453	0	0	0	0	0	0	0	0	0	0	10743.4	7101	5877.03	12978	0
	废品废料	22	0	0	8720.51	3159.88	0	0	0	0	0	3744.09	0	2576.69	2384.99	5535.38	484.339	64.7124	3.41775	27.758	0.000317736	0	0	0.946274	0	0	5.84844	0	84.2679	0	0	0	0	0	0	0	0	0	0	0	0	0	0	0	26792.8	0	0	0	0
	电力、热力的生产和供应业	23	211.909	16556.3	40119.3	3958.95	4210.88	6215.09	470.625	364.578	206.982	9672.95	3540.12	41075	23409.1	199428	5198.79	9396.2	471.792	2155.63	239.915	461.252	14.3181	725.617	6415.86	2438.43	165.955	20203.2	49867.9	416.183	4312.62	2998.7	10647.8	840.101	318.234	1320.32	50.8019	347.359	887.109	5481.52	4887.38	1589.16	1313.36	1854.93	484460	9558.08	33009.2	42567.3	0
	燃气生产和供应业	24	0	0	10.1923	0	0	15.8148	0	0	0	0.586532	0	20.169	2.51395	148.903	0	43.1812	0.0490191	0	3.20574e-05	0	0	0	0	268.656	48.5143	0	0	50.8341	0	0	1401.17	0	0	0	0	0	14.9877	0	0	0	0	0	2025.57	685.744	7561.06	8246.81	0
	水的生产和供应业	25	23450.3	2962.21	1402.42	233.935	154.697	1589.68	74.9734	24.6792	20.5679	1311.06	694.534	3459.89	687.861	1236.28	236.41	681.932	90.2339	246.247	102.401	61.4425	2.51995	650.855	838.788	1.37697	799.589	3054.6	1753.83	141.326	602.291	438.631	5572.58	204.759	47.7171	177.488	3.19896	70.9511	71.5309	259.227	893.644	432.882	105.843	713.897	55559.3	1580.02	4846.07	6426.09	0
	建筑业	26	610.991	511.74	165.27	18.4684	4.53436	26.9871	0.398469	11.1213	3.08602	27.3336	24.383	228.197	105.739	23.461	0.00847489	27.4865	19.9635	95.1418	0.461039	1.26123	0	28.4306	287.303	0.550308	19.033	0	1412.39	559.545	806.759	3197.23	852.83	1601.59	187.69	176.339	0.0198492	85.2621	532.648	372.718	1011.36	927.17	80.538	714.951	14760.4	0	0	0	0
	交通运输及仓储业	27	31379.7	8169.83	9728.54	10080.7	21873.2	16974.8	554.224	2736.16	256.767	12583.7	41715.8	66004.6	11609.4	100223	3631.59	7106.13	439.874	2422.08	179.636	1063.69	53.3178	588.762	8395.84	100.528	1427.85	50519.3	25072.8	1175.24	3022.08	17415.8	6980.19	3163.1	688.999	510.002	511.382	721.302	1609.6	2581.88	3459.79	2279.43	2458.92	11402.1	492872	27815.4	50293.1	78108.5	0
	邮政业	28	80.9164	76.3709	80.1381	24.1439	40.8163	117.316	15.6524	44.7785	12.5051	34.4229	22.5272	261.922	90.7257	145.705	92.5083	151.789	9.14896	56.5678	1.87988	40.6875	0.260052	21.1263	410.564	20.0959	1.6624	104.274	24.3845	0	186.893	66.7992	6.39355	252.969	11.4918	1.07233	36.7853	14.5219	26.9633	44.4016	32.0357	35.5475	329.019	280.532	3308.31	181.261	437.527	618.788	0
	信息传输、计算机服务和软件业	29	132.382	562.946	405.209	139.272	268.619	710.609	52.8021	74.5262	99.7288	510.177	96.8249	939.594	702.63	642.198	352.453	706.275	48.9621	184.831	33.7515	212.72	3.41729	131.627	2513.4	5.6927	8.19536	5415.16	7019.75	641.247	7511.03	2451.2	2761.11	2790	477.967	162.341	154.885	189.908	516.306	1121.33	1378.25	766.206	858.843	3893.61	47648	8881.78	42453.4	51335.2	0
	批发和零售贸易业	30	20070.8	4292.88	2292.35	1520.42	1845.5	9117.77	423.284	4053.27	52.3852	2964.44	3610.76	9069.74	10368	9451.81	355.924	2336.91	168.54	804.126	52.0207	253.098	42.8523	296.942	4877.15	15.2431	47.4835	71605.5	8868.82	3798.03	6492.43	1767.07	6291.19	1484.3	363.738	146.668	52.6499	392.132	441.142	1138.48	946.769	3731.74	785.259	11738.3	208428	22052.8	51599.4	73652.2	0
	住宿和餐饮业	31	278.519	1561.89	1752.57	263.637	1079.15	2016.44	155.487	274.295	142.406	634.962	469.573	3839.35	1454.76	1712.82	620.827	2254.46	127.078	684.719	63.8596	1026.74	5.53621	257.336	3653.11	44.0703	15.1365	4018.42	7484.23	331.762	1514.15	4065.55	482.711	2137.42	1291.74	592.086	234.408	372.463	1132.74	1589.11	2841.23	1379.27	1773.72	7093.94	62723.7	16818.8	58525.4	75344.2	0
	金融保险业	32	2581.83	5009.17	14605.3	3880.1	2625.1	9812.86	3410.93	1051.43	381.3	5132.11	5077.66	29340.9	9463.07	23340.1	18247.1	10660.8	301.184	2021.98	88.7762	2641.2	24.0095	1575.93	38274.8	1392.73	658.917	25459.3	22539.2	53.5356	9355.54	24111.6	8002.42	663.351	5879.41	256.5	651.969	136.921	225.746	1149.59	574.324	456.908	679.372	1893.86	293689	823.691	2071.88	2895.57	0
	房地产业	33	1.60881	170.952	15.0526	0.0455671	7.61898	20.0533	19.1394	19.051	186.195	217.856	26.1036	300.185	3.89177	188.045	0.0168375	7.23361	1.68506	78.5425	4.50115e-05	1.0476	0	4.7197	31.6184	0	9.69271	54.8274	0	685.085	641.016	5296.61	961.171	1276.91	46.0745	0.48142	0	1.24427	0.0570595	441.933	39.8017	47.3876	0.195976	81.7684	10884.9	33033.5	23605.2	56638.7	0
	租赁和商务服务业	34	227.932	1515.93	1201.55	218.48	450.753	3110.03	100.483	257.106	79.6524	741.268	443.906	2556.42	1059.77	555.264	67.9944	959.181	35.8083	175.705	43.2726	231.112	12.0997	41.2037	207.772	1.7007	11.0098	34716.1	5914.58	480.019	9181.89	4058.04	688.417	3346.05	1860.28	4394.79	164.136	201.471	223.662	989.543	1551.48	1055.37	3062.65	5298.95	91492.8	0	0	0	0
	旅游业	35	0	40.1771	19.4519	0.753654	14.6734	59.13	0.104263	5.49894	1.92	6.73329	7.11379	38.3998	30.1878	22.9162	11.3716	28.7192	0.587695	4.11634	3.80592	66.0154	0.0194469	3.08279	40.1957	0.043788	4.56166	60.9663	0	0	43.4453	63.9463	0.559421	92.1541	30.9918	0	10.0118	17.2716	6.52165	48.8004	118.549	74.722	88.1328	376.908	1442.56	0	8827.06	8827.06	0
	科学研究事业	36	0	125.828	17.7635	82.6178	143.205	161.111	4.48004	1.04568	0	2.08107	0.785616	1008.25	75.6277	1650.76	177.218	1264.61	13.9192	83.0106	51.3088	869.684	1.24077	49.2946	9612.29	0.391644	0	11734.3	79.9209	0	0	36.7908	0	284.204	0	0	0	1482.6	74.3608	1471.39	1147.87	661.229	238.945	2889.56	35497.7	0	0	0	19166
	综合技术服务业	37	0	287.881	219.488	90.2994	344.002	115.185	11.8657	8.3122	4.53713	110.512	647.848	686.464	351.243	869.46	300.723	190.946	18.9574	96.8679	2.00581	19.6595	1.99029	301.948	6056.45	4.86803	10.2008	8627.12	23.3	0	49.2134	92.2594	0	0	457.058	60.1776	0	0	3953.63	560.455	0	58.8202	2.75899	0	24636.5	0	0	0	15765.2
	其他社会服务业	38	265.702	1551.07	4479.91	55.6097	134.219	273.679	50.4885	33.0734	0.720538	422.334	718.497	403.347	1371.91	3233.63	497.033	154.88	24.2906	164.578	2.33351	24.9512	1.30865	1390.33	8347.71	0.826762	3797.36	925.568	7335.42	11.4449	882.205	2240.2	1000.13	1295.77	121.74	70.4074	31.0773	66.9401	492.478	1414.48	671.151	642.726	105.364	775.452	45482.3	27927	37687	65614	110917
	教育事业	39	244.001	858.518	312.467	120.334	1427.7	34.52	26.1318	20.8302	18.1768	207.425	75.6652	433.391	203.158	460.243	87.8901	319.589	28.2967	84.7949	22.5253	77.2602	1.20856	68.1734	328.507	10.4303	15.358	1605.74	1228.71	0	475.211	697.739	207.916	584.307	43.12	42.5297	5.47274	55.4573	234.238	483.252	15546.2	441.33	45.7636	3570.51	30754.1	36508.5	52171.1	88679.6	155190
	卫生、社会保障和社会福利业	40	0	196.462	306.284	71.1758	0	75.3823	3.3656	3.24683	0	110.121	0	254.903	160.178	773.086	0	427.207	16.6933	6.85095	5.93371	0	0.140492	1.9553	32.3217	0.045344	4.61627	0	29097.5	0	3.52377	54.3128	645.651	188.373	855.235	156.579	7.63581	223.582	236.027	1418.21	2207.83	5096.8	390.135	1005.86	44037.3	19385.3	48484.8	67870.1	200945
	文化、体育和娱乐业	41	46.8278	536.29	798.527	88.5672	349.368	780.58	46.7681	60.3496	51.265	318.726	314.974	1832.22	720.502	766.166	325.181	592.417	38.3122	180.556	11.8173	196.781	2.68338	313.41	1719.69	14.6999	7.30286	1855.72	1533.91	0	422.4	1560.71	333.846	1112.7	195.814	154.668	25.5811	84.4502	343.385	734.258	5181.95	459.468	8509.99	2732.67	35355.5	1127.2	13383.1	14510.3	132627
	公共管理和社会组织	42	559.761	0	0	0	0	0	0	0	0	0	0	0	0	0	0	0	0	0	0	0	0	0	0	0	0	0	26587.6	17.8941	131.175	0	25.0863	187.053	171.757	162.054	121.913	0	225.427	48.1408	0	14.0563	22.3768	9278.71	37553	0	3030.01	3030.01	314964
	中间投入合计	TII	403959	168420	173216	119725	76627.6	185631	20178.6	56836.5	7230.71	134293	202494	481247	168774	623890	100903	144370	6743.31	33309.1	4894.6	31574.1	678.739	15671.2	235260	4749.75	9937.98	1.2331e+06	369131	10809.3	62338.2	81800	152555	31200	15900	10762.2	2464.06	6579.28	16699.1	37440.2	51909.5	78120	26001.1	94200	5.69162e+06	562045	901397	1.46344e+06	1.02694e+06
增加值	劳动者报酬	VA001	487760	67217.1	42638.8	14205.8	13959.2	17993.6	2975.67	1696.71	1266.83	14002	6939.85	63883	24497.8	46121.6	19346.9	27590.6	1690.11	5719.82	1323.8	5338.4	58.9185	7811.64	81537.7	1854.99	867.348	253700	75751.8	9270.11	22187.7	96800	28535.5	63300	8700	2778.55	1295.68	6001.31	10539.4	33489	89835.6	60584	37273.2	148117	1.90646e+06
	生产税净额	VA002	14498.9	37566.8	24401.2	8129.64	7988.54	10290.6	1702.91	970.992	724.978	8013.01	3971.52	36558.8	14019.5	26394.4	11071.8	15789.5	967.211	3273.33	757.584	3055.05	33.7177	4470.43	46662.2	1061.57	496.364	47700	14247.3	958.881	6067.64	45600	18228.4	19900	15100	3940.13	489.365	19.9519	480.048	2063.97	927.817	2405.78	4434.38	866.122	466300
	固定资产折旧	VA003	24598.2	48012.2	30456.3	10147	9970.86	12852.4	2125.48	1211.94	904.878	10001.4	4957.04	45630.7	17498.4	32944	13819.2	19707.6	1207.22	4085.59	945.575	3813.14	42.0846	5579.74	58241.2	1324.99	619.535	34000	51757	1867.54	54596.5	32700	15043.7	16100	43300	2557.44	14.9512	0	2732.83	6702.22	0	6100	16900	27100	672169
	营业盈余	VA004	20498.4	20901.8	6408.04	2134.93	2097.88	2703.95	447.203	254.993	190.387	2104.31	1042.97	9600.75	3681.69	6931.46	2907.58	4146.5	254.001	859.612	198.95	802.29	8.85466	1173.98	12254	278.78	130.351	28200	28764	-3798.84	-3249.84	27300	18871.1	42500	6400	812.718	-86.45	0	0	230.545	0	0	-79.2595	17.1586	247895
	增加值合计	TVA	547355	173698	103904	34617.3	34016.5	43840.6	7251.26	4134.64	3087.07	34120.7	16911.4	155673	59697.5	112391	47145.5	67234.2	4118.54	13938.3	3225.91	13008.9	143.576	19035.8	198695	4520.34	2113.6	363600	170520	8297.7	79602	202400	80678.7	141800	73500	10088.8	1713.54	6021.26	13752.3	42485.7	90763.5	69089.8	58528.3	176100	3.29282e+06
总 投 入		TI	951314	342118	277120	154343	110644	229472	27429.8	60971.2	10317.8	168413	219405	636920	228472	736281	148049	211604	10861.9	47247.5	8120.51	44583	822.314	34707	433955	9270.09	12051.6	1.5967e+06	539651	19107	141940	284200	233234	173000	89400	20851.1	4177.61	12600.5	30451.4	79926	142673	147210	84529.5	270300	8.98444e+06
[truncated: 7 more columns]
