# Supplementary material for: Editorial Note: Measurement and driving factors of carbon productivity in China’s provinces: From the perspective of embodied carbon emissions
Source: PLoS One. 2025 Dec 15;20(12):e0338756. doi: 10.1371/journal.pone.0338756 (PMC12704855; doi:10.1371/journal.pone.0338756)
Supplement: S1 File — (ZIP) [file pone.0338756.s001.zip › Input-Output Tables of China's Provinces/Input-Output Tables of Various Provinces in 2002/2σñ⌐μ┤Ñ.xls]

## Sheet: Sheet1
天津2002年投入产出表
(按当年生产者价格计算)
产出 投入		代码	农林牧渔业	煤炭开采和洗选业	石油和天然气 开采业	金属矿采选业	非金属矿采选业	食品制造及 烟草加工业	纺织业	服装皮革羽绒 及其制品业	木材加工及 家具制造业	造纸印刷及 文教用品制造业	石油加工、炼焦 及核燃料加工业	化学工业	非金属矿物制品业	金属冶炼及 压延加工业	金属制品业	通用、专用设备 制造业	交通运输设备 制造业	电气、机械及 器材制造业	通信设备、计算机及 其他电子设备制造业	仪器仪表及文化 办公用机械制造业	其他制造业	废品废料	电力、热力的 生产和供应业	燃气生产和供应业	水的生产和供应业	建筑业	交通运输及仓储业	邮政业	信息传输、计算机 服务和软件业	批发和零售贸易业	住宿和餐饮业	金融保险业	房地产业	租赁和商务服务业	旅游业	科学研究事业	综合技术服务业	其他社会服务业	教育事业	卫生、社会保障 和社会福利业	文化、体育 和娱乐业	公共管理 和社会组织	中间使用合计	最终消费
																																														居民消费			政府消费
																																														农村居民消费	城镇居民消费	小计
部门单位		-	01	02	03	04	05	06	07	08	09	10	11	12	13	14	15	16	17	18	19	20	21	22	23	24	25	26	27	28	29	30	31	32	33	34	35	36	37	38	39	40	41	42	TIU	FU101	FU102	THC	FU103
中间投入	农林牧渔业	01	126397	0	2.83786	0	0	218405	137374	31.8142	18333.1	20658.2	0	24303.2	0	72.061	162.91	131.297	0	0	0	1505.67	0	0	0	0	0	27255.1	456.625	0	0	9439.38	41728.8	0	0	16371.7	0	0	336.988	0	0	0	2318.36	0	645284	153612	331240	484852	139556
	煤炭开采和洗选业	02	3295.37	6482.49	1988.61	0	998.262	5199.25	4821.35	1515.57	1531.78	15474	53332.8	41295.2	14192.3	51977.1	3277.6	862.138	1695.19	803.741	593.288	117.674	805.327	0	133106	5809.37	176.151	19912.9	1144.64	184.746	0	0	612.605	0	96.2098	0	0	0	1119.91	130.006	0	0	0	0	372552	0	0	0	0
	石油和天然气开采业	03	0	0	171026	0	0	0	0	0	0	0	763110	2222.59	3013.3	629.183	36.3576	14.8523	1171.2	0.439647	0	0	0	0	946.865	26876	0	0	0	0	0	0	547.809	0	0	0	0	0	181.425	0	0	0	0	0	969776	0	0	0	0
	金属矿采选业	04	0	0	0	0	18873.6	0	0	0	0	0	0	557.24	286.845	79427	577.318	718.026	1990.32	8443.21	7.24756	133.765	0	0	0	0	0	0	0	0	0	0	0	0	0	0	0	0	0	0	0	0	0	0	111015	0	0	0	0
	非金属矿采选业	05	28.0125	0	31.8629	0	302.609	3041.38	7.95697	7.00559	13.0151	109.589	165.238	28411.7	59944.4	2914.65	14237.7	387.765	49.8469	65.507	4841.13	126.79	5927.52	0	327.126	19.3272	2.88701	98658.2	213.942	0	0	0	0	0	21.2195	0	0	39.0491	127.898	10.5423	396.634	106.255	25.8967	155.427	220718	0	0	0	0
	食品制造及烟草加工业	06	363482	0	0	0	23.5376	817452	642.843	0	69.6826	3854.14	0	14379.1	0.00278011	0.123387	4.71129	42.9422	3.24415	106.798	23.9722	0.439723	12.8297	0	0.161132	0	0.0860176	0	76.1197	0	0	38230	313337	0	451.009	466.072	0	0	136.255	0	0	0	850.922	0	1.55365e+06	186203	683477	869680	0
	纺织业	07	103730	0.15794	118.757	0	3.01394	1947.61	209470	204756	3367.34	4097.62	54.8059	19533.9	102.883	156.835	600.238	4141.26	2850.5	1178.69	190.223	486.72	3064.87	0	17.8463	65.6047	2.32823	25.5301	7059.63	0.576012	0	1635.38	2377.46	21.4847	29.6583	68.018	0	0	205.073	58.0183	0	0	0	0	571418	7409.85	33328	40737.8	0
	服装皮革羽绒及其制品业	08	57.1337	0.269411	2106.12	0	655.123	2549.72	6183.71	370871	865.285	3014.36	906.241	6528.69	1666.23	2215.12	2257.46	2345.88	2933.72	2256.48	2592.86	1877.95	20084.8	0	556.242	176.048	163.724	2410.79	2708.5	307.884	72.8369	36952.9	660.712	560.961	7758.66	576.403	17.8091	0	399.062	254.481	180.576	169.989	282.834	0	486178	55569.7	234064	289634	0
	木材加工及家具制造业	09	5983.44	1.43656	922.934	0	228.879	4968.73	654.279	1992.08	157733	36821.7	198.115	14010.7	7329.74	550.295	6086.87	4901.29	3091.78	5241.44	3685.44	831.447	51.4732	0	376.186	93.3622	11.8762	38793.7	1016.57	63.7515	1167.7	3643.77	3209.76	5440.14	1009.21	5578.9	0	914.145	2943.16	266.863	9285.28	2487.44	606.247	3638.58	335832	11690.1	79358.7	91048.9	0
	造纸印刷及文教用品制造业	10	5884.57	7.72913	2232.58	0	138.838	72236.7	13726.3	11597.2	17271	211304	3323.87	44383.6	18950.1	4088.02	12700.2	8984.1	20938.6	15480.1	40258.8	5887.08	7108.59	0	1428.31	268.203	104.833	11365.4	8216.02	2160.64	7815.61	29596.1	878.57	68382.3	5233.63	9314.82	5.44157	625.626	8317.15	2095.46	19958.4	27513	3045.33	18205.8	741032	5996.38	99567.1	105563	0
	石油加工、炼焦及核燃料加工业	11	67622.8	1.54248	31070.5	0	6365.57	4101.48	5600.29	11411.9	2756.42	3504.27	189143	476305	24621.2	36823.3	5546.14	8247.11	5007.57	10629.7	13773.1	1272.52	5254.12	0	3108.65	9202.36	48.7635	64963.7	409854	1401.18	568.675	5058.72	1894.93	12182.5	5751.41	607.057	1931.4	4182.44	5975.19	2005.49	7888.63	2342.14	1100.88	20426.3	1.46955e+06	4115.02	9416.9	13531.9	0
	化学工业	12	139087	4.01965	17210.8	0	2692.59	116981	68638.1	104484	49241.2	129098	24409.3	1.84036e+06	61750.5	50396.5	88632.8	28927.2	196179	228442	354807	10041.2	21171	0	2747.38	454.105	878.431	70818.4	12342.1	234.361	0.994384	18747	3067.37	4731.94	439.592	1838.25	107.761	789.217	2007.91	474.429	8031.59	72421	2533.32	3338.28	3.73856e+06	39910.4	251051	290961	0
	非金属矿物制品业	13	15136.4	0.160405	12633.1	0	271.823	17232.9	1148.35	6387.78	5338.72	5242.67	328.387	11149.2	42721.6	26652.6	9964.44	6042.78	6548.48	17491.6	47975	13162.3	12764.3	0	1402.39	256.28	40.4796	506869	1263.82	340.229	0	2071.89	1374.46	0	520.527	10047.3	0	646.916	3582.48	174.652	6570.94	1760.29	3205.31	2574.92	800895	20128.1	26397.6	46525.7	0
	金属冶炼及压延加工业	14	1160.41	1.60153	44052	0	4179.17	3221.63	1153.81	5586.67	40155.9	14020.5	3646.64	20153.4	32685.8	2.3395e+06	233620	192657	142852	260956	23907.5	14823.8	11922.5	0	1063.25	151.926	45.2438	562809	224939	0	0	20.8918	76.4214	0	0	3273.16	0	51.6751	1141.37	13.9511	524.881	140.611	34.2701	205.683	4.18475e+06	0	0	0	0
	金属制品业	15	28544.1	3.35339	6469.19	0	1730.65	20846.2	6223.92	5046.2	28764.5	27607.5	7311.96	33847.3	15085.8	44311.6	438590	302774	91256.2	195208	314610	12674.4	5978.73	0	3651.25	1020.88	81.2723	307597	1557.81	33.3792	462.499	11584.7	1007.19	23873	3867.75	4025.63	0	316.538	994.494	103.283	3215.18	861.316	209.923	1259.92	1.95261e+06	560.325	11842.4	12402.7	0
	通用、专用设备制造业	16	10221.9	12.8208	30767.4	0	3928.93	6813.13	7017.38	12567.8	6681.63	13837.5	11294.6	31958.8	8455.53	55579.7	187851	308174	241585	30037.6	675603	7291.98	8528.71	0	21906.6	531.849	385.662	63280.8	47885.9	557.768	521.663	2552.78	1132.67	9194.9	0	0	433.096	106.168	2521.47	101.696	1248.78	105153	858.042	422.581	1.917e+06	12716.7	16973	29689.7	0
	交通运输设备制造业	17	557.793	4.47061	4634.08	0	270.653	2449.48	1163.07	1525.65	1140.04	2709.41	1060.38	4310.55	1240.12	4650.48	1598.84	13844.8	674493	2234.72	1658.15	349.424	280.195	0	9315.06	229.571	160.993	21584.7	165735	111.844	143.803	1.21616e+06	175.815	10374.9	12358.4	695.26	358.857	108.12	3429.93	87.9267	1098.21	294.199	71.7033	430.349	2.1631e+06	24262	48562.4	72824.4	0
	电气、机械及器材制造业	18	760.521	8.01397	9200.81	0	1005.15	2785.66	2386.92	5182.19	2281.23	5178.13	5032.18	14007.6	2719.09	7781.35	3845.96	64988.5	35946.6	389973	40838.6	32416.3	2118.45	0	16651.2	672.889	4596.87	97420.2	4576.29	20.3409	2478.41	2743.48	977.842	5433.8	220.464	3821.45	17.2246	654.954	1767.6	176.822	6652.58	1782.16	434.355	2606.91	782162	14628.3	117914	132543	0
	通信设备、计算机及其他电子设备制造业	19	1483.88	3.76529	4717.27	0	82.9348	2577.93	890.969	1875.05	1420.25	66072.1	2044.73	17314.6	723.691	1323.31	920.683	37227.2	9989.02	224225	3.75289e+06	14090.8	174.563	0	2497.33	95.8248	64.7761	1596.2	2501.38	3.74616	6898.71	5101.73	417.664	4680.39	200.687	573.161	0	167.836	8110.94	375625	1793.74	3281.93	174.616	1114.53	4.55495e+06	24888.7	160521	185410	0
	仪器仪表及文化办公用机械制造业	20	552.823	5.5766	6258.9	0	182.433	1279.95	841.825	2500.79	740.318	2063.1	5130.94	11184.7	1257.46	3372.45	1243.9	14241.4	1629.01	2231.75	31724.7	55203.4	237.548	0	4792.12	72.063	101.579	2467.25	42527.1	345.351	2612.48	30.9953	2.19807	2605.92	4450.79	3.84281	0.558278	116.605	955.914	290.048	2571.16	848.924	184.953	547.884	207411	3918.91	15511.2	19430.1	0
	其他制造业	21	8828.24	10.2904	1794.67	0	32.1311	1391.26	4423.39	3250	18059.1	2683.02	151.218	5231.96	828.912	904.459	50891.9	5759.99	6186.58	5257.74	3177.28	636.33	130333	0	520.534	31.3275	37.616	5901.16	176.128	0	444.384	107.795	86.7651	1275.58	575.291	192.734	0	0	101.882	12691.7	71.1281	53.324	345.614	0	272445	33514.2	97082.5	130597	0
	废品废料	22	0	0	0	0	177.558	0	676.856	439.331	0.138401	24680.3	0	2479.97	10928.3	63626.3	1475.43	1609.99	373.082	6.72915	0	0	0	0	0	0	0	0	840.825	0	0	0	0	0	0	0	0	0	0	0	0	0	0	0	107315	0	0	0	0
	电力、热力的生产和供应业	23	48676.4	7.70018	81930.3	0	1304.32	32643.7	51773.4	18609.8	13898.6	40647.6	24369	153833	33383.7	83477.5	34578.6	34709.6	23807	27572	74802.6	6838.29	2984.12	0	16013.8	11891.4	7890.97	20094.9	19139.9	1051.49	21199.3	121430	86038.9	50498.1	15751.2	5973.11	14.5027	3501.72	55275	2641.24	50103.1	32717.6	6108.77	18362.8	1.33554e+06	3150.85	122873	126024	0
	燃气生产和供应业	24	18.0754	0	0	0	0	1262.6	660.444	3.85849	0	0	1332.25	601.621	552.671	16913.4	775.482	347.464	2834.53	273.328	1629.12	0	0.281033	0	2.62001	55475.5	0	0	241.23	233.385	0	0	1606.17	0	2630.85	59.2733	13.4157	0	775.943	0	0	0	0	0	88243.5	7315.6	79359.6	86675.2	0
	水的生产和供应业	25	643.352	3.69942	6467.79	0	4521.58	6612.51	3412.85	5096	3256.09	5503.55	4479.97	29075.4	2509.74	6812.99	2283.58	4367.84	3620.59	3479.32	4788.89	852.02	653.254	0	26071.4	209.096	24360.5	3905.09	4373.88	90.9266	2914.89	4376.08	1802.97	3323.39	3051.92	1509.94	9.91807	1492.46	1173.56	907.545	11912.9	8941.67	1052.94	4131.85	204054	24018	25055	49073	0
	建筑业	26	204	0	532.458	0	113.364	4127.58	84.6256	2440.5	106.492	251.222	147.869	1572.39	161.563	394.722	139.965	284.342	870.082	197.599	805.954	127.96	0	0	755.778	240.505	21.8002	0	7783	524.725	0	4221.59	3264.78	7858.1	197940	2518.16	6.35117	681.62	20531.2	184.021	6923.44	1854.72	452.039	2713.05	271037	0	0	0	0
	交通运输及仓储业	27	58768.1	2348.69	27748.9	0	5558.45	116212	32657.2	65187.2	25575	43665.9	59183.8	256507	69215.6	147933	63471.7	74421.3	47550.9	79142.8	205113	13001	17214.8	0	54531.6	7680.58	1431.81	303312	988654	5316.39	1137.76	162107	24314.3	74977.4	7848.55	17487	244.071	765.559	11310.7	45382.7	20947.1	5396.14	2917.96	34901.2	3.18114e+06	31749	133372	165121	2636.63
	邮政业	28	575.204	1.02673	219.98	0	6.20752	2678.9	934.421	5738.29	715.444	865.584	212.306	4223.86	441.831	1124.44	419.94	3450.26	1675.74	3389.83	2805.41	584.308	140.027	0	279.842	131.317	72.7782	835.969	200.619	115.73	804.192	5197.02	291.707	29885.7	730.144	797.797	0	54.8114	214.664	216.09	1384.04	1690.7	217.787	4473.5	77797.5	6665.92	1733.69	8399.61	0
	信息传输、计算机服务和软件业	29	2567.98	7.01777	3722.64	0	236.958	6522.52	2888.82	15337.8	2314.14	4373.52	773.648	16044.2	3078.19	2871.8	5232.27	9445.4	7221.6	7280.32	18048	2830.83	1079.96	0	1617.53	216.311	439.347	8289	22012.7	643.195	45659.8	22173.9	468.538	57562.5	11182.4	4924.58	24.4838	2369.45	6784.7	1410.66	17622.2	16935.6	2797.94	37121.8	372134	35903.6	157151	193055	0
	批发和零售贸易业	30	77841.3	1147.48	44546.7	0	3515.77	169015	65153.3	178405	36084.5	53316.3	135374	237184	42794.3	191432	73010.2	68213.2	96118.6	77036.1	307186	13426.4	39635.4	0	30180.9	9963.01	1997.23	141970	57824.5	15572.5	28533.3	83102.1	75178.3	17986.4	8500.8	5111.11	242.935	1070.62	5974.8	15451.6	11174.9	13290	1513.79	7216.93	2.44229e+06	80165.8	325727	405893	8594.86
	住宿和餐饮业	31	817.094	91.6385	3309.66	0	125.433	10022.2	42955.8	23218	2305.64	3909.3	1533.64	41801.7	4922.78	5943.59	7899.23	13933.5	9045.19	29806.7	13916.3	3022.95	814.868	0	1541.57	263.55	296.548	19383.6	36399	139.234	11689.1	64591.2	1714.72	129090	39611.9	5679.97	65.0678	606.101	20861	1432.47	14825.1	882.336	2605.67	63125.2	634199	31657.7	317312	348970	0
	金融保险业	32	8239.38	454.434	28478.6	0	755.624	33866.3	15219.1	25550.3	8788.94	28683.6	23188	110994	10831.6	71893.3	23113.7	30044.1	45921.9	75848.8	58780.1	9690.12	1367.52	0	57497.6	1828.14	593.405	19605.7	194024	659.903	52323.5	300780	9443.79	48324.4	425252	88699.6	893.841	2295.99	22769.8	7071.97	7754.43	7388.85	9149.02	11756	1.87982e+06	205618	292876	498494	0
	房地产业	33	2428.42	3.242	91.8007	0	0	5502.18	1675.91	16360.5	7833.45	3512.51	810.959	11999.3	1589.95	264.473	3207.02	9611.67	4005.37	4018.12	11298.7	3911.08	2145.56	0	96.4979	46.5678	461.498	8.35282	938.268	1320.65	73298.5	180172	42746.3	71059.7	18410.6	5847.99	0	0	295.493	9.76064	0	0	0	0	484982	244123	559663	803785	0
	租赁和商务服务业	34	21543.9	41.2299	6856.29	0	36.6838	109925	2547.33	15185.6	6296.99	8137.35	30840	111359	4871.16	4923.13	7809	44239.5	27031.7	65906.2	206956	7811.05	297.024	0	4454.37	234.309	3512.14	175619	84241.2	789.897	52168.2	151332	37168.2	82924.6	195273	25573.6	495.439	448.458	7833.43	1881.35	38779.7	2092.24	12398.5	19846.4	1.57968e+06	8459.68	15160.5	23620.2	0
	旅游业	35	0.630373	1.03994	4.65381	0	0	254.489	64.9066	107.789	11.0843	77.8511	12.3301	1087.51	45.542	42.972	229.259	362.028	73.7024	534.85	243.683	199.593	0.000458013	0	6.20512	2.53979	0	0	203.83	0	0	0	92.901	0	0	0	579.767	0	27.6915	0	0	0	0	0	4266.85	8305.89	31679.3	39985.2	0
	科学研究事业	36	2.85678	0	525.139	0	91.1271	6840.36	13921.5	498.567	16.935	228.936	5562.75	58185.9	1182.12	273.307	480.813	22309	21281.4	4889.25	31645.2	175.176	0.0770829	0	1282.05	0.707528	1.90546	19176.5	799.525	0	0	254.003	13096.9	510.96	0	0	0	22482.9	1274.07	1963.55	201142	1624.17	23188.4	100453	555361	0	0	0	58302.5
	综合技术服务业	37	7631.55	1.45512	298.646	0	1.38021	1130.93	60.9849	719.651	548.253	809.846	351.259	3991.75	440.965	753.042	824.523	1571.44	520.126	5242.42	2053.29	313.409	0.354227	0	32.5893	27.8818	283.896	21920.5	779.454	0	0	1972.27	0	0	0	0	0	0	2778.55	564.535	0	29.0719	0	0	55654	0	0	0	30235.5
	其他社会服务业	38	18626.7	1.19749	7144.14	0	229.726	3477.99	3048.26	696.985	216.488	1147.32	631.76	11359.6	1726.61	5483.26	2671.4	3203.71	4046.84	3416.26	11173.6	764.315	450.698	0	16837.8	76.9763	56.6605	5073.63	15485.3	68.3844	4042.78	930706	1208.07	61178.6	7198.35	7200.05	842.388	467.31	1283.89	26387.6	5745.93	4572.43	558.627	3163.63	1.17167e+06	65840.2	111371	177211	457172
	教育事业	39	582.075	0	802.354	0	164.907	1262.89	862.823	170.489	238.081	812.501	262.836	3149.98	490.159	1605.96	4516.98	1864.56	2314.94	1353.18	3952.26	614.782	9.51163	0	508.827	142.864	176.395	2891.74	3262.73	0	2007.19	6982.02	249.75	6233.56	3805.21	832.727	28.4691	294.065	1070.05	285.229	5528.22	633.55	364.98	4880.73	65209.6	106167	350915	457083	590049
	卫生、社会保障和社会福利业	40	0	0	485.152	0	25.4159	156.903	163.595	2.11071	60.2577	157.434	53.0889	21886.8	122.965	196.414	133.118	96.9082	580.683	31.1305	17.076	11.0932	0	0	44.858	1.03763	5.7255	0	1175.67	0	0	0	13.7383	2545.9	325.486	230595	0	8314.35	269.445	2882.53	34448.7	2351.34	2098.21	75523	384775	40246	291382	331628	840241
	文化、体育和娱乐业	41	777.367	42.7913	644.965	0	50.7929	3112.51	22960.6	8830.65	709.227	1470.75	300.709	13939.7	1815.04	2645.65	2793.85	3436.16	2978.18	4134.99	2631.01	858.641	326.494	0	398.853	90.1828	112.422	5258.1	974.241	0	887.475	25921.2	251.543	6172.68	2087.65	146.016	0	785.671	19689.6	857.635	21768.1	24686.4	2151.65	9919.3	196619	4989.96	28362.5	33352.4	114167
	公共管理和社会组织	42	0	0	0	0	0	0	0	0	0	0	0	0	0	0	0	0	0	0	0	0	0	0	0	0	0	0	0	0	0	0	0	0	0	0	0	0	0	0	0	0	0	0	0	0	0	0	1.09733e+06
	中间投入合计	TII	1.13276e+06	10700.3	561049	0	58881.2	1.82011e+06	734091	1.13319e+06	464740	789601	1.36006e+06	3.75273e+06	488680	3.32194e+06	1.29771e+06	1.33294e+06	1.74827e+06	1.79382e+06	6.27101e+06	237963	302939	0	416569	134549	48618.6	2.65107e+06	2.3736e+06	32292.2	319854	3449000	672518	798890	982584	460410	6332.8	54350.4	224550	504091	519547	344302	83858.9	452516	4.31427e+07	1503500	5060300	6.5638e+06	3.33829e+06
增加值	劳动者报酬	VA001	691727	577.267	189671	0	11641.7	128243	134697	131817	36036.2	85380.3	26782.4	355284	67152.2	132836	130818	290447	164211	144042	415359	35004.7	26086.1	0	49864.2	12829.9	17793.6	592301	567426	26368	161834	1.14416e+06	207250	420576	352278	188035	2598.71	68027.9	228144	109557	717470	314687	130058	566932	9.076e+06
	生产税净额	VA002	10680.2	817.234	306649	0	7292.43	176158	18563.8	9944.25	2949.74	24325.7	294938	250703	16293.8	119800	23200.8	72877.7	104152	44800.4	193652	4077.48	573.226	0	309302	5510.26	5438.68	118511	248739	4391.69	301812	42470.3	12370.1	39887.4	378858	81311.3	2263.12	7.45105	39537.8	114323	389.011	19.3289	21782.8	738.042	3410111
	固定资产折旧	VA003	33318.1	571.724	416708	0	2666.49	86168	17415	62825.9	18995.3	63720.3	69591.8	280041	33369.8	110200	59418	89848	79985.5	83503.5	322009	10590.2	4062.67	0	131783	8985.89	1423.12	83089	716494	8175.75	8348.77	220426	155412	215167	96400.1	7402.4	4690.57	0	33118.8	49379.3	0	15506.1	57978.7	0	3658789
	营业盈余	VA004	132762	114.385	544549	0	7492.46	115113	35913.1	38858.1	20655.4	69173.2	-23485.4	394907	12762.1	125541	125471	68864.8	3305.73	159296	761447	30957.2	25272.8	124249	-81553.9	-3877.83	1013.93	132672	452240	8168.31	15137	214245	36955.3	55233.6	149189	226092	-699.001	8206	43258.2	178569	86625.9	35134.4	-31231.9	68077.4	4.36667e+06
	增加值合计	TVA	868487	2080.61	1.45758e+06	0	29093.1	505682	206589	243445	78636.6	242599	367827	1.28093e+06	129578	488377	338907	522038	351654	431642	1.69247e+06	80629.5	55994.8	124249	409395	23448.3	25669.3	926573	1.9849e+06	47103.8	487132	1621300	411987	730865	976724	502841	8853.4	76241.4	344059	451828	804485	365347	178588	635747	2.05116e+07
总 投 入		TI	2.00124e+06	12781	2.01863e+06	0	87974.3	2.32579e+06	940680	1.37663e+06	543376	1.0322e+06	1.72789e+06	5.03366e+06	618258	3.81032e+06	1.63662e+06	1.85497e+06	2.09992e+06	2.22546e+06	7.96347e+06	318592	358933	124249	825964	157998	74288	3577646	4.3585e+06	79396	806986	5070300	1.08451e+06	1.52975e+06	1.95931e+06	963250	15186.2	130592	568608	955919	1.32403e+06	709649	262446	1.08826e+06	6.36543e+07
[truncated: 7 more columns]
