# Supplementary material for: Editorial Note: Measurement and driving factors of carbon productivity in China’s provinces: From the perspective of embodied carbon emissions
Source: PLoS One. 2025 Dec 15;20(12):e0338756. doi: 10.1371/journal.pone.0338756 (PMC12704855; doi:10.1371/journal.pone.0338756)
Supplement: S1 File — (ZIP) [file pone.0338756.s001.zip › Input-Output Tables of China's Provinces/Input-Output Tables of Various Provinces in 2002/30μû░τûå.xls]

## Sheet: Sheet1
新疆2002年投入产出表
(按当年生产者价格计算)
产出 投入		代码	农林牧渔业	煤炭开采 和洗选业	石油和 天然气开采业	金属矿采选业	非金属矿采选业	食品制造及 烟草加工业	纺织业	服装皮革羽绒 及其制品业	木材加工及 家具制造业	造纸印刷及 文教用品制造业	石油加工、炼焦 及核燃料加工业	化学工业	非金属矿物 制品业	金属冶炼及 压延加工业	金属制品业	通用、专用 设备制造业	交通运输 设备制造业	电气、机械 及器材制造业	通信设备、计算机 及其他电子 设备制造业	仪器仪表及 文化办公用 机械制造业	其他制造业	废品废料	电力、热力的 生产和供应业	燃气生产 和供应业	水的生产 和供应业	建筑业	交通运输及 仓储业	邮政业	信息传输、计算机 服务和软件业	批发和零售 贸易业	住宿和餐饮业	金融保险业	房地产业	租赁和商务 服务业	旅游业	科学研究事业	综合技术服务业	其他社会服务业	教育事业	卫生、社会保障 和社会福利业	文化、体育和 娱乐业	公共管理和 社会组织	中间使用合计	最终消费
																																														居民消费			政府消费
																																														农村居民消费	城镇居民消费	小计
代码		-	01	02	03	04	05	06	07	08	09	10	11	12	13	14	15	16	17	18	19	20	21	22	23	24	25	26	27	28	29	30	31	32	33	34	35	36	37	38	39	40	41	42	TIU	FU101	FU102	THC	FU103
中间投入	农林牧渔业	01	1.43119e+06	1969.48	14.106	4.681	0.229	1.39403e+06	180132	906.199	19522.8	9357.87	56.152	18028.2	317.839	37.875	1.71	0.05	0	0	0.008	0	247.38	0	0.265	0	0	21409.4	14368.6	0	0	75.1	42813.3	0	438.225	0	0	0	0	0	0	0	3603.91	0	3.13853e+06	216069	168266	384335	350330
	煤炭开采和洗选业	02	4920.12	1330.41	75.498	555.058	880.327	6377.77	1171.69	208.425	428.168	2378.28	2226.89	10002.3	15664.7	14932.7	1118.95	110.456	79.143	158.054	0.562	2.197	234.663	0	250332	3675.86	82.959	30856.9	7227.11	207.239	0	0	2556.61	0	0	0	0	0	0	0	0	0	272.083	0	358068	11168.2	2043.35	13211.5	0
	石油和天然气开采业	03	0	49.986	202729	0	0	26.447	0.908	0	0	246.865	1.48037e+06	201950	2.537	256.967	858.953	0	0.362	0	0	0	0	0	1069.64	291.569	0	0	0	0	0	0	89.618	0	0	0	0	0	0	0	0	0	0	0	1.88794e+06	0	0	0	0
	金属矿采选业	04	0	0	0	27904	110.044	9.127	0	0.263	0	0	29.272	9773.57	1396.25	60053.6	2493.35	20.601	0	0	0	0	0	0	0.418	0	0	0	0	0	0	0	0	0	0	0	0	0	0	0	0	0	0	0	101791	0	0	0	0
	非金属矿采选业	05	1034.22	200.652	8.936	654.966	843.626	739.126	25.334	0.619	2.663	46.792	110.061	7250.01	25840.4	6036.05	51.522	48.249	0.403	2.023	0.004	143.046	0.073	0	82.869	64.97	13.718	114443	828.906	0	0	0	0	0	0	0	0	3.461	9.963	17.69	155.383	6.218	8.96	41.001	158715	0	0	0	0
	食品制造及烟草加工业	06	312832	0.449	0	0.824	0	105831	385.122	1.245	0	351.436	13.017	1501.05	0.212	1.233	93.13	5.149	1.805	1.949	0	0	0	0	144.583	0	0	0	7630.66	0	0	1217.72	135773	0	59.284	0	0	0	147.975	0	0	0	2147.86	0	568141	618257	913166	1.53142e+06	0
	纺织业	07	7018.1	666.6	904.687	23.108	207.877	8445.87	27818.5	7507.78	1460.42	158.584	81.901	7116.41	5690.27	82.168	379.844	499.159	182.89	132.342	0.162	12.564	12.524	0	206.279	54.515	18.134	89.963	1605.22	1.227	1.148	2884.85	1532.87	0	5.35	67.363	0	0	6.708	213.308	0	0	33.285	0	75122	16101.3	19948.7	36050	0
	服装皮革羽绒及其制品业	08	197.42	907.363	3650.01	140.621	45.824	1363.04	413.307	3737.25	153.531	148.667	1130.64	1721.66	1035.06	1037.27	288.581	395.88	182.443	138.989	5.199	10.418	32.274	0	1371.98	327.877	203.324	5119.93	2165.39	225.019	533.408	4944.91	1572.67	2088.9	276.38	930.002	78.078	0.737	291.674	7203.08	247.509	2.801	7.654	134.172	44460.9	37807.4	149036	186844	0
	木材加工及家具制造业	09	202.742	1788.94	294.545	53.602	13.931	7529.22	165.382	6.998	15153.7	161.627	487.397	1215.79	2242.81	269.113	385.778	263.951	159.044	516.121	1.891	191.444	0.545	0	324.436	183.765	134.626	37843.4	872.312	280.809	1754.64	8866.45	2289.94	3196.86	529.615	1145.05	8.626	98.983	1019.19	6406.09	4415.31	27103.1	358.919	1191.16	129128	11483.6	32582	44065.6	0
	造纸印刷及文教用品制造业	10	1643.33	752.109	3484.52	145.445	108.57	25357.1	3827.11	133.971	2799.86	33897.8	1153.84	6616.4	4104.88	717.817	1611.48	605.766	438.576	1720.03	12.065	1359.58	5.529	0	1630.11	287.529	424.787	26201	8834.89	1323.02	2258.57	8822.46	3763.26	23689.6	1276.81	18419.2	459.437	648.525	6739.81	3372.81	29402.6	3041.33	9240.14	15240	255572	4358.33	60579.8	64938.2	0
	石油加工、炼焦及核燃料加工业	11	115055	3000.41	4716.34	4200.63	3679.91	4752.7	1412.11	47.807	364.183	486.156	172631	48568.4	17066.9	16145	2510.94	1359.82	1805.27	2983.6	36.912	27.564	220.888	0	5405.34	44253.5	816.365	254408	501665	3616.99	698.419	247.457	8097.47	7360.67	793.023	17861.8	1534.99	1132.52	1972.82	10779	5045.86	3650.35	5286.28	48092.7	1.32379e+06	1876.93	2028.59	3905.52	0
	化学工业	12	289878	10055.6	14249.2	2376.35	2748.89	35743.5	9158.61	2310.29	8870.63	12482.4	51103.8	328978	79050.1	10499	13093.6	4514.28	8512.82	4927.27	205.369	101.842	31.662	0	4259.44	891.67	864.026	165071	56683.5	213.659	3661.7	5446.8	7292.81	5959.94	198.808	31757.8	38.9	1294.92	2845.74	18231.5	23474.5	277410	2108.83	31356.9	1.52795e+06	35903.7	127799	163703	0
	非金属矿物制品业	13	422.427	1789.52	1229.35	704.331	194.988	22298.8	756.402	294.011	1100.88	486.968	3105.23	14378.2	50233.2	10494.4	1532.71	2861.66	373.11	1577.76	0.992	3.029	43.729	0	1203.93	708.961	344.481	548630	8147.07	445.284	202.239	553.369	3680.49	0	314.619	7141.32	0	117.625	338.038	2973.14	5262.4	211.005	492.168	1405.29	696053	55266.1	26256.6	81522.7	0
	金属冶炼及压延加工业	14	654.827	4039.74	11385.6	1225.93	260.649	1682.74	421.651	19.661	467.296	1096.11	3171.3	3514.94	8887.47	106160	77298.6	28045.3	17665.8	58069.5	33.018	926.216	12.522	0	889.241	212.284	490.881	768519	4473.53	0	0	34.218	51.794	0	0	4005.02	0	7.829	22.362	50.145	346.071	13.931	19.885	96.111	1.10427e+06	4026.79	7760.22	11787	0
	金属制品业	15	23542.9	1973.39	1552.38	340.748	814.347	11167.5	1920.52	242.625	1994.47	619.088	5378.53	5051.98	11966.9	2898.83	8394	5771.11	1378.5	3840.28	92.948	58.463	12.76	0	1924.46	121.641	544.648	169724	6637.44	43.876	621.452	6273.34	2549.35	907.589	1735.08	633.927	1.652	40.894	120.941	266.597	1829.06	4484.98	105.314	489.056	288068	2906.71	13565.7	16472.4	0
	通用、专用设备制造业	16	52866.2	8818.6	25125.2	6784.4	1767.73	9381.49	8116.87	157.65	797.545	2288.76	35769	33401.9	14481.3	21089.1	2726.18	25842.7	2675.77	11903.3	13.611	198.018	56.173	0	11945.5	2931.1	1613.12	102983	41802.9	1753.17	3536.63	4737.66	1948.34	1815.39	11.248	7.179	0	298.863	417.978	234.967	2183.27	30459.9	1331.8	246.975	474521	12298.2	5999.71	18297.9	0
	交通运输设备制造业	17	493.907	1370.12	1513.68	673.458	191.62	1887.12	541.732	15.43	81.352	574.7	1079.5	2472.48	2763.11	6481.57	379.299	1860.9	95943.5	201.339	5.742	13.789	175.724	0	2900	1036.49	1341.84	48875.4	188791	235.395	2003.81	90849.4	225.822	2780.04	582.748	18916.3	1219.56	587.815	1439.78	4535.26	44242.6	18820.5	3876.98	23849.5	575831	13094.1	17717.5	30811.7	0
	电气、机械及器材制造业	18	957.841	4445.24	5415.95	550.631	148.006	2979.86	1673.28	56.558	248.953	687.572	5918.54	7511.74	3333.43	4118.55	2001	5225.18	1448.81	19378.2	554.903	106.109	19.264	0	9485.89	1585.82	1620.57	64509.5	7705.31	780.346	24868.5	19229.5	1280.88	1732.48	748.779	2918.5	0	248.239	511.822	1424.72	15366	14540.6	900.156	6851.19	243088	3390.94	35218.4	38609.4	0
	通信设备、计算机及其他电子设备制造业	19	419.919	407.009	760.097	294.305	23.15	861.93	774.927	5.33	42.148	111.14	2638.7	1995.47	348.648	399.125	193.252	884.618	166.433	606.97	113.679	166.832	2.024	0	1398.95	71.327	200.176	2414.91	3391.87	25.692	38787	17515	344.626	2117.08	210.843	1649.54	26.849	333.304	1073.44	1345.79	23879.7	12124.3	1422.53	12869.8	132418	10728.3	72088.5	82816.8	0
	仪器仪表及文化办公用机械制造业	20	5000.1	1840.05	7209.52	185.408	69.457	2062.33	589.361	54.449	86.841	442.548	5399.63	12997.8	1159.19	1942.56	329.701	1238.61	616.42	1473.3	17.683	469.249	12.083	0	4572.25	1401.09	937.826	20281.4	2070.95	1049.66	41383.6	2072.9	63.381	976.136	188.119	18535.4	82.176	219.843	313.841	1054.92	15501.5	14840.2	1833.64	11096.3	181671	10443.9	14963.8	25407.6	0
	其他制造业	21	24.092	10717.9	451.994	185.611	160.24	440.796	253.898	1.05	5.242	887.649	110.865	411.329	453.253	1468.49	779.915	249.135	25.027	12.624	0.205	1.641	0.248	0	108.29	9.028	55.424	1565.31	1214.76	0	6.308	13.622	116.027	964.579	29.36	4138.92	0	0	0	3368.74	0	0	2246.2	0	30477.8	0	9117.3	9117.3	0
	废品废料	22	0	0	0	0	243.023	4250.74	405.538	0	491.029	3633.25	688.711	1336.98	6144.2	32857.3	5902.55	3731.46	1590.23	61.793	0	0	677.76	0	0	0	22270.1	0	2041.52	0	0	0	0	0	0	794.836	0	0	0	541.836	0	0	0	0	87662.8	0	0	0	0
	电力、热力的生产和供应业	23	86483.7	13158.9	65522.5	4774.05	3100.41	46878.4	40541.3	448.763	3572.83	4717.14	11058.9	57357.8	50001.9	44075.1	5818.13	6392.25	2021.69	3147.7	29.642	185.345	334.25	0	107769	17505.7	24540.7	61087.9	31450.1	1569.56	14473.3	38612.1	34737.5	5323.31	1278.76	25915.7	626.363	628.056	1554.91	8136.31	45598.8	6655.92	13179.1	44518	934782	26967.7	111367	138335	0
	燃气生产和供应业	24	0.08	2.133	0	0	0	342.459	511.889	7.263	0	301.76	272.65	140.727	5470.02	10489.2	339.422	42.383	291.691	176.097	0	0	0	0	7968.44	28717.1	338.317	0	18516.3	270.361	0	0	7950.42	0	7.579	62234.6	0	0	5.126	720.789	0	0	69.792	0	145187	873.324	42637.6	43511	0
	水的生产和供应业	25	1801.31	182.692	68471.2	344.7	90.146	3663.62	1216.92	81.847	100.789	494.301	3566.3	5104.82	1290.34	1044.81	307.52	390.438	185.912	85.517	5.405	25.116	7.003	0	13024.1	225.694	2903.67	9405.77	2571.28	546.513	5192.06	4165.12	5504.54	984.899	102.942	694.53	34.57	152.191	267.094	1866.19	6590.79	1282.22	2220.41	12724.2	158920	2541.2	4546.36	7087.56	0
	建筑业	26	198.707	225.71	403.721	12.635	1.221	144.275	102.378	2.59	10.673	30.927	1680.65	3538.92	73.658	359.001	46.776	75.52	31.003	13.271	0.058	0.334	0.883	0	185.68	470.888	34.556	0	7948.44	891.34	27460.5	15089.8	9728.26	5886.82	480.973	21697.1	295.977	346.006	719.557	1454.28	22215.8	725.344	1302.35	10455.5	134342	29745.3	15457.4	45202.8	0
	交通运输及仓储业	27	214857	12141.2	31416.6	31054.3	7590.35	200200	29773.4	1423.76	15929.5	11722.1	120708	89917.8	138704	93385.7	24118.5	19618.7	11297.1	30318.1	258.066	1344.6	430.457	0	122259	14811.7	3542.81	1.04339e+06	111265	2667.54	14328.7	198679	38267.4	21602.8	5747.65	59487.7	11602.8	1253.22	4017.83	16841.5	21490.9	24029.9	8997.37	59122.6	2.86962e+06	186192	378246	564439	0
	邮政业	28	2442.63	48.332	267.126	14.488	23.682	450.108	120.222	27.545	51.544	65.053	103.751	268.033	109.872	56.511	27.861	73.445	48.829	131.501	1.431	2.478	6.875	0	277.327	38.556	48.887	496.42	214.787	222.091	825.645	3258.33	112.124	2167.67	25.053	739.866	141.983	39.441	93.323	400.534	251.409	94.149	159.68	3375.64	17324.2	5417.69	3868.94	9286.63	0
	信息传输、计算机服务和软件业	29	1770.66	1022.47	2928.72	199.406	199.381	4059.65	892.028	96.068	422.13	535.113	2345.58	3134.15	1863.86	919.262	508.127	1111.31	761.017	763.106	30.305	225.31	33.935	0	2644.81	535.82	659.544	10355.7	18452.5	1756.27	36116.3	30256.8	5629.44	21739.7	2490.31	22125.2	1175.31	822.66	3365.94	5496.31	26951.3	3619.14	3472.66	53796.1	275284	12641.3	176217	188858	0
	批发和零售贸易业	30	142161	7803.1	9021.2	1332.66	1230.05	117288	94595.4	6196.45	10313.5	12037.9	24592.4	39757.9	20491.3	22492	11600.8	8680.99	10401.9	16553.9	159.518	715.194	271.163	0	4675.52	283.964	6769.46	216705	72351.4	10014.3	37002.8	21733.7	24350.6	11237.6	1572.53	17564.2	429.141	523.507	3296.86	13824.6	17066.2	66602.3	5897.86	13776.9	1.10337e+06	531126	1.15857e+06	1.68969e+06	173858
	住宿和餐饮业	31	12348.1	2892.14	5908.41	348.694	358.267	8449.47	2065.37	257.367	432.852	1119.91	4728.46	6441.06	2857.46	1760.04	1016.79	2782.99	1626.1	1945.93	65.378	564.105	54.545	0	3109.31	747.099	1041.66	36815.8	27121.3	934.225	10916.6	91843.9	3172.4	48169.7	10132.7	24483.2	3558.2	1294.91	4649.59	6399.6	15132.8	3928.6	4698.75	136354	492528	59013.1	253972	312985	0
	金融保险业	32	45358.9	9164.04	41403.8	1328.53	399.293	67565.3	11407.4	2208.91	1707.82	2691.23	20373.2	24169.4	19099.3	11307	1698.6	3448.31	1306.93	3607.78	79.832	3.765	79.695	0	91299	-1895.14	1810.57	32226.6	83588.9	191.486	6003.58	361747	29180.2	-3381.97	89563.2	32864.3	2141.8	304.61	529.705	2583.04	9920.02	1399.07	9618.83	4788.78	1.02289e+06	28620	142983	171603	0
	房地产业	33	173.856	49.597	48.225	5.691	3.565	971.723	874.32	32.068	254.83	284.691	1954.7	770.249	447.236	73.59	280.623	759.126	261.842	135.776	12.747	55.217	5.894	0	192.18	78.3	9.417	250.474	600.09	625.188	13020.2	38553.3	46752.7	21716.5	2517.68	0	348.192	0	27.378	11370	0	0	252.773	0	143770	113186	36512.6	149699	0
	租赁和商务服务业	34	266713	4194.53	2752.98	375.072	193.649	33727.1	3597.51	64.513	278.279	722.41	4397.85	8719.08	3994.43	1974.14	1051.77	2052.44	631.42	1175.33	142.044	507.795	55.542	0	1831.9	496.87	542.245	251488	70324.3	1693.33	5614.85	625212	15247.7	76152.4	1571.73	130229	1725.25	308.821	3744.09	23403.4	6137.7	649.492	3003.4	22910.8	1.57961e+06	0	0	0	0
	旅游业	35	0.838	52.142	24.01	4.024	5.092	238.724	35.419	14.66	3.008	10.315	24.036	181.022	62.441	62.125	16.659	68.385	34.525	73.863	0.943	0.004	0.098	0	6.135	5.415	5.805	0	85.377	0	0	0	0	0	133.432	422.995	127.887	0	0	0	0	0	0	0	1699.38	0	30558.6	30558.6	0
	科学研究事业	36	83.262	420.962	8971.95	76.291	44.075	1007	428.459	14.362	35.391	80.561	6596.75	3902.84	344.397	350.268	73.196	346.19	501.424	275.032	3.593	2.787	1.575	0	1003.56	119.217	212.647	19612.9	27.192	0	0	0	0	0	0	6266.85	0	6111.08	824.954	4212.44	38234.2	2068.63	14451.9	13617.1	130323	0	0	0	68258.7
	综合技术服务业	37	114.015	413.117	281958	104.705	2.152	820.181	258.922	13.345	17.923	27.934	5149.18	3841.66	2281.96	5641.26	180.673	181.904	39.459	77.066	0.373	61.194	9.611	0	425.583	904.887	118.18	7570.43	43892.6	1.52	0	39343.9	310.794	0	1.795	4732.74	91.287	436.667	5509.88	1896.57	42.733	162.721	1.544	75.479	406714	0	0	0	64344.7
	其他社会服务业	38	79600.5	139.577	2511.54	35.402	41.07	1253.11	189.77	9.499	28.475	92.9	1550.29	1465.51	449.721	292.708	58.958	794.262	143.143	276.444	6.479	14.37	3.767	0	5322	115.058	197.532	5676.27	17025.3	474.911	11804.4	25090.9	1990.07	2713.69	127.755	13703.2	16.887	543.88	784.414	2505.54	36390.6	4239.06	2287.73	19338	239305	51517.1	54950.9	106468	222509
	教育事业	39	4479.44	1264.45	603.69	119.909	69.086	837.694	615.64	29.957	114.172	190.857	426.426	820.125	589.006	697.571	159.554	299.641	264.069	142.205	6.972	47.952	6.125	0	1523.1	262.595	282.198	5231.81	4984.76	0	255.101	12809.7	790.007	2356.71	471.437	2554.4	128.735	165.586	533.324	1267.68	7946.94	3194.32	697.905	7548.45	64789.2	109741	296603	406344	723939
	卫生、社会保障和社会福利业	40	2318.41	2765.53	1752.71	29.076	208.979	470.574	341.859	0.936	8.131	109.919	1400.37	1065.29	47.674	56.401	52.792	98.062	57.388	0.362	0	0	0	0	124.775	0	0	0	14238	0	0	0	1366.47	783.73	264.178	129.914	37.942	1528.72	397.294	2962.73	34579.9	15022.7	1060.92	19147.8	102429	66623.7	228789	295413	490647
	文化、体育和娱乐业	41	2120.54	1022.77	1073.6	95.203	124.095	1996.23	412.432	68.977	132.855	346.637	850.959	1523.59	942.11	378.535	340.803	600.725	394.869	443.766	21.254	61.323	20.683	0	977.173	223.761	394.601	7911.09	1094.44	0	1288.68	43573	1461.11	21610.7	7174.18	286.764	480.388	1251.09	942.24	2269.87	26510.9	1549	1352.24	11848.3	145171	1208.98	98645.2	99854.1	96823.5
	公共管理和社会组织	42	38843.2	0	0	0	0	0	0	0	0	0	0	0	0	0	0	0	0	0	0	0	0	0	0	0	0	0	13015	355.04	4.312	0	55.979	1286.71	177.97	7916.66	679.532	160.727	371.962	348.225	2720.67	138.713	101.233	4875.76	71051.8	0	3689.14	3689.14	1.55574e+06
	中间投入合计	TII	3.15023e+06	113087	809811	87259	26197	2.13758e+06	427945	26706.5	87486.4	106126	1.98443e+06	977915	501304	493394	170123	131351	163547	167048	1918.99	7608.89	3119.93	0	663875	121756	75429.8	4.09117e+06	1.40692e+06	32415	304624	1.72375e+06	442650	293940	131240	562971	27092.6	20904.7	48907.6	169979	489133	542071	108123	591234	2.34224e+07	2.2906e+06	4.71575e+06	7.00634e+06	3.74645e+06
增加值	劳动者报酬	VA001	1.80006e+06	148815	200179	17736.3	12600.3	124568	87855.4	5938.79	13299.4	27203.1	121834	149170	89376.2	85317.4	37525.8	54476.8	27885.3	19098	1040.06	8251.76	1554.42	0	186826	34717.2	51121.9	1.2699e+06	651351	41504.9	55025.6	541550	144219	256879	159658	310636	12656	38588.2	76097.1	190095	660661	241382	102089	954605	9.01334e+06
	生产税净额	VA002	58346.6	23416.3	295102	4133.62	5475.24	78816.3	30805.2	2151.17	7797.12	14608.5	173959	96645.9	61013.8	37380.2	13062	14678.6	9540.25	3809.59	174.533	1412.49	803.568	0	84113.9	9218.53	12182.5	341178	180272	3439.72	5177.91	207693	43089.6	80440.1	23649	127200	2256.9	120.684	5106.56	16917.8	4784.22	148.722	18282.8	2898.49	2.1013e+06
	固定资产折旧	VA003	145780	41735.6	598467	4625.69	1699.35	80301.2	38261	1164.15	4335.63	12423.4	74424.2	102220	53508.9	41079.8	7951.97	8822.51	5295.11	7609.99	445.684	250.306	565.896	0	228528	19199.8	33738.3	291415	420975	9159.99	269672	160640	40731.8	63685.7	50845.7	402583	5000.87	8561.91	12812.5	47558.1	39237	33635.3	50222.8	80849.8	3.50002e+06
	营业盈余	VA004	602321	54765.6	924354	-15931.4	17405	75265.4	-9235.22	-270.438	15172.8	46797	-57738.2	19121.1	101597	55533.8	7535.84	-13986	1628.01	35177	-1282.24	-6861.76	1455.38	102514	18553.4	5124.43	-6465.37	-6219.85	-24670.4	-16023.7	7510.55	251457	163345	149465	37915.9	181531	-6049.3	0.427	-251.734	7916.75	7.126	74173.7	-45530.7	12.617	2.74714e+06
	增加值合计	TVA	2.6065e+06	268733	2.0181e+06	10564.2	37179.9	358951	147686	8983.66	40604.9	101032	312479	367157	305496	219311	66075.6	63991.9	44348.6	65694.6	378.038	3052.8	4379.27	102514	518021	68259.9	90577.3	1.89627e+06	1.22793e+06	38081	337386	1.16134e+06	391385	550470	272069	1.02195e+06	13864.4	47271.3	93764.4	262487	704690	349340	125064	1.03837e+06	1.73618e+07
总 投 入		TI	5.75673e+06	381820	2.82791e+06	97823.2	63376.9	2.49653e+06	575631	35690.2	128091	207158	2.29691e+06	1.34507e+06	806800	712705	236198	195343	207895	232743	2297.03	10661.7	7499.19	102514	1.1819e+06	190016	166007	5.98744e+06	2.63485e+06	70496	642010	2.88509e+06	834035	844410	403309	1.58492e+06	40957	68176	142672	432467	1.19382e+06	891411	233187	1.6296e+06	4.07842e+07
[truncated: 7 more columns]
