# Supplementary material for: Editorial Note: Measurement and driving factors of carbon productivity in China’s provinces: From the perspective of embodied carbon emissions
Source: PLoS One. 2025 Dec 15;20(12):e0338756. doi: 10.1371/journal.pone.0338756 (PMC12704855; doi:10.1371/journal.pone.0338756)
Supplement: S1 File — (ZIP) [file pone.0338756.s001.zip › Input-Output Tables of China's Provinces/Input-Output Tables of Various Provinces in 2002/3μ▓│σîù.xls]

## Sheet: Sheet1
河北2002年投入产出表
(按当年生产者价格计算)
产出 投入		代码	农林牧渔业	煤炭开采 和洗选业	石油和天然气开采业	金属矿采选业	非金属矿采选业	食品制造及 烟草加工业	纺织业	服装皮革羽绒 及其制品业	木材加工及 家具制造业	造纸印刷及 文教用品制造业	石油加工、炼焦及 核燃料加工业	化学工业	非金属矿物 制品业	金属冶炼及 压延加工业	金属制品业	通用、专用设备 制造业	交通运输设备 制造业	电气、机械及 器材制造业	通信设备、计算机及 其他电子设备制造业	仪器仪表及文化 办公用机械制造业	其他制造业	废品废料	电力、热力的 生产和供应业	燃气生产和供应业	水的生产和供应业	建筑业	交通运输及仓储业	邮政业	信息传输、计算机 服务和软件业	批发和零售贸易业	住宿和餐饮业	金融保险业	房地产业	租赁和商务服务业	旅游业	科学研究事业	综合技术服务业	其他社会服务业	教育事业	卫生、社会保障 和社会福利业	文化、体育和娱乐业	公共管理和社会组织	中间使用合计	最终消费
																																														居民消费			政府消费
																																														农村居民消费	城镇居民消费	小计
部门名称		-	01	02	03	04	05	06	07	08	09	10	11	12	13	14	15	16	17	18	19	20	21	22	23	24	25	26	27	28	29	30	31	32	33	34	35	36	37	38	39	40	41	42	TIU	FU101	FU102	THC	FU103
中间投入	农林牧渔业	01	2.48483e+06	65555	0.072	863.951	1855.48	2.7259e+06	889148	200777	170239	255023	1654.65	177762	2839.5	1276.59	504.702	3671.78	2127.92	415.953	0.129	196404	74.239	0	2.804	0.293	1.745	181664	344571	0.053	0.668	13500.3	117464	0.575	1597.32	5453.76	0.001	0.06	86.562	2962.03	1.396	0.264	3713.29	3.016	7.85194e+06	3.50611e+06	655897	4.16201e+06	170127
	煤炭开采和洗选业	02	181329	119381	11925.7	133314	24004.3	187305	96593.5	29991.6	21749.7	185488	333211	506527	858409	517578	46596.3	76778.2	29586.5	22949.8	7693.2	16034.9	620.551	0	1.20103e+06	31029.5	5043.13	146898	135820	4473.58	22385.5	186197	38457.6	14115.3	26502.7	7815.95	162.169	843.959	5871.68	20675.1	21288.4	4928.86	4332.64	54466.3	5.3394e+06	192520	6085.13	198605	0
	石油和天然气开采业	03	924.768	2612.54	3122.82	618.084	274.804	698.578	459.271	174.94	227.389	601.356	1.01301e+06	52047	27203.2	24373.3	2525.52	976.102	1556.59	3778.48	42.554	1102.77	0.219	0	6798.87	20.711	34.642	425.673	57626.1	9.082	129.047	1043.02	859.407	81.803	181.394	17.322	5.879	4.983	32.527	89.163	125.243	28.79	56.776	318.483	1.20422e+06	0	0	0	0
	金属矿采选业	04	15.173	34.386	1.095	240900	106.175	25.437	75.413	1.853	1.222	4781.79	2.62	16020.2	8200.68	613075	3610.31	29251.4	1808.69	12246.9	2551.28	29473	0.003	0	111.607	0.318	0.466	6.906	40.546	0.145	2.081	16.734	2.171	1.309	132.628	0.281	0.008	0.079	0.514	1.439	1.977	0.458	0.374	5.057	962507	0	0	0	0
	非金属矿采选业	05	287.199	4779.59	135.277	41134.4	35704.1	3290.82	209.815	833.667	176.212	4619.98	264.29	149787	638310	116032	1548.07	11761.3	2158.34	1423.28	3649.29	14020.7	0.071	0	390.15	14.23	22.662	543788	16501.9	1.093	14.745	139.011	28.677	11.128	33.986	1.715	19.425	13.059	98.526	155.362	868.067	158.169	116.575	3004	1.59551e+06	0	0	0	0
	食品制造及烟草加工业	06	1.82041e+06	1.985	0.031	79.512	18.945	1.51339e+06	3949.21	273244	2218.46	1291.96	0.891	529315	206.042	13.657	760.885	2167.77	5.914	10.256	154.936	27.175	0.001	0	0.623	0.142	0.953	0.8	29666.9	0.028	0.35	23361	435021	0.304	71.114	10263.4	1.899	0.033	29.93	775.369	0.748	0.141	7920.96	1.612	4.65439e+06	1.38319e+06	1.22692e+06	2.61011e+06	0
	纺织业	07	29692.4	1029.99	398.925	263.163	4581.19	1527.52	1.86587e+06	719554	27300.3	24457.9	100.617	141878	9417.7	1336.88	7797.85	1407.76	8868.43	3937.11	44.06	172474	62.582	0	1999.56	32.9	53.532	560.029	2294.61	258.888	53.301	55943.7	5119.35	254.432	66.76	1191.22	0.182	2.925	21.52	1398.62	70.492	14.783	18.208	165.906	3.09152e+06	266009	260696	526706	0
	服装皮革羽绒及其制品业	08	4793.62	3394.01	2078.51	5321.26	1257.46	10525.2	105940	427029	21513.4	8613.08	1255.22	30099	17586.4	24488.6	2959.69	13664.9	11625.8	2788.6	804.728	2382.69	41.607	0	12859.5	290.604	737.114	26426.3	12845	2218.84	3369.5	76996.4	4324.52	4276.66	742.864	1195.02	2.077	32.229	1270.65	2760.77	1470.8	445.974	1424.21	23447.7	875300	366008	537932	903940	0
	木材加工及家具制造业	09	48543.3	45646.7	1755.81	4247.48	1175.99	35508.5	3425.98	20453.5	335330	232702	512.999	115426	50399	15015	13696.6	52513.4	8414.81	6825.67	5422.55	8033.17	17.497	0	5864.41	173.319	308.628	312025	15765.1	1136.41	7909.14	104452	4915.15	16897.2	2384.51	6900.6	50.313	240.75	1980.71	8903.74	16208.6	2951.62	2421.43	56228.2	1.57278e+06	88721.3	279378	368099	0
	造纸印刷及文教用品制造业	10	23528.7	1191.17	1017.12	1269.88	731.193	182434	29668.6	16615	10271.7	1.08398e+06	605.962	90531.6	73306.3	6595.31	8416.9	10999.8	5418.32	24868.3	11289	13154.2	30.476	0	4663.25	226.85	286.952	42663.7	26308	5863.47	11057.8	68807.7	6471.16	84702.9	7315.19	28797.5	131.053	1245.59	9136.03	11422.6	26810.6	4480.92	17683.5	275954	2.22995e+06	89031.3	136941	225972	0
	石油加工、炼焦及核燃料加工业	11	565273	10386.3	3847.33	85982.3	4162.68	17170.8	11313	3028.77	6710.13	10154.4	54274.7	220656	492273	747496	36179.3	139732	16135.9	20161.9	4036.11	4868.78	14.483	0	28505.8	2237.43	520.634	369185	812714	11116.9	4764.53	46916.1	33704.4	36385.2	6085.14	53459.3	44.838	757.502	20952.7	22150	24507	4932.78	6497.72	238375	4.17767e+06	28657.8	152577	181235	0
	化学工业	12	1.30487e+06	28710.7	15165.8	128925	23617.7	256155	392256	368340	102548	295291	19157	4.76197e+06	833982	171839	155557	279836	215714	167251	61161.4	45679.8	271.503	0	36444	1295.5	3624.93	419187	62095	3482.9	2260.39	83325	13305.4	12800	2637.09	153124	8.163	395.264	3180.61	31921.3	18410.3	135991	4501.57	65165.9	1.06815e+07	292120	365502	657622	0
	非金属矿物制品业	13	5349.64	9057.2	4876.71	11033.6	1468.75	76254.9	5076.6	2817.78	11378.8	6295.75	545.431	95481.8	1.02606e+06	139070	15081.3	40289.2	16217.4	21607.5	37117.6	59618.8	3.662	0	8735.26	208.573	401.409	1.97484e+06	45288.3	1466.41	297.133	10342.8	8099.93	216.211	22409	419.436	238.899	123.694	1113.55	1687.5	7802.13	1427.06	1064.72	26729.4	3.69761e+06	426629	105166	531796	0
	金属冶炼及压延加工业	14	1954.76	29406.9	7505.88	217839	20569.4	15072.1	6667.89	2515.74	83980.4	34992.1	1038.72	204664	180751	3.19009e+06	1.9836e+06	2.19642e+06	500762	941434	19838.1	97550.3	1805.84	0	7464.11	182.586	219.094	2.07079e+06	21986.5	14.983	207.667	2257.94	727.974	146.181	13542.4	2672.28	51.234	24.483	775.212	797.648	1181.25	222.094	154.001	3806.44	1.18657e+07	17140.8	2833.34	19974.2	0
	金属制品业	15	34026.3	105688	4274.74	185032	30591.2	128079	19686	28292.5	68344.6	23918.9	3572.59	151222	259806	74842.5	520117	551842	89611.4	133069	109858	44550	1190	0	19550.3	610.166	1606	1.47657e+06	33991.1	431.086	3930.03	65801.6	7799.3	9276.3	16032.8	6432.78	4.897	143.707	1022.28	2596.41	7030.68	1301.8	1941.49	22642.6	4.24633e+06	110405	151509	261914	0
	通用、专用设备制造业	16	41027.2	36778.3	23495.3	75344.6	9485.09	31702.9	31553.4	13152.4	9284.46	37880.2	10163.5	126595	91087.4	157355	27631.9	292946	44077.1	26959.9	13160.3	8426.85	21.341	0	57312.7	1475.47	3228.31	222989	35619.9	5397.79	7703.6	48903.6	7482.23	11362.6	17696.2	401.744	6.534	1463.5	2170.32	15697.1	10260.8	219985	1139.08	18750.8	1.79717e+06	44285.9	30102.7	74388.6	0
	交通运输设备制造业	17	12109.6	4862.59	2181.07	31279	3674.85	5493.17	3999.69	2374.32	1208.21	6861.98	1941.71	14406	11150.3	19810.6	2424.38	62877.4	659831	3380.18	352.592	2695.14	1.359	0	7830.6	226.878	369.844	124369	1.18097e+06	336.647	7900.33	97080.2	1316.35	11628.6	5076.46	14062.9	21.157	38.924	484.064	3110.71	1944.37	361.765	785.598	6310.12	2.31714e+06	235890	117911	353801	0
	电气、机械及器材制造业	18	12255.5	39496.8	10943.7	40743.1	12248.8	16509.8	14845.8	5321.94	4204.96	15233.4	5755.54	51992.1	57017.7	57369.1	7569.46	326711	49900.3	314363	46811.5	11934.2	51.968	0	73342.2	1196.96	2081.58	285824	26449.7	636.99	62474	58704.2	6647.92	8985.56	2828.67	15322.7	8.321	268.089	2032.34	4528.08	13646.5	2552.56	1963.22	44601.4	1.71537e+06	85876.2	90591.7	176468	0
	通信设备、计算机及其他电子设备制造业	19	1632.37	2305.3	2449	2255.45	442.321	3113.89	3452.51	1081.17	445.5	2818.92	1682.5	10616.2	8167	8115.46	4680.97	45756.6	7242.84	23864.8	100280	14135.6	7.84	0	9071.97	251.75	737.425	13331.4	20382.8	262.303	107502	37808.6	2253.6	8099.64	1187.64	5780.03	1.293	58.313	1191.71	1920.53	3340.7	604.352	445.488	11498.8	470276	55618.8	191556	247174	0
	仪器仪表及文化办公用机械制造业	20	8942.11	7786.42	4159.19	8647.56	2709.7	11278.4	7791.44	3849.19	1831.63	10127.3	5452.1	40322.6	33606	29547.1	5070.23	32801.1	13698.6	11159.9	2477.65	77242.8	6.464	0	51466.5	1075.63	2204.15	150111	12966.7	4225.32	58104.7	23263	2331.99	8676.5	2365.7	2337.54	38.367	7562.84	11727.9	7355.75	7982.99	5228.63	3983.83	26879	708396	36070.4	103848	139918	0
	其他制造业	21	2796.48	10432.2	655.091	1338.24	133.685	23197.7	1295.26	5325.33	3935.14	2579.65	1142.51	26385.5	43565.4	43387.9	3140.88	4380.37	1372.81	21515.5	4251.37	7343.63	58.481	0	2343.72	29.195	27.783	20907.1	9847.14	3.57	63.576	4550.74	420.371	3700.04	538.019	52.902	0.187	2.252	108.092	1451.05	55.476	12.231	10.181	136.19	252493	75019.6	78008.7	153028	0
	废品废料	22	6.58	0	0	0.003	0	9451.05	1717.04	632.954	19.675	240772	5.611	68275	44222.6	138698	15121.3	52019.4	2610.35	2948.23	279.103	0	0	0	0	0.009	0	0	3174.61	0	0	0	0	0	40.869	0	0	0	0.188	52.435	0	0	0	0	580047	0	0	0	0
	电力、热力的生产和供应业	23	247286	84361.1	16483.4	109080	29737.7	103326	97131.3	27375.2	19023.4	113762	14005.3	367650	338592	263470	36203.4	80563.6	29289.8	24563.5	10882	12707.9	56.293	0	639193	3605.72	7200.37	97116.9	85873.8	1807.07	26343	135713	56885.1	12110.2	23035.9	6494.15	283.578	2231.99	5507.72	33451.1	36005.5	10175.8	12164.7	65314.3	3.28606e+06	260600	174900	435500	0
	燃气生产和供应业	24	1020.4	387.827	29.343	197.799	83.53	5374.02	1325.31	125.535	170.868	3188.92	11477.8	25149.6	29366.2	31121	930.998	21110.4	2320.63	1946.71	1042.37	145.672	0.095	0	2991.19	27663.7	12.5	185.079	4085.42	873.257	57.493	448.379	38462.5	35.137	1234.58	34.454	0.222	2.1	59.563	252.459	52.971	12.265	10.031	135.548	213124	0	100561	100561	0
	水的生产和供应业	25	252.015	598.845	81.222	2722.4	181.617	3800.96	1850.63	654.66	412.091	2447.56	279.133	6805.22	11454.6	2235.41	1257.09	2061.68	3031.7	905.515	176.644	685.573	1.254	0	1696.34	37.448	1377.69	1954.89	1747.6	58.222	759.321	5258.08	2727.35	472.251	823.045	139.342	4.62	160.577	325.45	781.922	2370	544.808	351.504	3616.11	67102.4	12500.1	48800	61300.1	0
	建筑业	26	10399	3928.39	2752.17	1224.88	208.133	1418.1	1243.75	594.782	291.335	1984.2	212.068	3785.85	3181.76	7656.66	847.673	9140.58	830.255	1095.64	640.312	424.782	0.322	0	1835.81	62.406	204.194	271.11	47064.3	1919.22	22143.2	155371	18245.4	32260	543340	60093.9	85.733	176.041	1852.94	9505.68	11946.8	2173.28	1686.14	41498.4	1.0036e+06	0	0	0	0
	交通运输及仓储业	27	307511	47279.8	15985.4	349146	97855.4	301841	119989	82377.7	45630.3	197854	119448	495644	840444	721422	190969	270777	122738	139065	35300.1	61761.6	304.843	0	110616	4135.72	2714.34	715154	512817	2959.24	8073.83	706274	34247	35398.9	17209.7	52811.6	2377.95	812.674	15871.6	13417.2	28457	10598.3	4884.14	203112	7.04529e+06	268942	263632	532573	3429.58
	邮政业	28	583.16	2333.14	70.5	7114.31	4434.96	9524.64	4821.9	8440.37	5251.31	8118.68	85.601	19767	31371.4	4100.99	7988.65	15957.1	10427	6192.55	2571.37	4918.5	7.889	0	1009.65	16.559	86.103	3127.03	2314.89	1475.62	2847.25	58371.1	532.797	8752.5	162.732	1177.61	29.447	25.622	1214.85	716.699	1261.82	167.511	290.149	37659.2	275320	71142	11800	82942	0
	信息传输、计算机服务和软件业	29	13813.1	10482.3	2756.11	12173.9	5911.31	22735	14997.2	12034.1	7619.49	16504.5	2372.15	45928.2	52434.9	30326.2	13552.7	37157.4	18367.4	15102.6	5946.39	7415.49	90.925	0	18794.5	850.692	1903.78	103670	72443.2	3821.9	133871	256448	10574.4	63926.3	8343.03	19983.8	204.428	685.297	16464.6	9394.24	42905.2	7470.16	5501.7	273721	1.3987e+06	38610.4	363900	402510	0
	批发和零售贸易业	30	489136	36997.4	10916.3	261288	13534.4	561150	378386	219401	71321.5	455289	113040	446632	508636	728870	164035	322335	154006	109378	46956.3	89430.5	225.199	0	48081.2	1225.29	1502.15	987128	229309	22584.4	79596.5	135683	140557	36475.5	13362.7	24355.1	99.969	1515.41	10981.1	13488.5	17348.1	39427.1	12603.6	92426.4	7.08871e+06	787891	663343	1.45123e+06	38312.2
	住宿和餐饮业	31	20433.9	22213.7	1349.86	15444.3	7791.91	31844.5	18155	15154.7	6910.76	26109.5	2338.71	64735.3	74641.9	26373.7	30065.1	55773.6	18693.7	32889.6	7456.11	13072.5	275.312	0	11768.2	584.219	1065.41	114804	77260.9	2436.01	25406.5	691104	7119.6	62376.3	23558.3	47295.2	4809.88	1085.71	21864.7	11729	39017.2	5431.9	7554.08	421565	2.06956e+06	122087	232000	354087	931100
	金融保险业	32	2909.71	5041.36	8317.03	13743.1	6747.47	39855.7	32468.6	9998.49	5850.98	16453.4	10813.7	76049.2	34500.6	96518.4	30023.9	30690.9	30232	31469.4	6644.45	5789.13	135.206	0	27961.7	2000.01	864.707	46672.6	76620.8	86.266	21547.2	663370	12761.3	1373.59	29900.4	969.573	67.82	132.056	2351.86	1131.61	1726.21	1620.98	2461.06	8366.05	1.39624e+06	131308	352668	483976	35.566
	房地产业	33	1732.17	2692.79	70.159	5613.56	2000.16	5252.47	776.988	2215.25	965.684	4190.19	552.23	7788.76	14072	895.036	2356.77	3569.41	948.577	1828.73	2890.47	385.133	55.772	0	983.11	33.163	68.327	4162.13	1596.17	4445.83	17733.8	567368	19385.9	43329.1	21199.7	14627.8	59.448	2.853	17.13	3211.91	67.279	13.39	645.656	151.581	759955	835881	268467	1.10435e+06	0
	租赁和商务服务业	34	13213.5	14487.1	8466.08	15037.9	6478.22	106680	38931.5	9418.7	8637.19	15741.2	3363.87	122274	44760.3	41524.8	32809.6	40223.4	17347.9	14122.3	4225.71	16281.5	63.711	0	6359.07	301.696	579.459	335123	51253.7	6681.57	53476.2	687510	14923.9	71609.3	50065	82470.1	466.95	491.974	12758.3	9497.15	39399.8	5056.91	4517.46	163692	2.17032e+06	12111	16486.4	28597.4	0
	旅游业	35	167.735	453.867	52.622	412.341	241.634	1391.3	1009.78	1296.58	160.426	712.564	251.27	3115.34	1995.69	1555.83	760.342	1425.71	705.007	667.952	272.288	217.734	3.039	0	1221.65	84.627	116.765	2909.61	12303.5	4.692	706.166	7700.79	383.496	2297.1	1116.59	124.609	4270.44	109.693	1510.88	720.31	2172.16	484.757	332.561	23415.7	78855.2	10356.7	42385	52741.7	0
	科学研究事业	36	15848.2	741.453	29619.1	316.431	441.501	5251.6	911.378	229.407	12944	2255.91	3234.12	37918	3594.23	33358.3	2652.71	11242	5790.36	9061.62	14386.2	2807.1	12.237	0	3024.14	30.48	18.105	70747.4	365.564	26.113	579.002	3878.04	149.249	1711.03	41.603	11.524	45.058	23.177	109.855	59.496	932.846	25.632	111.948	678.891	275185	0	0	0	35162
	综合技术服务业	37	7150.13	1060.98	15.898	330.697	157.138	4341.83	9298.06	647.939	99.982	4004.86	1163.11	7743.9	2153.3	6035.27	1654.48	9916.2	1706.5	655.575	884.969	1578.1	2.299	0	525.04	58.685	66.861	45477.3	3839.95	33.225	72.106	35474	144.152	26.301	12847.1	667.246	67.546	24.829	15247.6	244.512	310.189	81.931	20.819	914.016	176745	0	0	0	120352
	其他社会服务业	38	3966.91	18818.1	478.172	11776.1	2792.78	14936.6	12023.6	4264.58	2719.45	15523.4	6513.11	49597.2	35687.3	62139.7	8608.96	65903.8	12167.1	7558.29	1452.46	2635.48	5.489	0	27007	834.777	1908.44	12851.8	26470.4	600.582	153775	355784	4913.62	13942.5	3951.39	8091.89	19.968	537.539	2602.81	19077	8832.78	1799.46	1364.19	28858	1.01279e+06	284300	384207	668507	249400
	教育事业	39	1130.53	3062.7	56.06	726.452	416.644	1325.19	1547.2	412.433	346.701	1040.02	379.969	3493.66	3201.46	2527.49	1278.9	2954.8	1374.52	864.398	381.449	547.713	0.17	0	1660.37	133.359	263.378	5316.94	6492.6	9.276	1074.98	28216.7	1087.59	7199.76	986.081	11090.1	0.32	196.337	1149.58	920.628	7710.18	1776.23	270.725	53850	156474	762700	812496	1.5752e+06	875232
	卫生、社会保障和社会福利业	40	76.314	3755.81	17.772	1749.57	12534	9062.59	855.683	146.024	277.008	4109.56	477.533	3060	4071.49	1891.49	1691.79	2764.87	5611.88	468.729	50.126	321.966	0.238	0	509.043	158.699	488.917	421.674	34378.8	14.144	187.072	6711.05	2163.67	3276.02	8790.16	5400.1	40.147	718.261	7320.88	4083.47	14719.3	4206.75	1555.17	77581.4	225719	235585	676383	911968	326852
	文化、体育和娱乐业	41	335.754	3023.37	181.462	2015.57	864.922	3438.68	2026.76	1805.79	611.502	3289.85	293.338	6500.75	7726.02	3166.03	3396.28	5871.32	1898.73	3785.26	702.17	1324.81	26.969	0	1572.27	78.174	143.51	6607.13	3031.34	5.852	2622.18	48353.9	564.057	2309.09	1806.06	1384.81	0.221	217.606	14598.3	2417.95	10249.6	5055.83	3853.31	105404	262560	138282	339415	477697	209275
	公共管理和社会组织	42	0	0	0	0	0	0	0	0	0	0	0	0	0	0	0	0	0	0	0	0	0	0	0	0	0	0	0	0	0	0	0	0	0	0	0	0	0	0	0	0	0	0	0	0	0	0	4720400
	中间投入合计	TII	7.72157e+06	790257	197688	2.02654e+06	371227	6.48664e+06	4.23275e+06	2.522e+06	1.07216e+06	3.38107e+06	1.74566e+06	9.37562e+06	6.80945e+06	8.16259e+06	3.39568e+06	5.21825e+06	2.12623e+06	2.16858e+06	574137	1.0496e+06	5547.45	0	2.4426e+06	82474.4	42096	1.09363e+07	4.15619e+06	91179	851002	5.55845e+06	1.06258e+06	630499	891243	652925	13730.6	22372	195097	276514	428493	481752	120354	2.48045e+06	1.00849e+08	1.12716e+07	9.2449e+06	2.05165e+07	7.67968e+06
增加值	劳动者报酬	VA001	5.44017e+06	669112	98097	207260	189059	591402	544792	288288	163487	743369	64089.1	989515	1.18232e+06	1.21946e+06	396625	1.27335e+06	498257	323484	104136	185098	693.562	0	579646	25303	36534	2260900	2.92716e+06	61498	142500	3185100	828206	486600	45300	767649	12896.7	72968.8	308765	436399	1.1611e+06	549962	263720	1907800	3.12321e+07
	生产税净额	VA002	304568	190303	88465.6	165220	79077.7	613386	165964	199657	61369.2	202929	116238	533822	427891	577716	203203	396950	184831	151056	54266.6	71280	146.457	0	275885	3594.81	10603.9	584900	662928	7254	99336.4	252100	243335	166500	51700	129457	1830.9	2094.4	17566.4	27022.9	90.007	477.213	35822.1	0	7.36084e+06
	固定资产折旧	VA003	429047	111956	132681	70190.5	61197.3	214419	114056	72144	42692.9	139478	65574	436023	279000	358440	126425	253041	90661	82302.5	54989.3	26030.6	330.823	0	1.19402e+06	12576	18796.9	304500	556669	15665	609612	381300	136391	130400	1053000	87742.7	3380.83	8461.37	28610.7	58999.1	160209	65292.7	18034.1	329600	8.33394e+06
	营业盈余	VA004	3.37097e+06	5008.28	341891	384117	45848.6	757732	497493	575307	150614	94166	43976.6	1.02617e+06	810570	1.02972e+06	674078	844105	183855	289554	128275	-53807.7	1271.11	954146	-373982	-13086	20388	389241	433318	1212	316837	764452	204199	151601	38857	145701	9027.1	450.547	20157.5	15379.8	3952.65	2169.2	11047.7	2551.28	1.42985e+07
	增加值合计	TVA	9.54476e+06	976379	661135	826787	375183	2.17694e+06	1.32231e+06	1.1354e+06	418163	1.17994e+06	289878	2.98553e+06	2.69978e+06	3.18534e+06	1.40033e+06	2.76744e+06	957603	846397	341666	228601	2441.95	954146	1.67556e+06	28387.8	86322.8	3.53954e+06	4.58007e+06	85629	1.16829e+06	4.58295e+06	1.41213e+06	935101	1.18886e+06	1.13055e+06	27135.6	83975.1	375100	537801	1.32535e+06	617901	328624	2.23995e+06	6.12254e+07
总 投 入		TI	1.72663e+07	1.76664e+06	858823	2.85333e+06	746410	8.66358e+06	5.55505e+06	3.6574e+06	1.49033e+06	4.56101e+06	2.03553e+06	1.23611e+07	9.50923e+06	1.13479e+07	4.79601e+06	7.98569e+06	3.08384e+06	3.01498e+06	915804	1.2782e+06	7989.4	954146	4.11816e+06	110862	128419	1.44758e+07	8.73626e+06	176808	2.01929e+06	10141400	2.47471e+06	1565600	2080100	1.78347e+06	40866.2	106347	570197	814314	1753845	1.09965e+06	448978	4720400	1.62075e+08
[truncated: 7 more columns]
