# Supplementary material for: Editorial Note: Measurement and driving factors of carbon productivity in China’s provinces: From the perspective of embodied carbon emissions
Source: PLoS One. 2025 Dec 15;20(12):e0338756. doi: 10.1371/journal.pone.0338756 (PMC12704855; doi:10.1371/journal.pone.0338756)
Supplement: S1 File — (ZIP) [file pone.0338756.s001.zip › Input-Output Tables of China's Provinces/Input-Output Tables of Various Provinces in 2002/4σ▒▒ΦÑ┐.xls]

## Sheet: Sheet1
山西2002年投入产出表
(按当年生产者价格计算)
产出 投入		代码	农林牧渔业	煤炭开采和洗选业	石油和天然气开采业	金属矿采选业	非金属矿采选业	食品制造 及烟草加工业	纺织业	服装皮革羽绒 及其制品业	木材加工 及家具制造业	造纸印刷 及文教用品制造业	石油加工、炼焦 及核燃料加工业	化学工业	非金属矿物制品业	金属冶炼 及压延加工业	金属制品业	通用、专用设备 制造业	交通运输设备 制造业	电气、机械 及器材制造业	通信设备、计算机 及其他电子设备制造业	仪器仪表及文 化办公用机械制造业	其他制造业	废品废料	电力、热力的生产 和供应业	燃气生产和供应业	水的生产和供应业	建筑业	交通运输及仓储业	邮政业	信息传输、计算机 服务和软件业	批发和零售贸易业	住宿和餐饮业	金融保险业	房地产业	租赁和商务服务业	旅游业	科学研究事业	综合技术服务业	其他社会服务业	教育事业	卫生、社会保障 和社会福利业	文化、体育和娱乐业	公共管理和社会组织	中间使用合计	最终消费
																																														居民消费			政府消费
																																														农村居民消费	城镇居民消费	小计
部门名称		-	01	02	03	04	05	06	07	08	09	10	11	12	13	14	15	16	17	18	19	20	21	22	23	24	25	26	27	28	29	30	31	32	33	34	35	36	37	38	39	40	41	42	TIU	FU101	FU102	THC	FU103
中间投入	农林牧渔业	01	883274	83575	0	139643	3803	506138	153842	8838	12452	69479	1139	67033	746	1274	1850	11332	1684	60	0	4	0	0	12	60	0	2415	4356	0	76	136690	33056	0	608	3683	0	0	2674	3242	0	0	3593	0	2136631	667337	621378	1288715	0
	煤炭开采和洗选业	02	1221	132477	0	1384	1327	2024	1866	118	3060	2183	624319	119900	137499	74920	9179	18912	4361	1305	275	336	1637	0	391369	12836	167	110176	14054	0	66	0	7135	0	1916	3142	0	0	2284	2768	0	0	45	0	1684261	85395	64132	149527	0
	石油和天然气开采业	03	50	0	0	93	0	142	4	0	0	0	948	72	828	732	412	199	234	558	0	10	3	0	1418	57	39	0	8	0	0	0	6	0	21	19	0	0	14	17	0	0	3	0	5887	0	0	0	0
	金属矿采选业	04	0	2290	0	43118	534	0	0	0	0	11	5951	3385	2095	399124	896	7628	658	1492	1	0	53091	0	24	27	0	0	0	0	0	0	0	0	0	0	0	0	0	0	0	0	0	0	520325	0	0	0	0
	非金属矿采选业	05	7	7969	0	136	71875	223	465	1	171	45	2196	54234	128794	52797	421	845	367	235	8	3	5	0	384	0	77	87580	3707	0	1	0	34	0	0	60	0	210	201	289	1286	693	571	2130	418020	6543	0	6543	0
	食品制造及烟草加工业	06	33727	1932	0	6990	0	166073	1049	0	0	237	302	17392	121	7	0	330	12	7	19	220	0	0	14	0	0	0	28320	0	378	27589	274866	0	398	18117	0	0	13171	15963	0	0	5370	0	612604	355243	1129215	1484458	0
	纺织业	07	248	2185	0	179	32	718	53578	67305	3724	1302	570	47884	20671	787	586	730	386	239	41	53	31	0	137	6	81	218	7189	147	360	4031	17295	309	505	17084	0	0	12422	15052	0	0	183	0	276268	51324	170051	221375	0
	服装皮革羽绒及其制品业	08	148	8142	0	863	3833	256	272	5099	734	440	2581	4448	9494	5405	2433	3587	597	531	66	244	599	0	3244	87	816	7841	8647	972	1180	16646	6429	8803	858	1190	307	55	866	1049	572	3	144	0	109481	89686	425850	515536	0
	木材加工及家具制造业	09	229	23909	0	1348	117	219	88	88	5982	550	1400	1304	6467	2633	1604	4284	674	639	50	236	81	0	495	4	295	95960	6259	489	2233	9012	8959	15460	1143	5992	0	2758	6404	8368	16877	9078	7557	27929	277174	48566	52141	100707	0
	造纸印刷及文教用品制造业	10	474	2697	0	456	861	36936	823	86	1439	41862	694	21488	6565	1955	3915	2093	411	1021	67	692	476	0	1330	29	191	34379	15221	1581	1619	22034	7205	39160	1753	2403	404	4246	5053	4451	20646	5235	119143	35490	446584	45980	82302	128282	0
	石油加工、炼焦及核燃料加工业	11	1495	46536	0	8744	4319	358	531	87	596	549	58052	62345	119521	412871	32275	13195	1303	2207	107	137	19351	0	3245	208	304	255878	269099	386	16	20771	10978	19608	922	779	0	8927	15412	13503	33873	15947	7941	94994	1557370	4801	72171	76972	0
	化学工业	12	299383	77613	0	10029	16724	21919	23507	5342	2428	28125	14852	805161	100497	46548	32129	48748	10271	27320	1775	2324	1854	0	37564	360	1294	130477	243985	332	801	122571	21547	6201	6969	35379	365	2578	27620	34087	17362	8820	12689	25984	2313534	123017	502489	625506	0
	非金属矿物制品业	13	768	25486	0	2232	2634	11891	140	532	551	563	8669	15832	316319	42430	23877	20114	3581	1686	292	236	959	0	2904	50	509	993672	15221	181	62	1193	8737	0	5970	2947	0	2414	3935	5299	14768	7943	6656	24440	1575693	113886	93389	207275	0
	金属冶炼及压延加工业	14	116	99370	0	3072	4888	630	327	468	6051	17469	19528	15815	47757	1471764	389947	276296	60711	68759	6519	7163	90341	0	4400	62	403	786985	177047	920	0	153	111	0	261	13	0	208	165	245	1275	686	565	2111	3562601	24123	0	24123	0
	金属制品业	15	828	61527	0	1940	1665	2294	606	294	1331	1348	1950	5346	7155	7676	68527	22816	4371	9188	522	999	628	0	2020	104	369	780563	6663	307	222	10488	9898	2429	1229	407	0	831	913	1290	5084	2735	2294	8414	1037271	13322	38200	51522	0
	通用、专用设备制造业	16	11012	161501	0	3061	8153	2894	1145	291	1620	2982	9372	24757	45117	41482	29850	213830	25077	8039	558	842	2513	0	15120	254	2145	112643	59396	680	4296	11518	10928	9500	1657	1416	0	415	1339	1714	2541	1368	1238	4205	836469	1892	17342	19234	0
	交通运输设备制造业	17	709	51058	0	7482	273	877	196	55	668	462	3916	6229	14884	19912	3613	4473	69393	1049	1614	524	16	0	8803	86	1254	135078	544250	1539	3656	20680	438	23079	2177	942	0	420	996	1299	2571	1383	1164	4255	941473	86688	74264	160952	0
	电气、机械及器材制造业	18	752	19373	0	471	344	537	191	38	444	441	1851	2560	6288	6411	7953	29985	8914	8091	935	851	53	0	3603	27	426	16148	1455	295	7107	6875	1032	1658	425	418	0	941	1004	1426	5759	3097	2651	9529	160359	57100	109325	166425	0
	通信设备、计算机及其他电子设备制造业	19	137	8819	0	1986	398	306	39	24	221	828	903	1091	2865	3615	3086	30004	4049	2328	20585	7640	16	0	2273	38	254	6519	24341	555	22863	12097	1559	5453	1117	647	0	269	671	873	1647	886	792	2725	174519	104034	200335	304369	0
	仪器仪表及文化办公用机械制造业	20	348	17505	0	837	1057	596	219	169	468	386	3454	4709	9263	10721	4198	7470	2175	740	996	8057	41	0	5779	174	814	40426	14822	500	17914	8856	1323	7059	2303	6274	308	492	4860	6133	8413	2625	4200	4260	210944	5127	36570	41697	0
	其他制造业	21	159	47291	0	233	44	1150	34	1	31	2588	37234	20563	8694	23876	6446	22510	928	8110	97	982	35384	0	1290	272	17	3957	9604	7	61	50	2568	6029	4043	2906	1596	0	2113	2561	0	0	81	0	253510	5325	13095	18420	0
	废品废料	22	0	0	0	17	0	0	0	0	6	4775	73	190	6813	9372	7764	7468	524	253	1	0	0	0	0	0	256	0	20	0	0	0	0	0	0	0	0	0	0	0	0	0	0	0	37532	0	0	0	0
	电力、热力的生产和供应业	23	16580	95849	0	12418	12277	4140	4243	403	3028	5603	24281	89617	122753	213862	21668	25817	35792	3307	1231	1314	3747	0	239369	10664	9324	64245	60998	16116	46093	52192	39881	10633	15402	23348	0	4928	14810	20224	70303	62859	11683	51474	1522476	57429	130676	188105	0
	燃气生产和供应业	24	1	1	0	2853	0	82	0	0	0	0	663	10262	4047	811	3401	2050	676	974	26	28	23	0	13	2191	0	0	4830	4	3	0	15788	0	763	136	0	0	102	121	0	0	8	0	49857	572	8727	9299	0
	水的生产和供应业	25	46	1802	0	477	356	221	99	21	148	489	927	1765	463	1592	691	1093	91	74	39	64	139	0	1859	41	414	1930	794	9	834	1337	2113	325	24	71	0	356	2038	404	3243	514	880	2664	30447	6008	67051	73059	0
	建筑业	26	0	42969	0	497	66	623	134	668	814	412	761	4579	6995	12568	5798	5537	1145	472	49	339	83	0	1715	7	1189	19519	93918	9600	19741	23707	916	30669	36623	10641	0	7182	11030	14229	25285	25172	14512	1823	431987	0	0	0	0
	交通运输及仓储业	27	38170	1101930	0	4628	43578	24931	7307	5273	6767	4920	351918	83374	139260	163892	51024	65980	15713	13012	1608	4337	7233	0	75614	12651	5357	506041	396001	1970	5357	135828	11449	35820	2864	8153	25040	1051	6069	7205	11538	67	400	0	3383330	47362	159698	207060	0
	邮政业	28	163	1621	0	38	288	244	30	33	48	165	499	916	831	541	1535	791	99	133	73	56	21	0	334	6	47	4234	1587	0	619	3317	1107	5460	45	90	278	421	191	100	4186	284	253	8569	39253	62712	4935	67647	0
	信息传输、计算机服务和软件业	29	2841	12485	0	488	4256	1279	329	276	740	647	2670	4771	5734	4267	3534	5495	720	880	173	442	101	0	4306	88	794	18367	30742	73	22354	43580	13626	34127	3423	1557	3602	5313	3215	4616	17277	8667	11259	144764	423878	51791	290372	342163	0
	批发和零售贸易业	30	185437	268313	0	3	0	85	1255	0	0	38	69120	3844	31514	14921	12835	5173	2396	0	0	519	48	0	9	0	1	0	248775	9546	128116	216027	29267	0	41298	72653	2184	0	54098	64203	0	0	4533	0	1466211	200330	500396	700726	0
	住宿和餐饮业	31	1409	23037	0	2541	7501	3314	794	510	894	1938	6980	15391	18652	10433	7820	18376	2059	3939	734	1287	116	0	4512	210	1107	65366	37046	164	13160	101314	8369	47876	6013	2220	8808	4990	8100	2756	55739	15954	17301	100840	629570	135523	404018	539541	0
	金融保险业	32	2551	53836	0	9881	12062	4727	2034	275	1338	4809	23412	38415	41205	52688	21969	28027	5360	8013	1529	2890	542	0	27732	1096	801	12410	30812	109	7864	170629	26607	9488	8651	1816	2088	2590	7595	4010	45707	13196	18752	63911	771427	10128	24596	34724	0
	房地产业	33	151	677	0	0	294	66	3	48	105	172	441	943	1636	2674	918	638	132	14	7	103	2	0	82	19	8	33	1326	210	5851	112882	184	45413	692	3733	0	0	2780	3299	0	0	527	0	186063	47154	114990	162144	0
	租赁和商务服务业	34	243	12814	0	392	16631	5569	195	128	655	747	2217	15760	7324	3475	1255	5225	1041	1380	276	1401	26	0	350	219	173	103988	1704	32	11230	119527	11274	30731	194	830	2787	3393	1031	1350	24530	5138	17770	11704	424709	0	1815	1815	0
	旅游业	35	18	613	0	17	23	45	20	4	0	66	130	159	195	111	155	706	30	93	0	21	0	0	5	1	0	0	204	0	1	0	202	0	50	59	9750	0	44	53	0	0	28	0	12803	18254	79060	97314	0
	科学研究事业	36	0	3	0	1	0	0	0	0	0	0	0	8	5	3	6	12	2	0	0	1	0	0	1	0	1	73	0	0	0	0	0	0	0	0	0	39	14	208	259	80	37	712	1465	0	0	0	96568
	综合技术服务业	37	38098	4224	0	1321	0	865	9	156	90	360	1103	2712	4970	4976	2691	2678	811	173	91	268	51	0	311	16	254	145887	19137	1	631	1857	106	0	230	29259	41	6001	23739	25846	514	305	2608	0	322390	0	0	0	286377
	其他社会服务业	38	1108	492	0	307	440	125	16	7	16	171	1412	2425	1462	1441	442	1001	154	88	13	32	458	0	7760	101	220	1164	1229	27	70	7030	194	2029	279	938	372	38	4248	856	15828	7140	775	671	62579	92965	115080	208045	186326
	教育事业	39	23	836	0	61	77	19	13	13	6	16	84	212	196	225	131	150	44	17	7	13	5	0	54	4	49	547	386	4	75	560	69	350	12	19	22	88	62	19	1455	215	356	1231	7725	32555	45956	78511	514824
	卫生、社会保障和社会福利业	40	758	0	0	0	0	0	0	0	0	0	0	0	0	0	0	0	0	0	0	2	0	0	0	0	0	0	1412	0	6	0	69	103	931	295	118	849	2259	687	6160	2279	967	18702	35597	30387	34523	64910	332633
	文化、体育和娱乐业	41	146	2615	0	489	1130	277	130	44	121	119	859	1395	2005	1540	907	1243	213	267	75	131	22	0	591	25	186	11428	316	61	1679	18198	1352	3907	148	36	319	1443	1248	5924	5722	2889	3158	10353	82711	4841	38558	43399	347221
	公共管理和社会组织	42	0	0	0	0	0	0	0	0	0	0	0	0	0	0	0	0	0	0	0	1	0	0	0	0	0	0	5080	0	2	0	12	331	167	104	0	1425	78	466	3027	5546	3310	0	19549	0	0	0	1666051
	中间投入合计	TII	1522828	2505372	0	270726	221860	802793	255533	96695	56747	197297	1287431	1578286	1387700	3126332	767741	916841	267159	176693	40459	44802	219696	0	850045	42080	29636	4556147	2389961	46817	326597	1439239	586689	402010	152084	259776	58389	64871	244868	276205	423447	210804	285997	663884	29052537	2687400	5722700	8410100	3430000
增加值	劳动者报酬	VA001	1472629	1039618	0	122240	78301	269568	93411	22165	29165	110545	266288	391329	358180	704778	174668	283107	69549	44109	14504	19906	113386	0	315856	12334	32325	1098595	600797	46717	156899	579287	140273	242121	26824	85326	2108	25818	259492	100558	160793	155889	123122	888019	10730599
	生产税净额	VA002	36079	454602	0	15594	43379	69231	20269	11274	6569	18481	176502	103807	103968	224188	37061	82627	28280	10124	5138	5986	33460	0	116322	2594	17605	150630	137911	4026	26699	134051	72347	113130	12789	22016	4706	687	7852	21526	285	1693	4263	18473	2356224
	固定资产折旧	VA003	98345	357229	0	10950	12699	128430	17190	8418	4171	16649	107647	78538	88179	158027	28760	44302	15293	6419	3510	3331	14083	0	171136	1076	11839	129170	240618	7078	190542	117808	79934	57894	271192	27838	3369	3783	50142	24030	8452	18255	16838	101976	2735140
	营业盈余	VA004	599547	823260	0	21084	6292	102007	17452	3809	15098	27881	196641	87713	41747	106399	41966	13208	13518	2569	6607	-1987	45790	38000	507228	1072	12101	262358	432613	2262	38463	435915	259847	-53755	5211	29644	31168	2874	46413	34631	8083	39438	36021	13248	4353436
	增加值合计	TVA	2206600	2674709	0	169868	140671	569236	148322	45666	55003	173556	747078	661387	592074	1193392	282455	423244	126640	63221	29759	27236	206719	38000	1110542	17076	73870	1640753	1411939	60083	412603	1267061	552401	359390	316016	164824	41351	33162	363899	180745	177613	215275	180244	1021716	20175399
总 投 入		TI	3729428	5180081	0	440594	362531	1372029	403855	142361	111750	370853	2034509	2239673	1979774	4319724	1050196	1340085	393799	239914	70218	72038	426415	38000	1960587	59156	103506	6196900	3801900	106900	739200	2706300	1139090	761400	468100	424600	99740	98033	608767	456950	601060	426079	466241	1685600	49227936
[truncated: 7 more columns]
