# Supplementary material for: Editorial Note: Measurement and driving factors of carbon productivity in China’s provinces: From the perspective of embodied carbon emissions
Source: PLoS One. 2025 Dec 15;20(12):e0338756. doi: 10.1371/journal.pone.0338756 (PMC12704855; doi:10.1371/journal.pone.0338756)
Supplement: S1 File — (ZIP) [file pone.0338756.s001.zip › Input-Output Tables of China's Provinces/Input-Output Tables of Various Provinces in 2002/5σåàΦÆÖσÅñ.xls]

## Sheet: Sheet1
内蒙古2002年投入产出表
(按当年生产者价格计算)
产出 投入		代码	农林牧渔业	煤炭开采和洗选业	石油和天然气开采业	金属矿采选业	非金属矿采选业	食品制造 及烟草加工业	纺织业	服装皮革羽绒 及其制品业	木材加工 及家具制造业	造纸印刷 及文教用品制造业	石油加工、炼焦 及核燃料加工业	化学工业	非金属矿物制品业	金属冶炼 及压延加工业	金属制品业	通用、专用设备 制造业	交通运输设备 制造业	电气、机械 及器材制造业	通信设备、计算机 及其他电子设备制造业	仪器仪表及 文化办公用机械制造业	其他制造业	废品废料	电力、热力的生产 和供应业	燃气生产和供应业	水的生产和供应业	建筑业	交通运输及仓储业	邮政业	信息传输、计算机服务 和软件业	批发和零售贸易业	住宿和餐饮业	金融保险业	房地产业	租赁和商务服务业	旅游业	科学研究事业	综合技术服务业	其他社会服务业	教育事业	卫生、社会保障 和社会福利业	文化、体育和娱乐业	公共管理和社会组织	中间使用合计	最终消费
																																														居民消费			政府消费
																																														农村居民消费	城镇居民消费	小计
部门名称		-	01	02	03	04	05	06	07	08	09	10	11	12	13	14	15	16	17	18	19	20	21	22	23	24	25	26	27	28	29	30	31	32	33	34	35	36	37	38	39	40	41	42	TIU	FU101	FU102	THC	FU103
中间投入	农林牧渔业	01	698578	5508.4	0	369.843	61.534	734003	289386	55953.2	5061.06	48194.7	0.644	28699.3	28.809	214.37	0	0.296	26.62	192.832	4.806	0	1.001	0	499.573	0.139	0	26048.4	100541	0	0	317.525	63593.6	0	0	425.487	0	0	0	0	0	0	2816.34	0	2.06053e+06	1.19635e+06	1.52611e+06	2.72245e+06	232856
	煤炭开采和洗选业	02	6260.04	282877	53.036	9122.62	2480.89	8528.01	1830.94	42.414	2644.96	10773.4	92782.5	43151.3	78427.5	78515.2	119.721	2995.5	527.889	475.154	43.448	0	212.361	0	465214	35039.2	99.113	35926.1	29814	309.192	0	8.921	35000.7	0	0	1212.11	0	0	0	0	0	0	0	0	1.22449e+06	138898	280581	419478	0
	石油和天然气开采业	03	6114.83	195.184	2049.28	3498.48	585.729	84.814	10.796	0.067	59.872	136.515	149689	2921.82	386.887	137.497	0	79.165	0.568	22.563	0	0	0.017	0	1750.04	20500.6	0	0	0	0	0	0	6082.81	0	0	0	0	0	0	0	0	0	0	0	194306	0	0	0	0
	金属矿采选业	04	0	241.808	0	50009.7	16107.5	4.042	79.874	0.082	0	0	1826.39	3337.91	541.869	237165	2384.18	1513.15	0	2.797	616.485	0	965.992	0	19.838	0.006	0	0	30.644	0	0	0	9547.41	0	0	0	0	0	0	0	0	0	0	0	324394	0	0	0	0
	非金属矿采选业	05	2873.71	468.857	175.473	243.453	25924.8	1262.89	69.277	0.394	18.505	92.788	215.119	36920.2	59213.4	13143.8	20.319	526.444	159.007	2.168	1.438	0.036	88.757	0	179.538	1.663	48.629	84233.7	2726.05	0	0	0	0	0	0	0	0	238.279	61.58	94.78	302.429	115.224	61.298	607.38	230091	0	0	0	0
	食品制造及烟草加工业	06	489969	0	0	0	0	645501	0.868	80.113	0	0.253	1.317	8510.66	133.829	17.362	0	55.492	1.128	3.933	143.608	0	1.82	0	0	0	0	0	260.344	0	0	1807.15	299130	0	9.079	25.874	0	0	0	0	0	0	13005.9	0	1.45866e+06	375142	1.21216e+06	1.5873e+06	0
	纺织业	07	645.909	376.008	21.688	176.25	106.389	5662.21	288210	98212.8	7231.54	386.144	34.032	12694.6	10905.8	140.35	55.173	293.242	252.333	501.658	10.071	1.678	52.94	0	195.231	15.949	25.248	401.274	3142.68	0	0.155	1793.8	3422.81	157.956	0	63.134	0	0	0	0	0	0	56.989	0	435247	40759.1	110318	151077	0
	服装皮革羽绒及其制品业	08	3278.07	7646.81	254.475	404.767	2252.61	2042.58	1343.55	9937.12	839.067	643.533	632.721	2172.59	5684.81	3912.44	285.389	2511.56	458.05	250.199	172.423	2.195	195.773	0	4927.07	78.529	425.206	7129.55	3061.21	108.701	307.763	6039.45	1931.19	9038.77	32.039	594.832	224.404	0	17.653	220.478	0	329.903	77.196	50.919	79515.6	148063	454405	602468	0
	木材加工及家具制造业	09	5980.61	8986.52	82.775	867.35	260.9	12798.6	996.464	80.273	118218	491.955	109.583	4062.84	9295	7903.2	156.203	1578.74	316.656	775.092	136.056	34.02	619.087	0	1879.86	35.402	212.529	67827.2	3413	249.811	931.303	9917.39	422.538	11763.7	97.019	810.758	42.992	4289.03	1108.43	1706.05	5443.72	2074.03	1103.36	10932.8	298011	3364.84	81024.9	84389.8	0
	造纸印刷及文教用品制造业	10	27691.1	4212.11	204.556	783.933	759.889	182376	3067.22	1460	582.991	77722.5	464.357	9808.53	9242.27	2334.14	932.106	1782.26	1090.16	1859.16	1817.53	222.764	4270.91	0	3335.16	48.048	1505.6	28458.8	7466.48	2802.66	1539.95	5065.52	7435.51	62258.3	448.928	4522.54	392.345	6745.15	598.786	6799.14	7818.82	95918.6	74608	92782.2	743235	741.943	70321.9	71063.8	0
	石油加工、炼焦及核燃料加工业	11	152930	33839.3	1906.8	824.08	9661.61	3781.21	2988.31	231.642	1844.65	841.251	18785.8	85242.2	53067	58634.1	623.761	3617.42	1724.48	877.908	360.402	1.918	639.762	0	12739.8	144.437	647.776	165970	486785	645.147	580.315	10636.4	4812.56	12408.2	723.026	2461.88	167.152	10075	2167.7	2438.9	7175.36	1833.67	1623.1	37978.9	1.19444e+06	19338.9	20975.9	40314.8	0
	化学工业	12	298710	30784.9	985.444	36331	13264.8	106955	33359.2	3992.48	29706.3	66719.9	8032.1	306559	41139.5	42808.8	1495.96	9855.1	7698.81	6008.39	3028.85	226.052	3452.76	0	14241	134.161	1358.38	133068	73518.5	55.332	50.887	2809.6	11206.3	13880.7	617.528	444.711	134.562	3574.19	944.72	94152.9	4588.72	3471.95	3729.51	9434.8	1.42253e+06	51741.1	132017	183759	0
	非金属矿物制品业	13	15291.8	17816.8	439.621	1969.59	897.746	43764.1	3789.88	220.301	244.953	3087.42	1175.89	23443	408346	65003.5	3212.21	10514	663.393	880.979	2085.68	34.8	5835.4	0	5527.28	72.237	869.045	879039	3089.57	246.143	0.898	625.346	2324.37	0	14428.3	507.447	7.247	3335.91	862.108	1326.93	4234	1613.14	858.168	8503.33	1.53619e+06	7370.73	11435.7	18806.4	0
	金属冶炼及压延加工业	14	7080.99	26376.9	5486.38	3607.62	3488.69	2262.99	1463.34	107.175	320.782	1300.42	2806	3837.52	208449	618723	20200.4	176824	16999.6	40303.7	7788.25	0.201	14723.5	0	4591.99	9.161	665.672	673904	14899.6	0	2.523	57.929	0	0	14109.6	11.5	0	238.279	61.58	94.78	302.429	115.224	61.298	607.38	1.87188e+06	206.923	1118.99	1325.91	0
	金属制品业	15	29607.1	16080.2	5424.42	1596.63	2619.63	11126.7	5535.74	928.502	9893.63	1325.35	1475.15	8551.12	30020	15361.3	219947	23706.3	3810.49	2829.74	2315.22	338.238	1969.94	0	25892.1	44.007	701.089	361821	2535.49	20.134	231.192	5073.49	3187.67	989.804	0	3221.78	0	1429.68	369.475	568.682	1814.57	691.344	367.787	3644.28	807065	2206.31	5987.17	8193.48	0
	通用、专用设备制造业	16	30747.9	78730.9	3305.11	3554.29	18468.3	23197.8	7643.84	451.804	2608.19	4983.3	3929.07	14986	16315.3	72890.9	1922.84	42641.6	19931.1	1162.38	1123.74	19.597	1263.11	0	57565.1	199.201	2746.32	77642.8	7820.85	965.816	863.608	3095.18	745.675	10741.5	755.74	2174.02	0	476.558	160.397	141428	604.858	230.448	122.596	1214.76	659430	0	0	0	0
	交通运输设备制造业	17	13306.6	12870.2	540.238	1460.92	1763.15	1871.59	948.628	103.894	905.274	1042.73	239.889	2592.37	1585.39	7441.76	260.504	5234.34	163137	181.574	573.455	0.377	48.205	0	6671.26	11.277	615.753	33676.9	285055	27.944	520.201	25027.8	296.757	7136.7	863.189	6325.67	228.411	476.558	123.16	189.56	604.858	230.448	133.388	1214.76	585538	8717.11	7143.45	15860.6	0
	电气、机械及器材制造业	18	6822.07	20122.9	596.278	1499.4	3287.22	2649.55	2426.57	165.301	1232.11	2093.84	2113.17	7279.41	6186.57	12905.6	550.832	23101.8	1273.15	53710.4	867.148	9.009	689.9	0	25976.8	254.753	1432.94	56300.8	15049.7	51.234	4729.56	2412.36	246.13	4957.55	69.782	266.262	65.714	2859.35	738.952	1137.37	3629.14	1382.69	735.574	7288.56	279167	4486.18	22492.3	26978.5	0
	通信设备、计算机及其他电子设备制造业	19	2823.15	3487.81	104.237	842.625	433.547	1054.06	288.71	110.252	260.427	382.57	345.822	2213.77	1290.36	1228.42	67.399	1234.09	196.566	2052.43	124910	78.181	224.684	0	9373.67	38.101	403.423	5840.36	2621.92	10.604	16618.3	3817.94	3087.64	5247.2	281.828	98768	358.241	476.559	123.158	189.561	604.857	230.448	225.696	4187.82	296135	23785.5	91843.4	115629	0
	仪器仪表及文化办公用机械制造业	20	6554.25	7066.63	254.982	639.321	1155.08	1541.05	650.281	81.168	743.415	807.83	902.183	6221.3	3436.28	6618.75	222.972	623.344	332.673	225.518	828.115	102.785	166.697	0	20031.6	237.59	687.385	30960.6	6575.64	714.908	8778.14	289.953	289.341	3521.38	58.076	2802.27	327.185	7769.86	239.165	403.291	604.857	2624.98	1959.95	4785.64	132836	0	0	0	0
	其他制造业	21	5043.46	2536.13	45.563	23701.9	1859.8	33558.7	2023.94	12219.5	792.947	4591.74	644.897	10652.2	1978.43	21424.4	601.834	6331.69	234.172	244.166	473.439	67.636	1720.57	0	1018.26	4.064	158.652	42238.5	640.219	0	211.037	435.066	156.306	4280.61	7.428	0	0	189.48	48.663	146.434	500.333	149.527	25.569	786.592	181744	1442.81	26281.1	27723.9	0
	废品废料	22	8359.94	0	0	0	0	54.563	0.003	0	0	671.688	69.64	0.027	11190.2	21013.5	0	5641.25	2654.91	0	0	0	0	0	5747.6	0	0	0	1707.06	0	0	0	0	0	0	0	0	0	0	0	0	0	0	0	57110.3	0	0	0	0
	电力、热力的生产和供应业	23	120753	65865.7	5243.51	43389.2	16718.2	32884.2	20002.6	3151.9	12484.8	43967.9	9650.4	191937	81017.8	238683	6722.12	18556.8	8274.22	2516.35	1335.38	130.512	3601.46	0	300906	1095.2	56174.1	37137.7	46470.9	907.158	4489.66	31687.5	87892.4	12092.6	1377.85	5112.13	140.103	10871.4	711.2	10976.4	10969.1	1650.32	17319.9	17428.4	1.5823e+06	9360.53	54876.4	64236.9	0
	燃气生产和供应业	24	11045.2	0.007	0	0	0	23.173	93.138	108.87	19.182	13.826	37.028	977.099	4564.03	15700.2	0	7539.86	11.643	0	127.345	0	5.777	0	7337.03	1137.12	0	0	1678.22	211.194	22.906	0	6102.64	0	113.301	933.29	0	0	0	0	0	0	0	0	57802.1	0	1596.71	1596.71	0
	水的生产和供应业	25	13683.9	7444.45	1084.95	1150.12	133.009	8975.94	2155.61	373.485	319.052	1973.77	624.396	4122.8	10267.1	11975	564.697	2348.45	1249.11	209.536	94.14	50.245	439.149	0	18396.7	106.684	459.838	10732.8	6417.62	96.879	145.103	3678.97	17120.5	4819.6	282.727	1575.08	80.763	3167.48	310.463	3928.94	3775.69	2154.93	1299.83	7727.31	155517	20.541	31864.3	31884.8	0
	建筑业	26	1482.3	1305.55	5.082	143.736	12.006	546.437	156.608	81.013	24.733	500.197	220.9	404.364	48.938	261.791	110.416	505.276	163.278	9.427	15.073	0.27	118.896	0	1166.5	16.81	263.667	0	17006.4	245.661	3137.99	11906.8	19208.2	41125.6	275497	1759.53	295.255	2859.35	738.95	1137.37	3629.14	1382.69	735.573	7288.56	395517	0	-0.005	-0.005	0
	交通运输及仓储业	27	186511	231435	5190.48	4519.59	17114.1	69405.3	12263.2	7000.37	7893.28	11350.4	24111.4	45437.7	49436.3	48478.9	4900.51	13175.7	7297.97	7273.52	2293.05	391.416	2863.25	0	16054.3	536.376	1175.37	53763.3	76977.8	1484.21	1810.55	14088.2	4362.4	7314.67	2747.74	9575.98	3245.57	1515.84	422.07	628.986	1026.69	689.268	4073.97	26255.1	986091	43803.6	171540	215343	0
	邮政业	28	11424.9	1482.62	40.913	95.574	159.839	1122.64	589.504	220.945	86.139	112.108	62.628	916.313	816.897	368.716	44.65	247.484	193.297	81.58	139.285	25.779	134.631	0	1596.21	9.698	244.799	1576.15	300.764	1106.68	298.213	4170.86	2247.54	3426.89	39.318	312.216	45.358	407.696	32.28	802.042	532.892	1569.44	1481	4565.12	43131.6	111.454	11889.8	12001.2	0
	信息传输、计算机服务和软件业	29	41981.1	5372.68	372.711	743.906	999.053	4554.85	2319.21	1049.99	1262.78	649.632	530.24	4484.24	5388.25	3436.21	662.333	2606.28	2522.15	646.368	472.833	405.36	623.455	0	5705.82	163.973	2326.25	14423.9	18556.6	0	14342	5023.66	8384.86	30225.8	1303.04	5074.71	379.577	9996.81	844.621	7786.25	12012.6	4029.62	4085	33838.9	259588	19973	136088	156061	0
	批发和零售贸易业	30	151250	0	1858.29	47.848	0	4.369	12163.2	866.715	0	539.609	2438.86	682.53	492.682	1712.88	0	67.853	3139.47	1840.47	686.208	0	13.096	0	0.955	0.023	0.001	0	613.07	13907.8	7015.31	0	3.714	0	139.563	2691.49	0	0	0	0	0	0	0	0	202176	161945	434872	596817	0
	住宿和餐饮业	31	98313.9	15346	1129.9	3039.86	2516.91	13237	3619.53	1652.27	3124.16	1678.54	1293.94	13199.4	10716.4	3958.82	1233.83	4777.2	3065.53	1444.19	855.079	308.274	1504.47	0	7312.44	99.941	991.429	29934	31413	360.865	5413.11	20889.4	3156.85	4911.18	3953.23	5511.23	2143.97	2273.76	559.939	1543.57	6004	1392.11	8989.49	61492.8	384361	49155.6	547939	597095	0
	金融保险业	32	91942.4	31979.6	1817.43	1429.53	1573.76	24405.8	10174.8	903.995	864.335	2439.92	3249.98	23627.1	11614.4	46488.7	239.116	3852.56	6887.66	1346.52	1283.73	27.62	776.015	0	225303	476.033	774.581	19472.5	158372	263.332	24283.6	239388	7876.76	42111.5	9945.66	4479.86	678.755	2174.36	968.538	6257.25	12362.2	2783.34	2307.31	20707.5	1.04791e+06	3155.56	253241	256397	0
	房地产业	33	118.618	5363.62	38.157	0	36.459	7403.44	535.247	104.739	864.325	119.025	230.71	794.546	673.385	21.28	0.013	47.891	55.48	5.897	54.91	0.003	0.756	0	134.976	0.004	0	34.09	146.908	563.578	5509.21	15253.5	9752.81	22135.1	0	0	532.875	0	0	0	0	0	0	0	70531.6	3801.28	108095	111897	0
	租赁和商务服务业	34	321544	20599.9	228.506	422.778	1726.9	94671.6	5486.82	4321.86	2473.26	1055.3	673.381	21663.6	8123.73	4743.43	268.636	2542.32	2541.37	1001.65	698.092	274.919	1381.5	0	2846.22	60.917	398.706	234119	8150.16	1015.33	4327.25	21140.5	4954.53	33524.7	1774.25	9816.35	867.009	1612.69	370.349	1814.78	1765.27	2040.03	3184.34	12266.3	842492	0	2009.93	2009.93	0
	旅游业	35	2343.56	566.443	21.309	86.362	28.919	546.923	65.24	65.091	39.602	44.038	9.244	634.845	244.775	315.86	29.63	155.053	129.981	27.706	47.54	0.883	39.278	0	521.147	6.559	4.862	581.507	0.001	0	95.374	407.84	58.418	925.011	10.805	0	3681.55	568.44	139.985	385.894	1501	348.028	0	0	14678.7	1190.78	2007.4	3198.18	0
	科学研究事业	36	25.64	151.148	15.185	563.856	18.955	5984.25	78.01	15.683	872.545	37.942	683.024	6686.1	1798.34	1621.24	244.766	844.87	1979.03	1856.83	93.524	0.682	98.11	0	1111.69	33.571	1.46	11737.7	3178.77	1.504	4.647	211.96	3540.62	1146.37	0	0	0	12659	9750.95	11764.8	30477.6	106363	58615	61758.5	336027	0	0	0	70953.7
	综合技术服务业	37	232.237	324.943	329.885	290.217	146.928	4667.22	382.911	3.787	65.54	495.957	545.612	4123.31	2361.14	3158.87	48.999	1135.3	283.586	59.568	24.956	2.245	92.023	0	1935.77	43.183	58.819	11128.7	571.127	0	0	2281.78	190.823	0	5663.93	0	0	0	11.038	214.058	5789.6	0	0	0	46664.1	0	0	0	51788.6
	其他社会服务业	38	199694	13487.1	280.603	431.362	917.426	3007.6	913.671	2237.19	157.31	307.539	775.367	11871.6	1992.75	64324	129.093	2376.84	3947.22	1132.83	573.898	222.464	2607.51	0	20556.6	1116.89	788.862	7945.91	18043.2	28.015	72.226	49641.2	1252.51	3902.65	228.103	484.191	521.834	1975	460.991	949.435	2117	902.724	587.052	6172.04	429134	392.771	6880.54	7273.31	198195
	教育事业	39	13330.7	3799.96	53.792	444.933	812.754	956.387	319.32	232.134	127.539	426.655	284.379	806.287	573.499	665.306	132.317	1048.82	477.896	137.731	76.998	8.42	135.263	0	1168.05	41.057	629.111	6839.73	5560.88	0	428.83	1622.42	762.594	5597.66	42.544	436.479	1.428	2296.66	383.379	915.703	9640.61	665.287	490.082	8971.1	71344.7	20083.9	71606.7	91690.6	770196
	卫生、社会保障和社会福利业	40	9.282	10503.3	43.806	228.447	376.729	371.482	30.069	201.23	0	119.022	162.989	394.962	493.227	671.421	0.489	843.556	872.695	2.757	1.636	0.062	55.867	0	30286.8	20.396	36.309	0	20849.3	0	0	0	1.857	2096	255.115	159.989	0	175.049	1335.51	1054.71	0	738.628	915.471	11073.6	84381.9	584.851	9771.51	10356.4	497324
	文化、体育和娱乐业	41	39213.2	6326.47	308.835	1205.15	877.088	2603.99	1104.01	382.029	809.093	530.286	380.55	3878.97	3166.36	1373.33	360.527	1406.06	784.284	342.948	218.261	80.795	287.676	0	2430.53	27.685	759.657	5238.95	1061.69	0	456.906	8144.29	2150.52	2775.03	8.854	57.498	0	3290.15	2457.09	18803.9	14496.9	136999	107912	9941	382652	27.542	36664.9	36692.4	47462.5
	公共管理和社会组织	42	42066.1	0	0	0	0	0	0	0	0	0	0	0	0	0	0	0	0	0	0	0	0	0	0	0	0	0	143049	0	0	0	238.053	277.742	0	295.541	0	0	0.22	0	0	39.944	33.868	9408.87	195409	0	0	0	1.08584e+06
	中间投入合计	TII	3.16563e+06	981580	39993.7	199736	149609	2.09945e+06	718567	207352	214697	292651	332240	960500	1.15065e+06	1.7355e+06	268750	384739	265365	132499	156392	3069.44	51921.4	0	1.31215e+06	61860.6	77690.6	3.15515e+06	1.60917e+06	26399.9	107219	508768	632178	364791	335884	172914	14562.3	98017.5	27123.1	319861	154329	374760	313602	482915	2.36602e+07	2.33622e+06	5.93516e+06	8.27137e+06	2.95462e+06
增加值	劳动者报酬	VA001	291602	111060	19888.5	5510.57	5115.69	31305.6	26271.2	2456.7	1433.26	5600.65	11719.3	64967	29337.8	173247	950.53	7657.32	8433.79	1430.79	2944.56	162.683	2284.3	0	205293	3152.01	3357.16	110240	336876	4950.33	180658	94425.6	55043.8	112768	5311.34	86942	462.962	0	2975.23	0	327155	2786.51	10108.9	332.693	2.34622e+06
	生产税净额	VA002	3.75217e+06	482918	28523.1	90930	141553	230757	136415	53563.2	41228.7	109610	37112.3	190182	223245	265868	49331.9	150918	62644.1	19722.2	15373	7381.55	37463.5	0	476355	4672.95	81385.3	1.18141e+06	684362	25050	55510.7	329520	276791	447624	17466.1	225129	3342.66	278470	66213.2	303170	433496	192876	139550	797603	1.21469e+07
	固定资产折旧	VA003	123803	52661.7	18294.2	27656.3	15935.6	48539.8	15064.2	5823.24	14926.9	12462	35341.2	37397.3	55713.2	32231.8	6645.44	25067.2	17080.4	3884.38	2380.14	516.31	7619.62	0	101241	688.593	24083.8	12484.5	157462	2719.78	16490.9	26916	99681.8	147551	30208.4	18151.1	-387.952	0	74.311	24.738	0	882.034	9582.24	0	1.2069e+06
	营业盈余	VA004	852025	-192178	2555.6	24200.1	9031.1	221055	13589.3	1279.83	6247.52	-1486.63	-5794.03	67305.2	13313	316322	-1029.09	4921	13374	2704.04	56189	-30.762	30.24	57110.3	-37128.5	-10975.4	884.85	246263	87751.3	-3987.21	55770.1	262764	-82238.2	231575	151912	341366	-103.083	30493.3	2066.86	11547.1	18251.2	20758.2	-6036.6	401.934	2.78207e+06
	增加值合计	TVA	5.0196e+06	454462	69261.4	148297	171635	531657	191340	63123	63836.4	126186	78378.8	359852	321609	787669	55898.8	188564	101532	27741.4	76886.6	8029.78	47397.7	57110.3	745760	-2461.84	109711	1550400	1.26645e+06	28732.9	308430	713626	349279	939518	204897	671588	3314.59	308963	71329.6	314742	778902	217302	153205	798338	1.84821e+07
总 投 入		TI	8.18523e+06	1.43604e+06	109255	348033	321244	2.63111e+06	909906	270475	278533	418837	410619	1.32035e+06	1.47226e+06	2.52317e+06	324649	573303	366897	160240	233279	11099.2	99319.1	57110.3	2.05791e+06	59398.8	187402	4.70555e+06	2.87562e+06	55132.8	415648	1.22239e+06	981456	1.30431e+06	540782	844502	17876.9	406980	98452.7	634603	933231	592062	466807	1.28125e+06	4.21423e+07
[truncated: 7 more columns]
