# Supplementary material for: Editorial Note: Measurement and driving factors of carbon productivity in China’s provinces: From the perspective of embodied carbon emissions
Source: PLoS One. 2025 Dec 15;20(12):e0338756. doi: 10.1371/journal.pone.0338756 (PMC12704855; doi:10.1371/journal.pone.0338756)
Supplement: S1 File — (ZIP) [file pone.0338756.s001.zip › Input-Output Tables of China's Provinces/Input-Output Tables of Various Provinces in 2002/6Φ╛╜σ«ü.xls]

## Sheet: Sheet1
辽宁2002年投入产出表
(按当年生产者价格计算)
产出 投入		代码	农林牧渔业	煤炭开采和洗选业	石油和天然气开采业	金属矿采选业	非金属矿采选业	食品制造 及烟草加工业	纺织业	服装皮革羽绒 及其制品业	木材加工 及家具制造业	造纸印刷 及文教用品制造业	石油加工、炼焦 及核燃料加工业	化学工业	非金属矿物制品业	金属冶炼 及压延加工业	金属制品业	通用、专用设备 制造业	交通运输设备 制造业	电气、机械 及器材制造业	通信设备、计算机 及其他电子设备制造业	仪器仪表及 文化办公用机械制造业	其他制造业	废品废料	电力、热力的生产 和供应业	燃气生产和供应业	水的生产和供应业	建筑业	交通运输及仓储业	邮政业	信息传输、计算机服务 和软件业	批发和零售贸易业	住宿和餐饮业	金融保险业	房地产业	租赁和商务服务业	旅游业	科学研究事业	综合技术服务业	其他社会服务业	教育事业	卫生、社会保障 和社会福利业	文化、体育和娱乐业	公共管理和社会组织	中间使用合计	最终消费
																																														居民消费			政府消费
																																														农村居民消费	城镇居民消费	小计
部门名称		-	01	02	03	04	05	06	07	08	09	10	11	12	13	14	15	16	17	18	19	20	21	22	23	24	25	26	27	28	29	30	31	32	33	34	35	36	37	38	39	40	41	42	TIU	FU101	FU102	THC	FU103
中间投入	农林牧渔业	01	1.83666e+06	115.93	21.96	868.91	32.67	2.35703e+06	318470	84825.4	266780	60320.3	0	11407.4	0.98	41.63	100.79	339.26	3773.37	4.66	0.3	0	0	0	0.54	0	0.55	225.64	110321	0	537.99	3052.3	1.53212e+06	0	205.89	170.58	40.63	56748.3	16.5	91004.9	0	42835.4	9051.24	0	6.78713e+06	1.48033e+06	1.97473e+06	3.45506e+06	0
	煤炭开采和洗选业	02	13079.2	2361.33	2006.85	7403.87	7505.55	21780.8	19700.2	12261.5	724.33	2577.41	39144.7	111677	265142	619963	9096.84	20972.7	12926.2	2277.23	877.5	133.48	1848.05	0	598125	18712	6857.67	28106.5	75930.6	927.45	0	0	3692.77	0	62343.8	194.92	1.19	0	898.05	3007.72	0	0	221.12	0	1.97248e+06	41266.8	18247.1	59513.9	0
	石油和天然气开采业	03	0	0	0	3423.92	62.71	602.63	2889.51	0	0	0	4.53971e+06	526923	3286.56	14761.1	1411.9	8213.5	0.01	60.23	83	0	24.49	0	41494.9	6278.15	1.98	0	6839.82	0	0	0	533.12	0	0	227	0	0	101.51	2473.69	0	0	686.35	0	5.16009e+06	0	75769.4	75769.4	0
	金属矿采选业	04	0	47.34	27069.2	74876.4	14001.9	0	0	0	0	0	3849	10881.5	69570.1	946845	27070.8	35140.2	32.76	39.13	0	155.67	480.46	0	2527.29	152.33	3264.45	0	0.1	0	0	0	0	0	0	0	0	0	0	0	0	0	0	0	1.216e+06	0	0	0	0
	非金属矿采选业	05	1182.82	1595.57	39.21	3121.56	3249.16	5691.61	37.98	73.49	39.9	1711.74	2261.2	65841.8	222930	39511.6	4743.63	11392	1356.71	614.49	648.14	2659.23	60.77	0	965.37	36.81	508.75	447193	6718.38	0	0	0	7.79	0	119.2	7.37	0	156	28.59	12594.5	891.82	374.24	442.71	1752.79	840560	0	0	0	0
	食品制造及烟草加工业	06	1.1241e+06	90.41	0	0	0.21	630652	645.14	35.25	28.6	214.1	62379.8	139224	149.21	50.82	0.14	863.59	1965	24069	37.04	36.68	24.52	0	7.7	0.84	306.99	0	41415	0	25.74	56499.2	655142	0	12863.4	10001.6	322.34	0	539.66	448731	0	0	15600	0	3.22602e+06	920402	3.05028e+06	3.97068e+06	0
	纺织业	07	26352.4	699.5	5100.22	879.27	1289.53	3624.65	547686	794272	13335.6	8510.8	5429.03	9832.46	7112.28	3620.24	863.59	5925.16	4291.61	1463.95	1664.38	15452.9	366.42	0	4557.04	75.77	281.5	168.68	7260.8	0.03	1955.3	2490.45	8989.97	140.92	709.28	4523.02	2.14	0	83.39	9371.36	0	0	2334.97	0	1.50072e+06	21802.2	300887	322690	0
	服装皮革羽绒及其制品业	08	472.76	5031.19	1602.39	1494.62	1407.55	3319.85	712.69	231578	8685.1	7986.91	9295.31	8390.2	6862.87	13330.3	2445.32	5522.65	15938.2	1258.59	1359.07	477.31	209.81	0	1834.22	333.89	848.39	9822.2	4699.52	451.37	1733.26	50648.6	893.33	4143.33	266.41	481.06	2038.19	160.32	157.68	3496.75	176.11	5043.44	518.93	16593.1	431721	304778	1.46366e+06	1.76844e+06	0
	木材加工及家具制造业	09	5249.3	10072	202	622.33	1330.37	1620.24	7314.03	1001.75	214715	7177.33	1842.65	9109.33	28917	10119.2	19567.8	16850	6484.52	8670.37	5191.12	218.41	900.89	0	1540.7	99.86	167.11	253072	9088.91	336.16	3923.67	105017	14065.3	26213.1	3942.29	1111.81	41.73	2231.22	538.38	51633.8	12755	5352.02	6461.84	25069	879837	63598.9	152809	216408	0
	造纸印刷及文教用品制造业	10	13888.4	4375.21	2191.8	2115.72	2629.12	29966.4	6705.78	8975.8	25966.3	353591	20192.8	61574.8	27266.4	9752.47	8495.23	27198.9	16247.1	27870.3	25694	8155.45	1457.31	0	3917.8	444.92	1747.91	48547.4	22873.5	3098.61	13367.6	238910	6610.9	145830	15422.7	5013.56	4092.92	13105.1	4017.71	79877.4	52682.1	27617.6	73089.4	104657	1.54923e+06	57102.5	262747	319849	0
	石油加工、炼焦及核燃料加工业	11	361807	47772.9	75908.8	19453.4	15858.8	13361.9	24514	6358.23	13468	12086	873636	233224	215140	378792	34107.2	51602.3	62114.2	26945.8	14485.2	4554.22	2061.59	0	69247.4	12474.4	5070.73	403940	972695	5820.19	7472.4	1.0405e+06	5371.79	54154.8	47004.6	2583.71	8776.61	12293.3	3625.37	136358	25248.8	27176.1	12532.2	134959	5.47455e+06	17794.4	95027.7	112822	0
	化学工业	12	685050	64967.7	50688.9	19281	22737.9	172913	106353	72530.9	50833.9	104266	293188	3.00627e+06	185562	201236	96525.8	157798	128958	210910	212719	158556	20277.8	0	18397	1217.44	43759	329512	74633.1	318.66	1404.83	88710.5	14247.7	21836.8	28613.2	1356.93	0.73	10004	11236.1	106699	17051.5	354033	9975.99	31182.9	7.18581e+06	136317	315992	452310	0
	非金属矿物制品业	13	7869.36	21930.4	22103.1	11106.4	9742.6	19969.8	3812.91	2005.8	4738.65	1441.05	5140.58	23673.5	806354	285824	46467	35246.4	38070.2	20086	38780.8	24968.2	974.32	0	6151.68	486.53	2225.4	2.10269e+06	11614.3	2202.2	13.36	46129.6	2025.5	0	45533.1	3978.85	0.03	1473.27	3376.7	19511.1	8422.17	3533.97	4095.25	16553.1	3.71032e+06	52848.9	70725.3	123574	0
	金属冶炼及压延加工业	14	5009.41	70909.1	172103	152797	94140.6	9805.88	1828.93	248.13	330.22	19977	51613.3	121129	51062.3	1.89614e+06	758226	1.38336e+06	1.01007e+06	458707	134345	18343.9	62300.8	0	19385.9	2068.27	20786.8	873215	27647.5	0	9.56	97343.7	181.33	0	6559.77	14960.6	0	267.49	3812.54	4413.15	1529.15	641.69	733.18	3005.42	7.54901e+06	0	0	0	0
	金属制品业	15	31956.5	26483.1	7641.42	35274.7	17105	30908.2	5122.93	17091.7	3231.43	33451.2	11627.3	51352.1	54764.2	111911	264505	207979	359453	55200.8	82708.6	10489.1	533.33	0	14538.4	2591.9	2634.14	305094	7048.65	146.51	3521.65	32391.8	1368.16	4639.29	5648.39	319.08	0.27	806.89	1203.49	6616.51	4612.62	1935.43	2227.79	9065.7	1.8252e+06	23065.4	22367.8	45433.2	0
	通用、专用设备制造业	16	116202	144717	117415	54978.4	46819.1	25690.4	21875.3	9878.96	22189.5	46001.1	237698	95755.3	55393.3	641709	76709.7	1.79935e+06	237569	120028	23769.5	7718.03	1905.02	0	152843	8117.51	11572.4	279174	21215.7	2349.46	10757	22389	4194.69	11035.6	16976.9	1777.5	1.23	84437.3	12383.3	5542.62	19829.2	71717	4856.84	4451.55	4.64899e+06	9511.07	22861	32372.1	0
	交通运输设备制造业	17	0	17388.2	68164.8	5336.21	7909.77	6393.45	2627.52	1194.56	5374.74	1916.54	116588	7964.57	19987.7	71830.2	3265.7	206137	886115	4373.69	11149.6	1685.57	537.68	0	1481.75	1257.77	2888.49	107192	313585	67.25	8592.31	261810	274.32	32999.1	21228.6	4645.73	2505.06	461.46	2362.52	15095.1	2638.02	1107.02	1744.37	5184.8	2.23306e+06	62795.8	76756.7	139552	0
	电气、机械及器材制造业	18	1823.84	39822.1	7670.6	12420.8	16605.5	7563.55	6254.38	2556.94	9676.75	4606.49	42156	30376.4	54662.7	99277.2	9461.9	368466	177917	305162	166942	25030.9	2961.12	0	56384.4	2745.81	3742.96	318814	21915.7	62.4	73330.3	161331	4707.31	5784.04	13786.2	2284.09	79.97	3273.25	1877.51	23882.9	18712	71303.6	9103.98	36777.1	2.22131e+06	50567.1	237170	287737	0
	通信设备、计算机及其他电子设备制造业	19	552.27	2069.36	6960.43	470.25	894.89	6744.04	1871.9	576.2	569.41	1104.23	37763.6	10822.4	3181.37	17887.1	809.77	179212	93395.5	112365	1.75483e+06	36139.6	335.83	0	1217.73	166.66	422.52	6197.18	3794.74	79.06	147768	221020	10432.6	10480.3	17033.7	5866.11	37.63	23030.1	1503.11	54540.7	1398.15	532.58	44893.3	2253.36	2.82123e+06	118767	495837	614604	0
	仪器仪表及文化办公用机械制造业	20	547.26	9378.27	7192.76	2277.94	2344.68	17582.9	3488.72	1827.35	3459.48	3251.74	40832	43063.4	15375.2	53024.1	6291.39	60001.2	41628.5	20964.3	37418.9	7334.28	662.41	0	11777.5	948.86	1332.4	76822.7	2562.2	601.97	70622.9	17933.8	32.32	2254.71	17286.5	1162.14	66.2	23708.3	1008.3	12784.8	7128.92	5026.76	4827.07	13486.9	649322	34654	81002.8	115657	0
	其他制造业	21	0	255.292	299.02	4181.94	1406.04	131.02	117.91	126.91	594.04	584.08	3864.09	2523.63	773.08	10498.8	2109.56	3331.85	3338.75	133.82	1051.05	571.17	39.83	0	765.02	382.35	435.19	1142.95	694.57	0	5.98	6.18	43.79	243.55	28.83	8.37	0.01	0	52.14	352.77	0	0	2.64	0	40096.2	254.374	3319.52	3573.89	0
	废品废料	22	0	121.13	0	36.06	118.09	0	0	0	0	263.36	5.71	119.72	85376.8	72275.1	8452.74	11897.9	0.04	0.04	137.23	0	4.43	0	596.54	1.02	420.72	0	4609.03	0	0	0	0	0	0	0	0	0	0	179.27	0	0	0	0	184615	0	0	0	0
	电力、热力的生产和供应业	23	116945	27131.8	99846.7	40161.4	62714.5	76332.2	40315.7	12978.7	15093.3	14834.7	132954	334507	248602	510834	26159.4	100019	93935.3	15356.7	28629.8	8221.75	2377.45	0	313383	3514.84	91400.5	72141.9	157514	1538.22	54481.8	307565	59621.9	32648.4	61105	25530	52.94	13398.1	5335.57	84541.8	79945.3	106562	17720.8	58927.8	3.55488e+06	92803	359253	452056	0
	燃气生产和供应业	24	0	33.04	0	8.71	327.68	58.03	337.28	0	0	0	14.72	210.87	650.01	626.45	4181.94	167.26	315.03	69.26	118.01	1.43	1.08	0	575.31	2982.38	2.41	0	491.19	141.78	76.49	0	279.57	61.84	502.75	93.5	1.57	0	36.56	2656.96	0	0	10.88	0	15034	13245	133087	146332	0
	水的生产和供应业	25	1167.73	3111.63	2790.69	3702.91	2635.64	7403.09	9203.11	5292.83	775.49	17532.2	9176.11	26694	16516.2	43956.1	9041.49	28821.8	13171.5	5626.46	11770.4	1313.85	2159.92	0	14771.1	644.67	2721.72	6812.47	5746.77	148.7	6372.04	20877.5	2588.53	2600.65	2168.01	357.93	9.15	1297.24	327.76	12280.6	11223.9	3946.4	1440.28	6051.43	324250	15750	103103	118853	0
	建筑业	26	1271.73	551.52	104.34	260.42	210.74	304.51	197.44	143.04	94.31	55.83	440.56	1001.96	291.58	1212.69	257.17	934.81	832.53	442.84	521.41	66.89	37.89	0	219.1	35.45	91.82	0	10374	569.22	6089.59	14463.5	1263.45	3947.67	25846.9	323.03	1360.77	540.74	610.76	9988.12	3091.23	1297.09	1588.73	6075.59	97011	0	0	0	0
	交通运输及仓储业	27	99204.8	54883.3	49109.6	38050.3	63367.9	120541	44040.9	32432.3	31773.4	54639	303992	315823	317028	678028	78321.2	242768	182176	90396.2	105138	21352	7985.52	0	91132.7	3671.03	10650.6	276153	521379	19527.7	31092.7	157278	9171.94	156125	84586.2	104468	3805.83	74560.6	11330.3	95091.3	19905.8	17191.6	10375.5	148160	4.77671e+06	158503	697857	856360	0
	邮政业	28	4736.5	92.48	343.65	199.14	323.75	1948.19	851.34	1484.49	211.7	1279.43	25018.8	4719.47	2148.55	3347.83	642.74	5662.76	6914.68	1614.22	1684.88	709.67	426.12	0	808.59	71.09	225.18	1943.73	2761.67	598.35	4768.1	20027.7	1348.22	11321.4	592.96	282.12	2575.2	1197.74	547.46	519.18	2425.61	4049.33	2226.93	9916.46	132567	27500	23907	51407	0
	信息传输、计算机服务和软件业	29	6707.93	2399.9	9204.49	2979.33	2899.42	14971.1	7632.33	11009.7	1240.42	8030.81	107624	50937.9	15592.6	45315.8	7922.61	45407.2	25660.6	11186.3	51007.3	4431.14	2760.18	0	7730.56	897.72	4355.14	30630.5	118074	11746.4	170442	234605	5612.91	119022	29968	48727	22574.9	38232.7	13784.4	42833.3	40901	28823.2	24875.1	344978	1.77374e+06	48009	483158	531167	0
	批发和零售贸易业	30	662337	75943.8	80948.5	53852.2	41463	154288	31535.9	40256.2	26579.9	138829	105741	595075	339894	693628	248616	543105	406463	205874	251506	63050.2	37249.3	0	208360	8133.82	11957.5	629908	157793	23844.2	207017	261646	94120	211077	75423.1	55648.1	5478.39	25976.3	15885.4	179891	57856.8	100127	83313.8	149033	7.35872e+06	153696	1.26267e+06	1.41636e+06	0
	住宿和餐饮业	31	46443.4	14035.7	35270.5	10089.3	11420.1	38432.3	15170.2	11136.9	10205.7	23281.2	61129.3	86914.2	71762.6	82859.2	20499.5	152895	95497.5	39091.3	22790.3	11588.1	2347.52	0	20260.9	2064.57	5858.14	221681	183010	578.97	48279.5	472772	11575.4	231488	253518	34547.1	22263	60935.6	14719.5	261960	223527	45608.1	33327.3	230979	3.24181e+06	121152	611958	733110	0
	金融保险业	32	72730.9	19111.6	20819.7	10267.6	25140.3	39062	14389.2	14920.5	6941.24	52909.5	58337.1	220158	107043	266567	32458.6	161656	87042.7	72250.2	45010	5869.78	3180.37	0	140837	2684.07	9023.4	100090	201877	1154.64	28557.7	183247	17656.6	59455.5	130413	14548	5850.29	12462.2	1768.72	52738.7	11745.1	84054.7	12657	58031.8	2.46472e+06	135224	473717	608941	0
	房地产业	33	546.07	186.73	2152.95	437.9	351.9	1421.8	4860.81	20997.6	30.48	4685.24	26050.7	15974.2	10964.8	4106.19	1792.45	13491.5	1334.39	5382.49	12355.9	1615.48	1013.19	0	319.16	2093.24	151.38	269.59	27325.5	1724.57	35016.2	455114	27857.5	152006	76866.4	9073.36	3516.15	61635.1	1421.83	59538.1	0	0	1125.49	0	1.04481e+06	265557	417926	683483	0
	租赁和商务服务业	34	19605.2	7914.15	8201.86	977.48	1087.69	18064.8	2848.74	10863	2554.71	6481.75	19455.4	59171.1	41092.8	121242	7817.4	35493	27032.1	9299.14	21569.2	1338.42	747.85	0	2427.01	439.18	540.51	116838	58714.8	1404.05	38665.7	45180.7	3997.9	26989.3	12390.8	10807.7	4243.84	1566.83	1793.31	8302.83	1698.01	51543.4	7566.77	5723.29	823692	0	23900	23900	0
	旅游业	35	0	2.81	0	0.17	0.06	29.79	1.61	0.29	0.23	1.98	0.14	10.26	17.36	2.12	2.39	30.57	5.11	6.42	2.82	2.04	0.1	0	0.52	0.07	0.01	0	0.75	0	0.72	0	11.81	674.83	297.4	4.38	29.69	0	0.42	12.32	0	0	0.79	0	1149.98	32211	76930	109141	0
	科学研究事业	36	151.59	336.94	0	42.28	33.41	1348.9	60.62	154.6	1.73	803.68	1039.06	3608.59	737.52	35354.6	495.58	11978.8	21341.8	2843.87	12420.3	577.77	399.68	0	243.49	12.3	26.85	9616.72	5.88	0.28	308.8	971.92	0	270.32	185.56	0	0	14055.8	485.67	6792.82	41902.9	28690.8	308.75	2389.88	200000	0	0	0	769611
	综合技术服务业	37	1813.99	24.78	0	20.61	203.31	12.06	4.64	2.49	2.16	44.96	1100.18	613.43	244.02	811.7	67.07	164.29	6143.35	129.12	435.24	8.52	6.93	0	64.79	2.07	11.34	1021.01	177.98	0.44	26.26	1644.29	0	0	3091.63	2.73	0	187.54	3435.16	1359.03	100.02	25.13	34	59.72	23096	3915	16546	20461	264726
	其他社会服务业	38	57628.7	92206.8	21637.1	26515	12735.6	8118.38	3266.69	15135.6	801.61	7060.52	27159.3	175924	28091.7	79767.3	7562.54	54081.2	50055.4	16116.5	11084.1	2434.71	2254.24	0	29479	5339.09	16945	25978.1	31783.8	705.97	12920.9	311325	10348	59620	57541.9	8337.54	120.3	15894.7	2125.6	143510	19099.8	7517.18	12064.8	179460	1.64975e+06	93500.9	329399	422900	1.81788e+06
	教育事业	39	9632.9	3114.33	0	437.3	277.04	1095.04	562.22	192.56	7.73	856.36	6860.04	3546.52	1297.85	6484.95	699.86	3186.69	4872.63	438.31	506.56	250.69	138.73	0	1293.92	158.8	318.56	3201.27	6951.19	0	2822.2	11234.9	333.5	10492.5	3295.26	362.44	241.35	1028.03	702.41	2190.55	7567.01	3587.94	497.45	14247.4	114985	21360	492068	513428	1335223
	卫生、社会保障和社会福利业	40	0	597.32	0	217.01	15.17	114.53	10.4	7.14	0.53	15.39	1478.4	272.36	547.19	5047	53.94	415.32	206.96	97.74	177.38	75.88	3.13	0	104.57	17.02	21.05	0	786.32	0	0.05	68.25	14.36	1200.01	271.5	35.46	0.8	469.44	225	1697.77	2937.07	1170.78	372.55	5260.49	24005.3	75954	609749	685703	1094530
	文化、体育和娱乐业	41	26.84	672.19	676.81	212.33	249.19	1339.89	513.09	410.12	115.68	488.66	7570.29	2632.99	878.13	1379.99	474.29	2794.35	2273.27	690.15	585.58	204.47	109.93	0	499.56	72.47	301.23	7959.25	1672.01	0	1377.9	14890.9	741.2	2789.32	10612.1	26519.3	1173.43	6709.37	1513.66	7789.57	41861	25950.2	9538.6	25011.4	211281	26363.3	275893	302256	399840
	公共管理和社会组织	42	9564.92	0	0	0	0	0	0	0	0	0	0	0	0	0	0	0	0	0	0	0	0	0	0	0	0	0	898.92	54.35	2.97	0	3	11836.6	12755.6	291.83	0.89	39.48	19.89	324.38	72.29	135.23	123.26	0	36123.6	0	0	0	3218210
	中间投入合计	TII	5.34232e+06	772554	905488	600852	492648	3.85024e+06	1.25783e+06	1.42484e+06	741171	1.00287e+06	7.29336e+06	6.47893e+06	3.38227e+06	8.07897e+06	1.82779e+06	5.99987e+06	4.12692e+06	1.87812e+06	3.09121e+06	445792	161166	0	1.84027e+06	91427	263878	7.09518e+06	3.2345e+06	80199.1	993360	4.95909e+06	2.51148e+06	1.41338e+06	1.157e+06	400633	91305.4	562344	124892	2.06219e+06	738936	1.12851e+06	422568	1.6493e+06	8.99756e+07	4.6806e+06	1.51113e+07	1.97919e+07	8.90002e+06
增加值	劳动者报酬	VA001	4.4993e+06	320565	407040	132892	199764	793161	282381	225345	116363	184037	799100	795356	568361	1.20194e+06	230329	860950	500047	269900	236620	83059.5	34965.6	0	481330	30294.8	106562	1.41333e+06	1.86581e+06	76254.1	706965	3.57251e+06	495308	792245	348474	137221	31632.2	382522	136442	1.30694e+06	1.13415e+06	622403	390703	1.40844e+06	2.8181e+07
	生产税净额	VA002	176171	105239	355416	56577.5	65485.5	354594	78762.1	91636.1	72499.8	98697.4	434330	490013	351065	662090	128275	596767	325611	115706	152483	43269.8	14028.7	0	438053	6714.73	35883.7	428783	370052	8905.16	200458	286885	252134	387500	650468	29284.2	8925.67	11235.3	15366.1	129367	1809.48	296.772	55075.1	1154.39	8.08707e+06
	固定资产折旧	VA003	364496	124582	249382	67292.4	66349.6	305821	82386.4	92675	79598.2	104198	341285	443630	315866	696006	91813.7	545539	300822	148095	136828	54313.4	16120.6	0	417670	7886.56	67373.8	349805	741437	16200.3	257432	990620	156433	294431	100169	21409.1	8993.98	10631	12748.5	298656	103553	62987.4	31812.5	194112	8.77146e+06
	营业盈余	VA004	866742	54435.1	571878	64322.1	39899.3	154466	-39708.4	98472.9	123250	29846.9	-20110.7	49875.1	173052	425926	120954	340693	197109	93500.6	225280	38651.8	9774.09	131403	393554	-13376.1	-30595.3	720202	198630	2460.29	326379	393329	850767	337316	315007	118787	29322.7	2879.01	18834.1	69302	6779.29	333.433	27904.9	1333.29	7.51886e+06
	增加值合计	TVA	5.90671e+06	604821	1.58372e+06	321084	371499	1.60804e+06	403821	508129	391710	416779	1.5546e+06	1.77887e+06	1.40834e+06	2.98597e+06	571371	2.34395e+06	1.32359e+06	627200	751211	219295	74889	131403	1.73061e+06	31520	179225	2912124	3.17593e+06	103820	1.49123e+06	5243347	1.75464e+06	1.81149e+06	1414118	306701	78874.6	407267	183391	1.80427e+06	1.24629e+06	686021	505495	1.60504e+06	5.25584e+07
总 投 入		TI	1.1249e+07	1.37737e+06	2.48921e+06	921937	864147	5.45828e+06	1.66165e+06	1.93297e+06	1.13288e+06	1.41965e+06	8.84797e+06	8.2578e+06	4.79061e+06	1.10649e+07	2.39916e+06	8.34382e+06	5.45051e+06	2.50532e+06	3.84242e+06	665087	236055	131403	3.57088e+06	122947	443103	1.00073e+07	6.41044e+06	184019	2.48459e+06	1.02024e+07	4.26612e+06	3.22487e+06	2.57112e+06	707334	170180	969611	308283	3.86645e+06	1.98522e+06	1.81453e+06	928063	3.25433e+06	1.42534e+08
[truncated: 7 more columns]
