# Supplementary material for: Editorial Note: Measurement and driving factors of carbon productivity in China’s provinces: From the perspective of embodied carbon emissions
Source: PLoS One. 2025 Dec 15;20(12):e0338756. doi: 10.1371/journal.pone.0338756 (PMC12704855; doi:10.1371/journal.pone.0338756)
Supplement: S1 File — (ZIP) [file pone.0338756.s001.zip › Input-Output Tables of China's Provinces/Input-Output Tables of Various Provinces in 2002/7σÉëμ₧ù.xls]

## Sheet: Sheet1
吉林2002年投入产出表
(按当年生产者价格计算)
产出 投入		代码	农林牧渔业	煤炭开采和洗选业	石油和天然气开采业	金属矿采选业	非金属矿采选业	食品制造 及烟草加工业	纺织业	服装皮革羽绒 及其制品业	木材加工 及家具制造业	造纸印刷及 文教用品制造业	石油加工、炼焦 及核燃料加工业	化学工业	非金属矿物制品业	金属冶炼 及压延加工业	金属制品业	通用、专用设备 制造业	交通运输设备 制造业	电气、机械 及器材制造业	通信设备、计算机 及其他电子设备制造业	仪器仪表及 文化办公用机械制造业	其他制造业	废品废料	电力、热力的生产 和供应业	燃气生产和供应业	水的生产和供应业	建筑业	交通运输及仓储业	邮政业	信息传输、计算机服务 和软件业	批发和零售贸易业	住宿和餐饮业	金融保险业	房地产业	租赁和商务服务业	旅游业	科学研究事业	综合技术服务业	其他社会服务业	教育事业	卫生、社会保障 和社会福利业	文化、体育和娱乐业	公共管理和社会组织	中间使用合计	最终消费
																																														居民消费			政府消费
																																														农村居民消费	城镇居民消费	小计
部门名称		-	01	02	03	04	05	06	07	08	09	10	11	12	13	14	15	16	17	18	19	20	21	22	23	24	25	26	27	28	29	30	31	32	33	34	35	36	37	38	39	40	41	42	TIU	FU101	FU102	THC	FU103
中间投入	农林牧渔业	01	1.15451e+06	4795.26	15.7697	22.4594	448.666	1.03515e+06	33710	2242.42	101192	27766.8	305.018	35127.6	605.814	183.106	2.53187	303.609	1059.31	186.31	2.47753	525.427	55.3463	0	390.625	0.973167	16.689	65901.8	420396	1.4907	26.0921	300.043	234056	12.0194	0.378553	876.692	0.0109861	7.45448	5954.84	4.43154	39.5078	5.81339	2.6784	11.0472	3.12622e+06	784875	792168	1.57704e+06	221633
	煤炭开采和洗选业	02	60497.9	14908.3	5222.7	2578.2	5395.21	62241.1	10400.8	4631.33	13114.7	23501.4	27291.1	203838	182851	45665.8	2008.92	31484.6	63136.1	1783.75	1792.02	3861.74	5.26097	0	206394	8778.55	8987.02	36134.1	86191.9	1275.94	13820.2	96400.5	56749.4	6371.39	200.596	84632.8	5.80506	3970.84	4721.82	2606.61	21007.3	3089.29	1419.18	5902.35	1.41487e+06	51285.1	39917.9	91203	0
	石油和天然气开采业	03	2804.76	118.218	17675.5	238.349	388.265	375.507	77.6889	34.4836	874.697	105.576	415923	138386	11474.5	1883.95	15.9952	337.335	6502.65	386.484	10.1812	325.841	5.11276	0	1604.66	5439.59	68.8902	115.086	3353.98	6.14158	319.796	748.626	160.446	49.4157	1.55622	657.417	0.0451309	30.6858	36.6889	18.2066	162.557	23.9158	11.0106	45.5099	610799	47155.5	24264.4	71419.9	0
	金属矿采选业	04	5.54744	0.204751	6.58387	971.569	0.0974266	77.3992	0.315336	0.172301	10.9385	0.301507	8.24143	422.625	1094.45	9698.16	0.0519907	158.069	156.365	366.542	124.039	38.8061	0.000194909	0	8.01837	0.0203129	0.343228	0.574892	4888.09	0.0306347	0.535725	3.73994	0.801375	0.246802	0.00777282	3.28446	0.000225513	0.153142	0.183309	0.0909705	0.81149	0.1194	0.0549951	0.227019	18047.8	0	0	0	0
	非金属矿采选业	05	252.766	221.641	17.2123	109.185	11225.9	7421.72	27.4334	12.4303	38.5442	355.558	204.926	5748.04	118752	2351.15	18.1606	2377.12	4913.73	6.7226	2526.71	6.66582	0.155953	0	326.183	0.981608	19.7826	199907	470.221	1.55865	22.9616	157.265	34.685	10.7533	0.336195	137.066	0.00918645	42.3906	27.2555	70.0454	419.3	138.769	94.0792	3267.74	361736	0	0	0	0
	食品制造及烟草加工业	06	446515	6.13978e-07	5.95005e-07	0.1075	2.91687e-07	1.41005e+06	12.092	5.16425e-07	6751.74	110.191	0.00437469	8169.7	0.000791242	119.506	1.79684	95.1717	4.63359e-06	1.87583e-07	55.8827	0.240184	0.0263552	0	2.39197e-05	7.4856e-08	1.24326e-06	1.75509e-06	379.359	1.03163e-07	1.64217e-06	19737.6	261791	7.63132e-07	2.39411e-08	172.82	6.73209e-10	4.98522e-07	5.51773e-07	2.72746e-07	2.59281e-06	3.79123e-07	1.69234e-07	7.62017e-07	2.15396e+06	581067	251487	832553	0
	纺织业	07	96854.7	145.566	60.7667	30.1665	818.785	1077.48	67797.6	65100.6	2080.1	1100.79	9.28735	6153.81	3913.06	61.9822	10.1737	197.224	13854.9	124.137	5.67819	16.7043	0.00709055	0	23.3478	5.84911	14.5093	12.868	1147.16	891.053	4.27257	825.632	2380.96	240.434	0.0690593	17.5865	0.000686134	3.01277	0.838147	0.349321	12.9583	1.76039	0.478999	5.88297	265002	62879.8	34471.8	97351.6	0
	服装皮革羽绒及其制品业	08	5222.41	693.226	631.192	238.231	285.746	5545.95	1088.5	25770	859.87	615.982	316.313	3942.02	27715.3	1683.53	244.27	1602.52	8973.25	174.002	126.116	4370.08	74.3425	0	1264.35	56.938	193.42	6957.84	3231.91	12.3084	2390.23	72182.1	2396.48	1229.4	1.70433	720.603	1.83427	50.6144	32.043	1025.75	420.657	531.833	59.9125	89.6398	183022	1.1665e+06	364373	1.53088e+06	0
	木材加工及家具制造业	09	19788.9	6143.77	54.4619	334.013	71.462	32267.7	251.286	345.821	65809.5	952.587	106.896	6740.92	79896.4	845.806	3279.22	3419.35	17335.8	382.732	358.851	340.722	0.0370728	0	488.636	20.4021	210.133	165016	19985.5	123.945	1667.46	4137.63	2063.85	6876.28	1241.91	312.52	0.0141556	676.273	369.448	1200.28	7068.88	2426.52	1658.5	58699.6	512970	33879.6	30085	63964.6	0
	造纸印刷及文教用品制造业	10	10878.5	713.959	558.106	146.284	123.221	64145.7	2071.49	537.556	1444.24	58338.2	455.968	30773.8	46572.3	1174.89	756.643	2114.73	10071.6	1410.2	1072.87	1934.58	36.9444	0	1294.51	99.3749	479.125	19868.1	18470.7	305.064	5679.77	73948.8	2081.63	62575	7664.53	107117	80.3469	1892	10495.3	1775.38	19883.9	3350.47	38190.5	6639.25	617223	119734	18144.7	137879	0
	石油加工、炼焦及核燃料加工业	11	145120	2107.06	17612.2	5583.14	665.857	8690.28	3694.34	338.381	2851.36	2305.35	273838	82312.9	154593	79469.4	789.127	10671.4	26198.5	1242.31	705.797	547.365	1.39935	0	2524.88	958.339	379.268	54241.5	475383	1778.21	530.49	43468.3	561.839	21583.6	32875.4	18985.2	1.10308	1960.16	6671.18	4462.56	11495	4947.63	2878.52	191131	1.69615e+06	5466.66	1591.29	7057.95	0
	化学工业	12	674203	7739.36	1400.5	2197.43	7014.34	196341	100115	4300.81	26142.6	35408.3	8994.85	687294	293518	23295.1	9538.29	29024	933702	18758.7	5855.56	9148.26	147.401	0	4357.27	153.813	7947.94	141130	10192.4	644.667	1865.99	26432.8	7699.19	7947.58	3531.92	6779.89	0.139486	2083.7	11470.2	14049	12344.3	48460.5	2097.08	51967.2	3.43529e+06	437509	96030.2	533540	0
	非金属矿物制品业	13	64688.7	1236.17	376.818	592.68	188.422	135816	663.381	312.377	1143.21	1243.84	386.26	15537.2	400792	43444.9	917.079	3671.84	107659	1515.77	898.588	3109.62	3.82975	0	1791.96	74.5283	304.836	1.48356e+06	3633.82	796.52	165.531	3455.03	13308.8	83.1216	15905.6	4775.01	0.0508959	568.339	321.451	950.073	5704.41	1916.78	1301.54	45726.5	2.36855e+06	73815	164513	238328	0
	金属冶炼及压延加工业	14	22422.5	9832.76	1435.78	2048.87	594.236	6125.87	1673.34	241.848	1437.14	20246.4	1693.58	16744.4	89355.2	479183	96165.9	282054	1.08299e+06	92490.2	10611.1	31814.7	295.808	0	1995.51	38.1056	301.685	552681	3381.67	19.2337	176.749	1124.32	276.93	87.9326	9967.87	945.826	0.0565949	114.257	70.1598	90.2996	753.289	185.633	110.496	3396.35	2.82518e+06	0	0	0	0
	金属制品业	15	10788.7	6272	934.645	1069.06	5931.38	34198.9	2425.76	785.257	10910.5	2530.59	936.772	32239.8	30293	7537.34	6934.43	53246.2	99655.4	27128.3	2585.14	4723.35	2.33709	0	4781.66	147.885	1477.66	628554	6190.36	633.774	1794.42	36510.3	2241.46	3368.27	119349	3344.98	0.137261	535.445	251.47	444.783	3684.71	973.433	591.947	19415	1.17542e+06	21117.2	6686.02	27803.2	0
	通用、专用设备制造业	16	57875.5	12777.2	3889.07	2275.78	4778.99	27459.4	5790.6	1069.46	5088.6	5705.26	5281.61	33945.3	69837.7	22112.3	3183.2	76877.7	234357	3471.56	607.175	3706.05	2.99962	0	15878.8	563.868	4959.92	93767.5	9652.65	2373.67	4343.09	27188.1	3515.95	10340.5	32.644	9046.03	0.455925	6653.75	498.778	583.267	5727.29	145434	393.339	8616.51	929662	4219.85	7516.28	11736.1	0
	交通运输设备制造业	17	12217.5	1538.48	923.202	494.37	272.297	6517	482.272	158.61	558.273	1018.87	429.585	2467.22	36650.2	3068.85	5166.52	17051.6	2.15442e+06	359.115	117.136	224.504	0.291489	0	1827.62	155.822	578.921	49449.4	94429.7	436.602	1840.25	151590	362.067	12699.5	129.096	1522.61	0.0524939	200.146	9772.88	156.481	1341.09	346.178	282.667	6757.79	2.57801e+06	139822	73094.3	212916	0
	电气、机械及器材制造业	18	16205.2	3770.14	836.889	603.207	658.516	13267.7	1423.06	372.154	1460.04	1759.95	1355.21	13561.5	89722.1	4736.73	567.506	20975.7	478658	42133.1	45171.5	2466.6	1.01118	0	5240.42	342.337	2284.49	111081	12080.7	411.968	16033.1	56377.3	1372.87	4707.26	12.1597	3370	0.151881	873.247	380.388	794.395	6302.87	1745.07	1083.19	36403.7	1.0006e+06	70085.6	39720.7	109806	0
	通信设备、计算机及其他电子设备制造业	19	1161.31	311.187	150.769	119.025	47.0724	2029.59	210.664	73.9256	302.812	263.39	459.827	5268.61	2933.46	970.475	100.074	2672.03	22901.7	1687.18	26642.1	2202.12	0.879202	0	1725.36	87.8212	915.189	1280.37	891.138	175.535	48392.7	50683.2	595.167	3532.1	108.623	1619.27	0.0503612	250.584	2827.63	187.963	1463.62	333.387	197.174	5741.2	191516	222151	55254.5	277406	0
	仪器仪表及文化办公用机械制造业	20	5289.35	1257.96	515.537	336.346	231.265	6206.14	506.227	255.69	435.35	820.95	1305.7	13765.5	26303	2981.38	308.328	8550.21	41783.3	827.097	594.447	12055.3	1.88938	0	4104.59	378.178	2333.6	29308.9	2305.69	1281.33	29130.1	5382.36	1184.05	5018.23	4832.76	10705.6	15.3258	672.631	19217.5	604.714	4332.13	648.274	619.826	6944.18	253351	11972.6	9593.07	21565.7	0
	其他制造业	21	1274.95	2486.83	248.687	116.771	376.764	119979	911.581	15.0591	782.39	29.9389	8.74694	367.5	12458.7	806.879	4.65426	1107.96	13952	32.9702	58.1912	15.6946	0.93144	0	116.391	10.8971	22.5691	8531.98	2030.15	1.38879	11.3076	104.654	17.9343	1683.65	21.6638	58.1199	0.00331184	5.56443	3.05708	1.4304	25.5721	3.57221	1.21338	10.0931	167697	55600.9	10663.9	66264.8	0
	废品废料	22	24.9325	3.78102	2.28932e-05	1.41368e-05	1.02077e-05	8395.9	7.86704	1.93583e-05	45.4787	6634.77	0.000212485	1299.17	5595.02	66685	386.885	2356.55	459.394	9.8672e-06	2.11207	216.759	34.5812	0	0.000642815	0.00235976	0.000527396	0.00013751	562.55	2.92906e-05	0.000143319	0.000740126	0.000243365	8.10644e-05	2.34096e-06	0.000560162	1.91699e-08	0.000107253	2.59582e-05	1.0417e-05	0.000457096	6.18442e-05	1.62072e-05	0.000211417	92710.7	0	0	0	0
	电力、热力的生产和供应业	23	79716.2	26324.7	17329.1	14658.9	6072.63	151510	30414.6	17669.6	19456	25211.3	18810.4	219144	175084	108015	3669.55	27725.5	138992	5220.35	6740.39	2428.81	9.86164	0	124688	1965.43	16055.1	29068.9	69213	1551.1	14324.9	103619	51530.9	5994.9	235.517	79676.7	13.8743	5504.76	1281.88	3905.45	25092.6	7058.17	3761.8	5129.35	1.64388e+06	161664	52095.1	213759	0
	燃气生产和供应业	24	60.3797	0.188008	0.182204	8.78679	0.0894588	1713.23	52.313	0.158211	120.328	0.276852	2793.76	2519.7	30664.6	37634.3	2.51678	3131.94	1336.11	17.1633	0.0467076	0.0286564	0.000179024	0	7.36244	10006	0.315593	0.527944	2924	83.2394	0.491989	3.43438	381.906	0.226667	0.00713849	3.01604	0.000207066	0.140699	0.168323	0.0835315	0.745453	0.109679	0.0505068	0.208619	93468.1	43839.4	5470.43	49309.9	0
	水的生产和供应业	25	2078.55	782.435	512.479	819.11	133.618	12968	1890.78	445.787	527.444	766.435	872.368	10635.4	11071.2	19834.3	745.553	2267.87	10917.7	314.047	446.053	645.664	2.45003	0	5331.15	55.7599	3937.41	3431.01	2755.99	978.37	1980.69	9173.02	8402.25	1092.8	38.2287	5470.59	0.109394	2464.63	71.8195	182.482	8774.63	2318.03	508.003	3144.15	138788	41470.9	4239.95	45710.9	0
	建筑业	26	21795.2	26.9561	14.117	147.4	31.8457	1592.24	55.6658	17.2843	217.446	139.309	126.157	1812.91	121671	491.413	27.926	646.654	11690.4	36.896	85.8102	150.563	0.0181704	0	550.105	4.40385	59.585	46.0317	15231.9	726.682	9985.54	44196.1	67.892	34766.5	7182.62	144252	0.0155501	438.014	1965.31	802.167	4664.62	1611.6	2233.92	39104.6	468667	0	0	0	0
	交通运输及仓储业	27	74745.7	3880.38	2071.78	2110.41	9707.99	170018	6897.57	1825.29	15424	7099.19	3084.2	54768.9	113978	14068	5398.57	18117.8	65991.3	7213.66	4622.69	3939.38	66.6087	0	3931.87	132.215	1880.75	69764.3	107208	2892.35	7364.47	120239	3443.77	12867.3	254.904	25754.9	9588.5	1232.4	14749.2	1741.94	8745.62	1195.66	1104.93	880.226	980002	146955	69884.7	216840	0
	邮政业	28	2203.64	201.807	130.16	61.7891	532.215	2744.07	272.415	244.473	918.265	427.22	109.211	4438.59	8117.18	424.275	280.248	1341.88	2853.84	300.333	266.975	438.593	16.5136	0	439.075	20.9995	110.873	1185.49	932.285	948.57	1721.53	7296.02	91.3163	6018.15	0.742054	309.551	0.0125497	142	408.031	27.5945	728.887	102.864	271.884	76.8489	47156.4	3346.78	15373.5	18720.3	0
	信息传输、计算机服务和软件业	29	5710.33	755.455	975.389	196.679	630.946	12169.6	770.056	637.19	1701.8	805.186	593.427	8836.24	33179.7	2178.38	623.031	3081.68	9410.53	784.329	996.268	757.818	24.0734	0	1520.07	162.419	666.08	15299	11727.6	1535.07	93063.1	45495.3	4335.83	40975.2	19728.3	23804.1	238.641	4238.91	12021.4	2035.63	20970.8	2600.47	1732.81	144885	531854	292108	32830.2	324938	0
	批发和零售贸易业	30	144448	1598.49	3587.5	2418.83	656.796	363820	42241	17055.6	8694.1	41145.6	55867.1	78858.1	72090.5	100427	1425.52	12687.4	80298.6	7411.65	8290.88	4627.24	70.7644	0	2485.36	540.245	1481.25	49943.5	105073	13691.1	72085.5	64440.9	190846	20215.1	9531.36	10120.4	8.05349	765.674	6772.1	1860.28	5496.83	51762	7497.83	30306.6	1.69264e+06	1.21755e+06	501210	1.71876e+06	0
	住宿和餐饮业	31	19775	2233.98	1042.74	338.731	1330.34	25788.5	2246.97	1321.81	2822.19	2251.28	1628.44	56562.8	119308	4061.46	1595.48	10378.8	17770.7	2655.35	4474.29	1913.37	35.034	0	2649.84	178.638	921.166	19967.6	16991	817.582	6321.37	141360	1921.51	6652.81	40503.4	35045.2	11189.8	2469.84	5719.02	2719.15	8990.83	1996.03	1074.32	411.298	587436	284039	87867.8	371907	0
	金融保险业	32	13180.5	1850	4093.31	149.119	244.571	24568.1	2735.78	615.52	2113.32	1245.69	6616.8	30453.6	50443.1	2415.34	796.379	4387.13	34351.2	944.013	1333.13	379.264	0.222616	0	7593.25	547.265	1788.63	19864	48626.3	632.04	8924.94	189220	1187.44	11050.8	4559.36	91124.1	10.4541	590.721	849.993	1753.62	3325.17	914.934	1723.31	46276.7	623479	36378	5930	42308	0
	房地产业	33	144.964	138.875	81.1779	6.81078	165.005	3983.23	661.202	52.3404	165.101	178.988	76.394	924.709	831.417	528.115	1028.14	218.66	1744.85	26.2002	73.4136	325.041	8.23863	0	148.5	9.15815	6.57096	285.285	625.158	74.6051	2282.85	54928.5	4036.23	23970.1	12204.6	60.9556	33.2093	2.87693	3.39971	1.68611	15.1969	2.2337	1.02357	4.28725	110059	456682	6008.28	462690	0
	租赁和商务服务业	34	6987.67	1036.96	2064.72	250.455	558.711	247956	1268.94	311.099	1900.27	1051.71	1544.23	58774.2	45582	4531.05	1144.86	5797.38	54012.3	669.009	6377.43	918.663	1.04166	0	3041.54	91.2432	314.797	115714	28776.4	2057.13	126275	225477	5047.35	29338	155653	22074.8	31.0507	857.497	290.485	881.877	3865.25	1750.81	1002.91	210.967	1.16549e+06	0	177.9	177.9	0
	旅游业	35	3197.6	210.422	100.615	29.4391	41.3826	1426.73	157.053	178.391	257.713	101.125	246.279	1441.86	20110.1	336.408	89.7702	495.403	1090.93	172.19	205.148	116.038	5.82794	0	274.812	22.0691	127.818	1004.17	88.951	7.28001	529.116	1275.6	69.0508	1271.78	0.665217	181.487	10500.9	593.739	189.138	574.813	1494.83	484.255	179.601	58.6545	48939.1	20517.2	993.28	21510.5	0
	科学研究事业	36	1478.14	32.0263	615.73	62.8127	27.2036	51591.9	113.612	20.7277	1001.76	164.103	386.925	7512.93	764.618	627.562	109.583	2436.62	172835	264.299	1465	601.145	0.0238375	0	957.384	6.26575	45.2285	22505.2	238.631	76.1613	64.8177	681.041	97.2051	29.9886	3.41406	394.683	0.0269352	24439.6	7748.48	31240.8	169309	16875.2	69258.8	1344.49	587429	0	0	0	95792
	综合技术服务业	37	14454.7	40.7905	42.9696	12.7221	12.4698	1007.52	66.3438	624.37	190.01	175.927	722.627	3113.32	588.166	400.418	26.7066	566.475	1732.15	28.7319	93.0565	72.7347	0.0195594	0	375.188	2.2074	94.4606	16573.5	2107.98	5.64214	40.8092	3685.54	65.5901	21.159	177.231	200.242	0.0107231	945.742	198.18	208.561	99.4576	51.1365	4.42372	56.7136	48886	0	0	0	40231
	其他社会服务业	38	10047.4	2545.4	1088.72	971.253	774.997	9057.17	1131.94	583.485	3721.83	1588.52	4133.68	23918.9	24942.3	8132.36	1271.87	3848.11	5020.25	693.172	328.206	1304.75	1.88968	0	13263.4	327.958	1898.87	4922.5	15219.7	333.719	24030.6	184341	13690.3	13776.2	74.0603	42976.1	421.483	751.614	578.75	33118.6	5224.28	1532.81	1103.07	23683.8	486375	90960.8	36771.8	127733	46067
	教育事业	39	9541.84	878.025	219.282	172.911	207.946	1083.52	301.018	328.17	279.119	278.086	386.499	2334.39	1879.91	867.095	111.322	700.951	3900.86	165.05	574.534	176.995	0.0556143	0	681.048	103.506	322.491	3970.75	8023.6	18.3491	1948.47	27003.3	1516.95	8305.82	4545.08	3068.74	0.0197944	1554.28	2548.39	548.184	4688.48	2795.37	89.6191	260.152	96380.2	452251	42992.5	495244	660525
	卫生、社会保障和社会福利业	40	8420.9	1827.4	85.1833	85.9667	30.735	1350.97	26023.2	53.3076	289.733	123.183	52.6439	509.801	524.054	304.879	4.97503	222.428	715.584	5.33742	1.17184	2725.85	0.00713833	0	134.506	1.73115	34.8124	14.9574	13832.5	2.07361	14.8205	88.3282	23.8539	2539.9	915.563	72.35	0.00384632	3667.15	2311.3	265.629	7812.46	2718.07	768.989	15.0386	78591.3	246982	68906.6	315889	333763
	文化、体育和娱乐业	41	7909.4	800.362	284.087	102.3	303.355	5832.85	382.075	489.376	757.076	674.149	561.732	26507.6	46521.6	904.416	363.572	1902.89	3089.97	695.209	516.4	466.311	15.9718	0	726.821	60.0203	328.203	11662.6	641.841	18.7253	3095.6	59018.1	286.587	3806.09	1.72551	938.099	7.94486	112338	2900.91	3413.8	14214.7	33345.8	2996.67	480.458	349364	77309.2	16238	93547.2	286748
	公共管理和社会组织	42	0	0	0	0	0	0	0	0	0	0	0	0	0	0	0	0	0	0	0	0	0	0	0	0	0	42572.6	2184.52	15.4664	0	0	0	2490.36	1812.46	0	0	0	0	956.114	66.4114	3.65402	25.0049	0	50126.6	0	0	0	1569205
	中间投入合计	TII	3.2345e+06	122238	86905.7	42709.7	60979.3	4.27356e+06	351023	149072	303891	274242	837924	1.93717e+06	2.56228e+06	1.10414e+06	149115	650304	5.94049e+06	222084	136815	103639	929.215	0	424938	31551.8	61570.4	4.0753e+06	1.63167e+06	37635.7	502270	1952300	879894	373600	453300	741329	32149.7	183589	133731	115265	395771	343682	146332	747100	3.5807e+07	7.4612e+06	2.96656e+06	1.04278e+07	3253964
增加值	劳动者报酬	VA001	4.06637e+06	236643	176461	55266.5	32442.5	427179	66966	85434.4	103185	67312.8	55932.5	488268	1.32349e+06	184932	46817.1	236238	790224	41088.9	98162.5	55430.4	94.8482	0	304370	17943.6	16599.5	855500	430660	51398	129501	1591900	355388	192600	63800	181875	4189.31	171622	127593	81151.1	476231	234196	129104	747200	1.48008e+07
	生产税净额	VA002	183689	9430.63	935.428	3307.53	7016.82	169117	3559.87	4239.82	8339.24	6732.87	73270.2	57471.8	210476	5903.87	4460.32	20063.4	32833.6	5347.99	2357.32	2756.54	5.8044	0	11019.1	220.779	887.894	210600	53426.5	5069.51	32633.4	124500	25495	98500	86900	67945.8	287.87	16320	10824.3	21869.1	2550	15400	16439.5	8400	1.6206e+06
	固定资产折旧	VA003	316852	19736.7	9196.74	11076.6	8169.06	384863	32280.4	7943.08	28058.8	19165.2	24521	302634	294790	67655	8946.08	45516.5	284339	16911.6	10074.3	6902.39	23.0421	0	255268	7233.58	14807.6	232500	248700	10586.8	189849	269800	98608.9	76800	392500	25299.6	131.3	15722	37024.4	9004.52	52465	49800	51970.6	124800	4.06253e+06
	营业盈余	VA004	-160643	-31569.9	164534	30733	1155.74	103485	77482.1	8213.77	93766.4	55810.2	335415	1.10332e+06	-3.3141e+06	156323	27072.9	45296.9	1.00735e+06	39810.8	127971	-401.425	46.4247	316605	176626	-3336.92	24600.7	449800	196425	1343	45209.7	384600	107704	-131600	57000	103990	3565.82	12006	12422	28148.8	8573	36500	29551.8	18900	1.74971e+06
	增加值合计	TVA	4.40627e+06	234241	351127	100384	48784.1	1.08464e+06	180288	105831	233350	149021	489139	1.95169e+06	-1.48534e+06	414814	87296.5	347115	2.11475e+06	103159	238565	64688	170.119	316605	747283	22061	56895.7	1748400	929212	68397.3	397193	2370800	587195	236300	600200	379111	8174.3	215670	187863	140174	539819	335896	227066	899300	2.22336e+07
总 投 入		TI	7.64077e+06	356478	438033	143093	109763	5.35821e+06	531312	254903	537241	423263	1.32706e+06	3.88887e+06	1.07694e+06	1.51896e+06	236412	997419	8.05524e+06	325244	375380	168327	1099.33	316605	1.17222e+06	53612.8	118466	5.8237e+06	2.56088e+06	106033	899462	4323100	1.46709e+06	609900	1053500	1.12044e+06	40324	399259	321594	255438	935590	679578	373398	1646400	5.80406e+07
[truncated: 7 more columns]
