# Supplementary material for: Editorial Note: Measurement and driving factors of carbon productivity in China’s provinces: From the perspective of embodied carbon emissions
Source: PLoS One. 2025 Dec 15;20(12):e0338756. doi: 10.1371/journal.pone.0338756 (PMC12704855; doi:10.1371/journal.pone.0338756)
Supplement: S1 File — (ZIP) [file pone.0338756.s001.zip › Input-Output Tables of China's Provinces/Input-Output Tables of Various Provinces in 2002/8Θ╗æΘ╛Öμ▒ƒ.xls]

## Sheet: Sheet1
黑龙江2002年投入产出表
(按当年生产者价格计算)
产出 投入		代码	农林牧渔业	煤炭开采和洗选业	石油和天然气开采业	金属矿采选业	非金属矿采选业	食品制造 及烟草加工业	纺织业	服装皮革羽绒 及其制品业	木材加工 及家具制造业	造纸印刷 及文教用品制造业	石油加工、炼焦 及核燃料加工业	化学工业	非金属矿物制品业	金属冶炼 及压延加工业	金属制品业	通用、专用设备 制造业	交通运输设备 制造业	电气、机械 及器材制造业	通信设备、计算机及 其他电子设备制造业	仪器仪表及 文化办公用机械制造业	其他制造业	废品废料	电力、热力的生产 和供应业	燃气生产和供应业	水的生产和供应业	建筑业	交通运输及仓储业	邮政业	信息传输、计算机服务 和软件业	批发和零售贸易业	住宿和餐饮业	金融保险业	房地产业	租赁和商务服务业	旅游业	科学研究事业	综合技术服务业	其他社会服务业	教育事业	卫生、社会保障 和社会福利业	文化、体育和娱乐业	公共管理和社会组织	中间使用合计	最终消费
																																														居民消费			政府消费
																																														农村居民消费	城镇居民消费	小计
部门名称		-	01	02	03	04	05	06	07	08	09	10	11	12	13	14	15	16	17	18	19	20	21	22	23	24	25	26	27	28	29	30	31	32	33	34	35	36	37	38	39	40	41	42	TIU	FU101	FU102	THC	FU103
中间投入	农林牧渔业	01	1.00794e+06	2812.9	0	234.1	1053.72	2.27001e+06	44850.4	0	302992	14061.8	35.18	34276.4	2426.34	587.77	0	658.2	73.63	0	0	282.16	0	0	14841.7	1391.47	1.38	12213.3	1424.25	0	0	810.12	298714	0	0	9.77	0	0	618.82	7201.68	0	0	1265	0	4.02078e+06	851812	1.12478e+06	1.9766e+06	163496
	煤炭开采和洗选业	02	28381.9	112393	456.64	2779.84	2141.55	66105.9	6983.25	354.15	9808.17	17074.1	47342.1	49499.1	61673.8	39118.5	5008.66	22516.1	4071.77	1247.21	29.18	772.11	15834.4	0	528546	11407.4	911	31523	22406.3	1881.31	0	0	10949.9	0	5818.42	4541.22	147.03	0	614.54	2381.29	0	0	129.4	0	1.11485e+06	31740.1	71623.8	103364	0
	石油和天然气开采业	03	0	0	0	0	0	70.54	3.68	0	779.97	48.97	1.45912e+06	259283	0	85.03	1.23	13.72	165.94	0.96	0.01	0	0	0	38547.4	22342.7	0	0	39.87	0	0	0	1004.93	0	0	0	0	0	0	0	0	0	0	0	1.78151e+06	0	0	0	0
	金属矿采选业	04	0	1424.55	0	2345.16	0	7921.61	1.68	0	2.02	597.28	15.18	290.42	60117.9	138565	0.36	15604.9	32.75	0.02	0.13	0	0	0	490.13	0	24.31	0	0	0	0	0	0	0	0	0	0	0	0	0	0	0	0	0	227434	0	0	0	0
	非金属矿采选业	05	7856.14	220.51	0	85.81	33299.3	25768.1	84.18	4.79	2918.35	1339.83	587.48	17230	276052	9514.6	513.26	20612.3	300.08	261.52	2.79	20.8	1365.03	0	280.77	27.2	120.04	124157	4220.96	0	0	0	0	0	18203.9	0	0	54.55	67.69	295.71	710.44	288.6	69.81	1377.41	547911	0	0	0	0
	食品制造及烟草加工业	06	609229	0	0	0	0	959471	131.7	8839.92	50.51	527.67	1.98	27567.6	337.03	2.09	113.79	400.84	6.31	119.82	0.23	9.29	6377.09	0	6.04	0	0	0	23906.3	0	0	5796.09	422715	0	0	10.66	0	0	0.25	1665.57	0	0	24276.8	0	2.09156e+06	742285	2.33553e+06	3.07781e+06	0
	纺织业	07	18384	1180.7	10631.8	153.83	84.61	9145.48	187835	249108	5286.84	1725.19	201.26	19550.2	3004.26	170.81	4152.79	3709.3	936	511.22	15.17	903.38	13.2	0	983.99	15.35	59.59	3.9	3321.18	179.46	0.58	1782.33	10026.7	681.31	139.32	802.28	0	0	661.34	2565.57	0	0	0	0	537926	27210.7	110669	137879	0
	服装皮革羽绒及其制品业	08	46176.3	2047.8	7921.39	529.2	1201.2	3994.54	925.76	42003.8	3171.93	13818.1	1697.76	7184.31	2435.43	2263.51	1738.99	4713.45	2234.94	875.48	132.75	443.56	416.57	0	6170.17	176.06	889.21	6587.7	4846.58	1460.85	2212	15586.6	3416.65	1533.93	5385.97	915.23	80.85	0.35	598.33	943.65	413.75	852.86	346.83	537.68	198882	188519	1.15296e+06	1.34148e+06	0
	木材加工及家具制造业	09	88154	27981.5	1141.3	661.38	3178.37	15204.8	532.65	711.11	237593	64364.9	930.39	15183	6879.59	2119.65	1362.11	8881.7	4978.03	2745.8	296.68	43279.6	365.3	0	4268.73	372.29	979.19	163418	7271.31	1472.94	5457.26	3076.66	4963.63	18573.6	6565.1	1408.96	0.86	976.63	2597.3	7760.5	12719.6	5166.91	1250.06	24658.9	799502	32495.9	238079	270575	0
	造纸印刷及文教用品制造业	10	14218	1481.64	1040.46	257.3	1244.42	225577	5239.11	5683.58	24027.2	300416	1144.55	62430.3	4667.32	889.68	4332.72	14600.1	3018.97	4960.02	1077.81	15688.2	147.48	0	3679.35	271.85	770.04	30624.7	11973.4	4187.86	11452.7	9135.84	11085.1	126959	16883.5	60332.7	136.3	2523.2	8403.26	11256.6	27131.7	3143.55	15571.7	40703.4	1.08837e+06	24830.2	169020	193850	0
	石油加工、炼焦及核燃料加工业	11	180620	20526	31257.9	8515.53	25003.8	22656.8	2418.79	3279.35	14934.9	7722.07	887561	184785	84371.2	48925.2	6602.28	16329.9	6274.03	6286.67	390.72	1098.96	351.51	0	31048.8	83995.3	1209.22	321871	363347	10210	8709.81	14971.2	41218	58238.7	47785.2	26546.6	388.67	2593.46	11898.3	28312.6	17361	5623.23	3452.32	94496.7	2.73319e+06	0	3043.13	3043.13	0
	化学工业	12	640522	39380.7	25043.4	15298.3	9359.1	382678	73877.2	34163.8	150368	102281	85091	1.39932e+06	96847.9	15291.5	125269	58046.6	80285.2	55987.6	6888.76	13794.5	566.96	0	21386.7	4423.53	37812	379208	31792.6	1405.94	7373.45	6255.87	17900.7	34541	46931.6	33376.5	48.63	1613.38	87977.3	25262	11540.8	100985	1489.83	92043.4	4.35373e+06	152729	558797	711527	0
	非金属矿物制品业	13	48287.3	7302.92	4925.83	1218.71	6934.81	54728.2	1468.4	600.14	5768.88	3326.3	2611.34	45920.2	139577	17511.7	4647.12	25488	8708.33	14042	564.02	2028.6	454.77	0	9844.42	631.16	2097.34	1.20337e+06	12510	4253.94	0	1126.99	7440.66	0	37140.2	1333.04	0.27	607.64	1477.95	37922.1	7913.85	3214.73	3251.45	15342.2	1.74559e+06	73615.7	181116	254732	0
	金属冶炼及压延加工业	14	12204.3	26462.4	6231.82	4983.89	10824.6	6388.92	1480.79	1079.62	144720	5063.65	2172.21	48695.7	79485	217490	589949	762205	191767	153248	11351.7	63870	150.13	0	12597.4	132.65	6228.28	990404	29591.9	0	0	60.98	82.52	0	31436	5211.44	0	54.53	95.74	317.19	710.24	288.51	69.78	1377.01	3.41848e+06	5027.08	0	5027.08	0
	金属制品业	15	72490.4	27469.8	8360.32	3861.5	2573.37	111395	2802.27	3137.68	39052.3	4135.81	5746.07	65420.7	9460.58	5336.76	243121	154368	47865.1	43102.6	3584.13	14949.7	602.74	0	36125.6	1491.79	1937.75	582024	8797.78	737.79	2220.44	17568.3	6335.92	3476.47	16407.4	1629.09	0.9	297.3	373.66	10210.2	3872.12	1572.92	380.53	7506.73	1.5718e+06	13244.9	82104.6	95349.5	0
	通用、专用设备制造业	16	123739	46189.6	97108.6	6420.89	24024.3	28051.5	11751.4	2987.87	10249	13636.8	19767.3	51085.3	34545.1	21481.7	15955.1	321260	106220	25383.7	5125.64	3765.53	384.12	0	72349.9	3318.82	4962.02	226274	34047.8	3862.58	3043.26	7236.09	2460.33	12601	36979.8	5389.7	0	106.79	386.85	1567.47	7534.82	179914	315.87	4193.44	1.57568e+06	20154.5	0	20154.5	0
	交通运输设备制造业	17	15635.9	14166.1	18051.1	2004.32	777.06	6220.55	521.23	702.17	2254.42	3253.76	2718.99	4536.7	5484.5	2612.86	937.82	15347.5	711575	2056.95	98.88	1028.72	188.52	0	11564.9	1734.52	848.37	47646.8	318949	302.85	7172.27	595938	3861.39	24908.8	10667.1	32420.5	4.41	107.61	1074.94	6063.53	1401.28	569.27	1520.57	2716.88	1.87965e+06	54482.1	24790.5	79272.5	0
	电气、机械及器材制造业	18	43667.6	25079.2	17955.2	1621.41	4882.5	10243.9	1695.34	1274.27	4269.58	4974.57	8722.75	22477.7	6286.19	5090.06	3375.24	124774	39089.7	92255.6	1687.25	16945.7	194.6	0	44383.6	456.4	1677.89	281310	13231.1	150.15	38147.6	9591.78	4754.03	16642.2	44914.8	2817.03	0.39	589.29	1679.31	4242.24	7674.78	3117.63	754.28	14879	927576	61168.9	157004	218173	0
	通信设备、计算机及其他电子设备制造业	19	20882.5	3349.09	4355.34	236.17	161.36	1841.67	241.42	348.19	692.31	903.38	3405.09	7402.11	959.63	306.09	432.99	18255.2	5392.97	17280.9	110704	29010.1	37.49	0	9328.32	414.02	455.26	2090.05	5254.65	360.25	122731	9711.51	2106.88	16383.7	1679.73	5513.98	4.42	314.05	867.36	3826.23	1845.46	596.66	143.6	4675.28	414500	79760	222580	302340	0
	仪器仪表及文化办公用机械制造业	20	4926.26	4812.38	22495.2	518.73	1049.72	4990.6	570.89	902.36	1634.18	2587.77	10310	21268.4	3187.4	1770.62	563.51	75431.1	16293.5	4812.39	362.83	30382.1	116.39	0	17844.9	1053.28	1031.06	43541.7	8308.64	2233.92	15926.4	389.78	121.13	14360	3342.68	1842.95	0.37	313.52	4685.35	125415	4151.95	100696	1842.87	5498.92	561587	11031.7	42145.5	53177.2	0
	其他制造业	21	563.89	2774.23	154.18	823.78	2816.59	19040.3	517.91	16598	813.16	2621.03	188.57	14317.1	16512.8	83.71	435.13	6480.26	1073.56	754.68	8.33	236.14	8841.68	0	1076.6	104.7	94.79	3526.54	1794.85	0	0	7.85	3154.38	4049.47	804.44	1225.16	0	0	11	0	0	0	0	0	111505	13480.3	0	13480.3	0
	废品废料	22	9804.76	0.98	0	8.89	0	9135.08	70.42	110.75	0.04	7476.6	0.02	139.75	5733.66	97525.9	86612	5890.18	200.08	0.13	0	3.31	6972.26	0	9.31	0	1145.62	0	2362.93	0	0	0	0	0	0	0	0	0	0	0	0	0	0	0	233203	0	0	0	0
	电力、热力的生产和供应业	23	57523.1	106798	499880	18981.4	13854.6	156610	30638.3	11984.7	26982	50976.3	41447.4	153343	111837	119083	24209.5	123362	53488.2	19124.6	3974.36	5103.05	4143.53	0	81340.3	3963.18	78257.8	79354.2	55298.4	8963.26	139419	106043	105826	56372.6	96513.1	43837.7	777.96	3688.51	18152.7	17113.6	51070.9	11189.1	30476.2	30971.3	2.65197e+06	60248.5	322058	382307	0
	燃气生产和供应业	24	161.52	0	0	0	1541.89	2694.35	238.03	0	66.68	2784.41	335.77	2513.37	396.18	22.26	19.29	7860.11	1414.95	308.81	2.59	0	0	0	30.92	18314.4	0	0	3141.08	1798.55	0	0	25787	0	605.53	587.07	0.97	0	33.01	1109.02	0	0	2843.19	0	74610.9	5194.79	146467	151662	0
	水的生产和供应业	25	2464.43	15535.6	90873.5	411.09	2626.88	11866	2484.39	1324.99	1213.1	3869.63	10273	17610.4	2693.66	1923.11	2608.55	10449.4	5945.02	1650.02	339.35	310.33	600.56	0	25471.3	1396.83	341.33	12328.9	6306.24	775.5	11460.5	38989	19212.1	15207.6	8608.67	2285.24	38.44	995.88	3768.62	8095.89	18646.9	4865.61	7380.66	8565.63	381814	4825.05	65033.7	69858.8	0
	建筑业	26	9945.4	587.18	0	47.65	89.91	1709.75	143.37	22.51	424.54	572.54	515.81	1753.51	341.19	239.31	342.39	2204.75	895.49	436.21	29.6	147.11	35.25	0	1104.65	157.14	739.3	0	25446	5358.87	16904.6	47003.3	9998.25	45931.7	245997	5442.15	279.69	349.74	5166.84	40533.9	3983.99	3611.35	4919.21	16237.7	499648	0	24715.5	24715.5	0
	交通运输及仓储业	27	210897	101841	21683	10609.1	24339.4	465363	18287.7	16007.9	46254.2	55904.5	99465.7	146693	83114.4	63365.5	43622	81062.4	74829.1	28408.3	4491.09	14930.2	8481.15	0	164366	11612.1	3852.64	325479	166674	18427.5	13346	60805.7	54810.9	115098	21264.6	37390.7	31717.9	2847.41	12235.3	18561.6	33991.2	4449.98	7229.02	65641.2	2.78945e+06	168083	550600	718683	0
	邮政业	28	9934.21	302.49	113.65	62.15	528.15	3630.88	184	576.77	721.46	2756.24	378.57	1745.17	410.18	105.08	436.24	1834.72	373.56	540.13	151.3	576.42	25.23	0	2277.26	49.66	136.25	13038.2	598.89	4323.74	38517.3	3626.5	1025.1	14023.6	173.64	8834.83	542.49	676.76	8140.3	8017	7438.65	2146.78	4152.16	47617.2	190743	31175.4	18813.8	49989.2	0
	信息传输、计算机服务和软件业	29	27381	7588.08	27758.2	1429.04	4034.87	37147.4	4042.41	5452.82	7358.34	15163.1	8706.81	28771.9	11078.1	3887.53	7021.1	33177	20263.3	8486.56	3395.87	6083.03	1885.25	0	25308.2	1594.33	5514.05	89367.7	78835	7606.45	95765.7	21251.5	13776.3	158507	8387.79	19055.7	2878.78	7913.25	25900.1	21913.6	74785.4	10555.6	15856.1	139185	1.09407e+06	86022.6	506970	592992	0
	批发和零售贸易业	30	162349	66624.6	27513.8	3738.64	9979.07	566897	45815.8	59848.8	43272.7	60760.4	162267	126871	72793.2	36048.6	56115	134403	64664	34757.2	16564.9	19671.8	6182.9	0	134606	10031.7	3014.07	439380	81709.3	8086.59	47990.3	38658.1	126366	40667.5	31582.7	21069.6	100.06	1007.8	9549.45	36124.1	11562.5	44878.5	8023.86	23181.7	2.89473e+06	306954	1.18817e+06	1.49513e+06	0
	住宿和餐饮业	31	37630.2	15789.7	76417.1	2603.37	10867.9	60682.1	6036.39	23615.6	15580.4	18130.6	10089.7	48868.2	17433.3	5174.87	17944	45376.1	14134.6	18254.1	4181.44	8079.53	1184.6	0	56936.6	1938.1	2961.65	159559	77737	1840.52	23285.2	76736.4	9328.83	80814.6	5644.97	38368.8	3303.81	8230.32	20985.3	19907.2	91783.3	12526.8	22706.8	91457.6	1.26413e+06	176599	659678	836277	0
	金融保险业	32	69003.1	20694	20841.3	6179.06	2094.72	54886.6	5833.41	4400.06	14851.4	8686.81	26970.9	46594.5	17489.8	14933.9	10740	45766.2	14055.2	11023.6	4314.75	3778.39	1521.01	0	95803	404.76	2970.55	35837.4	61947.6	4245.44	65972.1	254039	21199.7	12179.3	22576.2	3193.06	4222.9	1140.67	3283.05	5893.91	3974.77	6202.62	22728.4	10721.6	1.04319e+06	43800	394400	438200	0
	房地产业	33	6884.41	9480.91	181.22	196.04	1226.59	17930.6	1409.37	2654.54	15061	4259.22	2792.73	3851.65	2880.48	85.85	3701.98	1067.69	1984.05	317.4	1287.15	99.57	34.93	0	27038.5	56.25	18.94	56052.4	24255.1	5401.26	43510.1	192457	46831.2	128845	67637.2	2657.14	250	6069.75	6657.27	3975.08	11459.9	358.14	654.06	273382	974953	224100	666300	890400	0
	租赁和商务服务业	34	9248	23775.2	31117.6	411.77	375.97	106855	3270.13	1345.65	18694.3	7866.91	9576.61	71044.3	4686.36	796.27	2634.06	18077.8	14831.4	5112.19	1931.54	4968.88	216.85	0	17895.3	428.49	542.49	78967.4	27116.4	7213.26	41382.5	106633	29118.5	71919.6	76985.1	65628.8	12028.7	663.17	1143.56	6950.8	2393.99	2751.56	2229.76	28882.3	917712	6040.14	17742	23782.1	0
	旅游业	35	681.24	1820.68	3.12	3.08	0.88	929.88	59.01	6.31	30.23	625.54	74.34	1307.41	115	372.12	56.34	1037.27	355.98	4384.1	109.4	159.67	0.97	0	1.26	4.77	0.3	3010.33	3.36	0	94.01	0	658.01	446.88	575.85	229.06	1038.28	41.37	53.33	1524.24	95.5	29.86	4542.08	2409.07	26890.1	1208.03	84330.3	85538.3	0
	科学研究事业	36	699.14	15.78	7696.72	8.37	18.73	12289.5	51.03	39.93	690.69	71.74	783.39	2195.05	120.51	100.99	522	5281.58	3561.79	334.07	56.44	116.49	0	0	201.66	14.9	97.18	4016.27	1976.04	25.46	855.99	1306.46	88.44	0	0	0	1567.59	1013.45	2413.14	685.88	17560.1	1071.47	2143.17	14034.1	83725.1	0	0	0	28041.1
	综合技术服务业	37	10329.1	707.27	1140.06	138.83	0	7735.46	111.91	37.77	182.65	202.38	907.32	1422.53	1076.11	822.81	247.1	3635.97	2904.81	346.82	22.15	1772.69	16.85	0	1873.56	0.36	105.37	1393.19	131.88	31.74	254.63	109.53	0	0	5178.17	0	0	26.69	472.76	3418.9	1.48	0.51	139.88	368.98	47268.2	0	0	0	479580
	其他社会服务业	38	10071.5	9742.31	100.24	71.83	138.59	10535.8	549.15	134.75	379.71	1026.51	3598.84	4422.85	11332.2	2440.64	1237.54	5712.69	5208.57	339.28	296.21	122.63	73.69	0	4166.99	1103.03	3753.54	5552.81	12445.8	5385.28	4074.32	84866.7	5607.89	8637.18	9600.17	11939.7	620.27	275.53	10043	4289.12	2758.75	2368.67	2204.12	11496.9	258725	50159.8	157011	207171	461555
	教育事业	39	5526.57	1952.79	473.88	143.72	193.89	2147.11	214.59	30.93	695.68	1301.3	918.35	2741.64	870.66	302.64	432.66	2801.71	2048.58	402.55	114.14	277.58	8	0	1410.32	155.17	933.93	8647.88	6789.83	0	4179.12	5755.45	1481.01	18667.1	6729.46	2436.02	790.51	471.02	814.4	2044.92	3626.29	615.4	552.01	3715.04	93413.8	264550	615546	880096	675362
	卫生、社会保障和社会福利业	40	5436.54	10221.1	1324.77	177.28	3.95	278.65	1069.67	33.22	2000.91	2015.83	126.4	882.45	1861.03	1164.83	44.31	965.84	2029.04	424.68	11.61	16.09	0	0	1015.91	21.21	29.65	8694.09	794.56	0	15.08	118.22	814.51	2177.62	104.47	337.58	44.31	1753.14	17124.6	5944.56	19305.9	1181.26	1359.93	10203.6	101128	89198.3	609249	698447	221507
	文化、体育和娱乐业	41	1741.07	1507.88	554.11	345.08	1731.89	4875.72	1452.72	5489.96	1465.79	2606.55	1107.58	8859.31	2910.14	862.09	2246.01	4316.62	1273.32	2117.67	446.61	816.75	86.08	0	2228.65	286.88	574.69	7458.33	3001.14	0	4327.09	13505.5	3827.68	16631	81.33	2103.3	85.08	8110.68	9852.76	4354.06	25648.8	2480.81	7367.91	16720	175459	15673.3	112371	128045	141056
	公共管理和社会组织	42	367.77	132.56	45.02	10.84	19.05	223.07	25.19	28.02	60.37	110.42	67.73	233.35	84.94	28.5	39	241.39	143.08	45.6	19.61	22.83	4.27	0	121.76	15.02	63.66	768.31	1696.82	218.71	326.41	333	69.79	1486.02	6767.93	838.65	18.67	0.71	960.94	1423.93	11.27	270.04	133.89	575.12	18053.3	0	0	0	4.17581e+06
	中间投入合计	TII	3.63195e+06	762173	1.06485e+06	98127	204277	5.76593e+06	465920	504925	1.15737e+06	811647	2.91978e+06	3.02959e+06	1.24357e+06	878502	1.26934e+06	2.20422e+06	1.51497e+06	562747	184061	305566	67881.4	0	1.50857e+06	185309	167162	5.7787e+06	1.5453e+06	112402	776127	1.75128e+06	1.32814e+06	1.12056e+06	946099	451562	61119.5	55428.2	280840	489090	485081	517584	203773	1.10537e+06	4.75169e+07	3.91742e+06	1.26137e+07	1.65311e+07	6.3464e+06
增加值	劳动者报酬	VA001	3.9828e+06	334348	482351	45417.3	129475	587694	126174	100061	276148	256545	168428	715332	289550	200231	232287	734135	314693	129334	35004.8	89820.6	35979.8	0	615610	26725.9	149189	1.3325e+06	1.31608e+06	74114.7	258907	1.27507e+06	332429	181729	107615	295943	25989.5	40516	184694	236428	730653	416228	164208	1.04199e+06	1.80724e+07
	生产税净额	VA002	363286	121716	1.13542e+06	8188.12	36265.4	744329	52323.6	51205.1	124129	89241.8	112091	336537	120425	100949	97579.6	205274	124918	67558.6	16472.8	23620.9	12471.3	0	277321	2654.44	34865.8	288601	133193	9851.24	71572.2	362686	93586.7	130479	34076.6	39111.4	4221.96	1708.88	5930.84	25112.1	6063.51	3015.69	9131.51	0	5.47718e+06
	固定资产折旧	VA003	160946	65541.3	1.12148e+06	14264.3	14444	232632	23209.3	40482.3	75404.5	112793	135278	346646	81231.5	21433.9	30927.8	132388	68933.5	37165.1	13959.9	12778.4	5822.79	0	439902	20478.7	84914.7	194301	259051	25590.3	499925	319879	63569.6	93628.1	887357	82288.3	7616.16	8123.91	38385.5	78011.5	112175	51383.8	33483.4	145237	6.19306e+06
	营业盈余	VA004	345114	85025	4.93231e+06	-5681.97	108466	407384	-19386.5	25248.5	63723.1	-129573	59874.2	46110.2	-55768.1	16467.6	-24282.1	-257244	21268.9	57193.4	204.58	-37646.8	-7567.12	244775	246269	-7377.01	16294.5	715700	231974	11041.6	71168.3	1.32128e+06	285276	-52196.9	89044.9	61794.3	14253.8	6323.79	14149	106959	12127	31289.7	29004.8	0	9.08039e+06
	增加值合计	TVA	4.85214e+06	606630	7.67155e+06	62187.8	288651	1.97204e+06	182320	216997	539404	329006	475670	1.44463e+06	435438	339082	336512	814553	529814	291251	65642.1	88573	46706.8	244775	1.5791e+06	42481.9	285264	2.5311e+06	1.9403e+06	120598	901573	3.27892e+06	774861	353639	1.11809e+06	479137	52081.4	56672.6	243159	446510	861019	501917	235828	1.18723e+06	3.88231e+07
总 投 入		TI	8.4841e+06	1.3688e+06	8.7364e+06	160315	492928	7.73797e+06	648240	721922	1.69678e+06	1.14065e+06	3.39545e+06	4.47421e+06	1.67901e+06	1.21758e+06	1.60586e+06	3.01877e+06	2.04478e+06	853998	249703	394139	114588	244775	3.08767e+06	227791	452426	8.3098e+06	3.4856e+06	233000	1.6777e+06	5.0302e+06	2.103e+06	1.4742e+06	2.06419e+06	930699	113201	112101	523999	935601	1.3461e+06	1.0195e+06	439601	2.2926e+06	86339949
[truncated: 7 more columns]
