# Supplementary material for: Editorial Note: Measurement and driving factors of carbon productivity in China’s provinces: From the perspective of embodied carbon emissions
Source: PLoS One. 2025 Dec 15;20(12):e0338756. doi: 10.1371/journal.pone.0338756 (PMC12704855; doi:10.1371/journal.pone.0338756)
Supplement: S1 File — (ZIP) [file pone.0338756.s001.zip › Input-Output Tables of China's Provinces/Input-Output Tables of Various Provinces in 2002/9Σ╕èμ╡╖.xls]

## Sheet: Sheet1
上海2002年投入产出表
(按当年生产者价格计算)
产出 投入		代码	农林牧渔业	煤炭开采和洗选业	石油和天然气开采业	金属矿采选业	非金属矿采选业	食品制造 及烟草加工业	纺织业	服装皮革羽绒 及其制品业	木材加工 及家具制造业	造纸印刷 及文教用品制造业	石油加工、炼焦 及核燃料加工业	化学工业	非金属矿物制品业	金属冶炼 及压延加工业	金属制品业	通用、专用设备 制造业	交通运输设备 制造业	电气、机械 及器材制造业	通信设备、计算机及 其他电子设备制造业	仪器仪表及 文化办公用机械制造业	其他制造业	废品废料	电力、热力的生产 和供应业	燃气生产和供应业	水的生产和供应业	建筑业	交通运输及仓储业	邮政业	信息传输、计算机服务 和软件业	批发和零售贸易业	住宿和餐饮业	金融保险业	房地产业	租赁和商务服务业	旅游业	科学研究事业	综合技术服务业	其他社会服务业	教育事业	卫生、社会保障 和社会福利业	文化、体育和娱乐业	公共管理和社会组织	中间使用合计	最终消费
																																														居民消费			政府消费
																																														农村居民消费	城镇居民消费	小计
部门名称		-	01	02	03	04	05	06	07	08	09	10	11	12	13	14	15	16	17	18	19	20	21	22	23	24	25	26	27	28	29	30	31	32	33	34	35	36	37	38	39	40	41	42	TIU	FU101	FU102	THC	FU103
中间投入	农林牧渔业	01	318866	218.41	0	0	0	680588	147802	44300	469594	72734.2	0	115897	0	2.21	0	5493.14	0	0.06	0	445.59	5168.82	0	0	0	0	308739	363.81	0	0	820.99	302894	0	0	0	0	216.8	0	49603.3	0	2134.05	125.89	347.4	2.52635e+06	226363	1.34048e+06	1.56684e+06	111428
	煤炭开采和洗选业	02	4642.44	703.94	10.67	0	4.13	9077.83	16447.1	2889.22	2345.23	15154.9	91717.4	157192	27015.8	210422	3766.42	6717.92	3712.67	2338.91	187.87	790.31	945.57	0	799788	99533.4	694.08	4092.43	41398.2	3120.59	0	0	1952.88	0	0	0	0	148.28	0	547.12	1266.29	2184.37	91.5	1076.02	1.51198e+06	0	0	0	0
	石油和天然气开采业	03	0	0	932.2	0	0	0	1.95	0	0	0	1.32422e+06	371764	93.07	12515.8	762.61	1124.53	42.67	0	0	0	21.37	0	15089.1	26901.9	0	0	0	0	0	0	0	0	0	0	0	113.52	0	0	0	0	0	0	1.75359e+06	0	0	0	0
	金属矿采选业	04	0	0	0	0	0	0	0	0	0	0.07	20.82	10076.9	6940.17	629564	30958.3	9142.89	0	0	20.07	0	300.01	0	0	0	0	0	0	0	0	0	0	0	0	0	0	44.17	0	0	0	0	0	0	687068	0	0	0	0
	非金属矿采选业	05	38.2	328.82	2.59	0	0	1677.99	260.68	255.03	151.05	121.85	1058.79	41650.1	260242	6002.23	11341.1	867.46	233.06	0	19.78	0	854.66	0	0	18.29	0	179556	0	0	0	0	0	0	0	0	0	118.98	588.87	0	86.73	227.29	0	0	505701	720.98	5395.11	6116.09	0
	食品制造及烟草加工业	06	487506	19.75	2.45	0	0	1.69133e+06	0	51979.1	0	21.08	5.93	76221.7	0	0	0	0	0	0	59.45	50	0.31	0	0	0	0	0	49570.5	0	0	9820.67	959169	4859.89	6730.73	2311.46	12821.8	0	985.8	14492.8	0	7499.07	10140.3	2415.5	3.38801e+06	349977	3.02218e+06	3.37216e+06	0
	纺织业	07	6007.38	58.8	21.63	0	1.03	1648.24	1.36837e+06	1.71641e+06	5992.36	112176	340.09	83963.8	11820.3	830.04	1423.96	3954.29	14683.5	4690.71	1022.44	999.18	2327.5	0	127.5	13.91	125.03	152.65	2635.04	163.59	57.68	990.35	24328.6	356.36	6.03	1589.55	0	295.25	1328.34	22716.8	2.23	15857.9	7285.16	0	3.41478e+06	42924.1	180290	223214	0
	服装皮革羽绒及其制品业	08	1247.21	435.04	95.86	0	0	5043.86	9641.06	305027	7520.31	52493.8	1864.03	17159.5	6872.8	3676.42	3018.37	16251.7	36341	4993.8	6260.57	3789.43	1221.81	0	1406.18	287.55	657.68	11570.3	21017.1	3133.26	5844.81	57071	10351.9	37815.7	16174.8	7809.32	8511.75	443.85	4206.12	2988.29	692.04	11319.5	45747.7	16455.5	746457	89981.4	844989	934970	0
	木材加工及家具制造业	09	11925.9	402	45.13	0	0.08	4714.9	2677.2	19240	315715	34344.8	1169.11	20495.2	9841.02	3071.93	51001.5	46260	21075.5	12582.8	8687.43	4358.61	4257.19	0	2043.75	125.96	507.09	469418	4403.27	577.41	1813.7	23966.4	8771.81	20645.2	19965.4	36430.9	4425.65	1419.72	3788.67	9928.75	6182.83	8036.71	10144.3	7905.79	1.21237e+06	21069.5	185771	206840	0
	造纸印刷及文教用品制造业	10	8905.27	107.52	13.01	0	1.94	311336	33346.3	62306.4	18355.6	1.13293e+06	1385.65	157020	41153.7	7536.95	18264.6	30478.3	22446.8	47412.3	67623.1	16230.8	3003.44	0	1782.44	72.79	588.24	18552.9	19992.2	11764.5	90674.4	40608	28893.1	235415	42421.5	196479	25069.9	1737.1	12981.4	20681.7	120582	18587	119599	160944	3.14729e+06	42226.2	411701	453927	0
	石油加工、炼焦及核燃料加工业	11	48419.8	1900.18	2863.66	0	28.13	11194.2	6863.2	7512.49	3206.17	11975.8	34957	173698	138195	256778	19346.8	69806.9	23281.6	15987.4	18953.2	2710.28	787.04	0	106731	40302.2	1297.05	122550	1.79376e+06	5738.63	3580.62	90163.2	10128.2	23224.2	5154.55	4610.9	6399.53	2831.49	5384.33	12435.2	4569.95	9289.36	8079.29	23682.5	3.12838e+06	10474.4	76589.2	87063.6	0
	化学工业	12	245008	3863.44	2504.59	0	32.02	317001	506141	266608	140043	468023	74459.9	5.47697e+06	140230	105927	194306	288917	873546	697603	778170	86430.8	62609.3	0	11973.9	7053.24	41853.3	333296	133750	3124.94	45457.3	112280	52498.5	23385.4	24145.3	44058.9	5200.47	3887.01	143948	80608.1	14362.2	567787	77448.4	29249	1.24838e+07	91296.1	613292	704588	0
	非金属矿物制品业	13	7345.26	929.01	122.3	0	0.56	20512.1	7001.39	2577.71	4362.04	19919.2	4003.43	65421.4	338405	137516	49557.8	37783	122249	108791	252707	23918.3	35077.7	0	4089.17	302.83	602.88	2.7919e+06	10081.6	868.63	31.64	9895.07	21372.1	0	12484.7	0	81.82	2038.78	4493.36	8511.53	3223.3	8954.73	5462.38	4655.87	4.12725e+06	17769.6	78844.8	96614.3	0
	金属冶炼及压延加工业	14	3422.39	4033.15	1439.31	0	7.4	3379.55	2265.87	2080.37	8006.17	47110.4	2294.3	76139.5	89326.8	2.86393e+06	1.82828e+06	1.61476e+06	1.09891e+06	1.38249e+06	337336	87048.6	158958	0	4058.39	914.85	1086.23	2.0026e+06	30224.8	0	0	3758.16	0	0	607.28	30456.1	0	81.27	192.45	1676.4	167.61	257.1	274.64	346.1	1.16879e+07	0.02	0	0.02	0
	金属制品业	15	48187	2799.75	1899.28	0	10.25	59313.7	18518.2	66857.5	50097	125315	10152.8	169234	26853.5	62263.8	664320	485850	248044	413695	224834	57715.8	8132.82	0	7560.55	1484.06	13125.2	644757	76355.9	55.38	2816.56	23347	8281.95	56680.2	54315.5	12329.4	99.45	457.03	3639.32	9358.77	2075.13	1744.03	2586.85	1946.98	3.66711e+06	7500.08	85087.2	92587.3	0
	通用、专用设备制造业	16	51269.7	6387.82	5612.91	0	51.06	32985.4	56683.7	65199.1	16619.9	53692.3	22820.9	129359	45693.6	182249	46418.9	1.92777e+06	889054	278665	81088.3	37558.9	6836.38	0	24074.2	4865.26	7332.23	431426	59001.4	4055.53	6413.15	40838.7	14336.7	35294.1	0	4944.55	0	1190.24	9278.83	9375.78	5047.63	98658.3	10244.5	17940.8	4.72033e+06	5968.82	30653.7	36622.5	0
	交通运输设备制造业	17	6918.01	601.73	610.64	0	8.01	11311.9	5144.1	9760.95	3880.09	7343.62	4694.74	8949.38	3873.49	34642.6	5063.08	18372.1	3.47926e+06	7091.74	992.87	1776.59	863.22	0	4205.5	739.74	797.09	52924.7	764609	6126.92	3244.26	11081	7328.34	20384.2	10693.9	15313.7	8984.84	53191	14967.2	30187.4	2683.49	1629.28	1890.71	18244.8	4.64039e+06	69838.7	411570	481409	0
	电气、机械及器材制造业	18	7220.92	2841.54	804.83	0	11.11	11586.2	8563.34	22297.3	3797.39	16367.6	4585.75	50926.3	16962	37281.1	15790.4	466025	281041	1.09984e+06	107520	30377.6	2088.21	0	42683.9	4034.29	2996.19	219503	27829.5	162.84	124018	22829.2	22247.5	18255	4514.13	5902.97	1719.58	20541.8	4146.86	22784.4	4058.68	4710.19	7921.95	7535.26	2.75432e+06	49263.1	349234	398498	0
	通信设备、计算机及其他电子设备制造业	19	1653.29	225.14	279.97	0	3.32	5231.91	4890.9	18667.7	2803.38	4135.77	2648.11	48748.8	2702.6	17932.8	12441.9	332650	358140	294425	5.69921e+06	262537	3399.15	0	10211.8	1571.72	1204.87	38426.2	42413.9	3.74	195690	33769.2	16929.5	52243.3	8787.56	36530.1	9702.42	415.42	49642.5	17336.4	12078.2	2056.3	34688	31893.1	7.66832e+06	123673	636223	759897	0
	仪器仪表及文化办公用机械制造业	20	4616.52	644.76	689.86	0	6.02	7962.86	6320.8	10174.8	2145.45	9117.34	6700.19	60358.9	6475.55	22711.4	6913.32	73181.2	172225	24255.1	56385.5	372723	5298.99	0	91592.2	2751.04	2543.58	18619.3	15863.1	4828.56	95592.1	10308.6	4458.18	28516	22151.1	16266.8	687.52	20735.4	102561	8050.05	16525.4	12177.1	17969.2	36025.7	1.37713e+06	11514.3	117025	128539	0
	其他制造业	21	6368.02	28.79	32.71	0	1.33	5106.32	5227.84	80282.3	1892.17	24938.7	1328.79	54431.6	11717.7	10769.4	19252.8	40029.7	33846.8	43818.7	14599.7	3347.47	122804	0	614.55	13.84	186.17	17725.2	10451.1	0	205.91	11328.6	7954.18	14309.4	576.01	657.3	706	201.53	167.76	801.3	259.75	273.79	11892.9	5175.72	563325	23391.4	212927	236318	0
	废品废料	22	0	0	0	0	0	18.67	0.16	0	0	54830.5	0.29	10.04	52866.4	258478	5426.66	8542.72	1188.4	24.15	0	47.78	0.05	0	123.56	1.05	0.13	0	0	0	0	0	0	0	0	0	0	0	0	0	0	0	0	0	381559	0	0	0	0
	电力、热力的生产和供应业	23	60264.3	7425.18	4584.47	0	22.95	87520.9	78132.5	63989.8	23784.2	82069.6	38055.5	575533	150802	320003	72454	164527	184303	70417.6	133628	19797.3	9915.02	0	13088	19675.1	64998.4	39241.3	77002.3	3317.44	42245.8	148663	87085.5	63074.4	23887	13834.4	2516.22	17176.9	10170.9	41994.7	22014.8	49695	59002.8	40902.3	2.98682e+06	56228.7	330455	386684	0
	燃气生产和供应业	24	5371.18	3.23	0	0	0	4420.18	7387.29	1193.9	877.81	2004.81	148.25	27759.3	125202	3514.92	3016.28	7047.53	5148.94	6565.58	8170.03	365.64	90.63	0	3990.51	140.27	6.12	0	54821.7	426.31	0	0	94056.1	0	986.03	0	0	0	535.2	694.11	4026.5	326.67	261.17	3750.05	372308	11100	152268	163368	0
	水的生产和供应业	25	4308.25	376.15	36.6	0	2.19	7894.22	6214.14	5720.12	1545.07	4770.17	3064.14	28980.8	4782.3	9125.61	2924.11	7030.35	6452.26	5091.26	4547.89	1828.45	906.38	0	1521.41	857.36	29774.1	5643.58	6278.99	504.96	3382.01	13892.1	9310.12	7658.15	1556.76	1032.52	539.65	1239.12	1140.7	13127.5	3720.09	7320.44	1753.93	4732.39	220586	8900	90700	99600	0
	建筑业	26	469.19	509.98	25.62	0	0.03	3418.76	2297.09	12026	946.75	2041.88	110.28	8434.13	2215.09	5085.26	1481.03	6849.56	11030	4549.66	30506.1	1479.76	404.12	0	4530.75	202.17	957.68	107091	72335	1458.74	14833.6	362946	145077	73061.9	54371.8	20412.1	1871.59	39155.9	5901.28	73209.7	178166	2507.88	19893.4	412293	1.68416e+06	3607.19	26992.6	30599.8	0
	交通运输及仓储业	27	44620.1	4507.26	10048.2	0	42.29	115163	74720.1	157965	31304.2	76844.5	119744	352099	105860	237955	117754	178345	292000	123108	114985	30348.8	15183	0	85166.2	21974.2	3442.44	297481	2.30955e+06	58984.2	93740.3	533929	15590.8	259032	35188.8	63270	174576	9615.43	34148.9	54235.5	18891.4	20233.1	68316.3	83449.2	6.44341e+06	105126	786129	891256	0
	邮政业	28	623.14	33.67	3.54	0	0.77	2933.54	2901.86	7555.92	744.04	2608.77	334.58	12699.4	2035.9	973.08	2143.84	6045.3	2881.59	5582.06	4266.04	1644.28	207.33	0	760.32	9.8	125.26	661.71	1026.11	819.89	10299.3	19430.9	309.8	33037.1	1124.79	12611.8	1487.68	447.57	1493.47	261.58	1706.89	1408.45	1542.79	37724.2	182508	6460.86	50576.2	57037.1	0
	信息传输、计算机服务和软件业	29	8291.47	1286.64	93.63	0	11.28	15045	13490.2	22535	7650.29	16317.1	2529.73	59645.4	13108.2	14204.7	13057.3	44973.4	60074.3	28503	37053.1	10690.3	1663.51	0	4914.22	163.52	1575.34	19392.8	57506.2	3582.77	387715	122467	17897.3	427641	84706.2	68649	95412.9	62570.9	40245.9	24107.4	23614.5	27213.4	76117.9	74408.3	1.99012e+06	104008	821168	925177	0
	批发和零售贸易业	30	86062.4	4273.75	1672.25	0	18.89	372251	202083	544882	97446	249763	167226	729287	126078	484478	277791	381530	692097	437299	641383	96133.8	52544.8	0	101068	11847.1	22993.2	477670	201093	19099.3	55170.6	655234	70889.3	54444.1	21515.5	35624	10825.6	10802.5	18175.1	79982.5	39219.8	63130.4	34749.6	33453	7.66129e+06	160945	880823	1.04177e+06	0
	住宿和餐饮业	31	1364.72	359.92	222.93	0	5.36	25675.4	17159.5	27147.1	7832.12	28679.2	4962.04	88325.5	19406.3	9401.19	24287.9	47814.6	24262.4	53161.4	57897.6	19235.6	2672.79	0	6216.01	371.93	1555.13	34099	13803.8	586.96	50809.5	73454.8	15902.5	284078	36182	14551.9	10913	9925.76	16090.2	7897.47	13736.1	6608.65	43127.2	40989.1	1.14077e+06	119433	901081	1.02051e+06	0
	金融保险业	32	29368.1	1815.62	9884.99	0	7.37	98804	57482.4	77722.2	55099.5	98316.4	66633.4	342154	62876.4	191441	66586.4	143642	198741	132092	251007	42605.7	40224.9	0	103400	5904.81	8011.09	148842	1.05887e+06	11362.8	189364	912358	109877	1.3737e+06	824416	58131.3	9921.3	5577.31	13770.4	23761.7	12681.5	6499.43	59744.8	53937	6.95663e+06	94910.5	654389	749300	0
	房地产业	33	4403.78	58	109.14	0	0	9403.58	7040.36	1998.96	7191.15	14747.9	2112.8	16374.5	9045.27	2184.17	6820.99	20346.1	11064.3	15661.8	19538.2	3607.61	829.59	0	2203.58	0	91.32	3099.7	54606	3915.93	74695.5	914817	167153	341096	180096	52471.6	17467	334.67	2253.74	27021.5	4585.23	292.77	23319.3	8791.44	2.03085e+06	170244	846277	1.01652e+06	0
	租赁和商务服务业	34	13078.4	1159.52	352.78	0	0.51	151862	42656.7	62741.3	12868.6	38066.8	6207.71	239321	35662.8	35330.7	45505.7	62565.5	191079	61446.8	57021.8	18620.6	5218.27	0	6557.77	272.62	839.37	39989.9	553003	8579.81	157405	96062.6	24102.5	111987	230670	135352	20569.1	4149.2	16714.8	15902.7	7812.12	6065.02	50447	32513.7	2.59976e+06	136.45	6351.15	6487.6	0
	旅游业	35	19.07	0.6	10.65	0	0	684.12	255.89	2465.91	484.97	611.42	32.54	2321.41	325.84	114.58	393.79	1033.61	300.86	466.89	1840.8	318.49	13.27	0	18	2.68	9.9	49.3	0	0	300.16	0	1772.56	5501.15	0	726.19	108934	405.08	143.98	0	1961.69	4724.38	6167.11	222.83	142634	65260.2	201470	266730	0
	科学研究事业	36	9561.8	341.7	370.25	0	0.5	25489	14507.2	10310.4	3588.26	14078.2	12453.8	102913	3933.23	8005.29	7578.29	42175.8	24937.9	24263	29953.3	6977.06	760.7	0	5065.06	38.77	15.85	1817.19	1736.69	121.28	7057.9	962.27	0	3098.89	0	6281.55	0	20101.8	5802.35	1541.43	8673.13	1340.51	10	764.09	406628	0	0	0	331347
	综合技术服务业	37	13253.6	479.5	1318.34	0	11.08	6393.78	3414.75	8448.95	2720.4	4318.55	4320	19760.5	5662.35	5288.18	8202.97	22004.1	28998.3	20790	27905.8	6677.26	901.08	0	1689.38	85.13	648.41	150049	7876.82	0	52898.2	15156	131.28	0	25924.8	89267.4	0	109953	163322	28243	10615.6	6550.51	56905.8	53846.8	964033	0	0	0	55208.7
	其他社会服务业	38	7392.08	50.96	4.46	0	0.54	21845.2	23235.5	28563.1	2186.46	10508.4	3216.39	79309.6	14853	16497.3	6925.71	25265.8	9992.86	17632	15366.9	8546.25	3081.24	0	6257.93	2012.43	1255.55	18382.2	9816.01	445.4	2354.02	36205.4	5195.21	54932.9	2397.23	7108.75	6063	2935.83	39621.2	1386.47	3613.89	10565.6	1685.29	5238.34	511947	24930.4	276326	301257	358741
	教育事业	39	1064.51	365.37	266.3	0	2.92	3029.74	1714.68	2572	1022.93	3119.42	1117.22	7182.58	1857.58	2878.27	1334.38	5568.88	5566.25	5121.76	2786.05	1298.34	792.24	0	476.86	282.65	654.88	950.74	3479.22	0	4594.12	5536.69	1641.95	11230.9	952.91	1352.52	360.16	738.79	2803.31	1146.03	4490.91	3047.98	2817.69	15491.4	110711	135676	589279	724955	1406710
	卫生、社会保障和社会福利业	40	3744.13	41.58	8.06	0	0.76	349.16	35.29	216.85	1565.89	893.89	34.78	5941.37	321.9	221.77	1187.73	838.07	248.53	956.7	25.13	447.34	107.23	0	161.4	0	0	3123.47	826.16	0	107.2	1292.45	534.36	87018.9	1481.12	798.23	6329.46	5271.12	370.96	659.55	9274.74	17241.3	5303.13	12158.1	169138	122159	989938	1.1121e+06	477794
	文化、体育和娱乐业	41	6684.29	86.37	32.14	0	0.83	5139.62	6299.04	19564.9	3625.56	6151.09	1108.08	22905.7	5539.53	3839.91	4859.33	16253.7	4066.56	6936.21	10049.5	2005	978.97	0	2353.26	107.27	641.04	9215.36	2538.18	0	5022.3	13910.8	15040.2	132172	18230.7	280381	1416.08	3498.46	1711.15	20841.4	26027.6	8346.92	46656.6	8425.93	722662	45121.8	397224	442346	196782
	公共管理和社会组织	42	4324.91	0	0	0	0	0.69	0	0	0	0	0	0	0	0	0	0	0	0	0	0	0	0	0	0	0	0	0	5374.1	0	0	0	1726.91	0	0	0	0	0	0	0	0	0	0	11426.6	0	0	0	2.59677e+06
	中间投入合计	TII	1.57384e+06	49704.6	47028	0	294.66	4.14834e+06	2.7672e+06	3.81204e+06	1.31901e+06	2.91866e+06	2.02384e+06	1.00866e+07	1.92685e+06	6.21464e+06	3.65196e+06	6.66783e+06	9.43257e+06	5.45835e+06	9.10361e+06	1.26548e+06	561450	0	1.47759e+06	254936	213192	9.0226e+06	7.58988e+06	162304	1.72743e+06	4.42919e+06	2.28346e+06	3.89587e+06	1.77242e+06	1.27755e+06	553614	414008	736716	738098	588696	1.0165e+06	929414	1.28893e+06	1.13402e+08	2418200	1.66037e+07	1.90219e+07	5.53478e+06
增加值	劳动者报酬	VA001	676199	29545.8	16911.1	0	148.53	416911	368235	445008	114903	325253	89146.2	909661	244325	380976	219690	877846	664209	526183	686408	162172	54924.4	0	206246	28680.8	22398	1.58155e+06	1.32408e+06	95894.3	433015	1.21859e+06	716545	892612	891702	335741	37155	253525	180274	332401	1.12756e+06	548199	326344	1.19306e+06	1.89542e+07
	生产税净额	VA002	58300.2	13857.7	16909.6	0	48.63	854621	80445.8	183559	27690.1	181911	189902	856007	102287	547205	137271	339515	1.4649e+06	262275	370919	45764.3	26301.8	0	348197	19551.3	18267.3	399478	384394	14502.9	173395	2.9281e+06	355827	1.3307e+06	810815	223837	19024.7	35270.9	54603.9	84111.5	80516.2	83409.2	146231	49619.8	1.33195e+07
	固定资产折旧	VA003	44797.8	24024.8	24821.7	0	20.24	183673	120120	22061.1	32012	112007	142644	523053	116589	471267	126767	275307	591294	142586	547589	46489.5	26677.3	0	514275	25978.2	30330.9	214836	580514	28312.9	573707	218268	189684	332936	1.13105e+06	67276.1	8203.73	47511.3	25203.3	120319	92805	54199.9	67763.9	37242.1	7.93422e+06
	营业盈余	VA004	145102	43053.1	59169.4	0	52.59	375034	118524	277264	42630.4	169946	136347	1.04328e+06	191691	414009	267764	482946	695840	307142	712474	127839	57343.9	329608	254806	12128.1	32083.4	323313	471830	40993.7	695057	925414	122324	3.29048e+06	902736	140948	46423.3	37405.3	119723	25960.9	146210	122135	133227	39361.8	1.38796e+07
	增加值合计	TVA	924399	110481	117812	0	269.99	1.83024e+06	687325	927893	217235	789116	558039	3.33201e+06	654891	1.81346e+06	751492	1.97561e+06	3.41624e+06	1.23818e+06	2.31739e+06	382264	165247	329608	1.32352e+06	86338.4	103080	2.51917e+06	2760821	179704	1.87517e+06	5.29036e+06	1.38438e+06	5.84672e+06	3.73631e+06	767803	110807	373713	379804	562792	1.44709e+06	807943	673566	1.31928e+06	5.40876e+07
总 投 入		TI	2.49824e+06	160186	164840	0	564.65	5.97858e+06	3.45452e+06	4.73994e+06	1.53625e+06	3.70778e+06	2.58188e+06	1.34186e+07	2.58174e+06	8.0281e+06	4.40345e+06	8.64345e+06	1.28488e+07	6.69654e+06	1.1421e+07	1.64775e+06	726698	329608	2.80112e+06	341274	316272	1.15418e+07	1.03507e+07	342008	3.60261e+06	9.71956e+06	3.66784e+06	9.7426e+06	5.50872e+06	2.04535e+06	664420	787721	1.11652e+06	1.30089e+06	2.03579e+06	1.82444e+06	1.60298e+06	2.60821e+06	1.67489e+08
[truncated: 7 more columns]
