# Supplementary material for: Editorial Note: Measurement and driving factors of carbon productivity in China’s provinces: From the perspective of embodied carbon emissions
Source: PLoS One. 2025 Dec 15;20(12):e0338756. doi: 10.1371/journal.pone.0338756 (PMC12704855; doi:10.1371/journal.pone.0338756)
Supplement: S1 File — (ZIP) [file pone.0338756.s001.zip › Input-Output Tables of China's Provinces/Input-Output Tables of Various Provinces in 2007/10μ▒ƒΦïÅ.xls]

## Sheet: 江苏
江苏2007年投入产出表
(按当年生产者价格计算)
单位：万元
产出		代码	中间使用																																											最终使用
			农林牧渔业	煤炭开采 和洗选业	石油和 天然气 开采业	金属矿 采选业	非金属矿及 其他矿采选业	食品制造及 烟草加工业	纺织业	纺织服装鞋帽 皮革羽绒 及其制品业	木材加工及 家具制造业	造纸印刷及 文教体育 用品制造业	石油加工、 炼焦及核 燃料加工业	化学工业	非金属矿物 制品业	金属冶炼及 压延加工业	金属制品业	通用、专用 设备制造业	交通运输 设备制造业	电气机械及 器材制造业	通信设备、计算机 及其他电子 设备制造业	仪器仪表及 文化办公用 机械制造业	工艺品及 其他制造业	废品废料	电力、热力的 生产和供应业	燃气生产 和供应业	水的生产 和供应业	建筑业	交通运输 及仓储业	邮政业	信息传输、 计算机服务 和软件业	批发和零售业	住宿和餐饮业	金融业	房地产业	租赁和商务 服务业	研究与试验 发展业	综合技术 服务业	水利、环境和 公共设施管理业	居民服务和 其他服务业	教育	卫生、社会保障 和社会福利业	文化、体育 和娱乐业	公共管理 和社会组织	中间使用合计	最终消费支出
投入																																														居民消费支出			政府消费支出
																																														农村居民	城镇居民	小计
代码		-	01	02	03	04	05	06	07	08	09	10	11	12	13	14	15	16	17	18	19	20	21	22	23	24	25	26	27	28	29	30	31	32	33	34	35	36	37	38	39	40	41	42	TIU	FU101	FU102	THC	FU103
	农林牧渔业	01	3.78529e+06	12973.6	16.33	569.75	346.77	8.66244e+06	7.91888e+06	520414	1.28476e+06	513501	246.3	1.85114e+06	6074.58	3486.57	4064.43	5063.66	1368.28	501.83	0	223.74	304707	626.72	350.15	117.29	0	191490	344657	0	0	4458.31	1.21289e+06	0	731.72	19443.3	42242.8	15395.6	78690.9	78875.1	18417.3	29673	23790.2	0	2.69379e+07	4.5446e+06	5.23016e+06	9.77477e+06	386419
	煤炭开采和洗选业	02	15374.7	179508	2269.67	2266.41	3003.87	50394.3	192265	71945.9	54922.5	71103	242676	1.2996e+06	756216	1.33685e+06	65005.2	180736	21190	22860	12290.1	14418.1	16105.9	2793.36	2.63491e+06	61857.7	706.88	42054.3	36900	771.78	0	4900.48	6583.24	0	1706.06	10581.5	1511.74	4695.08	6051.01	25074	15997.2	22563.8	1615.08	21035.9	7.51331e+06	73140.5	45881.6	119022	0
	石油和天然气开采业	03	670.17	1674.13	12941.6	8592.39	16013.7	34068.4	49428.8	11609.3	1975.57	6184.08	6.2334e+06	2.94868e+06	88891.4	244129	34089.7	49688	21600.3	17688.7	33476.8	803.94	1856.24	140.62	286789	490638	1279.62	0	56807.4	0	0	0	25739.4	0	0	1104.26	141.83	443.54	2068.28	2321.03	0	855.67	2175.49	1919.37	1.06899e+07	0	0	0	0
	金属矿采选业	04	0	0	0	64537	0	0	0	0	0	0	0	405460	24332.6	8.62662e+06	194205	132334	7435.42	34652.6	606.86	7724.19	495.28	4080.58	655.03	0	0	0	0	0	0	0	0	0	0	0	10676.4	2758.08	4250.21	0	0	0	0	0	9.52082e+06	0	0	0	0
	非金属矿及其他矿采选业	05	4399.26	725.18	494.65	309.96	87782	5739.01	0	0	0	0	501.02	1.71169e+06	953132	112994	72865.8	31258.3	4610.24	14037.2	380.08	706.07	7034.41	241.55	5925.58	30.15	66.25	616388	1657.03	0	0	0	0	0	0	0	167.65	134.71	1026.18	393.89	3594.31	3563.06	1294.25	3706.13	3.64685e+06	0	0	0	0
	食品制造及烟草加工业	06	3.09838e+06	3621.02	1894.79	1455.9	3807.35	4.21822e+06	349042	597810	46277.3	50395.4	61454.9	1.25846e+06	54595.9	243066	69443.7	164656	74833.1	134697	258969	26511.6	36047.7	2597.75	75045.4	3203.07	1885.53	180842	122195	1231.73	19619.5	113163	3.01904e+06	34426.1	31811.4	118982	20197.2	11865.6	15915.8	184049	80908.4	61321.4	270752	36544.5	1.51592e+07	3.68579e+06	7.84119e+06	1.1527e+07	0
	纺织业	07	5297.83	559.41	798.44	259.68	774.56	12556.5	1.83096e+07	1.02156e+07	47192.8	307912	296.9	592312	37281.3	5692.55	33600.6	66837.4	35440.7	72166.6	16962.8	11020.4	254890	304.27	1210.82	96.06	207.51	32728.8	16062.6	711.45	990.46	25817	59170.1	1710.51	11916.6	130976	23551.1	3042.43	6270.02	122405	18195.8	41427.5	8935.37	40735.5	3.05735e+07	155639	194830	350469	0
	纺织服装鞋帽皮革羽绒及其制品业	08	15788.8	7194.24	3714.53	1850.76	5754.19	27006.2	787130	2.55571e+06	86673.2	132491	3842.07	197866	43699.4	164117	65160.1	109268	198587	79318.4	116607	24155.7	41975.2	475.92	81469.5	9651.69	3580.96	165296	122749	3536.62	12996.4	179529	37158.7	32852.5	50483.4	132073	9389.21	8028.42	19387.5	59976.5	12187.3	58373.1	64395.5	139352	5.87085e+06	850473	3.53392e+06	4.38439e+06	0
	木材加工及家具制造业	09	38806.9	15205.8	3950.64	2224.11	2468.12	21813.5	39985.6	45439.8	2.51197e+06	335685	3447.79	132310	103603	57413.9	346228	168701	198817	97342.1	98854.5	22110	84441.1	349.05	15023.2	997.61	1058.7	809458	22364	2415.05	6878.98	69174.6	19182.3	9845.57	13379.3	26393.3	4089.01	6086.79	22090.9	98540.8	130986	57423	32989.4	210466	5.89001e+06	85998.4	314643	400642	0
	造纸印刷及文教体育用品制造业	10	35039.4	2407.87	2236.36	1137.35	2989.39	379068	433837	349896	133753	3.40305e+06	6492.82	1.04918e+06	363836	76745.4	209628	229612	79308.5	358806	662801	95328	59173.2	570.01	46953.7	2171.52	1901.63	76525.5	65279.8	14169.9	261499	296475	46589	332761	65536.9	979741	13579.5	70912.8	12623.9	141042	304597	96618.7	191096	404621	1.13596e+07	57336.6	267781	325117	0
	石油加工、炼焦及核燃料加工业	11	188170	25093.2	36286.1	31761.9	53036.1	64288.4	172854	139538	51052.6	68452.3	603412	6.96411e+06	509719	3.23201e+06	223795	522636	127400	180608	211122	27079.2	20684.6	4776.29	1.01724e+06	21220.3	5780.16	935670	3.75716e+06	20176	13593.1	74498	64764.7	81663	145617	324268	11045.6	98878.5	59595.9	154809	85048.6	31143.2	21158.9	206725	2.0588e+07	75653.3	497686	573340	0
	化学工业	12	2.7391e+06	31715.4	25186.1	26168.1	139046	621037	5.78839e+06	1.12991e+06	809136	1.97942e+06	191090	3.77361e+07	1.28496e+06	698813	912353	1.76264e+06	1.24582e+06	3.20227e+06	5.165e+06	858083	271739	58845.8	74619.1	5428.83	35692.2	1.81285e+06	315633	1640.05	46343.6	191162	93083.2	41609.5	184625	372120	129463	106087	102853	694261	95100.7	1.96504e+06	84640.8	102857	7.31319e+07	513749	1.3189e+06	1.83265e+06	0
	非金属矿物制品业	13	60740.4	18361.4	8246.14	3738.9	50535.2	170085	113993	28773.6	44293.2	46569.8	26684.5	605628	2.76224e+06	892219	239061	284168	160974	659184	1.49992e+06	278178	57287.9	5561.87	49254.3	1871.23	1998.04	9.8478e+06	32842.4	1598.77	2239.7	5734.8	17550.3	1960.12	3122.69	5018.07	9013.39	8938.21	21249	8430.81	50041.2	40739.8	19055.9	47891.4	1.81928e+07	42062	174156	216218	0
	金属冶炼及压延加工业	14	8980.07	103486	59181.5	8372.69	9705.1	30378.9	45355.8	25685.9	123422	243911	9401.31	883083	504526	3.15844e+07	9.30716e+06	1.28886e+07	3.41237e+06	1.39633e+07	2.71017e+06	332402	302132	26694.2	27347.4	2458.42	956.61	7.24904e+06	66049.3	0	68.39	10599.8	616.67	0	10084	6433.1	6076.96	34777.4	13128.6	23071.7	7868.41	359.84	1120.96	0	8.40428e+07	0	0	0	0
	金属制品业	15	86168.2	40862.7	7962.92	14337.2	12055.5	96161.4	85843.4	85393.3	189465	248258	39156.1	732445	459641	815617	2.89785e+06	2.20417e+06	445303	1.79709e+06	2.07959e+06	335109	143481	2914.78	114819	8091.93	19326.9	1.67814e+06	75597.9	376.84	15963.3	8877.16	16063.8	10848.6	121671	262038	30582.3	105969	17311.7	42456.3	22935.4	15985.9	11677.4	12184.4	1.54098e+07	58981.7	258406	317388	0
	通用、专用设备制造业	16	147743	107133	57713.5	40586.4	75403.5	75530.8	609190	144514	126986	177851	154958	1.42427e+06	468571	2.44704e+06	1.09489e+06	1.15029e+07	2.58231e+06	1.79291e+06	541765	235511	11755.1	1483.66	246891	6953.4	7727.71	1.35374e+06	410033	5103.76	59658.8	48393.5	16388.7	50511	39601.4	68262.7	18198.4	38401.1	34951.6	20488.6	21593.2	275021	12882.7	24271.4	2.65801e+07	4113.22	45497.7	49610.9	0
	交通运输设备制造业	17	191728	16120.3	7292.81	8627.63	18532.6	28698.8	100103	39187.2	42872	116405	29932.6	306906	87972.4	465051	208597	810923	7.08524e+06	102165	288004	50189.2	38405.2	654.49	280101	19224.9	9192.49	215835	1.27283e+06	51369.4	72103.8	278545	45672.2	38848.3	62376	415889	11009.2	72593.2	53195.3	378080	73465.7	8774.76	18196.2	191035	1.36119e+07	425156	1.27033e+06	1.69549e+06	0
	电气机械及器材制造业	18	11405	34400.3	10174.9	8621.21	14514.4	34520.9	122554	46190.1	29738.6	112872	14311.3	250383	63738.9	268587	195327	2.95986e+06	1.10781e+06	5.37861e+06	1.91563e+06	496037	19866.6	4075.53	1.31848e+06	2089.2	2555.62	1.92973e+06	48885.3	908.21	510905	159642	89156.5	25951.4	129935	796056	56108.3	210021	41095.8	149319	33395.3	25810.5	19357.1	24835.5	1.86735e+07	356108	1.13695e+06	1.49305e+06	0
	通信设备、计算机及其他电子设备制造业	19	5837.58	4094.94	1644.35	1250.02	2076.54	10968.9	50751.9	43128.1	4580.94	187780	1644.63	69392.1	11490.9	21924.8	30220.7	1.31826e+06	402628	2.12257e+06	4.1598e+07	2.177e+06	8045.51	210.73	18080.5	540.8	718.46	133830	53245.1	4865.42	670826	101969	7312.35	12222.6	44047.7	889736	63731.2	236353	33701.5	248990	44785.5	7961.96	25378.3	116611	5.07884e+07	365624	1.13957e+06	1.50519e+06	0
中	仪器仪表及文化办公用机械制造业	20	14237.9	12309.7	13525.3	1951.4	3595.98	17628.4	39045.8	13291.4	6174.16	35074.1	18546.5	423174	36128.7	198142	36458.3	283325	333888	197164	413669	897600	6502.59	229.93	471946	5704.51	4176.23	153684	27753.8	639.45	120397	7829.95	558.45	73626.7	42676.4	54594.8	59921.8	212371	27104.7	119428	156281	19235.5	10563.6	25896.8	4.59605e+06	51232.7	89970.6	141203	0
间	工艺品及其他制造业	21	30093.9	7207.48	1367.68	2643	7971.69	29221.2	149768	99334.6	24336.9	60524.8	5573.99	197751	63607.4	184275	78842	366651	83184.4	172922	218919	86639.8	162606	224.26	15704.1	608.07	708.52	140862	17322.6	1171.68	7096.17	16177.3	8317.1	11996.8	13668.2	60577.7	5238.87	10003.8	8806.17	64418.3	17424.5	9202.85	7318.49	22303.1	2.47259e+06	156683	594205	750888	0
投	废品废料	22	1703.48	182.46	15.9	543.41	11157	20781.7	56906	5441.75	32667	708027	2331.46	388152	245974	2.40756e+06	193933	627267	16198.3	506423	93283.1	739.5	8747.58	329717	2576.22	0	0	0	0	0	0	0	0	0	0	0	0	0	0	0	0	0	0	0	5.66032e+06	0	0	0	0
入	电力、热力的生产和供应业	23	107400	89186	53890	88478.1	85401.1	205906	899002	127110	170685	241938	149919	4.02361e+06	802150	2.60327e+06	851774	968535	228707	341346	783650	56210.5	40746.5	10523.7	7.20955e+06	13081.2	105721	183262	211096	8410.3	166367	255601	273037	130752	65513.4	97468.3	24121.6	32606.4	47782.7	91162.5	192373	87582.1	36368.5	138901	2.23002e+07	627745	768640	1.39639e+06	0
	燃气生产和供应业	24	1355.18	796.92	1198.56	4244.01	6954.83	11558.5	24374.3	4734.06	3506.87	3250.93	11418.6	253076	21751.8	96559.4	20405.4	41406.5	18259.6	19023.6	41061.7	4715.75	2649.04	470.63	26407.4	43484.1	2188.16	5007.79	20013	432.6	3614.51	4242.95	28997.7	543.67	1091.02	9282.97	370.48	1148.13	1229.3	5079.86	6438.8	3333.43	3211.83	2897.55	761788	39112.1	229853	268965	0
	水的生产和供应业	25	3786.47	1181.42	673.87	906.39	2075.02	10145.4	29115.2	8942.1	4163.43	22511.1	2352.89	79962.3	11737.6	42467	14408.5	14097.8	9613.13	10434.9	24873.8	4608.1	1703.99	405.62	25014.9	376.1	12224.5	8986.82	8659.9	644.64	6919.07	7017.96	18796.2	4941.23	1668.59	5462.37	1542.61	4663.41	2924.22	11312.5	11970.8	4201.11	4899.96	4875.89	447269	43216.2	205329	248545	0
	建筑业	26	6533.82	2374.01	1078.81	199.69	432.66	5502.91	9734.68	6543.7	1993.81	2660.45	5955.39	32027.3	4521.32	24256.4	3640.55	15789.8	7512.34	7959.29	11573.2	1987.97	478.58	243.86	7661.49	580.26	803.24	441643	68344	18864.7	10581.1	52629.1	26980.3	16968.1	195901	8317.97	3932.77	13433.6	34716.8	59035.2	47309.1	136327	25949.5	132620	1.4556e+06	0	707746	707746	0
	交通运输及仓储业	27	410430	91966.6	17508.6	27084.2	84298.7	577787	803889	520503	265393	295219	221054	2.24505e+06	620545	1.53803e+06	464384	1.22531e+06	387817	759095	946595	150230	64403	16075.8	286851	23358.4	5883.15	3.48879e+06	1.43763e+06	57340.3	213555	1.50151e+06	135896	258444	60013.1	458408	34996.2	198351	31218.6	133473	182886	30236.1	64304.7	281450	2.06173e+07	468346	973395	1.44174e+06	1.91706e+06
	邮政业	28	23486.7	539.11	166.29	90.71	389	4740.21	28714.3	41758.6	3707.07	7543.53	264.81	47230.5	3499.53	18909	3849.9	44662	3805.59	20694.8	25589.5	8195.1	797.04	49.85	2863.25	110.52	222.84	9738.79	5316.67	20298	9585.18	13549.5	18528.2	39957.4	7048.89	12644	2014.65	5769.32	1833.84	11561.3	22326.4	2434.73	4482.7	79708	558677	6769.41	32838	39607.4	0
	信息传输、计算机服务和软件业	29	116887	4964.18	1800.98	748.7	2942.65	39126.4	77691.1	101566	22637	29127.1	42780.5	305923	29281.1	468558	52596.6	147718	40906.3	87507.6	703961	28828.1	15680.9	550.17	143590	1275.46	2545.96	693699	171356	10338.3	383531	185017	41360.3	347887	45619.7	40694.6	7227.11	25838.7	17436.7	30317.3	91594.7	73501.7	27083.2	202484	4.86418e+06	497190	1.46733e+06	1.96452e+06	0
	批发和零售业	30	433159	21851.8	9872.17	6444.04	17931.2	511624	767419	342329	187074	308350	147660	1.57138e+06	340624	1.25769e+06	457386	1.26651e+06	725946	907085	2.03076e+06	193717	59082.7	10861.3	210003	14232.9	15382.2	1.09125e+06	232609	35955.4	231680	115854	302721	57089.4	47437.9	239085	25776.2	59110.9	24609.9	157144	87525.5	226366	76393.8	106778	1.49318e+07	1.7252e+06	5.89413e+06	7.61932e+06	0
	住宿和餐饮业	31	91583.6	21680.6	8311.54	6322.56	18555.5	115734	178643	123055	41906.7	59936.5	19137.3	426964	106481	277023	238352	358370	94791.1	247332	180035	65433.4	18764.8	1899.24	63540.4	3539.28	5152.12	410704	237419	3743.9	160322	399395	87766	469693	175828	708479	41508	198248	41888.2	123202	246846	66983.7	98606.6	637276	6.88045e+06	1.0854e+06	2.58245e+06	3.66784e+06	0
	金融业	32	291981	37348.6	11094.7	6525.41	17739.5	200395	699405	234131	115813	168919	58941.5	1.24487e+06	383567	922559	171245	464029	222090	382736	2.02996e+06	55405.7	30330.1	9265.43	894565	24084.5	35579.8	405533	1.02612e+06	5315.35	146348	665249	189514	931145	398971	447588	6100.25	147668	74503.2	173086	227829	38593.8	63614.1	163281	1.3823e+07	592087	2.28641e+06	2.8785e+06	675843
	房地产业	33	5591.97	2560	456.9	275.44	1618.3	36014.3	133044	221806	25161.8	47172.5	1827.37	155570	31769.2	18686.5	86532.8	136282	30121.4	97049.1	161009	34918.1	18690.3	696.99	10483.9	880.24	372.44	25972.5	78634.1	7271.24	211774	404707	142068	390325	143361	149327	5395.98	48838.2	5451.31	227145	39996.7	14302.6	56616.9	54727.4	3.2645e+06	1.89821e+06	3.94394e+06	5.84214e+06	0
	租赁和商务服务业	34	50733	7713.65	1208.33	1530.9	4017.04	287211	131103	502849	52789.5	99772.8	53664.8	793356	67165.5	94784.1	67223.3	354718	197000	548261	456996	79766.2	19472.8	1422.47	85253.9	2913.39	2899.07	161883	86329.5	18093.5	348043	1.01677e+06	153393	702699	351705	455170	10883	68872.3	23275.6	114453	177507	51912	70635.6	89839.3	7.86529e+06	77951.3	857843	935794	2.23036e+06
	研究与试验发展业	35	43955.7	2649.9	1833.32	116.87	300.9	16538.6	22500	10799.2	3794.22	5936.96	3254.19	155434	11252.5	114773	14594.8	165168	130928	110624	328445	36558	2677.15	174.73	15616.4	216.13	142.68	32742.7	5963.74	253.62	13808	33403.7	114.95	16115.3	2249.92	5037.01	27858.7	11198.9	1363.46	222.32	20679.2	3357.09	5875.86	133.67	1.37866e+06	0	0	0	790321
	综合技术服务业	36	172011	15579.7	9605.68	3839.34	10882.5	52833	72646.5	49478.8	9098.2	42131.6	17574.3	331579	40949.8	181163	78164.9	223191	110007	122528	254063	34525.4	4765.82	690.18	148538	1491.03	816.09	464340	21973.6	69.51	30578.3	70600	1896.09	7319.49	18240.8	6193.93	15054.8	253898	9290.96	5626.89	18701.8	8999.59	1933.08	12370.3	2.93524e+06	0	0	0	956662
	水利、环境和公共设施管理业	37	65144.7	2399.91	869	335.61	3275.23	6665.22	64386.3	3161.85	1056.84	22070.8	2009.28	59500.8	4709.14	21425.1	2780.93	10122.5	6142.2	6298.63	8462.72	790.09	505.83	140.93	39843.4	380.88	33738.5	2283.37	4490.94	0	1948.91	5263	4365.66	8446.33	3648.1	75822.6	773.66	1041.15	62790.5	12251.8	13879.1	1974.59	2934.53	24442	592573	22148.5	156262	178410	1.45033e+06
	居民服务和其他服务业	38	113777	17485.4	4753.78	1703.75	5880.76	30233.2	53884.1	35661.9	11512.1	24882	11704	220375	50428.2	182273	39290.4	70870.8	34451.6	33454.1	59248.2	7827.32	2147.1	3403.65	228967	3006.53	6957.56	76271.3	464785	814.81	53360.2	242469	147921	64000.2	99979.2	194214	4358.29	50513	51311.7	347062	82162.8	48313	39872.9	178056	3.39964e+06	548363	4.23606e+06	4.78442e+06	0
	教育	39	30749	4414.75	521.66	385.65	3973.15	7484.98	12724.2	6620.78	3286.77	3779.65	1026.2	30262.4	5880.24	13226.9	6671.34	43432.6	11407.3	12336	15225	3816.22	1271.63	54.19	10220.7	543.47	1499.12	15322.7	25759.1	1322.04	23717	36061.1	9285.73	71019.2	7100.69	13517.7	10992.6	13307	9191.24	6985.69	125521	19767.6	10659.7	212995	843339	1.23491e+06	2.13645e+06	3.37135e+06	6.29685e+06
	卫生、社会保障和社会福利业	40	14308.7	6244.86	473.69	1778.96	3582.33	12896.1	27311.8	13580.4	11763.8	21248.1	2666.2	66396.8	39624.6	90654.3	63700	191722	52538.1	87115.3	41820.9	18027.8	740.41	581.05	40985.6	3412.06	200.16	18173.7	14939.3	102.91	2531.76	4053.75	2945.57	12181.1	4072.33	2058.9	4494.05	6055.83	10911.9	3487.72	21378.1	25802.2	9463.02	39719.2	995745	308379	1.39161e+06	1.69999e+06	5.46224e+06
	文化、体育和娱乐业	41	7579.74	2927.8	1052.03	1788.92	5581.97	23401.5	50968	43449.2	10437.7	13631.1	2584.02	90794.6	23965.6	43002.9	21829.2	76304	21635	42529.5	54484.9	8889.49	3359.28	340.66	57961.2	1699.25	2281.13	66499.5	34898	3837.38	42837.8	91377.9	34903.7	80046.1	61838.6	47946.5	7742.97	26127.5	14481.9	35661.2	65383.7	11396.4	98798.8	135102	1.47136e+06	111245	587264	698508	1.13892e+06
	公共管理和社会组织	42	9419.23	433.88	303.45	104.89	220.87	2904.32	5148.99	3001.43	1012.45	1574.4	496.01	9799.43	2220.73	6404.39	2422.28	6516.06	2748.21	3661.71	6629.39	960.86	378.02	0	3351.2	69.77	138.54	5576.08	4920.11	154.35	2634.27	5329.71	2041.16	6497.55	7070.68	1913.02	297.57	1482.92	705.42	1874.66	1928.06	1053.71	625.79	2652.39	116678	0	0	0	1.14831e+07
	中间投入合计	TII	1.24848e+07	959135	383588	384709	796622	1.67693e+07	3.95066e+07	1.85699e+07	6.59905e+06	1.02271e+07	8.40569e+06	7.35712e+07	1.15323e+07	6.21024e+07	1.9174e+07	4.24944e+07	1.99827e+07	3.47544e+07	6.61004e+07	6.77298e+06	2.14662e+06	505419	1.62967e+07	781690	334268	3.51736e+07	1.10273e+07	303949	3.88491e+06	6.70704e+06	6.40837e+06	4.3769e+06	2.67135e+06	7.65292e+06	761377	2.42593e+06	1.04829e+06	4.16657e+06	2.87706e+06	3.62754e+06	1.53072e+06	4.1333e+06	5.70413e+08	2.07886e+07	5.24116e+07	7.32002e+07	3.27881e+07
	劳动者报酬	VA001	1.72242e+07	501644	54994.5	77919.2	88411.6	1.83557e+06	3.90148e+06	2.65792e+06	577787	1.10937e+06	485643	6.29914e+06	1.37185e+06	3.74454e+06	1.33293e+06	4.49812e+06	2.93849e+06	2.91705e+06	6.38223e+06	792237	317334	77032.7	935214	100227	126966	6.87799e+06	3.74466e+06	228318	925016	6.36563e+06	1.12532e+06	2.68162e+06	911369	1.25591e+06	526459	856908	594778	1.20258e+06	5.30432e+06	2.28349e+06	753173	6.47592e+06	1.02462e+08
增	生产税净额	VA002	32375.4	177518	95253.6	52320.8	82036.8	2.16229e+06	2.35685e+06	1.08678e+06	273810	680835	445717	4.82686e+06	827220	3.79597e+06	811157	2.46323e+06	1.6517e+06	2.15356e+06	3.50864e+06	397097	153342	33086.4	1.33584e+06	16873.8	38867	1.65117e+06	1.29409e+06	28014	265972	7.34969e+06	450242	2.63122e+06	991505	376590	22944.2	145130	31708.9	273768	18774.5	25370.2	199928	37283.8	4.52526e+07
加	固定资产折旧	VA003	905806	112687	46899	14615.7	43952.2	903203	1.2859e+06	368698	139996	802921	324018	3.50282e+06	538474	2.476e+06	435762	1.18232e+06	732566	802817	3.57182e+06	182778	58612.7	28354	2.1312e+06	94175.2	102933	719785	2.08121e+06	81347	1.8534e+06	1.05501e+06	326069	159909	8.29069e+06	799806	94414.8	151867	303444	203743	687717	284459	253301	919873	3.90554e+07
值	营业盈余	VA004	0	33229.6	134377	59300	96346	1.37918e+06	3.17889e+06	1.28698e+06	480817	1.24038e+06	336040	7.79261e+06	1.14571e+06	4.66005e+06	1.70869e+06	3.86498e+06	1.72156e+06	4.42494e+06	5.00498e+06	665026	186947	5.01697e+06	1.23056e+06	27776.2	16085.6	4.07426e+06	2.92399e+06	-40167.6	1.5131e+06	7.79968e+06	2.20467e+06	6.54824e+06	1.36079e+06	1.21504e+06	240748	378151	282783	2.51065e+06	632987	392846	550210	33420.1	7.83139e+07
	增加值合计	TVA	1.81624e+07	825079	331524	204156	310747	6.28025e+06	1.07231e+07	5.40038e+06	1.47241e+06	3.83351e+06	1.59142e+06	2.24214e+07	3.88325e+06	1.46766e+07	4.28853e+06	1.20087e+07	7.04432e+06	1.02984e+07	1.84677e+07	2.03714e+06	716235	5.15544e+06	5.63281e+06	239053	284851	1.33232e+07	1.00439e+07	297512	4.55749e+06	2.257e+07	4.1063e+06	1.2021e+07	1.15544e+07	3.64734e+06	884566	1.53206e+06	1.21271e+06	4.19074e+06	6643800	2.98616e+06	1.75661e+06	7.4665e+06	2.65084e+08
总投入		TI	3.06472e+07	1.78421e+06	715112	588865	1.10737e+06	2.30496e+07	5.02298e+07	2.39703e+07	8.07146e+06	1.40606e+07	9.99711e+06	9.59926e+07	1.54156e+07	7.6779e+07	2.34626e+07	5.4503e+07	2.70271e+07	4.50528e+07	8.45681e+07	8.81011e+06	2.86286e+06	5.66086e+06	2.19295e+07	1.02074e+06	619119	4.84969e+07	2.10712e+07	601461	8.4424e+06	2.92771e+07	1.05147e+07	1.63979e+07	14225700	1.13003e+07	1.64594e+06	3.95798e+06	2.261e+06	8.35731e+06	9.52086e+06	6.6137e+06	3.28734e+06	1.15998e+07	8.35497e+08
[truncated: 9 more columns]
