# Supplementary material for: Editorial Note: Measurement and driving factors of carbon productivity in China’s provinces: From the perspective of embodied carbon emissions
Source: PLoS One. 2025 Dec 15;20(12):e0338756. doi: 10.1371/journal.pone.0338756 (PMC12704855; doi:10.1371/journal.pone.0338756)
Supplement: S1 File — (ZIP) [file pone.0338756.s001.zip › Input-Output Tables of China's Provinces/Input-Output Tables of Various Provinces in 2007/11μ╡Öμ▒ƒ.xls]

## Sheet: 浙江
浙江2007年投入产出表
(按当年生产者价格计算)
单位：万元
产出		代码	中间使用																																											最终使用
			农林牧渔业	煤炭开采 和洗选业	石油和 天然气 开采业	金属矿 采选业	非金属矿及 其他矿采选业	食品制造及 烟草加工业	纺织业	纺织服装鞋帽 皮革羽绒 及其制品业	木材加工及 家具制造业	造纸印刷及 文教体育 用品制造业	石油加工、 炼焦及核 燃料加工业	化学工业	非金属矿物 制品业	金属冶炼及 压延加工业	金属制品业	通用、专用 设备制造业	交通运输 设备制造业	电气机械及 器材制造业	通信设备、计算机 及其他电子 设备制造业	仪器仪表及 文化办公用 机械制造业	工艺品及 其他制造业	废品废料	电力、热力的 生产和供应业	燃气生产 和供应业	水的生产 和供应业	建筑业	交通运输 及仓储业	邮政业	信息传输、 计算机服务 和软件业	批发和零售业	住宿和餐饮业	金融业	房地产业	租赁和商务 服务业	研究与试验 发展业	综合技术 服务业	水利、环境和 公共设施管理业	居民服务和 其他服务业	教育	卫生、社会保障 和社会福利业	文化、体育 和娱乐业	公共管理 和社会组织	中间使用合计	最终消费支出
投入																																														居民消费支出			政府消费支出
																																														农村居民	城镇居民	小计
代码		-	01	02	03	04	05	06	07	08	09	10	11	12	13	14	15	16	17	18	19	20	21	22	23	24	25	26	27	28	29	30	31	32	33	34	35	36	37	38	39	40	41	42	TIU	FU101	FU102	THC	FU103
	农林牧渔业	01	1089739	158	0	1	6	4404704	1780600	410028	737392	11479	5	694525	45	28	2686	3713	107	2320	114	22	30770	6	53	1	1	238971	69632	0	20	5691	1452066	178	343404	264	84275	90656	130855	73856	358	19	31	721	11659500	790330	3377652	4167982	78290
	煤炭开采和洗选业	02	3310	0	0	3980	10797	95903	280219	99392	17955	232239	1887	563170	875180	315493	57425	57716	25972	6096	7743	10997	32754	806	4769360	0	84	138602	721	20	0	0	4186	0	0	0	0	0	0	0	0	0	0	0	7612007	11742	7756	19498	0
	石油和天然气开采业	03	0	732	0	20	166470	579	8803	4505	811	6306	8201044	72233	154064	16518	31447	65928	66520	3471	1789	13168	5079	2783	134749	399391	0	0	0	0	0	0	5550	0	0	0	0	0	0	0	0	0	0	0	9361960	0	0	0	0
	金属矿采选业	04	0	0	0	194774	0	0	0	0	0	0	0	33429	54764	601452	45684	128514	2564	84133	24720	72219	467	0	0	0	0	0	0	0	0	0	0	0	0	0	0	0	0	0	0	0	0	0	1242720	0	0	0	0
	非金属矿及其他矿采选业	05	0	2	0	271	25807	1618	589	336	758	2895	138	324296	799911	6368	48	6546	858	5903	7490	668	15180	8	448	1	13	1173672	1672	0	4	0	0	0	2	8	7	118	394	2	971	1933	325	816	2380076	0	0	0	0
	食品制造及烟草加工业	06	1233664	0	0	4	5001	4369397	3666	124349	11164	48167	20	337107	766	214	484	5130	419	1316	10919	93	4573	23	207	2	6	753	19943	1073	76	71174	1863335	700	220	1038	88	631	104	116	1404	74	53975	2830	8174225	2769525	5093360	7862885	0
	纺织业	07	2301	0	0	341	93	6212	21559467	8292721	345631	305085	144	1351484	20989	1076	6245	52158	62889	1140032	17755	2108	1196590	324	2370	5	35	123634	131993	4	120	14273	73168	3965	871	955	33	686	12235	2945	16	1	26	32	34731012	123029	373454	496483	0
	纺织服装鞋帽皮革羽绒及其制品业	08	0	686	0	1227	515	17911	1173165	6711994	776657	123302	3221	253737	32141	14295	56563	93905	162075	217570	23061	18784	52262	1403	57194	303	4908	189050	81710	9877	30756	134067	54200	144568	18272	29457	430	23990	54692	36341	8379	138	5305	58643	10676754	620745	3045957	3666702	0
	木材加工及家具制造业	09	111655	6	0	635	35	6061	235002	184891	2810036	158081	1559	44738	20435	7830	13287	106446	58417	41460	12709	5839	473054	371	6805	51	336	1488027	23297	931	2570	7169	11485	20265	3198	1126011	340	6338	10184	36210	20357	39723	6839	17574	7120257	289851	331165	621016	0
	造纸印刷及文教体育用品制造业	10	88985	34	0	608	33386	366497	409890	470133	188808	6420561	3109	772727	113783	27589	271528	419455	213347	423184	213699	94016	330849	2654	44262	240	2127	98031	120786	26789	34912	99769	89973	271108	174075	168776	7412	76010	16291	28308	219530	41065	40874	439879	12865059	62481	596623	659104	0
	石油加工、炼焦及核燃料加工业	11	562966	103	0	4545	57916	29256	87197	72735	59100	72691	32415	2564480	313262	231583	122181	350947	199799	184456	53151	11850	51973	8436	298083	1141	2157	288764	3002155	14848	2428	30343	159757	160227	58264	477700	17941	21606	23961	56838	42517	3488	12377	353394	10099031	164082	954508	1118590	0
	化学工业	12	710108	2076	0	10169	650657	640385	6147838	1731417	1687850	2356150	12261	34198167	651809	144372	1327343	1578880	1375031	3008620	919393	461159	1326545	49593	71139	160	84992	1813520	340852	900	1092	96730	199544	49569	13191	452812	2263	9571	9016	70413	21897	1271358	16428	21425	63536695	759701	1646020	2405721	0
	非金属矿物制品业	13	86264	28	0	1903	4348	32167	19178	10577	569880	10166	4905	172869	2618809	49080	650748	51580	159649	359095	171327	41017	34268	7245	33217	180	830	8518275	1781	366	145	22	5406	0	22	106	95	1598	5307	22	13074	26018	4373	10978	13676918	379772	323730	703502	0
	金属冶炼及压延加工业	14	63945	102	0	3128	3925	2698	39535	24433	748044	226959	2976	380036	470181	16153970	7137437	9190555	5743831	7706760	1537146	345455	1046292	77763	4758	37	150	12895815	35944	0	3	57	3973	0	2	7	7	109	363	2	896	1783	299	753	63850129	134567	48031	182598	0
	金属制品业	15	51548	195	0	4985	7786	164261	84969	150863	308382	363932	4077	259004	583940	1042408	2766920	5691785	2872892	1865492	1585415	579829	776438	1505	124913	561	16444	1240248	488291	440	9097	19849	11310	14347	16257	705271	138807	513207	3564	342734	7438	14741	10794	6283	22851222	123457	44661	168118	0
	通用、专用设备制造业	16	57893	485	0	36489	32000	21708	150898	75379	21651	105372	18707	260307	180722	161633	304264	5418880	2173775	975662	188851	77582	35076	1691	235960	739	2286	1008681	110429	3006	6980	7843	20045	9313	3497	5430	10945	2063	820	8940	609866	1572328	18779	1303	13938278	0	13699	13699	0
	交通运输设备制造业	17	51966	123	0	1122	7348	8689	29779	13840	7424	46277	5469	48448	30183	12186	49215	338682	2960707	82303	22059	10510	4507	1120	8970	173	1282	223298	1031485	5327	11416	202555	58542	20224	5512	13836	27	6721	3812	22353	3306	6580	2448	2776	5362600	503558	2239003	2742561	0
	电气机械及器材制造业	18	0	340	0	3751	8162	8637	52160	23157	28062	95253	9706	128793	42359	34841	204642	2500953	1350804	4274122	416773	194913	41000	297998	206072	56	868	1876133	85963	1095	157238	55507	15705	3233	42482	703978	169	30681	8252	22376	19508	38824	24717	16380	13025663	51074	524985	576059	0
	通信设备、计算机及其他电子设备制造业	19	0	10	0	191	5893	4360	28493	13637	2721	73262	2526	69974	7780	3036	26682	496059	160125	885961	8046602	480840	22681	448	14815	90	678	39267	45751	962	2008745	43504	16730	31189	35999	188769	1661	224712	5206	32947	13467	7617	147981	69644	13261015	389312	938498	1327810	0
中	仪器仪表及文化办公用机械制造业	20	0	23	0	2019	7225	5528	20188	9130	3260	16726	10695	118554	28066	20615	19118	287268	122552	140571	193393	200915	3087	722	30559	136	1515	135876	33828	1015	22927	3258	14692	32290	3481	9287	483	13589	8954	3676	10370	7297	4792	10809	1558489	4680	129058	133738	0
间	工艺品及其他制造业	21	0	12	0	656	4083	15438	57830	396739	39749	80242	1880	70030	66571	11226	61687	363712	165203	222770	319261	149429	222216	1394	22264	432	1560	182414	8882	0	62551	14750	191251	16625	9469	23797	2150	12608	2865	4583	1547	225	1430	4193	2813724	306268	743420	1049688	0
投	废品废料	22	0	0	0	0	0	0	33837	7649	5963	781576	0	251867	159528	2648265	262661	411738	38644	10180	3053	0	1284	1481262	0	0	0	0	0	0	0	0	0	0	0	0	0	0	0	0	0	0	0	0	6097507	0	0	0	0
入	电力、热力的生产和供应业	23	241978	542	0	24402	177202	249184	1497123	342761	180153	412373	38578	2222413	873243	1016298	728315	1337240	400495	387282	307311	83038	251891	53957	7826357	957	150714	1309456	184622	5096	249149	170200	505096	91244	41458	122525	10704	31106	80021	39977	139476	60371	63768	231096	22139172	661846	1303320	1965166	0
	燃气生产和供应业	24	568	15	0	169	10699	15388	24827	15124	8345	23493	1382	74756	116290	24151	20925	45698	15620	14715	6723	3834	10873	6745	12272	153576	1273	27253	7352	14	6171	3391	83871	423	1076	14652	226	1609	1218	2733	5815	2993	2600	6141	774999	175746	145545	321291	0
	水的生产和供应业	25	425	69	0	220	2423	18092	42023	18249	8003	8622	494	46675	12427	9181	15271	26507	19962	14095	14216	4227	7630	2297	6668	112	10581	124035	17778	573	3230	6082	34584	4741	8936	13340	1835	2923	4938	6891	13845	5858	3607	19067	560732	26977	160944	187921	0
	建筑业	26	0	23	0	893	1466	25207	48777	10947	40755	12114	5236	67861	11950	7380	10945	72756	59853	65754	13949	3113	10249	2450	21273	282	760	123172	206169	8034	162849	173873	102317	80715	181403	149320	556	16063	39859	30402	26970	52758	11106	37587	1897146	359420	0	359420	0
	交通运输及仓储业	27	165375	145	0	18730	247459	296064	612603	401631	289290	323079	30145	1219104	542065	424087	441130	918655	463712	592437	381469	88006	167392	26501	201599	6175	3471	964284	746129	53744	36343	2264899	46950	294071	37914	275632	12720	71785	23743	55018	128468	38461	19999	337719	13268203	361572	1222397	1583969	608192
	邮政业	28	0	5	0	46	4757	4522	7130	10580	2299	3904	584	13949	4149	3485	5217	19551	11119	10188	5922	2428	3802	428	5330	34	300	22396	13340	21524	3573	14527	25472	42751	19864	29526	1697	13847	1545	5735	10948	2009	7390	112467	468340	17491	67381	84872	0
	信息传输、计算机服务和软件业	29	40139	42	0	4336	23519	33715	139851	118008	49636	49192	9330	221489	51001	38999	57833	233480	118795	153079	94751	26450	40033	5653	68837	678	4078	62088	79347	13018	153907	37334	66642	634806	45776	109294	14559	72662	54232	56386	198577	91821	48663	750707	4072743	564991	2689753	3254744	0
	批发和零售业	30	291058	241	0	8995	51472	619648	1936810	1073238	443506	542522	286675	2864321	499154	928111	631055	1409860	846983	1128058	848959	142794	276986	97863	382183	14326	5797	1916997	188382	17858	164890	3214	146786	39664	21393	239822	3817	37078	8859	31419	23359	145555	10361	17163	18347232	1259189	2503550	3762739	0
	住宿和餐饮业	31	18147	28	0	1173	8977	38491	74073	64567	24658	33056	4889	126136	51049	30398	63880	148053	89268	94931	63008	15719	35560	3882	29364	824	2771	58689	141934	1574	72462	331363	94998	292508	122587	496120	17514	90865	32245	41981	102052	13828	38576	2075789	5047987	627305	3188738	3816043	0
	金融业	32	211772	51	0	2435	27561	132085	579382	229390	169175	224045	56048	796064	236679	298165	266193	515340	330348	335554	189985	60616	119841	21317	404073	1419	29756	176236	1537833	2273	45002	856327	175026	28055	130483	1501096	5561	40226	52735	36996	14606	4862	57103	174749	10076463	850065	3684798	4534863	3408
	房地产业	33	0	16	0	135	282	11407	141162	194293	45975	50250	87	47484	13465	6859	19735	85405	62987	25852	31411	3248	4033	3633	6142	19	104	11554	99307	10912	102436	431592	238751	135857	30968	176310	3455	44404	716	74474	323617	127795	31556	44375	2642063	2130934	3830526	5961460	0
	租赁和商务服务业	34	170769	43	0	582	61585	473638	159902	385086	145551	136539	10677	526557	127617	91886	105701	460671	285654	429165	208410	51799	117843	13964	80979	1735	1400	374676	228832	18069	689770	1349054	406970	756537	135375	610865	9713	58080	207887	53449	39941	24559	123174	68389	9203093	27172	788390	815562	700004
	研究与试验发展业	35	0	0	0	257	0	7994	14649	6770	6095	7938	2314	104138	10168	10087	5278	75703	44977	57279	38709	12221	11979	6806	4003	3	19	65331	418	66	4846	4337	11	860	0	0	2617	3690	0	0	0	0	17680	0	527243	0	0	0	189009
	综合技术服务业	36	197588	37	0	2634	433	11054	93271	31302	20735	62406	2602	242757	17642	111275	29749	245645	72256	155538	96090	23186	26846	2448	18557	288	768	408046	23400	23	131674	92054	1104	71	0	0	215	45731	30005	0	13215	17843	4840	421548	2654876	0	0	0	233998
	水利、环境和公共设施管理业	37	36398	0	0	214	28099	897	4998	2112	775	6977	313	9886	2115	1190	3478	9199	2021	1831	606	116	376	1119	16195	70	67405	61456	2635	0	1067	259	1920	12260	177	119627	1059	112	1314	55	9786	34	1651	3252	413054	9165	138415	147580	1071314
	居民服务和其他服务业	38	317010	4	0	195	5880	12740	39374	16142	2918	16299	1978	87718	56022	29085	26740	26826	25868	21053	10810	1993	4245	425	468005	71	12665	29367	148548	1177	7282	198826	87718	27178	15895	25813	4678	8899	9847	35520	22809	17196	9200	201127	2035146	213548	575251	788799	0
	教育	39	34794	8	0	468	110	3508	12035	10071	3711	5829	1059	21864	8617	4879	15210	32324	13014	15886	10342	2623	7856	1427	8725	110	1076	5	45066	1151	10925	45050	10359	49037	3824	45066	3134	8271	6567	6571	14941	24289	4880	247993	742675	1046807	2859874	3906681	3184222
	卫生、社会保障和社会福利业	40	59886	954	0	10305	8277	34863	238538	176772	37587	82505	7139	153277	21442	44024	54034	221122	195672	85456	140168	12077	61827	147	38254	4	9718	550	333	0	548	10977	2623	9337	1644	172	1557	3726	4810	344	54012	85143	1853	104463	1976140	553823	558036	1111859	3211450
	文化、体育和娱乐业	41	354	11	0	370	8098	8806	26806	20350	7332	10395	1565	37628	18911	8255	22671	46547	32352	23385	14495	4305	12596	1802	11083	310	1280	22205	51675	5331	18426	87011	48107	24658	58750	53601	4934	22892	10682	8243	14391	4304	91532	91158	937607	119501	375620	495121	368849
	公共管理和社会组织	42	205658	0	0	10	60	386	860	708	370	339	49	1718	415	275	966	2397	982	1246	859	208	525	56	498	6	13	930	753	163	94	1937	295	26289	1494	54830	109	1760	408	1615	4947	230	2208	3497	320163	0	0	0	12100197
	中间投入合计	TII	6106263	7349	0	347388	1699812	12199698	37897497	21956006	9858167	13548598	8777888	51855770	9899709	24592148	15942621	33553529	21008118	25254261	16254616	3313414	6879328	2190475	15676595	584698	424221	37431757	9358968	227253	4215724	6888868	6330518	3328863	1587235	7945113	367793	1610623	868506	1230471	2156676	3753121	903540	5966720	433999918	16489726	44524118	61013844	21748933
	劳动者报酬	VA001	9451894	3527	0	41901	176141	1200290	3225454	4497063	1007853	1338351	111923	3312296	948506	791854	1791487	4403004	2872796	2043084	1638995	477487	1080676	108532	640406	15480	85742	7481040	2124648	304325	1191849	3252019	1461695	2609381	1554016	1217775	181809	684063	481792	1013570	4449169	1829606	561788	6233896	77897183
增	生产税净额	VA002	-238230	600	0	12784	9350	1347810	860129	721617	319552	359641	250994	1458628	195677	331766	481964	984999	625574	686648	63436	68458	250733	18001	158164	-11527	2464	1288296	600629	21975	313364	3976211	514462	1978062	1080818	407419	23407	107523	42840	108832	25061	3119	75615	20911	19547776
加	固定资产折旧	VA003	646579	860	0	9104	140022	520025	1187172	531532	298454	573623	120592	2070044	609174	477129	412756	1283634	625478	544960	512248	119758	238338	27185	2492164	43993	142730	541627	1514549	47665	1311924	602220	364926	344144	5285925	805177	18931	88841	151827	186867	433335	132998	144514	173612	25776636
值	营业盈余	VA004	0	4202	0	141063	84604	1760192	5506836	1124719	853952	1125789	-17155	6697899	1444340	2737971	1655868	4097523	2030165	2457020	1717000	380575	580703	259599	2227932	14577	88517	1110711	3032286	-8411	1732520	9295331	756346	6354284	2457626	1112320	64312	434918	234183	374631	392337	580605	244214	25221	65167325
	增加值合计	TVA	9860243	9189	0	204852	410117	4828317	10779591	6874931	2479811	3397404	466354	13538867	3197697	4338720	4342075	10769160	6154013	5731712	3931679	1046278	2150450	413317	5518666	62523	319453	10421674	7272112	365554	4549657	17125781	3097429	11285871	10378385	3542691	288459	1315345	910642	1683900	5299902	2546328	1026131	6453640	188388920
总投入		TI	15966506	16538	0	552240	2109929	17028015	48677088	28830937	12337978	16946002	9244242	65394637	13097406	28930868	20284696	44322689	27162131	30985973	20186295	4359692	9029778	2603792	21195261	647221	743674	47853431	16631080	592807	8765381	24014649	9427947	14614734	11965620	11487804	656252	2925968	1779148	2914371	7456578	6299449	1929671	12420360	622388838
[truncated: 9 more columns]
