# Supplementary material for: Editorial Note: Measurement and driving factors of carbon productivity in China’s provinces: From the perspective of embodied carbon emissions
Source: PLoS One. 2025 Dec 15;20(12):e0338756. doi: 10.1371/journal.pone.0338756 (PMC12704855; doi:10.1371/journal.pone.0338756)
Supplement: S1 File — (ZIP) [file pone.0338756.s001.zip › Input-Output Tables of China's Provinces/Input-Output Tables of Various Provinces in 2007/12σ«ëσ╛╜.xls]

## Sheet: 安徽
安徽2007年投入产出表
(按当年生产者价格计算)
单位：万元
产出		代码	中间使用																																											最终使用
			农林牧渔业	煤炭开采 和洗选业	石油和 天然气 开采业	金属矿 采选业	非金属矿及 其他矿采选业	食品制造及 烟草加工业	纺织业	纺织服装鞋帽 皮革羽绒 及其制品业	木材加工及 家具制造业	造纸印刷及 文教体育 用品制造业	石油加工、 炼焦及核 燃料加工业	化学工业	非金属矿物 制品业	金属冶炼及 压延加工业	金属制品业	通用、专用 设备制造业	交通运输 设备制造业	电气机械及 器材制造业	通信设备、计算机 及其他电子 设备制造业	仪器仪表及 文化办公用 机械制造业	工艺品及 其他制造业	废品废料	电力、热力的 生产和供应业	燃气生产 和供应业	水的生产 和供应业	建筑业	交通运输 及仓储业	邮政业	信息传输、 计算机服务 和软件业	批发和零售业	住宿和餐饮业	金融业	房地产业	租赁和商务 服务业	研究与试验 发展业	综合技术 服务业	水利、环境和 公共设施管理业	居民服务和 其他服务业	教育	卫生、社会保障 和社会福利业	文化、体育 和娱乐业	公共管理 和社会组织	中间使用合计	最终消费支出
投入																																														居民消费支出			政府消费支出
																																														农村居民	城镇居民	小计
代码		-	01	02	03	04	05	06	07	08	09	10	11	12	13	14	15	16	17	18	19	20	21	22	23	24	25	26	27	28	29	30	31	32	33	34	35	36	37	38	39	40	41	42	TIU	FU101	FU102	THC	FU103
	农林牧渔业	01	3.07486e+06	30725.2	0	0	57.98	4.14976e+06	778656	220158	413114	22871.8	1046.33	244323	267.67	65643.1	0	5454	12.56	0	0	0	47558.7	0.77	688.12	0	0	50747.7	11901.7	0	0	510.64	1.01791e+06	0	74685.5	2211.73	0	17680.8	0	145903	0	0	0	0	1.03768e+07	1.48821e+06	2.56541e+06	4.05362e+06	75070.5
	煤炭开采和洗选业	02	45094.4	463237	0	23726.8	20725	64050.4	21969	4405.96	5210.55	43043.3	117084	412701	809222	586298	7020.9	16232.4	5845.19	4414.12	4.36	117.61	29929.3	113.33	2.28786e+06	2364.44	1.5	20309.6	1783.6	35.26	0	601.5	249.28	0	0	0	0	0	0	0	0	0	0	0	4.99365e+06	42953.6	10171.2	53124.8	0
	石油和天然气开采业	03	0	1858.02	0	2484.1	2647.28	2940.31	3593.04	0	0	399.88	1.25714e+06	9605.84	19809.4	11748.5	4273.61	2616.88	1175.55	92.54	17.6	0	556.62	0.43	114.14	115089	0	0	0	0	0	0	0	0	0	0	0	0	0	0	0	0	0	0	1.43617e+06	0	0	0	0
	金属矿采选业	04	0	679.63	0	416665	1749.17	0	0	0	0	0	0	11727.9	12987.1	3.4151e+06	0	79162.3	574.76	2831.93	2418.19	0	0	208.95	14895.6	0	0	0	0	0	0	0	0	0	0	0	0	0	0	0	0	0	0	0	3.959e+06	0	0	0	0
	非金属矿及其他矿采选业	05	2671.85	4571.52	0	1130.31	68396.3	3149.94	46.8	36.74	86.31	52.96	93.73	129823	138169	59460.8	87.09	885.64	363.58	180.3	4.9	13.28	18132.7	8.72	236.64	0.41	5.47	245364	1505.29	0	0	0	0	0	0	0	43.61	29.18	308.2	0	3617.2	2408.92	208.52	1220	682313	0	0	0	0
	食品制造及烟草加工业	06	1.09131e+06	0	0	0	0	790050	6884.47	10752.9	543.43	1328.16	94.25	24233.4	15.52	5929.37	0	537.99	0	0	423.53	0	0	153.71	0	0	0	0	2296.59	125.9	0	1461.06	346738	0	0	0	0	0	0	371804	0	0	84684.5	0	2.73936e+06	1.83155e+06	2.99562e+06	4.82717e+06	0
	纺织业	07	3138.37	67.38	0	60.05	2399.76	38437	780462	510491	8783.24	51137.4	18.13	74981	423.42	1471.83	71.5	2093.55	4709.33	1334.51	3.35	9.87	21705.1	24.22	3567.76	2.17	11.87	4878.24	8235.87	9.44	0	1848.22	13470.9	2080.12	1116.82	2687.13	0	3201.9	0	13941.7	0	0	14	0	1.55689e+06	64253.2	245090	309343	0
	纺织服装鞋帽皮革羽绒及其制品业	08	870.27	9384.12	0	1523.06	342.34	5106.58	59288.4	236725	3650.14	23754.5	687.55	9778.76	1885.1	10964.5	1000.68	4821.9	6008.08	14204.6	1018.08	565.63	367.55	923.34	19611.6	80.56	154.57	27410.4	93296.7	962.25	1979.61	19800.7	2326.32	8029.12	2763.16	53760	10.38	1138.42	7542.31	7826.33	101616	18059.3	15559.1	21739.5	796536	405164	1.34443e+06	1.7496e+06	0
	木材加工及家具制造业	09	38083	23112.7	0	582.69	104.72	7933.04	192.3	4025.06	344676	6905.26	19587.5	9345.54	6368.35	3647.22	61856.4	11814	9689.01	14283.1	833.94	178.8	522.35	0.19	6097.05	19.4	172.71	163872	25660	1318.43	7.28	7494.38	2124.25	5494.34	2044.07	22993.7	595.24	3224.71	3945.22	4074.57	45886.7	30479.7	2683.74	15196.5	907125	88149.4	169696	257845	0
	造纸印刷及文教体育用品制造业	10	17087.3	3757.8	0	3039.27	796.7	269536	23924.8	13754	15614.7	534660	415.77	139806	51171.3	7868.62	6246.33	12944.5	33454.7	97949.3	24333.1	8883.01	2575.5	394.4	4138.33	95.17	323.13	22343.8	62692.7	6491.82	23431.3	20146.4	8623.6	141026	12794.9	73057.6	1190.17	53948.4	7115.73	17958.3	141776	27560.2	83989.6	51306	2.02822e+06	97772	173948	271720	0
	石油加工、炼焦及核燃料加工业	11	384056	48167.2	0	72557.7	11593.5	24152.3	23672.3	3105.83	5742.53	3982.56	91691.8	225644	94442.9	391232	4911.01	51866.2	16930.4	32242.8	3259.83	383.36	2681.65	20408.5	354469	2654.24	398.69	67751.9	2.12937e+06	4825.78	353.44	38941	16831.7	61155	10851.2	58915.7	467.13	15406.4	16014.2	87683.5	23779.6	9961.6	3187	124989	4.54073e+06	53053.3	66304.6	119358	0
	化学工业	12	1.69245e+06	71426.5	0	24427.9	33164.4	223540	227360	94201.8	107630	172676	40702.1	4.72577e+06	180656	42860.3	90281.7	200743	625207	677494	85614.4	25889.6	32077.6	18895.2	49561	24699.5	3651.82	407769	146766	89.75	11328.9	2636.34	13957.5	18750.6	23289.4	15240.3	542.73	5448.09	87198.1	157987	75075.4	717965	22074.4	14868.2	1.1192e+07	268601	675491	944092	0
	非金属矿物制品业	13	75425.1	43469.4	0	3085.27	25690.2	100041	2183.96	1736.32	3071.48	1138.91	4520.11	109505	689473	161322	81911.2	19015.8	47774.4	18591.8	24991	805.62	18894.4	16688.4	42698.4	135.58	412.19	2.36765e+06	9722.67	234.48	0	0	2267.11	0	0	0	523.15	347.6	3442.11	0	40015.5	26572.7	2310.37	13224.9	3.95889e+06	465165	173770	638936	0
	金属冶炼及压延加工业	14	0	150828	0	3864.92	3343.88	2538.26	4714.26	289.99	30292.4	38227	1864.4	243595	24450.8	4.51133e+06	1.23673e+06	1.56782e+06	1.33921e+06	3.33943e+06	51736.3	14536.2	3645	616.64	17481.6	24.91	754.81	3.60344e+06	17277.3	0	0	401.73	254.62	0	0	0	38.62	25.84	272.94	0	3203.33	2133.3	184.67	1080.41	1.62156e+07	0	0	0	0
	金属制品业	15	43538.2	48178.2	0	10882.9	2906.53	57800.5	11791.3	16458.4	19286.4	15011.5	1636.4	121673	46179.6	859888	135183	588788	668607	208033	41808.8	26658.1	1013.27	300.05	30001.5	220.17	4693	148741	43129.4	193.27	1968.14	3039.7	4368.82	20104.6	100941	11810.8	206.24	35364.3	1380.14	493970	16061.5	10671.8	966.56	5333.21	3.85879e+06	199339	199685	399023	0
	通用、专用设备制造业	16	165233	108281	0	32583.7	14858.7	20729.7	35526.9	9240.58	9412.51	12921.6	7636.48	52660.8	43601.8	86830.3	12765.7	709065	321209	540499	36029.1	2146.77	12395.4	9.9	192745	315.3	3064.11	167893	47451	6087.44	3150.77	3801.89	2350.59	9405.28	535.42	11313.4	78632.6	5646.63	1408.14	4258.57	157243	1.21422e+06	4169.87	1836.32	4.14917e+06	5409.93	32600.2	38010.2	0
	交通运输设备制造业	17	2290.04	19384.8	0	7792.14	7473.45	7702.77	6269.46	1560.85	3388.97	2707.55	2560.17	17892	10134.3	8339.69	1985.06	225135	1.46792e+06	18302.5	17967.4	462.18	980.41	3.74	7345.66	99.33	1064.17	41881.3	259601	2299.68	3478.48	37432.1	6979.29	18986.2	773.51	9533.63	93.28	4136.02	605.08	7596.08	7048.3	4678.09	3044.55	5560.55	2.25249e+06	206093	263084	469177	0
	电气机械及器材制造业	18	11693.7	71387.6	0	17031.7	6686.28	7570.08	12603.6	2763.11	8367.68	5121.9	4444.79	19978.8	12756	91353.3	34765.6	149572	149020	1.09492e+06	34281.7	67292.8	2406.02	107.19	154422	78.38	361.26	689027	17265.1	1000.43	57455.2	29815.2	813.51	236.38	72063.9	15607.5	445.12	6339.21	2938.46	8941.06	34170.8	22697.5	3982.8	11304.2	2.93308e+06	197049	344927	541976	0
	通信设备、计算机及其他电子设备制造业	19	1275.33	5317.42	0	1693.4	530.35	3152.55	2884.92	1551.73	1715.02	2709.87	355.53	7200.52	2580.62	3157.73	1281.16	74368.1	279172	266517	434175	54512.6	128.1	39.97	31366.5	48.78	161.49	13372.4	26473.9	1213.06	139040	24039.4	1788.96	9004.76	18067.2	332387	92.9	25190.7	678.69	30466.9	10481.9	4543.69	2269.56	3678.13	1.81868e+06	153950	435698	589648	0
中	仪器仪表及文化办公用机械制造业	20	2081.83	12622.2	0	3669.81	1448.83	4641.6	2537.14	1076.34	1327.94	1523.09	3339.01	19710.3	7852.89	11995	1428.47	44744.6	24866	79948.8	4412.22	3833.59	294.96	4.76	93523.1	1305.36	538.12	43754	14100.1	285.4	49553.5	1207.18	713.94	4819.51	2352.52	57644.9	100654	12593	21092.8	7680.86	126372	4597.9	5138.07	2084.15	783370	4639.78	16123.8	20763.5	0
间	工艺品及其他制造业	21	17189.9	2253.74	0	1292.54	677.36	5191.81	1816.21	1987.07	1083.2	1059.1	216.85	6828.83	2986.76	1193.69	2436.29	39162.5	2332.73	48763.5	1990.31	437.96	49256.5	61.42	11250	132.18	172.02	19154.9	10236	0	3103.6	22.94	786.07	0	1979.41	2821.42	46.62	921.01	396.61	3046.63	1559.58	4816.37	2315.07	2025.31	253004	94899.4	234693	329592	0
投	废品废料	22	0	0	0	0	0	0	7910.44	0	0	74060	32899	137884	48591.3	656104	1794.03	94339.4	3436.98	274573	0	0	5019	11806.3	0	0	0	0	0	0	0	0	0	0	0	0	0	0	0	0	0	0	0	0	1.34842e+06	0	0	0	0
入	电力、热力的生产和供应业	23	320311	217654	0	121628	59180.2	162521	152861	47472.5	55570.7	71539.7	28522	586443	517159	377618	36313.4	135200	60464.9	93274.4	20195.5	4923.85	4918.73	8747.82	303605	9771.29	30623.8	140494	105610	3507.08	91360.3	189054	76639.2	64933.6	11331.9	26417.7	2008.35	18859.2	17912.1	125830	251788	72799.3	59577	109716	4.79436e+06	183328	621700	805028	0
	燃气生产和供应业	24	0	0	0	2515.89	154.03	2264.83	1300.29	0	131.55	424.13	2.71	2847.55	1521.99	652.79	0	321.14	2229.75	2673.1	0	0	32.36	0	3591.85	2564.14	0	15.72	78.44	17.64	0	0	11351	0	0	0	0	0	0	0	0	0	0	0	34690.9	66851.1	232530	299381	0
	水的生产和供应业	25	3207.73	7357.9	0	3852.37	664.27	11356.4	4371.25	4848.46	746.1	2624.41	917.31	39524.3	7244.12	2929.59	1718.17	3975.82	7417.99	4581.06	967.27	171.48	402.08	27.84	23350.8	245.55	5842.45	144237	20292.4	600.16	3906.33	17806.4	10427.7	5479.43	1725.71	5248.23	3629.81	4202.87	1809.38	31383.3	78423.6	18871.8	10962.9	51703.7	549055	8421.84	127875	136297	0
	建筑业	26	3818.91	7709.12	0	1249.49	259.61	2733.91	392.53	391.5	871.66	617.08	2331.26	3095.14	960.09	1317.79	461.47	1286.79	1042.05	1219.66	103.79	200.05	53.89	0.36	5603.08	57.62	217.7	0	168237	16004.1	6491.38	31481.1	5208.69	51476.6	4536.67	12386.6	506.38	9329.32	3342.51	16690.8	38880.9	25795.3	8048.76	12845.9	447257	32882	205749	238631	0
	交通运输及仓储业	27	252307	116628	0	80105.5	64467	265491	66952.8	57163.2	72276.1	50761.1	53426.7	386672	214123	456935	55634.9	167070	185577	281862	33856.7	13955.8	20031.4	38774.9	197687	4837.03	1471.97	426960	1.24689e+06	16067.2	30428.3	449408	31882.9	200707	20946.6	211706	10633.1	59424.5	9577.76	53036.4	146673	69184.7	20729.4	58781.8	6.2011e+06	407204	765310	1.17251e+06	349448
	邮政业	28	1478.79	317.38	0	276.5	58.84	991.34	310.02	179.98	203.53	314.24	24.29	1168.53	296.96	1323.59	331.74	1073.84	246.9	1755.41	189.8	87.96	95.59	14.09	586.44	7.77	24.08	303.31	2963.39	6112.27	1676.31	5305.35	1249.16	7850.2	849.59	2716.72	558.4	1319.49	1226.41	1882.81	4478.43	591.14	694.84	3651.91	54787.3	1554.15	2201.15	3755.3	0
	信息传输、计算机服务和软件业	29	11865.4	3500.95	0	3224.92	1082.96	13388.1	3341.17	2621.99	2825.52	3233.31	619.81	13967.2	4754.2	8737.09	3853.84	10541.6	10941.5	22826.1	1799.17	1642.89	860.15	149.07	6317.45	231.79	588.02	12683.3	86334.7	5122.09	110802	12486.8	9329.16	146231	9514.51	16778.9	554.1	10530.8	5400.13	13618.4	53450.8	24097.3	14094.2	69991	733933	343032	1.06521e+06	1.40824e+06	0
	批发和零售业	30	917919	124679	0	69632	28620.9	1.06633e+06	371893	257367	166437	211894	222512	958624	347127	859161	135624	391159	677486	526298	102379	25629.5	40489	14050.8	361288	22353.5	2452.7	1.06683e+06	568679	15446.9	101441	33620.1	313992	66986.7	48142.8	88709.6	14587	33476.7	31419.4	260184	133757	238580	58008.6	57093.5	1.10324e+07	1.13216e+06	2.18529e+06	3.31744e+06	0
	住宿和餐饮业	31	21817.5	18429.8	0	8239.96	4464.97	43994.5	10839.8	10356.7	6775.6	8903.99	2042.22	41885.7	12782.8	19138.4	8125.19	31478.3	15147.7	60459.7	6097.69	4235.43	3391.38	512.64	15933.6	784.36	1103.16	31694.1	257649	2641.34	17185.3	144634	17768	250727	24463.1	247434	8578.88	46321.8	20118	67926.5	111651	15712.2	38423.1	122385	1.78225e+06	480836	1.38668e+06	1.86751e+06	0
	金融业	32	36431.1	40172.1	0	5096.28	4634.5	31703	18644.6	7516.85	6470.46	6849.75	7105.23	77880.6	30141.1	78702.2	8709.74	21349.9	28048.1	23173.3	3178.04	1108.08	1748.58	351.05	130049	626.17	2096.24	16461	135299	1717.98	31957.4	90328.2	56890.9	4695.75	23846.1	162150	143.38	3296.52	525.58	11336.2	39191.5	5669.5	8791.78	11334	1.17542e+06	294800	1122991	1417791	4397
	房地产业	33	10.2	1144.22	0	471.28	22.18	2776.54	3679.86	1886.17	1549.27	1297.02	990.09	6043.41	1405.23	411	2618.16	7829.96	3831.68	8613.7	1526.68	94.47	53.92	428.13	1910.19	387.94	0	332.1	31730.2	2355.22	5608.93	73350.6	23641.4	40897.5	3664.16	38701.8	197.37	6391.35	510.06	50933.1	25915	12570.2	22617.8	9527.58	397926	982363	1.64859e+06	2.63095e+06	0
	租赁和商务服务业	34	19091.1	108586	0	4164.31	1086.25	149428	4129.26	2465.25	3009.71	9410.37	1653.63	183308	22127.8	16950.4	10782.7	31244.3	110530	86773.2	12731.1	1804.72	5597.76	0.28	10101.8	488.99	586.51	113213	71730.7	5716.28	27521.6	267577	67820.2	208274	63120.2	33934.9	1402.99	40205.5	13377.2	19748.7	13615.1	15952.3	21411.5	10718.7	1.79139e+06	9649.91	117528	127178	106190
	研究与试验发展业	35	680.7	1445.8	0	0	38.2	2570.01	2240.98	59.05	87.31	681.88	767.02	12176	1143.02	2758.06	813.1	11106.1	41913.7	10766.1	0	8398.45	0	0	4651.77	0	0	53477.4	954.61	15.6	679.88	1096.01	241.88	541.48	0	0	0	0	0	0	0	0	0	0	159304	0	0	0	167923
	综合技术服务业	36	26980.8	7116.42	0	389.92	95.25	7984.16	4077.74	157.73	1109.36	5274.79	2626.16	12000.6	3136.58	14184.3	2952.33	5495.21	16505.2	12034.8	1010.63	1331.27	368.74	0	10924.7	354.51	57.87	25453.9	47275.1	2.25	1801.04	6389.2	663.13	0	0	0	0	0	0	0	0	0	0	0	217754	0	0	0	307230
	水利、环境和公共设施管理业	37	34003.3	18953.2	0	683.25	417.59	2906.81	19683.8	247.78	80.72	1548.75	338.9	2193.42	687.43	7104.57	235.16	657.25	944.86	508.89	104.95	29.23	58.06	0	3028.81	62.87	3991.24	416.99	2492.89	0	174.85	2859.52	680.01	6151.11	172.94	51471.7	162.66	440.18	8135.53	8200.14	15567.4	956.56	344.41	384.08	197082	3034.1	197469	200503	517703
	居民服务和其他服务业	38	242009	41137.9	0	9589.8	278.67	4952.43	2764.11	430.86	869.43	2716.08	1754.24	23100.3	9701.29	174473	1224.74	6034.99	2947.78	3499.95	277.13	145.42	96.28	374.18	173564	197.96	1897.24	16096.9	108328	1561.79	905.39	234745	87649.8	31826.9	14794.8	36422.1	1134.78	13138.7	16527.7	15479.2	68255.4	37168.8	8095.53	132444	1.52861e+06	266070	1.09911e+06	1.36518e+06	158146
	教育	39	12471	14299.1	0	2143.68	1210.19	4876.34	1054.99	525.58	275.4	655.09	245.7	3604.8	1461.38	5112	469.11	3461.45	1974.32	5943.75	387.14	316.33	149.22	11.06	2308.58	82.76	1118.03	2940.7	20253.7	534.73	2599.64	15860.2	2613.76	32682.6	5116.8	8692.75	1084.62	3727.97	2813.6	2659.35	10368.1	5698.42	1817.72	509957	693578	770052	604776	1.37483e+06	2.04568e+06
	卫生、社会保障和社会福利业	40	52818.9	79396.4	0	2466.47	569.84	11748.6	11009.2	7891.59	890.7	2626.22	8721.23	8911.62	20489.6	15317.1	4006.91	20550.5	10730.3	10181.8	3934.76	9045.67	261.22	0	32435.3	0	572.24	0	0	0	0	1162.39	2397.1	2715.93	0	0	1460.02	8440.41	9491.95	0	107616	27721	9186.32	129115	613883	507671	802840	1.31051e+06	1.98285e+06
	文化、体育和娱乐业	41	295.82	3539.48	0	2231.65	1249.11	6212.55	2050.99	1694.59	1218.78	1511.45	276.46	6519.26	2714.9	2256.22	1928.49	4381.86	1908.37	6485.62	973.28	395.92	424.14	141.02	3855.67	222.83	291.73	11684.6	54709.1	1707.74	6759.61	32520.9	5067.12	56977.7	6593.99	12863.1	2050.32	7234.04	5428.64	14080.2	19355.6	14161.5	10270.9	15327.3	329573	55901.2	357759	413660	198968
	公共管理和社会组织	42	38850.1	0	0	0	0	0	0	0	0	0	0	0	0	0	0	0	0	0	0	0	0	0	0	0	0	0	1301.61	17.43	0	0	0	21735	383.66	9256.61	7.65	745.66	146.3	508.92	261.74	413.86	15.14	138.48	73782.2	0	10310.6	10310.6	4.30073e+06
	中间投入合计	TII	8.66471e+06	1.93078e+06	0	946055	374147	7.58226e+06	2.69588e+06	1.5376e+06	1.3044e+06	1.39818e+06	1.92292e+06	9.12463e+06	3.403e+06	1.30388e+07	1.96183e+06	4.7554e+06	6.18741e+06	7.89753e+06	955035	280244	329173	134353	4.61287e+06	190642	68875.9	1.01687e+07	5.85957e+06	104320	736150	1.80288e+06	2.16807e+06	1.49998e+06	563462	1.63488e+06	232282	457727	302101	2.05664e+06	1.90716e+06	2.68731e+06	529872	1.58056e+06	1.15588e+08	1.12121e+07	2.25007e+07	3.37127e+07	1.02143e+07
	劳动者报酬	VA001	1.16906e+07	1.2e+06	0	210786	70160.7	530866	262544	259738	150171	163688	55297.9	724668	281873	553676	110640	520900	531043	826562	93715.2	41743.5	36398.6	49380.8	433481	14456.6	44716.3	2.48793e+06	1.37712e+06	21165.3	343528	1.29684e+06	300701	421437	415363	247384	89854.4	472778	336637	980827	2.14456e+06	1.19268e+06	229387	2543586	3.37589e+07
增	生产税净额	VA002	3056.59	494435	0	118664	47218.8	1.37502e+06	150764	126103	103251	115232	12499.7	546374	293039	817393	130514	325789	441560	497906	75487.1	32541.9	28507.5	-4091.12	339498	-1325.4	15759.5	565902	459362	108899	75536.2	1.0692e+06	121732	134201	226199	12797.3	2890.46	68314.2	13319.2	208608	774.37	0	96530.3	0	9.24946e+06
加	固定资产折旧	VA003	429605	434167	0	36006	25653.2	163717	80087.4	31560.1	31494.7	51018.5	26569.8	311248	183111	396404	19713.3	113835	264148	115850	20347.3	13486.1	6682.47	6352.73	703212	6298.67	35733.5	216012	1.21713e+06	9517.34	664544	503095	100845	51741.9	2.21152e+06	17141.1	9960.28	83844.6	59410.4	124998	0	24056.6	105610	260798	9.16652e+06
值	营业盈余	VA004	0	891082	0	364613	98760	1.5046e+06	122247	104622	223324	216200	-10588.1	1.27042e+06	571060	1.05694e+06	398814	800378	297082	1.03196e+06	177354	86593	38108.2	1.17287e+06	598568	9028.23	15504.1	2.1234e+06	1.5852e+06	-18119.4	356115	2.16999e+06	890228	917089	184350	1.03719e+06	15199.8	226323	3039.75	367531	55754.7	11513.2	208281	0	2.11726e+07
	增加值合计	TVA	1.21232e+07	3.01968e+06	0	730070	241793	3.5742e+06	615642	522023	508242	546138	83779.4	2.85271e+06	1.32908e+06	2.82441e+06	659681	1.7609e+06	1.53383e+06	2.47228e+06	366904	174364	109697	1.22451e+06	2.07476e+06	28458.1	111713	5.39324e+06	4.63882e+06	121462	1.43972e+06	5.03913e+06	1.41351e+06	1.52447e+06	3.03743e+06	1.31451e+06	117905	851260	412406	1.68196e+06	2.20109e+06	1.22825e+06	639808	2804384	7.33475e+07
总投入		TI	2.0788e+07	4.95046e+06	0	1.67613e+06	615940	1.11565e+07	3.31153e+06	2.05962e+06	1.81264e+06	1.94431e+06	2.0067e+06	1.19773e+07	4.73209e+06	1.58632e+07	2.62151e+06	6.5163e+06	7.72124e+06	1.03698e+07	1.32194e+06	454608	438869	1.35886e+06	6.68763e+06	219100	180589	1.55619e+07	1.04984e+07	225782	2.17587e+06	6.84202e+06	3.58158e+06	3.02445e+06	3.60089e+06	2.94939e+06	350187	1.30899e+06	714507	3.7386e+06	4.10824e+06	3.91557e+06	1.16968e+06	4.38494e+06	1.88936e+08
[truncated: 9 more columns]
