# Supplementary material for: Editorial Note: Measurement and driving factors of carbon productivity in China’s provinces: From the perspective of embodied carbon emissions
Source: PLoS One. 2025 Dec 15;20(12):e0338756. doi: 10.1371/journal.pone.0338756 (PMC12704855; doi:10.1371/journal.pone.0338756)
Supplement: S1 File — (ZIP) [file pone.0338756.s001.zip › Input-Output Tables of China's Provinces/Input-Output Tables of Various Provinces in 2007/13τaÅσ╗║.xls]

## Sheet: 福建
福建2007年投入产出表
(按当年生产者价格计算)
单位：万元
产出		代码	中间使用																																											最终使用
			农林牧渔业	煤炭开采 和洗选业	石油和 天然气 开采业	金属矿 采选业	非金属矿及 其他矿采选业	食品制造及 烟草加工业	纺织业	纺织服装鞋帽 皮革羽绒 及其制品业	木材加工及 家具制造业	造纸印刷及 文教体育 用品制造业	石油加工、 炼焦及核 燃料加工业	化学工业	非金属矿物 制品业	金属冶炼及 压延加工业	金属制品业	通用、专用 设备制造业	交通运输 设备制造业	电气机械及 器材制造业	通信设备、计算机 及其他电子 设备制造业	仪器仪表及 文化办公用 机械制造业	工艺品及 其他制造业	废品废料	电力、热力的 生产和供应业	燃气生产 和供应业	水的生产 和供应业	建筑业	交通运输 及仓储业	邮政业	信息传输、 计算机服务 和软件业	批发和零售业	住宿和餐饮业	金融业	房地产业	租赁和商务 服务业	研究与试验 发展业	综合技术 服务业	水利、环境和 公共设施管理业	居民服务和 其他服务业	教育	卫生、社会保障 和社会福利业	文化、体育 和娱乐业	公共管理 和社会组织	中间使用合计	最终消费支出
投入																																														居民消费支出			政府消费支出
																																														农村居民	城镇居民	小计
代码		-	01	02	03	04	05	06	07	08	09	10	11	12	13	14	15	16	17	18	19	20	21	22	23	24	25	26	27	28	29	30	31	32	33	34	35	36	37	38	39	40	41	42	TIU	FU101	FU102	THC	FU103
	农林牧渔业	01	2.64033e+06	3482.67	0	0	8883.69	4.79549e+06	783010	414936	820691	5995.78	0	914671	319.38	410.6	0	0	1090	0	0	0	0	0	0	0	0	150725	689.7	0	0	1902.65	1.16524e+06	0	0	0	0	0	0	0	0	0	0	0	1.17079e+07	1.26292e+06	2.89861e+06	4.16153e+06	119183
	煤炭开采和洗选业	02	3110.46	0	0	3938.47	712.42	11644.2	49985.7	4673.42	9075.9	60144.6	3.42	133853	205139	36124.8	175.59	42.11	1048.89	2009.13	0	0	0	0	1.40788e+06	0	0	17719.6	8.28	7.62	0	0	33.33	0	0	0	0	0	0	0	0	0	0	0	1.94733e+06	13665	14399.8	28064.8	0
	石油和天然气开采业	03	0	0	0	0	100.36	1457.76	156.4	4.3	6.36	44.16	759950	493.2	5130.55	0	383.86	225.86	23.27	57.19	356.88	5.67	35.91	0	141.66	3722.27	0	0	0	0	0	0	0	0	0	0	0	0	0	0	0	0	0	0	772296	0	203166	203166	0
	金属矿采选业	04	9.01	0	0	202625	0	0	0	0	0	0	0	144540	4941.54	851554	206262	0	849.61	4321.34	546.87	0	0	0	0	0	0	0	0	0	0	0	0	0	0	0	0	0	0	0	0	0	0	0	1.41565e+06	0	0	0	0
	非金属矿及其他矿采选业	05	210.16	88.81	0	14.08	79700.5	8354.94	1.94	1460.42	30.81	5.95	3.15	49528.9	416827	4115.08	397032	44.06	24.14	5.41	37.46	0.75	181657	0	50.42	1.98	0	559028	57.83	0	0	0	0	0	0	0	7.78	11.46	47.06	0	115.42	273.78	249.51	199.79	1.69919e+06	0	0	0	0
	食品制造及烟草加工业	06	1.03949e+06	0	0	0	0	3.04778e+06	2672.19	0	14423.2	35975.6	0	23494.6	1037.98	0	190.56	0	29455.7	46.84	81.23	4179.34	0	0	0	0	0	0	86195.8	1336.74	0	8407.36	1.08135e+06	0	0	0	0	0	0	0	0	0	144144	0	5.52026e+06	2.07364e+06	4.22588e+06	6.29952e+06	0
	纺织业	07	1357.71	35.57	0	118.36	1683.03	1319.43	3.79633e+06	3.19058e+06	24159.7	24362.8	5.98	261693	8608.85	1496.07	50.92	4546.52	107115	1348.81	9606.91	337.05	395468	0	11.48	2.08	10.96	11189.9	9099.36	37.37	0	353.21	68178.9	5319.05	249.06	4834.54	0	139.11	0	25532.6	0	0	8.77	0	7.95519e+06	31948.7	230681	262630	0
	纺织服装鞋帽皮革羽绒及其制品业	08	3439.53	73762.9	0	7021.1	3032.47	29074.8	26755.2	6.0331e+06	42131.3	385132	2002.6	536318	15641.8	32870.6	11067.5	27570.1	77474.7	5987.7	59312.1	7334.63	10297.7	91.95	17365.9	984.85	1450.25	465159	272459	5144.55	136638	107566	46927.9	93296.3	29828.4	15444.6	85.22	4268.9	98585.1	9574.15	2577.14	212.29	1031.95	7003.94	8.70502e+06	338512	1.12362e+06	1.46213e+06	0
	木材加工及家具制造业	09	24666.3	112716	0	153.64	26770.8	2588.02	657.83	24139.1	590282	27374.2	122.98	25431.9	42749.3	3142.15	6412.1	47847.9	31324.7	19243	31520.6	2445.56	96870.5	0	452.92	23.68	121	872044	10618.1	644.35	5561.73	4674.58	1700.45	9911.82	454.64	8849.36	259.57	2828.95	1611.21	9138.42	3785.87	9094.56	8372.63	6898.09	2.0735e+06	19707.2	77704.6	97411.8	0
	造纸印刷及文教体育用品制造业	10	134345	2311.82	0	2275.08	1352.27	140269	33226.2	187817	64141.4	1.95566e+06	71321.1	223171	209620	6154.23	22194.2	91307.4	75426.3	76019.2	256541	65508	117092	34.47	5056.24	188.22	1740.11	72882.3	62010	8043.5	20890.3	33504.9	10735.9	72382.3	26883.7	64145.4	2315.6	30032.4	4952.02	28639.4	17267.8	9525.43	101211	281620	4.58982e+06	21975.6	70007.4	91982.9	0
	石油加工、炼焦及核燃料加工业	11	58333.6	2388.08	0	16074.1	29492.5	13062.2	5229.96	28542.8	5734.93	10086.8	13172.5	216304	110527	149948	8736.68	28752.4	40644.1	9824.51	29782.4	9667.71	5700.64	504.54	25705.6	7940.81	156.38	173285	1.9281e+06	4740.67	11149.8	9059.94	48328.4	47804.9	17710.8	65662.4	236.12	3388.23	11506.6	68961.6	2579.78	1856.49	12285.1	64134.7	3.29711e+06	106687	154366	261052	0
	化学工业	12	1.10052e+06	49602.6	0	6222.6	10606.4	195239	985104	647203	323143	254850	513470	8.2198e+06	270385	140578	76278.8	209737	237523	816204	675379	222848	491413	5.7	8254.32	38.55	3572.33	642730	295027	59.07	255.45	3181.34	17760.3	10589.6	40986	38545.9	165.52	381.48	76469	332185	2110.53	388487	13925	5045.5	1.73259e+07	221245	544288	765533	0
	非金属矿物制品业	13	5565.34	3025.7	0	11126.5	10305.1	29772.6	1795.85	22837.5	7120.24	5975.26	465.05	14846.1	4.34689e+06	11662	32653	33078.1	8568.63	2861.94	968808	12089.6	646869	0	4176.91	68.29	593.3	2.31174e+06	920.98	194.99	258.87	0	13530.1	0	0	0	125.97	157.65	784.19	17.18	1837.8	4419.53	4053.62	3351.67	8.52254e+06	84649.2	665628	750278	0
	金属冶炼及压延加工业	14	16398.4	60204	0	96030.3	1672.26	878.95	229.18	41452.1	190454	49513.9	57.06	39376.3	58255.8	3.94235e+06	984804	1.20228e+06	296329	1.25471e+06	50077.1	40190.8	463178	0	389.24	8.11	29	1.76476e+06	6006.41	0	0	239.28	123.84	0	0	0	70.42	103.59	425.37	0	1043.11	2474.3	2255.11	1805.63	1.05682e+07	0	0	0	0
	金属制品业	15	517.64	3740.11	0	19187.7	1613.96	68854.4	8159.85	62171.6	93049.1	60668.1	42622.7	54010.4	31612.3	41952	260819	263889	32823.5	54336.2	476338	63831	87092.8	2.86	15817.5	85.03	3099.93	283764	38653.9	125.95	813.44	930.69	16924.4	823.08	29.52	96713	45.52	135.79	281.94	571.65	663.09	1592.73	1459.65	1205.45	2.19103e+06	234762	9750.81	244513	0
	通用、专用设备制造业	16	17179.7	28589.7	0	4369.27	2994.22	2911.71	4889.2	12265.3	21964	7157.94	144.23	9753.38	18154.7	9590.07	6763.57	619185	20409.5	12084.7	5404.38	2368.01	604.18	9.26	16617.3	53.5	5986.05	79285.1	6752.66	126.66	730.74	0	192.65	1483.37	2135.95	1385.38	2089.11	133.15	54.46	412	11878	58486.1	492.7	232.29	995319	354.84	2782.58	3137.42	0
	交通运输设备制造业	17	2477.45	1072.81	0	3647.64	468.06	1486.03	1828.05	4716.96	1053.69	2070.68	176.25	987.14	4234.94	4049.05	2576.41	85076.4	2.21076e+06	1056.31	2738.52	387.9	308.26	5.6	4160.25	13.48	45.81	41732.2	155925	925.96	1533.87	15672.3	3780.31	4837.56	9482.72	5281.91	11.73	223.99	72.92	6757.34	208.69	403.92	1156.5	311.05	2.58372e+06	40826.7	616884	657711	0
	电气机械及器材制造业	18	1950.99	40426.8	0	3393.3	1258.93	2048.66	5021.36	11821	5848.04	7757.12	142.48	10765.6	10565.9	7577.36	6744.22	142750	45020.7	97108.6	597062	14132.6	3095.7	7.67	6989.36	27.81	716.49	490180	12040.7	256.75	24777.4	4646.3	347.64	347.57	8430.09	21234.5	67.13	129.58	415.97	859.59	985.71	2359.3	2835.01	1775.78	1.59392e+06	37036.5	131960	168996	0
	通信设备、计算机及其他电子设备制造业	19	8455.42	8836.99	0	9369.29	5663.14	34105.8	21527.3	158311	32552.9	128547	5624.38	89144.8	32273.7	25285.2	13426.7	182844	142484	544283	6.43432e+06	310529	31944.2	137.99	46092.5	786.64	2314.23	618963	139525	213.61	315775	100290	17227.3	168681	87732.7	215972	4080.98	302285	15277.4	215278	25380.7	41007.7	44991.4	65641.5	1.06472e+07	77867.5	650344	728212	0
中	仪器仪表及文化办公用机械制造业	20	11802	14380	0	5294.58	2992.17	4276.76	7737.99	21495.9	1804.73	8670.8	471.44	43118.2	22407.5	16904.6	4722.72	8780.45	12985.1	68431.3	385607	185899	1790.76	18.84	19514.4	114.97	2743.66	152102	14009.4	459.64	24910.1	2983.45	4079.84	33540.4	10068.1	32365.6	3015.19	14225.1	861.36	35199.1	8708.72	2250.67	8977.31	2685.34	1.20241e+06	2656.55	4364.76	7021.31	0
间	工艺品及其他制造业	21	3606.84	2416.71	0	5026.37	3594.52	12594.7	6480.25	829635	17760.8	35760.9	4619.41	27765.2	13231.3	9726.11	3464.29	275172	38699.7	9424.83	829309	34382.7	8818.95	39.36	4213.97	300.83	41994.1	101031	29079.9	0	9011.09	0	88.1	1113.32	17921.2	16868.9	35.32	9595.47	2022.13	12308.6	189.73	359.64	2800.44	18749.4	2.43921e+06	98113.1	64420.7	162534	0
投	废品废料	22	310.16	0	0	0	19657.7	325.97	0	0	0	198608	0	219936	9346.39	175494	67430.9	10467.4	0	13884.7	0	638.16	0	5732.76	0	0	0	0	0	0	0	0	0	0	0	0	0	0	0	0	0	0	0	0	721832	0	0	0	0
入	电力、热力的生产和供应业	23	28714.6	39611.4	0	45311.4	59675.9	45779.8	257516	369357	93589.4	176739	9349.51	623176	479136	339728	82496.1	139746	61197.7	72536.5	135331	31378.1	115340	285.96	3.54382e+06	561	47260.5	188146	200220	2535.41	132464	119836	185718	49334.1	28905.6	88376.7	1863.88	18427	15115.3	56718.3	27451.3	36463.2	52266.2	56854.9	8.05834e+06	227895	848518	1.07641e+06	0
	燃气生产和供应业	24	35.65	0	0	0	18.37	293.7	5132.14	0.93	13.11	11.31	176.49	5976	7370.17	1681.6	1870.18	459.82	3602.93	87.26	141.88	1.61	0	0	43.37	15754.7	0	14517.9	0.26	1.49	0	0	458.41	0	0	0	0	0	0	0	0	0	0	0	57649.2	52796.9	19569.4	72366.3	0
	水的生产和供应业	25	1577.06	218.68	0	705.12	582.01	3707.1	11132.9	19145.9	1654.76	3465.98	489.03	17066	4275.82	6747.54	1410.26	4675.54	3340.36	2216.3	5805.18	1240.61	1785.65	136.34	14295.8	58.54	30725.2	51201	6000.45	232.4	881.8	4511.77	12244.7	2628.56	3058.27	8782.14	208.21	992.45	15431.6	13420	4686.91	2742.97	4600.31	2055.96	270137	16145.1	123937	140082	0
	建筑业	26	958394	4539.11	0	894.49	2777.79	3578.08	1336.23	16483.3	1580.24	5900.33	548.43	4816.24	2828.35	1161.47	2013.84	5529.17	2604.21	805.68	7327.32	1125.77	673.18	0	2076.9	145.41	270.38	0	96866	23481.6	35762.3	51544.8	54426.5	86994.8	95208.1	264.54	491.42	15871.5	3059.63	221557	7196.03	17289.1	20277.4	13081.7	1.77078e+06	67754	31922	99676	0
	交通运输及仓储业	27	132543	33562.2	0	91248.6	65939.7	217878	472734	674461	182685	335957	58046.7	558710	467410	710061	348648	414714	364359	244447	679107	76209.5	228440	358.83	213592	733.29	3005.68	884420	609535	24582.8	21680.2	566556	39235.3	123055	39524.9	309656	4781.62	38874.7	15776.2	29875.6	25541.5	57548.2	43422.3	126873	9.53579e+06	430356	1.10693e+06	1.53728e+06	586347
	邮政业	28	5378.67	464.94	0	476.35	313.53	2046.99	1049.05	8564.83	1251.21	3439.71	304.13	5422.29	2866.11	1360.1	825.54	5722.74	3590.27	1627.35	7499.59	933.53	1863.1	7.93	1291.75	42.28	67.92	6481.96	4434.45	9303.56	2832.06	11912.5	14939.6	49278.7	5289.05	11042.2	419.44	2649.34	815.86	1275.79	1519.37	1086.4	1681.87	29196.7	210569	1583.85	3892.08	5475.93	0
	信息传输、计算机服务和软件业	29	11703.4	4142.97	0	6272.13	3121.23	11296.7	5927.08	41057.3	7337.11	15826.6	997.19	38067.2	12494.8	15666.3	7726.8	25811	23588.5	10028	65103.7	6389.58	6637.93	32.77	7181.29	273.21	463.12	41693.6	130333	2664.32	162027	30183.1	11760.6	170823	43424.4	115752	1946.87	21052.4	11336.4	22281.3	24566.1	14107.2	33879.6	70425.8	1.2354e+06	362614	1.32508e+06	1.68769e+06	0
	批发和零售业	30	70651	17355.1	0	52142	12145.2	98948.6	222599	399815	95396.2	198430	26742.3	255690	79329.1	986732	263066	378991	257447	336832	530745	55077.5	196803	8.55	5979.63	64.61	1779.75	549785	35852.9	5223.46	50882	7442.48	19120.1	10513.6	8491.17	21497.7	383.88	3060.06	8537.37	10042.4	2609.21	41200.8	12047	16718.6	5.34618e+06	339316	810599	1.14991e+06	0
	住宿和餐饮业	31	58597.8	7804.44	0	13261.2	8189.93	38481.1	14644.9	62305.1	14405.2	31759.5	14058.1	84045.9	40149	29651.3	10828.2	75928.9	59243.8	23185.4	172035	12571.2	10240.8	139.8	14477.5	591.12	1056.46	97170.8	196693	1857.88	37722.7	250451	20698.7	218114	75118.5	270286	10430.9	49037.1	27232.2	85263.3	31688.9	15988.3	59887.2	319091	2.56438e+06	340263	1.26175e+06	1.60201e+06	0
	金融业	32	230971	28993.6	0	5030.91	3813.61	16753.8	51929.8	22912.8	13168.6	83363.8	43198	134935	58744.8	65023.4	16165.8	60161.2	25167.4	22046.8	110725	13257.9	24920.4	368.49	495579	1686.42	291.49	105125	603765	239.55	7724.67	129163	52492.7	904871	115405	370139	325.76	8897.79	7301.89	90716.8	2948.29	186191	21726.4	31351	4.16759e+06	809841	1.03174e+06	1.84159e+06	0
	房地产业	33	65334.5	181.37	0	0	87.96	1356.52	617.23	3282.57	927.82	1984.44	28.25	2246.88	196.46	9.66	426.27	2508.29	676.51	1760.42	2882.53	312.47	307.97	0	90.62	48.49	13.03	1138.01	761.79	1926.34	1769.65	22617.8	1881.63	7437.27	873.15	6331.66	105.56	3330.03	995.11	9048.04	3546.4	14325.8	10240.4	30393.4	202002	931265	1.69404e+06	2.62531e+06	0
	租赁和商务服务业	34	79129.2	8596.39	0	7819.29	6685.97	238285	4984.12	105954	8679.31	35240.7	12865.5	90021.3	54038.1	49916.2	4587.51	82797.1	138809	20196.3	368749	7740.91	15720.4	8.36	9757.58	1057.88	276.99	265920	114204	8075.58	38571.9	295016	15222.1	238879	163778	125236	7257.25	4411.54	3548.84	79346.7	11122	39417.2	26865.9	12567	2.80136e+06	26364.4	814995	841360	0
	研究与试验发展业	35	116.85	0	0	0	7.41	463.37	61.87	377.1	80	311.88	0	18016.7	208.03	156.77	1589.45	6703.4	7159.09	16738.6	6620.89	7140.03	42.73	0	241.02	0	0	46111.1	23.59	12.83	77.86	0	0	7.86	0	0	0	1378.49	0	0	0	0	0	0	113647	0	0	0	114237
	综合技术服务业	36	850.98	8685.51	0	12406.5	3315.48	12627.6	709.3	287700	18.49	21946.8	0	16425.2	6516.14	519.7	1001.48	56455.9	46353.2	4377.46	97269.6	2892.47	4577.24	0	27412.3	0	507.17	173640	9317.63	6.23	472.52	6475.52	237.04	0	0	0	0	9851.75	0	0	0	0	0	0	812569	0	0	0	178555
	水利、环境和公共设施管理业	37	280.77	74.48	0	1217.86	0	963.8	2023.11	2448.93	464.31	2734.87	10.58	2095.48	1960.36	108.75	72.41	3515.25	15.09	267.15	1115.81	68.9	0	0.48	25894.2	0	9660.39	551.3	5145.68	0	515.49	125.89	1937.41	41461.7	4308.21	138568	7.28	0	2532.66	115.11	941.48	1513.66	441.59	1849.26	255008	0	0	0	643171
	居民服务和其他服务业	38	68205.4	8628.31	0	743	45397.7	11219.2	5620.96	163861	47202.1	12326.3	1052.09	57021.5	29507	54274.8	3545.96	12472.7	62571	17762.9	28578.1	2605.82	7902.43	12.37	116479	1873.81	2382.15	147727	271135	3543.8	133124	162696	71189.7	18871.9	16262.5	23652.1	434.52	2595.4	8673.64	19714.8	4418.63	7287.45	20239.9	90174.6	1.76299e+06	92338.4	261881	354220	877671
	教育	39	681.44	3438.83	0	799.26	431.36	2124.32	400.32	1618.65	1127.14	1004.76	181.63	2188.53	2143.32	229.86	209.15	1652.81	1435.7	2789.35	6220.37	128.44	51.98	0	1101.57	36.99	77.64	0	31014.9	219.85	1640.04	2710.52	625.56	8986.4	4511.64	2955.27	135.92	1477.15	958.55	2341.23	1345.69	3295.7	3029.1	49413.3	144734	267249	609292	876540	2.18846e+06
	卫生、社会保障和社会福利业	40	22505	2815.21	0	2879.02	1747.26	2438.51	21460	32335.9	22957.3	4058.2	0	7360.66	13392.5	2973.4	25844.4	67004.4	8359.15	3745.51	19815.7	206.6	2402.65	0	42446.5	0	3.85	0	28.57	0	0	133.13	196.74	2879.46	0	0	138.51	49.69	2092.52	1238.43	2269.12	389.44	89.97	0	316257	120033	296934	416967	2.89315e+06
	文化、体育和娱乐业	41	2216.94	1515.7	0	3329.27	1958.46	7850.06	2957.19	8862.22	3303.45	5662.32	3594.49	12951	4811.89	6181.95	2456.24	9188.54	9653.95	3466.39	12201.2	1304.59	2561.05	34.49	3476.15	201.62	255.51	25047.5	44744.1	2072.82	7942.07	49287.4	5254.29	40127.3	26304.1	37125.1	1660.9	11957.8	6397.07	11808.6	5422.81	4204.96	9909.8	28063.2	427325	111917	517057	628974	481740
	公共管理和社会组织	42	88563.9	0	0	0	0	0	0	0	0	0	0	0	0	0	0	0	0	0	0	0	0	0	0	0	0	0	131	2.77	0	0	0	2299.45	16.53	1232.21	96.88	545.69	98.68	0	197.68	44.28	745.65	64533.6	158508	0	0	0	3.29979e+06
	中间投入合计	TII	6.90053e+06	577709	0	640424	428763	9.11962e+06	6.82363e+06	1.39177e+07	2.76127e+06	4.20453e+06	1.58602e+06	1.31952e+07	7.10527e+06	7.74317e+06	2.88697e+06	4.58764e+06	4.48926e+06	3.77816e+06	1.30701e+07	1.19736e+06	3.16251e+06	7985.37	6.10813e+06	37490.4	162671	1.1407e+07	5.42739e+06	108300	1.1884e+06	2.00407e+06	3.0042e+06	2.42669e+06	882392	2.1182e+06	43300	562500	343270	1.4002e+06	236803	965899	671600	1.4033e+06	1.48686e+08	8.8643e+06	2.2447e+07	3.13113e+07	1.13823e+07
	劳动者报酬	VA001	9.93957e+06	210463	0	89163.4	136772	707893	659994	2.60521e+06	252559	506942	74110.7	1.42969e+06	1.72988e+06	473845	251764	1.02354e+06	665349	254930	1.2565e+06	245937	656250	168.77	556031	2728.67	17438.8	3.06499e+06	1.7459e+06	93299.8	317899	1.5886e+06	441999	1.1645e+06	420399	544799	24399.9	389099	172100	748198	1.8548e+06	755198	349899	1.7704e+06	3.91932e+07
增	生产税净额	VA002	29400.2	125379	0	102928	134996	618804	258660	946685	140509	279065	153786	668590	1.11286e+06	264839	187287	426576	308288	78388.2	372947	60478.6	130567	618.53	711296	4408.48	40201.2	674305	821106	14800.1	273202	1.85561e+06	246602	468604	687805	106701	1500.01	50000.4	19900.2	78500.6	10100.1	234802	47900.4	42500.3	1.27915e+07
加	固定资产折旧	VA003	52100	10794	0	42294.7	28811.3	342917	283861	416273	74270.9	156731	75490.3	587656	388972	225618	76295.9	362086	141474	76915.4	276023	61803.5	104378	35.23	1.11777e+06	1840.92	13892.8	212800	922700	27000	767700	332600	135400	103100	2685300	222300	2100	48200	33700	86700	162000	57700	47900	205700	1.09712e+07
值	营业盈余	VA004	0	278031	0	259343	79928.3	1.75042e+06	654311	967121	894551	795548	119053	1.67247e+06	517154	927992	367676	518233	266032	1.40261e+06	1.81014e+06	82958.5	251993	2480.77	711344	9798.35	43560.3	1.3579e+06	2.87041e+06	7300.02	753403	4.31471e+06	565002	1.90691e+06	1.0198e+06	316801	4900.02	117100	106900	972803	348201	340401	150100	0	2.95354e+07
	增加值合计	TVA	1.00211e+07	624667	0	493729	380508	3.42003e+06	1.85683e+06	4.93529e+06	1.36189e+06	1.73829e+06	422439	4.3584e+06	3.74887e+06	1.89229e+06	883022	2.33044e+06	1.38114e+06	1.81285e+06	3.71561e+06	451178	1.14319e+06	3303.3	3.09644e+06	18776.4	115093	5.31e+06	6.36011e+06	142400	2.1122e+06	8.09153e+06	1.389e+06	3.64311e+06	4.81331e+06	1.1906e+06	32900	604400	332600	1886202	2.3751e+06	1.3881e+06	595800	2.0186e+06	92491300
总投入		TI	1.69216e+07	1.20238e+06	0	1.13415e+06	809271	1.25397e+07	8.68046e+06	1.8853e+07	4.12316e+06	5.94282e+06	2.00846e+06	17553636	1.08541e+07	9.63546e+06	3.76999e+06	6.91808e+06	5.8704e+06	5.59101e+06	1.67857e+07	1.64854e+06	4.30569e+06	11288.7	9.20457e+06	56266.8	277764	1.6717e+07	1.17875e+07	250700	3.3006e+06	1.00956e+07	4.3932e+06	6.0698e+06	5.6957e+06	3.3088e+06	76200	1.1669e+06	675870	3.2864e+06	2.6119e+06	2.354e+06	1267400	3.4219e+06	2.41177e+08
[truncated: 9 more columns]
