# Supplementary material for: Editorial Note: Measurement and driving factors of carbon productivity in China’s provinces: From the perspective of embodied carbon emissions
Source: PLoS One. 2025 Dec 15;20(12):e0338756. doi: 10.1371/journal.pone.0338756 (PMC12704855; doi:10.1371/journal.pone.0338756)
Supplement: S1 File — (ZIP) [file pone.0338756.s001.zip › Input-Output Tables of China's Provinces/Input-Output Tables of Various Provinces in 2007/14μ▒ƒΦÑ┐.xls]

## Sheet: 江西 
江西2007年投入产出表
(按当年生产者价格计算)
单位：万元
产出		代码	中间使用																																											最终使用
			农林牧渔业	煤炭开采 和洗选业	石油和 天然气 开采业	金属矿 采选业	非金属矿及 其他矿采选业	食品制造及 烟草加工业	纺织业	纺织服装鞋帽 皮革羽绒 及其制品业	木材加工及 家具制造业	造纸印刷及 文教体育 用品制造业	石油加工、 炼焦及核 燃料加工业	化学工业	非金属矿物 制品业	金属冶炼及 压延加工业	金属制品业	通用、专用 设备制造业	交通运输 设备制造业	电气机械及 器材制造业	通信设备、计算机 及其他电子 设备制造业	仪器仪表及 文化办公用 机械制造业	工艺品及 其他制造业	废品废料	电力、热力的 生产和供应业	燃气生产 和供应业	水的生产 和供应业	建筑业	交通运输 及仓储业	邮政业	信息传输、 计算机服务 和软件业	批发和零售业	住宿和餐饮业	金融业	房地产业	租赁和商务 服务业	研究与试验 发展业	综合技术 服务业	水利、环境和 公共设施管理业	居民服务和 其他服务业	教育	卫生、社会保障 和社会福利业	文化、体育 和娱乐业	公共管理 和社会组织	中间使用合计	最终消费支出
投入																																														居民消费支出			政府消费支出
																																														农村居民	城镇居民	小计
代码		-	01	02	03	04	05	06	07	08	09	10	11	12	13	14	15	16	17	18	19	20	21	22	23	24	25	26	27	28	29	30	31	32	33	34	35	36	37	38	39	40	41	42	TIU	FU101	FU102	THC	FU103
	农林牧渔业	01	1.84297e+06	96816.8	0	3426.82	22.9895	1.92076e+06	393625	68292	265867	119625	86	412594	474.01	112.475	0	0	0	0	0	420.942	113384	0	0	0	0	201499	101316	0	0	2897	335673	0	21393.2	178119	0	0	27796	25779.3	232	0	0	0	6.13318e+06	2297132	1676326	3973458	365162
	煤炭开采和洗选业	02	7443	61458.9	0	13366.4	8787.99	26346.2	5755.01	394	465.002	31502	90050.2	92033.3	123235	679573	356.987	2254.69	600	569.999	3.99967	230.986	1368.99	7	688054	0	5256.97	32330.9	2957.93	2	0	0	1705.99	0	0	0	0	0	0	0	0	0	0	0	1.87611e+06	291731	93006	384737	0
	石油和天然气开采业	03	0	0	0	2534.87	2270.96	3451.01	6.00002	711.001	612.002	3133	1204458	494284	23953.5	845.991	391.986	219.647	1392	233	0	0	0	0	17088	10937.6	0	0	0	0	0	0	8689.97	0	0	0	0	0	0	0	0	0	0	0	1.77521e+06	0	145808	145808	0
	金属矿采选业	04	0	0	0	178004	0	0	0	0	0	0	24	12283	58828.9	1.71062e+06	80009.1	3020.98	0	8820.89	0	0	0	0	0	0	0	0	0	0	0	0	0	0	0	0	0	0	0	0	0	0	0	0	2.05161e+06	0	0	0	0
	非金属矿及其他矿采选业	05	7848	302.999	0	423.965	108319	1060	36	93.0002	94.0003	2153.01	1179	139506	113435	20096	33.9987	512.853	105	333.984	3.00003	2.99978	13.9999	0	122	0.99996	9.99995	669247	23460.5	0	3.00012	0	0	0	34.9991	0	8.99951	109.001	68.9984	0	574	517.002	100.994	1227	1.09104e+06	0	0	0	0
	食品制造及烟草加工业	06	844173	0	0	2000.74	0	812122	0	13129	2093.01	16490	53	71718.9	1908.95	288.808	0	39.9756	0	0	0	0	5757.96	0	4608.01	0	0	0	9811.79	439	0	8147.01	299737	0	0	0	0	0	0	0	0	0	36413.3	0	2.12893e+06	1268594	2146655	3415249	0
	纺织业	07	2488.01	49.9999	0	3796.61	29.9863	1952	995058	535566	144092	907.004	200.001	71633.9	3198.83	3657.94	2398.91	20051	266.997	725.894	3701.96	745.905	51128.7	45	122	5.99976	12.9999	11591	21810.8	14	0	7849	16306.1	1318	238.002	39.9999	0	8.00006	21	176	0	0	5.0001	0	1.90121e+06	419457	245308	664765	0
	纺织服装鞋帽皮革羽绒及其制品业	08	952.012	23229	0	24127.6	7900.4	5247.97	273337	772168	63227	28064.1	339	57708.7	1652.93	14438.3	673.975	3039.05	5237.98	1319.24	6193.7	608.93	20630.9	113	9126.01	64.9974	657.996	64275.8	31205.9	3762	2997.99	122017	5636.03	27505.1	1454.01	1423	3.99978	12	239.998	4197.05	1044	0	2743.84	11085	1.59966e+06	398650	478545	877195	0
	木材加工及家具制造业	09	21542.1	24166	0	5801.66	853.611	4991.99	151	27203.1	968862	232868	803.001	31483.7	5012.84	3689.05	26197	3074.11	3651.99	2490.72	12590.9	385.952	20430.9	358	1515	64.9974	317.998	293509	19135.8	6523	1195.01	31113	6634.02	14383	83484.7	565.999	146.992	1796.01	1502.98	307.001	9200	8275.02	1631.9	19736	1.89764e+06	147414	177502	324916	0
	造纸印刷及文教体育用品制造业	10	8467.09	14008	0	12795.8	4263.06	79071	28329.1	25793	38593.1	1.17061e+06	1067	456123	70202.4	13779.1	5594.79	19395	6322.97	18244.2	9603.27	7164.2	8791.94	260	11463	398.984	1751.99	29107.9	28766.8	11448	26924	190614	11760	175207	24473	5346	317.983	11085	5404.85	4902.04	97466	6668.09	21581.9	82774	2.74594e+06	230199	267683	497882	0
	石油加工、炼焦及核燃料加工业	11	57713.4	18650	0	23663.9	153341	8545.06	1383	1464	13475	17572	9750.01	74534.2	42207.9	1.38573e+06	1362.95	5038.3	3400.97	1791.01	1530.88	988.875	970.994	152	14620	179.993	531.997	141096	536503	2288	155.001	19930	15975.1	27105	10255.1	28270	108.994	2658.01	4316.85	3190.02	8292	1275.04	2261.93	31989	2.67427e+06	261687	215930	477617	0
	化学工业	12	1.13718e+06	155358	0	94475.3	62745.4	86616.3	300943	95134	248830	338904	9810.02	3.58937e+06	295289	159372	3038.89	102126	41519.8	202772	52715.3	26397.6	47079.7	301	15939	87.9965	20745.9	446103	125814	348	1805	18231	18214.1	24634	121875	8879.39	280.985	3935.02	1802.96	58350.7	16705	155196	8479.66	94643	8.19204e+06	325228	493938	819166	0
	非金属矿物制品业	13	22373.1	19632	0	14572.8	109057	55290.5	797.001	794.001	1342	518.001	2003	138632	542426	109348	469.983	4897.02	4982.99	227846	7210.72	59843.3	11178.9	6	4439.01	48.9981	1018.99	1.46272e+06	12952.8	91	22.0008	0	4473	0	280.993	0	76.9958	863.006	553.987	0	4710	4256.01	810.946	10174	2.84071e+06	236016	200884	436900	0
	金属冶炼及压延加工业	14	1089.03	181213	0	146655	43134.5	2838.98	378	21475	65521	39067.2	1978	89119.6	14607.6	4.50713e+06	423848	457161	395513	1.08011e+06	86065.7	110862	11176.9	81	18680	12.9995	1868.99	6.28664e+06	25016.6	0	811.998	845.001	119.001	0	63.9983	0	16.9991	204.001	128.997	0	1073	972.003	188.988	2308	1.4018e+07	0	0	0	0
	金属制品业	15	12889.1	25721	0	8679.08	6046.24	6862.99	8864.01	10182	64936	79850.4	481.001	21359.6	16864.3	18182.3	37776.6	127993	62174.8	62015	37751.3	10626.7	3419.98	411	9958.02	66.9973	541.997	193966	4797.91	259	742.999	6644	2256.01	3122.01	191.999	4204.19	19.9989	272.002	183.996	38713.4	1412	1219	244.986	2902	894806	95096	129041	224137	0
	通用、专用设备制造业	16	100361	35895.9	0	85290.5	136683	27678.8	14019	2959	19750	23491	5111.01	68507.1	38203.5	257419	16967.4	1.20826e+06	290607	97099.4	19118.9	4087.45	802.995	433	82561.1	449.982	4634.97	158046	54038.7	6049	5713.99	15461	1414	19305	8118.07	399.003	410.978	9513.05	277.998	1266	15594	439798	1262.79	197719	3.47477e+06	31692	10928	42620	0
	交通运输设备制造业	17	415.001	4413.99	0	19077.7	10787.1	7191.95	1692	464.001	7709.02	6397.02	938	12545.7	7866.77	20956.6	6348.77	45105.5	423043	25194.4	8710.47	793.895	395.998	87	2334	21.9991	807.996	78582.8	192527	3719	3011.99	310464	3754.02	15817.1	11895.1	329.001	21.9988	268.002	283.996	973.004	1438	1263	635.988	3020	1.2413e+06	167115	87641	254756	0
	电气机械及器材制造业	18	15286.1	37367.9	0	39377.6	42436.7	16838.9	5542	1783	43887.2	14205	4129	37952.5	22053.3	99054.2	10875.6	106375	76335.7	728083	33240.3	13449.3	1581.99	510	38004.1	119.995	1055.99	435773	64328.3	2761	66218.4	47966	1549.01	3080.01	73689.6	342.002	209.989	2481.02	1724.96	9228.1	13261	11883	2896.86	28439	2.15538e+06	3652	277168	280820	0
	通信设备、计算机及其他电子设备制造业	19	1746.04	3471.99	0	5270.57	2593.82	4819.97	2690	860.001	2096.01	1940	314.001	12015.9	2531.91	6310.28	397.985	9559.33	71435.1	7450.99	762775	11033.5	154.999	72	8890.01	63.9975	453.998	30633.9	25025.8	1463	149686	42614	6692.03	18008.1	16073.1	1429	66.9964	1421.01	1033.98	18629.2	8810	1524.01	11530.2	8423	1.26201e+06	291360	503798	795158	0
中	仪器仪表及文化办公用机械制造业	20	624.011	6329.99	0	14837.6	15832.8	6849.94	1623	661.001	4131.01	1800	2885	24948.9	9318.67	43111.8	861.968	8334.77	13766	42002.3	9678.02	92099.8	93.9994	105	9498.02	100.996	890.995	31700.9	12063.9	596	21633.9	29419	649.003	4807.03	1070	127	9222.5	8888.02	277.995	87090.7	17361	1527	10186.5	106011	653017	8688	13648	22336	0
间	工艺品及其他制造业	21	538.003	4887.99	0	4384.69	4462.97	6933.97	2066	23022	2746.01	3552.01	915.002	37825.7	7138.63	6976.7	2611.9	13678.2	14488.5	2039.13	13505.8	1446.81	84261.5	18	2598	1456.94	1771.99	113096	2971.97	0	4381	0	937.999	558.001	2906.02	1409	6.99962	106.001	191.996	555.005	1924	427	1121.01	2700	376618	23895	63995	87890	0
投	废品废料	22	37	0	0	576.926	0	0	0	0	0	2999	0	24	214.988	13350.5	0	99.8169	0	0.999994	0	0	0	99	0	0	0	0	0	0	0	0	0	0	0	0	0	0	0	0	0	0	0	0	17402.2	0	0	0	0
入	电力、热力的生产和供应业	23	92252.1	159281	0	300900	76024.3	90314.8	90100.1	34830	109137	135293	40503.1	374021	194174	963783	21811.2	64157.4	35662.9	73280.7	16802.8	15948.3	11060.9	2702	829227	1058.96	68763.6	236458	210981	2560	100126	742663	95389.3	35149.3	38157.2	8329	579.968	8287.06	4638.87	8834.04	106225	18560.2	21260.6	92679	5.53197e+06	1135370	1647053	2782423	0
	燃气生产和供应业	24	1212	0	0	25137.8	705.678	359.001	228.001	0	235	2829	0	6214.79	1456.99	2833.93	54.998	343.845	229.999	352.998	0	5.99918	2523.98	0	0	1862.93	0	55.9998	43.999	0	0	0	2338.99	0	0	0	0	0	0	0	0	0	0	0	49025.9	1115	55859	56974	0
	水的生产和供应业	25	1531.01	4021.99	0	1650.87	5705.4	4432.02	1885	4664	2449.01	6532.01	1719	9626.93	3013.88	5382.52	528.981	5879.17	1264	3644.68	799.94	347.964	599.996	79	3624.01	81.9967	1060.99	37213.9	14363.9	390	4527.99	60666	21609.1	6235.01	3497.02	637	153.992	1128.01	953.976	1866.01	32337	4393.07	2716.91	16885	280098	49592	159716	209308	0
	建筑业	26	1681.01	6000.99	0	7323.4	3852.24	2446.99	779.001	1527	1485	970.002	2323	4428.98	1138.95	2781.74	272.99	3477.5	680.997	459.672	192.983	164.981	210.999	5	3823.01	46.9981	1077.99	0	78185.2	19642	11945	276077	17320.1	59692.2	3690.99	163	225.988	2514.02	2078.96	3591.02	13755	12467	6186.89	29849	584535	12453	162617	175070	0
	交通运输及仓储业	27	188613	71596.9	0	127147	142326	181954	54081	45718	211662	167099	182699	355001	150258	1.2645e+06	22558.2	58576	47120.8	64761.2	23332	13915.3	19971.9	1585	951943	1942.92	4862.97	486556	596833	12953	25116.1	1.17166e+06	19369	64211.7	25925.2	43456	1306.93	22074.2	4968.84	16922.1	39894	11240.1	13633.5	114317	7.02366e+06	484702	657265	1141967	834782
	邮政业	28	2049.01	1543	0	1231.88	543.752	1382	584.001	369	649.002	1189	405.001	5250.96	1097.95	1668.08	242.991	888.914	844.995	679.6	502.917	340.959	94.9994	21	1320	62.9975	187.999	7392.98	3282.99	10995	2815.99	33762	7581.06	12280	1190	694	45.9975	1491.01	463.987	481.004	9407	320.009	730.987	13941	130025	11413	18230	29643	42708
	信息传输、计算机服务和软件业	29	16399.1	8149.99	0	10197.1	3845.25	10259	3593	2691	4687.01	7029.02	1440	20009.8	8091.64	12869.8	1729.94	5761.91	4078.98	5443.25	2871.66	1739.79	781.995	254	8545.01	430.983	3941.98	24363.9	31184.7	5117	147151	170728	12935.1	87784.5	24425.1	2719	486.974	10114.1	6490.82	4653.03	43718	7636.1	10040.7	84512	818901	178368	423025	601393	0
	批发和零售业	30	546226	21412	0	46989.7	59909.7	789332	182934	224446	115362	519080	55968	956971	122476	989327	58156.9	212664	156215	150875	86509.4	40636.9	49060.7	802	141375	377.985	1451.99	590610	293683	26126	103039	38578	183939	17903	64964.6	32966.2	1383.92	3914.08	3616.92	103634	37344	165389	15302.6	157144	7.3681e+06	553252	818009	1371261	0
	住宿和餐饮业	31	16256.2	25282	0	22660.3	19959.9	34781.9	9384.01	10902	18254	24693.1	5680.01	66034.4	16272.5	34238.6	2932.89	17119.4	16383.9	11828.3	5780.89	5165.37	1653.99	383	16712	358.986	5893.97	47373.9	129219	1348	20436	683327	15430	88587.6	33268.8	194060	1705.91	18523.1	12420.6	9349.07	33796	6952.37	20239.8	178124	1.88277e+06	133352	295736	429088	0
	金融业	32	18031.1	11984	0	12570.1	6152.19	24978.8	8736.01	4892.01	22578.1	26046	19385	42930.4	19049.3	93347.2	1994.93	6010.84	4974	12491	3215.39	3433.56	2071.99	177	90134.1	1590.94	8149.96	23014.9	576440	368	19488	486416	27238.1	6803.05	16917.1	43569	213.988	3050.02	2002.95	3470.03	46764	857.025	4079.99	9513	1.71513e+06	186882	424617	611499	37700
	房地产业	33	19.0004	166	0	151.983	102.953	77997.9	17265	13459	22577.1	34822	136	34762.8	12156.7	1107.94	8036.7	8946.25	136	17570.5	2910.89	2973.68	2845.98	0	1492	0	1332.99	4397.98	6899.94	1322	31126.9	606802	56552.9	43561.2	9058.91	1437	112.994	1970.01	730.977	13975.1	78375	19759	21748.7	49023	1.20782e+06	795625	815565	1611190	0
	租赁和商务服务业	34	2167.01	3079.99	0	2682.76	4210.08	25988.9	1684	1063	2487.01	4402.02	1200	33500	2045.9	4509	238.991	4952.81	1791.99	2497.04	1140.79	828.9	228.999	4	759.001	59.9976	1022.99	30570.9	2651.99	836	3420.99	232441	7328.98	16341.1	2660.02	6080.99	14.9992	266.002	167.996	953.005	2642	428.001	4830.04	2350	416529	36685	133547	170232	160599
	研究与试验发展业	35	118.001	28.9999	0	1278.93	0	852.992	5	12	69.0003	226	1552	4965.96	2053.95	7095.64	19.9993	3627.35	664.001	1829.27	894.729	265.97	76.9995	0	0	0	0	43277.9	1620.96	7	34.9986	560.001	0	79.0002	0	6	0	3.00003	0	27.0003	0	0	16.0003	0	71268.7	0	0	0	72340
	综合技术服务业	36	16484.1	3681.99	0	6566.65	104.952	2256.99	117	2639	1113	4141.02	1807	8283.97	1752.95	33358.7	1278.95	4638.03	5689.98	4367.84	860.951	636.94	572.996	28	2373	6.99972	119.999	80408.8	3896.97	11	540.99	29042	297.003	605.001	270	14	0	6.00006	0	67.0008	0	0	39.0007	0	218079	0	0	0	143027
	水利、环境和公共设施管理业	37	29539	1778	0	6781.43	2992.64	2371.97	29	92.0001	498.002	180	917.002	2289.99	273.983	1693.78	0	89.9595	159	49.9804	54.9896	55.9926	4.99997	4	23415	0	10441.9	642.998	8329.83	0	102	5398.01	552.003	3334.99	4.00004	142256	30.9983	82.0004	19.9995	34.0003	2467	369.026	11.9974	208	247555	16829	31463	48292	28506
	居民服务和其他服务业	38	73399.6	28651.9	0	13771	2477.87	5689.97	878.001	924.001	2220.01	4835.01	728.001	24353.9	4788	74063.5	973.964	1259.05	2365	2272.78	737.953	595.926	550.997	426	50391.1	126.995	5349.97	20830	60667.7	688	760.998	331128	15547.1	9737.04	5764.02	1544	88.9952	2753.02	2536.91	650.005	9999	3259.04	1883.9	31009	800677	194990	203975	398965	177736
	教育	39	7926.05	16537	0	7797.59	4290.04	5583.95	386.001	277	1845.01	1299	555.001	5075.94	937.948	42953.8	88.9967	2851.37	1579.97	2183.65	699.811	480.937	69.9996	0	5885.01	88.9965	2012.99	0	38808.6	848	3789.97	94393.1	2964.02	24916.2	3782.98	5106.99	210.989	9492.08	3237.88	619.007	60248	7632.12	1228.95	133421	502106	412852	300471	713323	1234212
	卫生、社会保障和社会福利业	40	3870.03	25276	0	160311	7550.56	10934.1	18017	10952	2536	2403	13971	109657	16069.7	50937	8783.68	50095	45535.7	11440.2	27419.3	1892.74	704.996	5	35871.1	2959.88	26087.9	0	50.9986	0	71.0027	1645	97.9997	3715.97	258.993	0	788.957	13187	8282.82	0	53349	16851.3	1250.68	61205	804035	195670	163297	358967	522646
	文化、体育和娱乐业	41	186	5360.99	0	6573.54	3809.26	6917.98	1524	1378	3248.01	4448.01	393.001	7606.89	3002.9	7021.41	497.982	3373.13	3055.99	1556.44	1026.84	827.901	256.998	49	4802.01	81.9967	771.996	14316	32787.9	2611	6805.99	168002	5235.04	12178.1	7099.96	2829	111.994	3368.03	2638.92	1568.01	15215	2358.07	3653.97	28870	377419	29691	103261	132952	190924
	公共管理和社会组织	42	107506	0	0	0	0	0	0	0	0	0	0	0	0	0	0	0	0	0	0	0	0	0	0	0	0	0	11261	16	0	0	0	4434.97	68	2751	14.9992	458.004	37	349.002	669	129	147.993	0	127842	0	3420	3420	3398538
	中间投入合计	TII	5.2116e+06	1.10681e+06	0	1464863	1.06413e+06	4.3643e+06	2.4285e+06	1.96298e+06	2481420	3083166	1.66795e+06	8.01719e+06	1.96074e+06	1.26675e+07	750420	2.59494e+06	1743277	2.87673e+06	1.24015e+06	431447	475970	9582	3.11131e+06	25225	184864	1.23274e+07	3395700	125600	766600	5987500	1.2339e+06	832400	618500	719500	18400	146300	101100	424400	785300	913400	231100	1606200	9.11584e+07	10926447	13644930	24571377	7208880
	劳动者报酬	VA001	7814617	412416	0	261646	110876	515830	366934	466102	364659	511506	46859	981292	553330	770089	91930	486361	344819	367103	319433	137027	84081	2767	421750	6976	86159	4580960	870934	69684	125547	705133	418141	197799	963663	257414	46470	204377	162726	537658	1265873	718703	140424	1878162	28668230
增	生产税净额	VA002	5731	0	0	28973	23957	322541	23464	12398	19800	62376	47397	121871	5934	158925	16604	25036	20162	7548	10270	2098	6244	755	86267	607	12022	716166	177855	7256	39345	914196	129575	72931	219802	26060	110	47225	3339	49365	5364	440	28605	31000	3489614
加	固定资产折旧	VA003	277957	55921	0	50212	17985	130465	60870	29875	67030	153437	32551	351850	104172	513644	16722	96465	101826	134507	57330	22825	9920	629	690136	1820	90166	280373	573240	15805	331996	152714	60394	31682	34888	45207	4680	2755	9727	108645	150377	32924	37881	263	4941866
值	营业盈余	VA004	959395	242186	0	530858	163771	1013721	460028	458485	499052	745110	307712	2114248	692808	749737	159216	658798	37398	1093434	978680	123782	47915	8612	143559	8034	24204	54801	1673771	-12545	337412	1855157	261090	554788	675147	18119	-160	-3957	6008	-1968	185786	18333	46090	14175	17902790
	增加值合计	TVA	9057700	710523	0	871689	316589	1982557	911296	966860	950541	1472429	434519	3569261	1356244	2192395	284472	1266660	504205	1602592	1365713	285732	148160	12763	1341712	17437	212551	5632300	3295800	80200	834300	3627200	869200	857200	1893500	346800	51100	250400	181800	693700	1607400	770400	253000	1923600	55002500
总投入		TI	14269300	1.81733e+06	0	2336552	1.38072e+06	6.34686e+06	3.3398e+06	2929842	3431961	4555595	2.10247e+06	1.15864e+07	3316981	1.48599e+07	1.03489e+06	3.8616e+06	2247482	4479323	2.60587e+06	717179	624130	22345	4453023	42662	397415	17959700	6691500	205800	1600900	9614700	2103100	1689600	2512000	1066300	69500	396700	282900	1118100	2392700	1.6838e+06	484100	3529800	1.46161e+08
[truncated: 9 more columns]
