# Supplementary material for: Editorial Note: Measurement and driving factors of carbon productivity in China’s provinces: From the perspective of embodied carbon emissions
Source: PLoS One. 2025 Dec 15;20(12):e0338756. doi: 10.1371/journal.pone.0338756 (PMC12704855; doi:10.1371/journal.pone.0338756)
Supplement: S1 File — (ZIP) [file pone.0338756.s001.zip › Input-Output Tables of China's Provinces/Input-Output Tables of Various Provinces in 2007/15σ▒▒Σ╕£.xls]

## Sheet: 山东
山东2007年投入产出表
(按当年生产者价格计算)
单位：万元
产出		代码	中间使用																																											最终使用
			农林牧渔业	煤炭开采 和洗选业	石油和 天然气 开采业	金属矿 采选业	非金属矿及 其他矿采选业	食品制造及 烟草加工业	纺织业	纺织服装鞋帽 皮革羽绒 及其制品业	木材加工及 家具制造业	造纸印刷及 文教体育 用品制造业	石油加工、 炼焦及核 燃料加工业	化学工业	非金属矿物 制品业	金属冶炼及 压延加工业	金属制品业	通用、专用 设备制造业	交通运输 设备制造业	电气机械及 器材制造业	通信设备、计算机 及其他电子 设备制造业	仪器仪表及 文化办公用 机械制造业	工艺品及 其他制造业	废品废料	电力、热力的 生产和供应业	燃气生产 和供应业	水的生产 和供应业	建筑业	交通运输 及仓储业	邮政业	信息传输、 计算机服务 和软件业	批发和零售业	住宿和餐饮业	金融业	房地产业	租赁和商务 服务业	研究与试验 发展业	综合技术 服务业	水利、环境和 公共设施管理业	居民服务和 其他服务业	教育	卫生、社会保障 和社会福利业	文化、体育 和娱乐业	公共管理 和社会组织	中间使用合计	最终消费支出
投入																																														居民消费支出			政府消费支出
																																														农村居民	城镇居民	小计
代码		-	01	02	03	04	05	06	07	08	09	10	11	12	13	14	15	16	17	18	19	20	21	22	23	24	25	26	27	28	29	30	31	32	33	34	35	36	37	38	39	40	41	42	TIU	FU101	FU102	THC	FU103
	农林牧渔业	01	8.17965e+06	138111	0	23722.7	509.586	3.36664e+07	9.12007e+06	223388	645079	667321	0	1.20173e+06	0	0	0	3788.99	0	307.113	0	0	287861	0	0	3516.96	0	86934	170187	0	0	208452	1.52717e+06	0	0	0	5389.2	7234.29	0	132280	0	0	0	0	5.62991e+07	1.20904e+06	2.6834e+06	3.89244e+06	37004.7
	煤炭开采和洗选业	02	162842	858332	90226.3	36544	39933.9	330349	113833	23419.2	28612.6	16816.8	1.29404e+06	2.56096e+06	2.25985e+06	2.74061e+06	90716.6	213766	57685.8	52415.4	2206.64	7444.61	23744.7	332.714	3.51621e+06	119159	431.515	46493.4	9241.32	209.83	0	27672	19430	0	0	0	0	0	0	0	0	0	0	0	1.47435e+07	160646	165083	325729	0
	石油和天然气开采业	03	0	10348.5	116828	47863.8	23901.7	19436.7	34694.9	11612.9	0	8475.41	1.4779e+07	985915	229107	336858	49219.2	17071.7	4518.37	3292.37	2455.81	0	1061.89	0	0	319016	1132.83	0	0	0	0	0	108666	0	0	0	0	0	0	0	0	0	0	0	1.71105e+07	0	0	0	0
	金属矿采选业	04	0	0	0	2.09336e+06	0	0	0	0	0	0	0	547252	3405.82	8.37626e+06	44516.5	47595.7	289.168	18911.6	8883.16	0	0	0	0	0	0	0	0	0	0	0	0	0	0	0	0	0	0	0	0	0	0	0	1.11405e+07	0	0	0	0
	非金属矿及其他矿采选业	05	0	10045	4342.79	7972.02	61974.8	25260.2	1060.79	368.675	456.516	95.7697	30963.5	1.18971e+06	2.20802e+06	80497.7	22045.3	16919.8	15817.9	8740.87	56.9089	330.989	0	0	0	0	0	753658	6334.02	0	0	0	0	0	0	0	148.454	50.1192	503.347	358.101	1458.91	2368.39	224.139	1848.87	4.45163e+06	0	0	0	0
	食品制造及烟草加工业	06	4.19683e+06	0	0	0	754.488	1.62253e+07	23640.2	782627	250220	60543.1	0	1.40637e+06	24816.7	0	0	689400	0	205.567	88905.6	0	22054.4	0	0	23252.9	0	0	1.56612e+06	69.76	0	170892	3.65112e+06	0	0	0	0	0	0	0	0	0	167730	0	2.93509e+07	1.08151e+07	2.44781e+07	3.52932e+07	0
	纺织业	07	53153.2	382616	0	18641.2	800.278	80121.1	1.46214e+07	3.92403e+06	160231	350657	11293	581618	22189.6	27094.9	9386.44	267328	6514.21	24175.4	4194.99	3310.81	945042	0	35636.3	375.28	177.187	343774	23108.2	282.56	0	4026.86	40872.8	3057.22	5141.54	71388.8	0	329.762	0	52788.6	0	0	51.4137	0	2.20748e+07	344664	849448	1.19411e+06	0
	纺织服装鞋帽皮革羽绒及其制品业	08	12386.4	455455	506562	115319	11708.3	234178	289709	2.44091e+06	119544	111807	22985.9	314195	821551	795639	77878.9	175783	58060.7	54225.8	75051	14863.1	93008.4	745.576	66330.7	5752.99	5216.36	297551	114727	997.14	2132.76	291832	34273.6	48676	24187.5	75442.1	1906.75	1072.48	232.189	106336	8687.36	39272.7	11103.2	68008.4	8.0053e+06	690134	3.4149e+06	4.10504e+06	0
	木材加工及家具制造业	09	100524	86502.9	24145.8	181478	862.744	84285.1	11966.6	25922.9	3.02509e+06	423379	35568.9	149694	114608	69188.8	167503	211752	116272	66184.7	42252.9	6616.71	161706	0	15176.8	895.563	911.985	872908	23579.2	700.2	1316.91	84945.2	48649.8	29561.1	9219.03	14131.2	470.931	2441.72	9759.65	190822	61322.9	86762.3	12187.7	77649.8	6.64892e+06	55097.8	242908	298005	0
	造纸印刷及文教体育用品制造业	10	16565.8	66192.1	123543	31018.3	16431.9	1.25069e+06	298242	397507	80064.1	1.01894e+07	18739.3	752838	617366	68822.1	84480.9	321348	29465.5	254907	194155	17526.9	120526	307.854	44006.9	889.595	1295.79	133681	135509	5813.02	98892.2	135527	69348.1	353792	40135.5	852372	19069.7	7655.82	9683.97	362738	242317	154771	160796	548869	1.83273e+07	89954.6	535351	625305	0
	石油加工、炼焦及核燃料加工业	11	318800	250780	638314	492938	79109.4	387407	88212.5	77334.9	25991.4	82600.5	2.02373e+06	2.44318e+06	521273	2.66883e+06	128786	637459	233120	112986	77236.5	6177.13	45240.9	17736.3	242625	34677.5	7285.28	223046	7.36403e+06	9546.58	4955.27	267028	77445.1	192636	40210.9	279241	2619.74	5163.73	36534.6	1.01271e+06	86233.8	95757	22236.3	202356	2.15636e+07	155081	240618	395699	0
	化学工业	12	5.93778e+06	462722	614128	1.71945e+06	387165	1.84315e+06	1.90475e+06	1.29684e+06	407885	2.65182e+06	755801	3.33792e+07	1.98331e+06	665691	1.19669e+06	3.04676e+06	404427	2.08433e+06	1.41659e+06	279966	326674	131047	78960.2	1644.74	153160	1.55905e+06	635741	275.106	11438.5	220012	76735	40703.3	41078.7	165751	64029.9	8406.45	46113	939963	170640	4.56999e+06	149124	418178	7.22472e+07	1.2213e+06	1.11738e+06	2.33868e+06	0
	非金属矿物制品业	13	59218.4	272385	69645.9	249694	256431	529697	79806.3	48891.7	18327.1	63073.1	60185	627709	4.90931e+06	835400	288670	279200	37877.3	1.08286e+06	330191	30012.7	72579.6	0	48223	1725.56	2963.92	9.61901e+06	21980.9	36.23	0	0	24668.6	0	0	0	3204.07	3098.24	11070.8	8902.65	36995	52264.8	5155.66	46692.8	2.00872e+07	467191	483164	950355	0
	金属冶炼及压延加工业	14	35021	807627	1.2336e+06	242980	34250.4	103603	8541.56	5668.51	95826	209052	8411.16	301593	389116	1.55678e+07	4.63267e+06	9.56241e+06	2.63254e+06	6.88783e+06	764657	151142	291325	719.95	8635.7	659.748	476.852	6.95965e+06	45436	0	0	804.839	767.589	0	0	0	540.808	285.833	817.557	1303.31	5310.26	7497.57	644.143	4294.56	5.10035e+07	0	0	0	0
	金属制品业	15	70052	368186	446938	247250	43127.6	786088	121982	162896	180158	413055	68201	431505	308723	848234	998533	2.18824e+06	261001	785304	758654	97892.5	247726	13025.2	141579	2432.65	7675.67	570116	72834.4	82.31	6241.79	4998.37	16706.9	6397.88	120557	101774	2544.71	6168.89	3954.76	37017.4	13308.8	18799.9	2794.08	16797.5	1.09996e+07	14847.7	86504.6	101352	0
	通用、专用设备制造业	16	190625	2.48036e+06	1.0879e+06	870496	200142	517189	413365	360184	91898.2	147045	218472	1.03251e+06	971766	2.058e+06	1.60403e+06	7.70163e+06	1.7451e+06	1.45066e+06	125028	43473.1	38052.7	5668.03	487891	8676.1	19217.3	1.30018e+06	283084	802.033	22467.8	158787	18871.8	21769.2	37107.8	9682.06	25296.7	651.653	11680.7	24816.5	50419.6	258166	2079.01	46071.1	2.61413e+07	0	0.0126834	0.0126834	0
	交通运输设备制造业	17	155953	441398	266449	301228	26901.4	280657	63268.8	48470.4	19776.5	115726	18537.4	158687	180071	282073	249049	1.87509e+06	7.56289e+06	71314.5	99226	2568.86	23404.5	324.909	102726	5641.37	3688.39	298241	2.27235e+06	74013.7	12747.1	661530	33484.5	32824.1	55414.4	340349	774.29	40822.2	11663.7	885644	43629.5	10866.5	3162.04	477241	1.76099e+07	414457	726193	1.14065e+06	0
	电气机械及器材制造业	18	27829	473362	144652	293699	24289	122407	79895.1	74253.2	42233.3	76586	53846.1	452060	218294	1.36004e+06	109604	2.18882e+06	410927	3.19188e+06	688467	293454	85378.2	3568.93	1.8996e+06	2471	13781.5	2.46219e+06	142369	137.81	209220	101187	26993.1	68210.6	158325	196517	7924.54	73949.6	18581.3	275026	24963.3	41915.3	8405.92	25406.2	1.61727e+07	700917	193791	894709	0
	通信设备、计算机及其他电子设备制造业	19	8524.91	97022.5	45691.5	14008.8	4731.04	71165.9	47416.7	45597	5857.8	237686	14816.5	158124	32972.6	46052.9	10839.3	663345	81793.9	1.1897e+06	1.0812e+07	284058	10891.9	91.9951	34574.9	320.132	1060.47	77583.3	74295.2	361.94	430509	103207	18929.4	14456.6	8216.89	667751	11852.3	28862.8	7410.11	273169	14323	10631.6	25770.3	44812.4	1.57304e+07	160298	795180	955478	0
中	仪器仪表及文化办公用机械制造业	20	18187.4	235342	202889	82837.2	5479.91	60450.7	29134.3	21082.9	5583.71	36707.8	112437	648834	107679	176949	67183.5	97145.8	98165.8	77894.2	121423	77696	5313.43	184.093	238058	7513	5279.5	157130	54803.3	110.11	36730.1	3484.13	16783.4	30057	41397.2	42693.1	20025.8	48816.5	31941.8	254001	143642	13495.7	16726.8	30151.3	3.48144e+06	392.859	12276.7	12669.5	0
间	工艺品及其他制造业	21	15362	48082	33754.9	108529	15950.3	155115	45748.3	52864.2	44250.6	68813.6	9204.97	226296	99663.8	77199.9	203566	876116	27362.9	147573	84859	12040.9	239463	329.561	23863.1	1097.59	2517.14	131714	22943.6	0	2458.68	22236.4	57132.3	38288.9	7867.41	65097.8	1065.75	1936.51	1893.23	77219.9	5295.22	9568.97	2954.92	15681.8	3.08298e+06	138604	676090	814694	0
投	废品废料	22	0	0	0	17283	14468	8043.55	0	6014.92	697.682	971479	0	42465	253528	671966	28204.9	470673	2661.12	5737.41	0	0	0	80815.6	0	0	0	0	0	0	0	0	0	0	0	0	0	0	0	0	0	0	0	0	2.57404e+06	0	0	0	0
入	电力、热力的生产和供应业	23	411575	1.60862e+06	1.48889e+06	1.46543e+06	145744	941870	705376	127050	397690	362050	568956	3.27335e+06	1.81212e+06	2.39716e+06	845750	1.21461e+06	492445	371268	328244	49008.6	63371.9	4448.42	2.90038e+06	2594.35	176770	218984	126972	3553.29	35873.4	482511	214199	56101.7	13977.3	132904	15443.1	964.977	62865.8	103159	219519	75090.4	60850.4	169932	2.41477e+07	91851.1	698073	789925	0
	燃气生产和供应业	24	0	5238.58	10543.1	38238.9	10215.4	18020.5	6625.19	1431.77	0	1808.55	20946.8	57903.8	184502	41015	6276.06	15097.5	3711.93	4571.53	6002.75	0	2698.34	0	3270.72	2577.78	1343.49	2266.83	227.044	54.26	0	0	73686.4	0	0	0	0	0	0	0	0	0	0	0	518274	489.792	65481.4	65971.2	0
	水的生产和供应业	25	16531.5	77905.8	113113	19548.2	23262.5	87966.3	25756.9	16093.9	4165.18	15576.8	14410.7	108980	70118.9	32181.5	17381.5	37759.7	8076.66	13899.7	9263.93	2504.3	4974.75	151.006	51817.8	509.367	47725.5	40849.1	13222.8	405.105	1369.76	19218.2	19546.4	4812.09	1839.82	12416.8	1111.06	1056.95	1856.03	27175.4	15218.4	9766.05	4755.96	15900	1.0102e+06	3841.06	56272.9	60114	0
	建筑业	26	88180.6	107428	9475.7	6081.33	188.647	42185.8	6235.59	6563.87	5569.14	2447.72	14431.5	66117.2	10782.6	77665.9	3053.42	26762.2	6169.99	4140.14	4505.86	4482.74	6861.12	0	17299.1	307.787	1425.24	0	296880	4284.02	1754.63	331560	153806	53453.3	48592.5	174962	1356.56	98.7893	17255.9	236664	50520.4	220723	14438.8	63909.9	2.18862e+06	0	769791	769791	0
	交通运输及仓储业	27	653871	1.12027e+06	1.0455e+06	300223	147011	1.60604e+06	408188	186477	130514	350048	585449	1.75602e+06	1.33021e+06	1.13144e+06	292972	996618	280375	710582	305132	157119	163108	46772	792349	3872.73	8632.08	1.96463e+06	2.42762e+06	36567	67594.1	2.34204e+06	66177.3	268352	27287.8	377435	18297.7	33163.2	9652.2	166810	125259	33570.5	26421.9	182559	2.26822e+07	93276.8	1.29499e+06	1.38827e+06	2.55903e+06
	邮政业	28	14745.7	10659.5	20996.6	7462.56	2318.94	14811.9	8597.87	8481.56	3607.98	4913.54	8601.87	31653.9	6335.34	24049.3	8358.52	25716.9	3145.35	8119.97	2959.47	4647.42	2511.95	43.2762	13658.2	228.809	828.168	9589.18	5005.88	10492.7	1893.62	21867.9	15875	40473.7	3314.28	76805.7	894.655	224.736	618.429	24341.2	20613.1	18264.6	9001.39	43529	540260	3384.92	19410.8	22795.7	0
	信息传输、计算机服务和软件业	29	49332.8	50151.4	98354.3	17712.9	11149	108101	17206.5	21386.4	12646.4	22656.5	54243.7	148625	33465.1	123496	18480.6	53092.8	21741.1	43202.7	34756	9244.96	7862.86	193.873	79081.1	282.421	1663.05	97010.4	228808	1110.72	223209	583913	48055.1	385456	20557.1	110543	6053.99	529.119	13869.6	97167.5	82766.1	84792.8	33003	252014	3.30699e+06	251416	1.55131e+06	1.80273e+06	0
	批发和零售业	30	614924	140641	267222	314097	15584.6	1.25957e+06	311143	236927	37340.2	104783	150497	999088	437111	830188	101478	614814	186614	477461	485344	20232.3	63904	58173.2	148663	4591.75	4141.02	271072	212659	49892	791562	45186.4	85303.7	28533.1	10732.8	66127.6	2078.5	4584.08	5295.5	105100	19609.1	79623.3	19565.3	49712.3	9.73117e+06	746157	2.52217e+06	3.26833e+06	0
	住宿和餐饮业	31	89149.5	282733	307548	103996	59625.8	247487	59905.5	67776.5	20891.4	83980.4	50360.4	380611	102047	200274	67491.9	184413	60605.2	137674	84680.5	66634.5	10121.8	2685.38	112221	5252.96	10717.5	170382	296100	434.46	58299.2	919807	94578.2	382183	87647.2	1.06005e+06	28801.6	29009.3	24294.6	192757	145241	98736.6	63775.7	887313	7.33829e+06	907452	3.45025e+06	4.35771e+06	0
	金融业	32	199947	269357	132524	140733	135258	507535	218952	111871	281448	93000.3	88686.1	913703	642651	304458	91293.9	394156	42168.5	162466	179490	58566.7	118876	15361.7	625630	4834.81	9625.02	338903	712853	2142.5	49467.5	683982	114118	437255	149770	270671	1267.45	51585.5	28252.4	174440	106247	8972.3	14004.3	268572	9.1551e+06	82875.9	2.21126e+06	2.29413e+06	169491
	房地产业	33	25817	0	7861.16	3137.27	4659.55	108774	28985.2	121388	3046.9	76318.4	2492.13	69618.9	23116.4	24084.1	45348.6	86567	7231.83	34750.1	129290	17380.7	32521	1557.55	4050.33	0	233.446	21912.5	382963	841.66	185343	606551	78838.4	187752	46952.5	751035	1350.17	11368.4	15781.2	481472	46515.2	82635.1	81888.9	154824	3.99625e+06	862517	3.79614e+06	4.65866e+06	0
	租赁和商务服务业	34	53044.3	20269.6	30228.4	33224.2	1365.91	331079	74815.2	52997	34122.7	19510.4	81089.8	1.13967e+06	140330	324141	6458.59	196889	9737.87	536187	309410	21053.7	26036.3	559.265	38162.5	1211.61	2913.4	165863	207767	13155.2	131154	1.15991e+06	63052.2	475797	79676.3	562081	5420.3	9886.97	9034.39	287886	42805.4	81189.9	71590.7	16372.5	6.86715e+06	93984	754561	848545	1.70581e+06
	研究与试验发展业	35	0	0	0	4034.26	0	20490.6	25172.3	22133.4	0	1149.69	3545.67	90699.6	5424.38	99628.3	0	81445.7	97062	78189.4	17305.7	0	0	0	0	0	0	98138	2803.8	128.521	8418.23	33400	877.63	2133.83	1262.06	6066.33	0	2059.14	0	0	0	0	122.363	0	701691	0	0	0	3070.13
	综合技术服务业	36	91553.8	103328	152454	184046	4114.05	328109	25082.3	13807.8	4705.23	33721.8	20626.1	267685	56722	91287	39657.3	106833	36119.8	82037.9	20647.9	1305.14	7666.39	0	62146.2	189.442	2300.4	164635	11150.3	21.948	11254.8	31767.8	351.807	2086.31	0	2708.55	0	8946.45	0	42.787	0	0	242.943	0	1.96935e+06	0	0	0	309879
	水利、环境和公共设施管理业	37	5330.5	15459.2	6846.27	4845.14	3730.71	6258.38	32706.2	316.622	464.057	5116.51	3260.09	40058.4	11446.3	2577.36	722.37	25062.6	4341.26	8229.53	1091.75	0	499.618	0	20300.6	32.0202	135541	1011.77	2998.79	0	833.736	4188.15	2532.66	11000.3	3531.32	45321.7	190.769	6.18306	4040.22	45626.2	8935.07	1167.8	138.907	31308.4	497068	9615.11	98877.5	108493	402295
	居民服务和其他服务业	38	99618.9	468618	164862	21280.3	30588	320316	49999.3	49137.9	8991.66	73111.7	36007.4	1.01054e+06	393038	727660	26847.3	170588	69618.7	52537.1	104240	5671.81	6039.72	458.18	327198	888.113	24161.8	221956	456145	335.889	24371.8	442278	79954.3	56504.9	28325	253038	858.719	4556.04	22638.7	405206	63334.2	55204.8	18576.5	104675	6.47998e+06	1.6127e+06	6.21453e+06	7.82722e+06	0
	教育	39	519.347	0	0	6052.24	0	15631.3	9167.77	4364.55	1400.02	0	1912.83	21113.3	3358.07	15388.5	2117.84	18692.9	785.597	5211.52	1259.96	841.38	457.49	0	5069.34	101.136	2228.68	0	56317.9	240.73	10647.2	93149.8	9866.77	62382.6	3833.76	351830	5935.98	645.076	5894.71	27569.4	64092.4	27387.9	7618.52	279478	1.12256e+06	155898	327326	483225	5.92891e+06
	卫生、社会保障和社会福利业	40	0	94001.7	34038.4	101540	4800.71	63384.4	51000.9	23997.2	5644.62	14770.9	5748.29	68060.6	30684.1	131304	8892.45	71461.4	85862.6	26013	234876	40951.5	18289.8	0	149799	0	565.019	0	1699.76	0	0	290.021	950.182	482.355	0	0	875.856	155.125	1236.91	0	3149.44	25252.6	1046.78	24558.2	1.32538e+06	259340	3.90104e+06	4.16038e+06	4.77051e+06
	文化、体育和娱乐业	41	0	49041.4	36620.2	13882.9	18120.2	67432	6205.15	11040.5	4133.01	11982.8	10176.3	53086	16228.7	31179.8	9476.59	27654.6	7204.85	10696	7871.2	9715.91	1741.46	431.166	28600.9	1028.13	1602.6	39846.6	43596.8	623.13	16771.6	137546	26541.6	39293.4	16745.2	113158	3471.71	2153.1	5185.23	125397	38242.3	14657.9	19686.8	100059	1.17813e+06	97218.9	327954	425173	377221
	公共管理和社会组织	42	142980	0	0	0	0	0	0	0	0	0	0	0	0	0	0	0	0	0	0	0	0	0	0	0	0	0	1388.07	60.9475	0	0	0	17914.9	1622.86	13555	164.195	54.046	95.4164	0	2613.6	427.695	464.986	0	181342	0	0	0	1.23492e+07
	中间投入合计	TII	2.21164e+07	1.23686e+07	9.57669e+06	9.98188e+06	1.86666e+06	6.28761e+07	2.94679e+07	1.11131e+07	6.20417e+06	1.81791e+07	2.12577e+07	6.0089e+07	2.15863e+07	4.43623e+07	1.16556e+07	3.58999e+07	1.52095e+07	2.03387e+07	1.79628e+07	1.79793e+06	3.5786e+06	385733	1.23638e+07	568221	658689	2.972e+07	1.85258e+07	217782	2.45893e+06	1.04058e+07	7.01636e+06	3.3924e+06	1.13453e+06	7.2629e+06	260436	397994	429708	7.13591e+06	1.96323e+06	6.2896e+06	1.03834e+06	4.66878e+06	5.53784e+08	2.19097e+07	6.47598e+07	8.66695e+07	2.86125e+07
	劳动者报酬	VA001	2.2404e+07	1.01649e+06	1.00389e+06	1.06935e+06	386347	1.19731e+06	474954	444172	157694	909994	659966	1.76603e+06	737686	767698	682952	689169	372334	313831	609914	47812.9	36570	56917.6	169610	15959.7	85384	8.90862e+06	4.72905e+06	31699.4	519438	5.18399e+06	2.93207e+06	2.67856e+06	2.20217e+06	4.00823e+06	191517	1.40051e+06	417920	5.07573e+06	5.097e+06	3.2513e+06	569903	7.31626e+06	9.059e+07
增	生产税净额	VA002	11113.8	1.52276e+06	1.32614e+06	928615	319146	3.9423e+06	1.99518e+06	1.04575e+06	819329	1.1139e+06	429167	4.64355e+06	2.40047e+06	1.96024e+06	1.02602e+06	3.11606e+06	390348	1.50965e+06	710575	228079	458538	12369.2	1.02466e+06	17452.6	23608.5	1.39977e+06	1.09694e+06	236163	139821	3.01077e+06	692321	1.16378e+06	1.32719e+06	278951	1928.04	76455.6	20492.3	288948	9089.13	4284.79	90037.2	1591.27	4.08135e+07
加	固定资产折旧	VA003	1.91135e+06	1.10823e+06	300908	1.17109e+06	788356	1.8621e+06	963301	263855	115939	455589	858053	3.027e+06	935271	1.73701e+06	630641	782174	358897	296726	735398	1504.12	62259.2	30991.1	1.14183e+06	18584.9	36755.1	1.03292e+06	3.13069e+06	18273.8	2.50617e+06	2.14944e+06	855624	714201	5.38902e+06	820789	2872.63	203052	72381.6	901222	95606.7	220988	158189	95679.4	3.79609e+07
值	营业盈余	VA004	34713.9	4.06801e+06	3.45844e+06	2.13578e+06	1.4448e+06	8.58964e+06	3.81902e+06	2.08187e+06	2.38077e+06	1.6899e+06	855193	1.04445e+07	5.9703e+06	2.89573e+06	1.72355e+06	6.85827e+06	4.27715e+06	2.69577e+06	971035	613292	1.2622e+06	114413	4.01177e+06	17357.1	47792.7	795995	2.571e+06	-21699.8	513808	3.38771e+06	560293	3.11809e+06	567628	286811	1421.14	100056	8977.64	1.76423e+06	148598	26622.6	89609.3	10084.4	8.63905e+07
	增加值合计	TVA	2.43612e+07	7.71548e+06	6.08937e+06	5.30483e+06	2.93865e+06	1.55913e+07	7.25246e+06	3.83565e+06	3.47373e+06	4.16938e+06	2.80238e+06	1.98811e+07	1.00437e+07	7.36067e+06	4.06316e+06	1.14457e+07	5.39873e+06	4.81597e+06	3.02692e+06	890689	1.81956e+06	214691	6.34787e+06	69354.2	193540	1.21373e+07	1.15277e+07	264437	3.67924e+06	1.37319e+07	5.04031e+06	7.67463e+06	9.486e+06	5.39478e+06	197739	1.78007e+06	519771	8.03013e+06	5.35029e+06	3.50319e+06	907738	7.42361e+06	2.55755e+08
总投入		TI	4.64776e+07	2.00841e+07	1.56661e+07	1.52867e+07	4.80531e+06	7.84675e+07	3.67204e+07	1.49488e+07	9.6779e+06	2.23485e+07	2.406e+07	7.99701e+07	3.163e+07	5.1723e+07	1.57188e+07	4.73456e+07	2.06082e+07	2.51546e+07	2.09897e+07	2.68862e+06	5.39816e+06	600424	1.87117e+07	637576	852229	4.18573e+07	3.00535e+07	482219	6.13816e+06	2.41377e+07	1.20567e+07	1.1067e+07	1.06205e+07	1.26577e+07	458175	2.17807e+06	949479	1.5166e+07	7.31352e+06	9.79279e+06	1.94608e+06	1.20924e+07	8.09539e+08
[truncated: 9 more columns]
