# Supplementary material for: Editorial Note: Measurement and driving factors of carbon productivity in China’s provinces: From the perspective of embodied carbon emissions
Source: PLoS One. 2025 Dec 15;20(12):e0338756. doi: 10.1371/journal.pone.0338756 (PMC12704855; doi:10.1371/journal.pone.0338756)
Supplement: S1 File — (ZIP) [file pone.0338756.s001.zip › Input-Output Tables of China's Provinces/Input-Output Tables of Various Provinces in 2007/16μ▓│σìù.xls]

## Sheet: 河南
河南2007年投入产出表
(按当年生产者价格计算)
单位：万元
产出		代码	中间使用																																											最终使用
			农林牧渔业	煤炭开采 和洗选业	石油和 天然气 开采业	金属矿 采选业	非金属矿及 其他矿采选业	食品制造及 烟草加工业	纺织业	纺织服装鞋帽 皮革羽绒 及其制品业	木材加工及 家具制造业	造纸印刷及 文教体育 用品制造业	石油加工、 炼焦及核 燃料加工业	化学工业	非金属矿物 制品业	金属冶炼及 压延加工业	金属制品业	通用、专用 设备制造业	交通运输 设备制造业	电气机械及 器材制造业	通信设备、计算机 及其他电子 设备制造业	仪器仪表及 文化办公用 机械制造业	工艺品及 其他制造业	废品废料	电力、热力的 生产和供应业	燃气生产 和供应业	水的生产 和供应业	建筑业	交通运输 及仓储业	邮政业	信息传输、 计算机服务 和软件业	批发和零售业	住宿和餐饮业	金融业	房地产业	租赁和商务 服务业	研究与试验 发展业	综合技术 服务业	水利、环境和 公共设施管理业	居民服务和 其他服务业	教育	卫生、社会保障 和社会福利业	文化、体育 和娱乐业	公共管理 和社会组织	中间使用合计	最终消费支出
投入																																														居民消费支出			政府消费支出
																																														农村居民	城镇居民	小计
代码		-	01	02	03	04	05	06	07	08	09	10	11	12	13	14	15	16	17	18	19	20	21	22	23	24	25	26	27	28	29	30	31	32	33	34	35	36	37	38	39	40	41	42	TIU	FU101	FU102	THC	FU103
	农林牧渔业	01	6.9553e+06	100602	555.887	1060.25	78.041	1.39052e+07	1.86416e+06	1.8009e+06	791540	336232	3819.37	464408	53296.1	6286.75	0	12469.1	178.454	0	0	0	122351	0	14657.9	0	111.648	48792.2	69087.6	0	0	8282.63	1.08794e+06	0	0	0	0	0	0	0	0	0	0	0	2.76473e+07	3.99233e+06	2.92525e+06	6.91758e+06	711879
	煤炭开采和洗选业	02	35618	1.92829e+06	4982.87	32789.2	9381.87	35506.4	11606.8	6104.38	7644.05	96330.5	1.01178e+06	615987	648478	450818	18122.6	48634.4	21657.8	5060.72	145.524	1110.09	327965	132.206	4.32254e+06	13640	13.974	53500.1	7003.74	7.847	36.183	1280.77	3791.16	125.485	680.561	0	0	160.27	80411.7	34237.1	785.994	1013.55	182.275	2142.05	9.8397e+06	229115	123240	352354	0
	石油和天然气开采业	03	53758.4	569.81	736.22	224800	167619	3379.14	2979.9	11.967	1805.78	2914.86	1.35532e+06	648074	231453	95690.6	784.003	65988.2	1572.56	31961.5	368.59	422.369	4604.71	642.722	20988.5	97407.6	0	442.898	28806.5	0	0	27.259	39220.3	1005.77	0	76.769	0	0	0	70.092	108.378	75.304	0	366.012	3.08405e+06	29050.8	172052	201103	0
	金属矿采选业	04	0	344.351	108.648	2.40925e+06	0	1677.04	0	0	0	14.225	0	368018	121664	7.23611e+06	47064	12884.4	7857.03	163680	3276.24	290.027	0	0	423.614	0	0	0	0	0	0	0	0	0	0	0	0	0	0	0	0	0	0	0	1.03727e+07	0	0	0	0
	非金属矿及其他矿采选业	05	3497.47	36866.2	1502.64	4083.42	988242	8091.57	290.983	622.423	1034.94	701.435	2838.82	491446	3.10577e+06	87407.6	3181.56	48089	5917.91	122.654	112.342	449.578	27904.6	1942.56	4483.8	215.044	292.881	1.57635e+06	46433.3	0	204.315	2005.2	1585.19	0	208.889	0	65.829	110.123	1010.64	98.889	2582.55	2835.71	161.847	1721.06	6.46049e+06	19620.6	775.548	20396.2	0
	食品制造及烟草加工业	06	4.25849e+06	2636.19	248.765	4930.81	706.006	1.22049e+07	51045.6	161982	1.125e+06	27032	13005.5	1.99721e+06	787187	93970.5	0	187192	603.05	933.925	499.721	1041.39	152981	0	355.083	155.291	1873.31	15436.9	400305	391.154	0	228868	4.62317e+06	2092.72	422.352	33576	306.184	921.102	2549.29	85624.2	4027.1	34526.4	58242.2	0	2.65644e+07	2.05336e+06	5.07042e+06	7.12378e+06	0
	纺织业	07	13590.8	23875	17872.4	2352.6	17438.3	38167.5	3.17796e+06	1.51116e+06	51314.6	79371.6	9703.13	787192	71505.5	73330.1	1066.62	65497.4	22088.2	91031.4	550.896	2224.84	942212	1526.97	6638.7	209.195	468.165	26349.5	113082	330.958	2625.36	23629.8	67722.4	7123.48	20213.1	1270.76	171.259	15022.2	1002.87	162007	331.828	30473.2	127.236	0	7.47983e+06	85760.4	48007.6	133768	0
	纺织服装鞋帽皮革羽绒及其制品业	08	190727	35193.5	6222.2	2745.41	3057.18	8839.13	498780	998571	15389.2	35981.5	2762.84	183168	7104.11	9007.36	2740.79	19527.2	13680	48783.2	2045.56	3684.04	764561	426.356	12079.1	162.12	429.619	72707.4	6646.57	98.307	1922.99	12108.1	3758.83	8371.47	6670.99	373.768	21.068	9018.97	534.497	8230.28	4970.17	803.421	220.755	9195.81	3.01132e+06	1.22777e+06	3.33506e+06	4.56282e+06	0
	木材加工及家具制造业	09	152588	447534	13253.5	17970.4	23291.8	13706.4	1139.77	843.558	3.51941e+06	176430	106423	18776.6	100581	25066.9	188240	124687	90181.7	21910.5	1688.3	8809.78	46625.6	1376.09	40681.2	354.468	758.521	422207	36735.5	1315.23	5180.12	41896.2	17336.6	25010.1	156033	3750.62	1250.06	19962.3	6592.58	571885	40855.7	44720.4	3345.08	27402.9	6.5678e+06	310477	503923	814399	0
	造纸印刷及文教体育用品制造业	10	7767.38	49374	7935.1	28128	15413.6	295225	35033.7	32942.6	70344.9	2.516e+06	17496.3	214902	364086	45518.8	84877.5	201054	61468.8	64069.6	32602.3	22552.5	55643.9	2895.57	64174	1408.98	1834.47	98211.9	67524.3	2288.78	8946.24	183429	22053.9	184074	41480.7	47108.5	3834.9	71253	12479.8	335092	188331	24237.7	48536.6	291577	5.92321e+06	90525.5	370654	461180	0
	石油加工、炼焦及核燃料加工业	11	349585	172867	60688.8	156251	105169	27233.3	8471.7	6450.6	12106.6	10649.3	26074.5	554951	467477	1.06387e+06	62962.4	191188	56623.8	30241	2683.96	2322.14	21846.8	4057.73	84863.1	5509.49	1136.83	627948	1.51411e+06	754.616	1435.19	62682.4	30136.4	40328.8	9018.93	137383	2687.59	43838.8	19798	47190.5	84359.7	5412.21	4693.96	66787.8	6.18384e+06	117685	191616	309301	0
	化学工业	12	2.57342e+06	287273	120179	179863	411978	716553	355720	177626	271826	503264	393072	8.27082e+06	929347	226966	332964	748088	807936	276387	94418.2	102181	399432	145991	103011	12187.1	15450.9	667567	223360	115.034	1442.59	113324	58408.9	31279.8	319048	18592.8	79512.7	54898.6	5842.66	106581	20251.6	1.63509e+06	4785.83	62326.5	2.18584e+07	612001	1.20503e+06	1.81703e+06	0
	非金属矿物制品业	13	302589	246746	148249	60967.7	1.01491e+06	249714	10083.2	3849.61	144853	108312	140315	312994	8.56578e+06	1.89986e+06	508019	499187	231815	343754	308648	296562	15815.8	319065	157289	2746.31	3884.2	4.99201e+06	53856.5	142.79	0	0	30022.8	342.522	231.696	0	2342.46	1574.85	7507.41	5013.63	95579.5	105088	5323.14	59680.1	2.12547e+07	141455	269696	411151	0
	金属冶炼及压延加工业	14	1218.39	245621	93091.6	57524	29119.1	3039.34	417.598	6102.42	6835.27	18875.1	3380.3	257050	219734	1.09287e+07	1.30899e+06	5.23699e+06	1.08558e+06	1.01699e+06	47278	39974.8	23693.7	265.606	13638.2	1282.96	287.745	1.89643e+06	20111.9	0	0	77.961	627.293	0	2.232	0	20.964	10.6	66.718	31983.2	822.446	900.15	47.229	548.073	2.25973e+07	8291.26	36060.1	44351.4	0
	金属制品业	15	24014.1	40112.9	2824.6	10026.4	10050.2	8260.6	1556.77	1050.42	35110.6	9268.14	976.931	45012.6	35389.4	76880.6	384324	708973	86391.1	46276.7	4315.61	7916.6	2273.91	30280.1	18892.2	320.708	1112.68	70579.8	20663.6	15.704	23.473	92.206	1243.1	1315.23	35247.3	452.65	1321.54	29125.6	494.839	165681	1387.43	1827.65	124.297	933.166	1.92214e+06	18123.7	127134	145258	0
	通用、专用设备制造业	16	70640.5	181685	37952.3	50693.6	41687.5	14180.7	6296.19	1656.47	23532.7	25682	5935.86	68632.9	314817	42755.2	68511.6	809021	161486	48944.2	1453.01	5610.08	9057.7	2171	59729.2	1219.16	1163.15	56095.2	4972.73	9.762	37.081	840.258	178.338	125.267	3397.69	1507.87	13.824	370.436	48.414	54.351	15998.9	9664.3	28.783	1025.97	2.14888e+06	5207.73	59601.1	64808.8	0
	交通运输设备制造业	17	70279.1	49473.6	28899.8	49499.3	36610.4	42447.5	18612.5	15682.3	17772	30236.3	14907.3	16736.2	332840	34435.3	67393	342344	1.27604e+06	14530.8	1358.26	2708.88	7087.82	923.97	19343.8	607.145	818.295	42937.7	194214	327.202	1859.73	25540.9	10300	9622.61	92993.8	139230	1414.2	4886.68	2121.87	47027.5	2885.57	3206.72	1581.55	1950.42	3.07368e+06	687731	453547	1.14128e+06	0
	电气机械及器材制造业	18	105928	107020	39862.2	110217	18242.6	11262	3279.87	610.31	7813.51	9102.98	7336.52	44710.3	148118	21032.1	32549.2	328776	107267	350668	4346.46	22669.7	7620.59	684.933	78792.4	5596.75	2854.55	192639	18572.9	49.981	3607.38	91498	2742.93	4266.89	41444.3	13986.1	2903.54	26828.4	5305.16	17475	58686.6	63700	7415.02	39390.1	2.16687e+06	63790	171411	235202	0
	通信设备、计算机及其他电子设备制造业	19	9788.98	63269	12477.2	22630.6	16406.1	7849.04	4129.15	2238.51	4905.52	9465.85	10354.1	22225.8	28878.4	25188.9	8027.67	228545	80224.3	153148	260769	197537	2237.5	513.439	21290.5	452.311	306.655	25112.9	46615.3	737.585	67839.1	31461	2568.45	4047.9	384015	273360	510.341	10466.6	8167.88	7907.47	894.113	923.338	2467.63	2256.07	2.06221e+06	399138	726348	1.12549e+06	0
中	仪器仪表及文化办公用机械制造业	20	30160.3	42261.1	11892.3	12667.2	8547.66	8954.54	1748.21	465.425	3594.24	7601.27	5067.76	28893.9	17578.7	17495.2	4138.4	92626.9	69745.3	14956	4208.39	90926.2	2385.07	532.376	28655.9	1085.58	1238.99	142332	10212.3	25.319	9249.49	10751.9	2126.45	5876.91	45848.9	20558.2	247.094	139451	1672.55	13211.9	13576	6103.25	685.02	2157.99	931513	3279.94	63393.1	66673.1	0
间	工艺品及其他制造业	21	9180.21	116965	191218	27518.3	22552.7	25483.7	19446.8	10116	20777	59393.3	21034.1	135253	183044	72148.4	36825.8	1.08344e+06	85264.3	120383	22282.5	18065.6	1.48148e+06	5133.67	75956.9	4209.67	3152.02	625988	15996.4	0	9639.06	751.722	6960.25	9117.01	81921.9	51127.5	820.647	11364.3	5968.39	22147.2	6162.05	8134.88	4430.11	59939.4	4.7708e+06	209582	363934	573515	0
投	废品废料	22	1193.49	75.687	0	22.379	88.024	39.455	746.976	17432.8	5.223	312085	35156.3	28698.5	103052	487420	17443.3	113871	6613.33	8622.33	0	0	24826.5	48130	18.774	0	0	0	0	0	0	0	0	0	0	0	0	0	0	0	0	0	0	0	1.20554e+06	0	0	0	0
入	电力、热力的生产和供应业	23	154834	782709	187305	272753	301498	256732	161902	31313.2	90208.5	269805	42420.1	1.0037e+06	1.0253e+06	1.58391e+06	106603	745266	89965.1	50034.3	16928.8	15687	37722.4	10718.8	4.70707e+06	36357.8	48160.3	594841	298975	382.828	23862.9	291994	130530	35583.5	38209.4	66194.4	5166.31	18222.1	10249	75644.8	266328	34820	13703	359952	1.42936e+07	393615	1.01857e+06	1.41219e+06	0
	燃气生产和供应业	24	0	555.955	699.366	28247.4	20006.6	469.946	359.381	143.531	278.028	796.891	3025.17	15354.3	12449.7	101674	656.987	33969.6	1005.83	2016.68	8.23	76.262	3682.69	83.611	24.069	128851	0	1355.59	756.573	7.47	0	0	16087.7	0	0	0	0	0	0	0	0	0	0	0	372642	660.138	178605	179266	0
	水的生产和供应业	25	39.589	2270.06	747.336	593.029	255.753	1369.8	656.293	315.528	206.914	1288.96	1792	2421.82	3283.56	1643.87	549.785	2686.45	586.815	276.244	128.515	287.679	330.953	73.302	4294.74	84.831	764.455	5185.48	2019.05	14.563	127.028	334.059	2544.73	584.047	514.355	1004.13	111.481	177.804	1125.63	1786.67	11220.8	979.78	469.978	15200.5	70348.4	215.093	189793	190008	1652.31
	建筑业	26	217195	61726.2	51747.2	7203.21	1343.31	38003.7	3368.31	878.592	5868.81	6564.59	4424.88	17108.5	27433.6	10034	7636.38	45574.5	8854.65	5653.55	345.87	671.527	2670.58	1412.65	82960.9	2886.33	3645.45	0	383876	29023.7	35806.7	58176	65839.4	36309.9	60002.5	23241.6	1125.67	10455.2	8943.14	27210.8	37843	69220.1	12233.8	55864.8	1.53038e+06	170572	197589	368162	0
	交通运输及仓储业	27	90935.6	463366	107033	419424	291907	1.24011e+06	191798	154714	320550	271983	222924	921735	1.63475e+06	723672	306922	1.00545e+06	184993	168976	40528.9	57458	317450	29452.7	162677	28200.7	4087.42	965572	3.11873e+06	3723.35	11035.6	1.04402e+06	53596.9	143721	90708.7	127079	34170.2	114567	29280.8	208712	228396	8505.08	24739.4	456213	1.60239e+07	282674	373376	656049	778852
	邮政业	28	9514.96	10944.9	577.662	4633.6	3003.23	5826.16	1592.22	913.326	4708.85	6568.31	3824.93	12369.5	11174.1	8410.24	6756.09	30348.5	5300.73	9662.04	660.994	1173.99	1824.67	728.616	8547.6	200.41	366.697	6477.02	2820.14	4046.79	2027.95	16617.2	16098.5	32873.1	7512.53	8441.11	1029.89	15554.3	1884.14	5458.67	39562.3	444.94	2064.84	58391.4	370937	3137.14	4765	7902.14	0
	信息传输、计算机服务和软件业	29	3928.1	38024.3	12872.4	15366.4	8066.2	14571.8	4765.46	2612.7	12198.4	14655.6	12427	29903	29611.1	21644.4	18514.1	82025.7	11641.7	14623.9	1860.8	3734.04	4666.25	1881.94	29481	883.791	1567.11	35444.9	138420	507.271	67070.7	41274.7	15501.5	131606	11984.1	15217.8	3524.96	8517.39	5789.91	9899.32	68352.8	21884.7	6062.23	82408.1	1.05499e+06	544348	1.76807e+06	2.31242e+06	0
	批发和零售业	30	526212	126337	23678.5	68910.7	235167	1.71227e+06	360340	183478	114276	295240	419987	776236	1.58006e+06	617067	90722.2	390124	577512	726774	50944.7	45484.4	126264	57383.2	41319.2	7142.47	1669.13	707538	86283.4	136375	941505	32387.5	384946	18025.7	37602.7	15625.5	3818.47	23450.1	3388.84	86563.5	30554.2	55476.8	6612.55	35792.2	1.17605e+07	7768.12	15713.9	23482	0
	住宿和餐饮业	31	22706.2	340274	104722	119015	108041	128005	61108.8	23131.7	87749.5	106768	96973.3	302081	372544	289924	165352	799324	176727	156920	18342.7	38471.1	47427.3	24650.3	344315	16586.9	9735.95	228811	490452	474.825	63604.2	794581	84659.6	161043	254721	292100	77546	232987	103011	187640	685794	49327.3	66840.8	1.36893e+06	9.10341e+06	1.07032e+06	1.75614e+06	2.82646e+06	0
	金融业	32	2231.38	104413	57144.8	45080.8	92045.6	29423.9	37681	4415.53	11161.6	29138.9	8991.54	106152	148803	177947	25662.8	158322	47653	67053.4	8427.74	19447.1	13166.2	2667.44	432472	3320.84	20702.1	87306.8	907242	14.689	3709.33	92182	27931.8	302034	58438.8	49080.2	4186.55	23217.3	5710.92	38609.1	220036	4313.54	11751.5	146419	3.63571e+06	599558	1.42387e+06	2.02343e+06	5738.28
	房地产业	33	35.865	11520	243.133	9998.12	1585.92	8494.33	2431.53	5063.08	16526	5948.19	2203.76	13056.1	11831.4	3436.75	8981.68	35192.5	12755.1	4998.12	2211.93	3983.34	2025.49	2325.76	1405.85	595.871	134.24	9480.56	5491.17	355.751	17492.3	436751	67202.5	40202.9	25639.4	20056.3	4077.91	3813.79	570.69	31038.2	107165	30308.3	19458.8	39883.1	1.02597e+06	1.69066e+06	3.00613e+06	4.69679e+06	0
	租赁和商务服务业	34	128.324	26431.6	4024.16	9627	9386.62	51127.8	5695.95	4512.81	8577.54	17896.2	8551.05	50030.6	37364.1	29187.2	18543.6	125690	61151.3	46790.4	4914.79	6234.41	7395.93	1960.72	19729.6	3333.87	1001.47	94929.3	35256	368.517	6125.47	195925	17892.4	78859.3	131301	14539.7	822.366	7682.85	10268.9	17967.8	6636.65	2439.51	3695.7	9323.59	1.19332e+06	26380.8	337955	364335	1.38011e+06
	研究与试验发展业	35	65.284	19547.8	5874.91	2127.13	12.986	4368.89	435.311	127.521	520.471	3344.33	985.632	11752.4	5669.07	11992	1572.73	73251.5	29918	18441.3	8537.53	10514.4	527.089	3.722	1372.69	296.329	22.857	128610	5835.61	0	3530.11	950.143	0	67.255	0	95.559	0	1791.86	0	15741.1	0	0	0	0	367903	0	0	0	83069.9
	综合技术服务业	36	4022.44	94021.3	6225.91	17977.3	14997.3	22126.5	2071.3	4964.9	8132.44	6994.99	8299.92	35402.3	52203.4	63917.5	25202	215687	106190	17352.2	2329.78	11882	3290.62	15751.7	11362.2	1901.01	866.257	397160	17107.3	0	2124.76	10554.8	1337.79	0	0	0	0	2980.33	1547.64	23415.5	0	0	0	0	1.2094e+06	0	0	0	372063
	水利、环境和公共设施管理业	37	562.038	7423.42	205.155	1378.41	1461.62	800.402	226.429	42.001	512.477	1981.62	584.241	9222.53	2373.31	6431.97	266.674	2114.18	577.988	370.639	82.969	210.004	37.723	0	38432.5	957.751	31584.7	796.689	3955.78	47.929	114.023	837.122	756.847	2457.63	1003.71	982.588	149.465	224.191	1163.7	365.834	8119.59	171.317	154.121	2593.55	131735	3453.49	84457.3	87910.8	646720
	居民服务和其他服务业	38	174974	423792	2773.96	30523.7	21357.9	21584.5	8940.72	11993.6	9682.12	12638.8	2905.54	65991.4	36056.1	134043	9081.42	75947.7	22353.4	19467.9	613.869	4611.7	3300.38	7121.33	203682	717.579	3981	34057.8	333999	7.004	1888.1	209032	94929.3	47608.9	51278.1	31633.2	2404.06	9544.07	15974.3	25435.8	44824.9	20624.7	11511.6	93631.5	2.33652e+06	533633	609542	1.14318e+06	795039
	教育	39	2084.81	125547	4460.57	14399.1	3693.34	24748.4	2652.3	1769.46	5834.81	10294	1198.3	20805.3	34331	20114.9	14078	62387.3	10800.5	8479.43	2550.8	6337.28	658.128	509.711	47724.2	1359.1	5340.7	0	85462.1	272.177	5295.5	50852.3	13336.1	42373.3	36914.6	12139.1	6135.38	15834.8	6522.03	13748.3	125288	54049.1	4764.59	187554	1.0927e+06	825371	1.09327e+06	1.91864e+06	5.50566e+06
	卫生、社会保障和社会福利业	40	175.495	50003.9	204708	24460.7	8719.64	9002.49	2658.3	844.517	929.049	9324.68	12.927	34118.7	20519.3	32208.2	16350.9	123328	23868.7	7636.67	3770.62	2665.8	2022.96	3493.28	248054	1540.13	616.475	0	1323.58	0	0	711.457	940.378	3499.01	0	0	1659.78	357.643	1507.9	0	49196.8	3064.87	1386.51	140797	1.03548e+06	1.13022e+06	1.73035e+06	2.86057e+06	1.56358e+06
	文化、体育和娱乐业	41	8245.06	14141.7	3378.43	6184.8	5415.51	3838.93	2420.27	976.584	3154.82	2090.41	664.557	11204.3	15258.5	13142.9	5089.33	24827.3	4408.2	2560.52	629.689	1164.44	2151.67	1093.34	23303.5	872.439	533.574	15429.3	38226.7	367.92	4328.7	53955	15990.5	20417.5	21110.6	29783.9	2229.5	6467.14	5314.03	7364.83	38032.9	12657.2	4802.19	99394.6	532623	99646.2	507113	606760	300295
	公共管理和社会组织	42	11137.5	0	0	0	0	2587.15	0	0	2778.61	0	0	0	2442.9	0	0	0	0	0	0	0	0	0	0	0	0	3390.66	13264.7	981.626	4807.99	26619.1	0	86123.3	78271.6	72931.9	4780.39	38840.1	8112.88	27402.1	22670	27934.6	61813.6	100691	597582	273.028	732.731	1005.76	7.96804e+06
	中间投入合计	TII	1.64484e+07	6.8817e+06	1.57917e+06	4.56389e+06	4.06855e+06	3.12052e+07	6.92462e+06	5.18863e+06	6.83647e+06	5.44827e+06	4.02895e+06	1.90138e+07	2.19006e+07	2.68704e+07	4.00677e+06	1.52006e+07	5.65645e+06	4.18054e+06	956870	1.05715e+06	5.01922e+06	728004	1.15567e+07	384859	171969	1.497e+07	8.8678e+06	183582	1.3085e+06	4.1963e+06	7.02201e+06	1.51752e+06	2.14409e+06	1.5225e+06	250383	973948	381941	2.46552e+06	2.53262e+06	2.37495e+06	394464	3.88244e+06	2.64866e+08	1.76868e+07	3.05132e+07	4.82e+07	2.01127e+07
	劳动者报酬	VA001	21171100	1.64487e+06	323370	487871	379311	1.32295e+06	433608	445506	910449	452804	396627	1.0227e+06	1.8086e+06	625666	259412	1.3451e+06	439741	255440	163378	259191	618282	67056.6	635215	24436.6	37951.1	4.87776e+06	2.7398e+06	33760.9	262382	1.79073e+06	2.64914e+06	486767	465311	247803	216161	483023	316273	768905	3.67041e+06	1.25862e+06	263940	4.07374e+06	6.01352e+07
增	生产税净额	VA002	350400	589590	431160	434217	333375	2.90296e+06	639746	415567	651558	636195	857721	1.21236e+06	2.00537e+06	1.8895e+06	321156	1.12032e+06	493525	295136	86379.3	94647.7	494432	3117.06	634604	14011.7	15563.1	711661	1.47903e+06	161952	92489.2	2.0777e+06	1.17584e+06	659145	629988	13249.3	1573.23	58138.6	13176.8	119315	257.98	51385.5	37354.7	9991.24	2.42148e+07
加	固定资产折旧	VA003	655100	348055	30797.1	119002	125452	548568	121090	76029.9	121114	194990	584130	573812	685650	494749	56810.4	257650	124455	54344	27369.5	71551.7	54333.9	6177.86	1.05421e+06	14347.8	27112.6	457062	2.08736e+06	15713.2	615197	344893	306567	60419.9	3.13976e+06	46384.8	17938.5	71359.3	103870	188136	3547.22	152018	95218.3	56965	1.41893e+07
值	营业盈余	VA004	0	1.45664e+06	764355	1.742e+06	1.15664e+06	6.89722e+06	1.55465e+06	981873	1.60631e+06	1.19475e+06	-316863	3.65297e+06	3.92943e+06	5.46985e+06	698451	2.89775e+06	868589	694822	186304	7733.39	639420	401710	1.84706e+06	38674.7	9413.09	1.69852e+06	2.16771e+06	-18025.7	1.08723e+06	3.44428e+06	802454	1.81677e+06	239340	767863	15727.7	74778.8	-2819.53	733044	2386.31	282277	93987.3	0	5.15853e+07
	增加值合计	TVA	22176600	4.03915e+06	1.54968e+06	2.78309e+06	1.99477e+06	1.16717e+07	2.74909e+06	1.91898e+06	3.28943e+06	2.47874e+06	1.52161e+06	6.46185e+06	8.42904e+06	8.47977e+06	1.33583e+06	5.62082e+06	1.92631e+06	1.29974e+06	463431	433124	1.80647e+06	478062	4.17109e+06	91470.7	90039.8	7.745e+06	8.4739e+06	193400	2057300	7657600	4.934e+06	3023100	4.4744e+06	1075300	251400	687300	430500	1809400	3676600	1.7443e+06	490500	4.1407e+06	1.50125e+08
总投入		TI	3.8625e+07	1.09209e+07	3.12886e+06	7.34699e+06	6.06333e+06	4.28769e+07	9.67371e+06	7.1076e+06	1.01259e+07	7.92701e+06	5.55057e+06	2.54757e+07	3.03297e+07	3.53501e+07	5.3426e+06	2.08214e+07	7.58276e+06	5.48028e+06	1.4203e+06	1.49028e+06	6.82569e+06	1.20607e+06	1.57278e+07	476330	262008	2.2715e+07	1.73417e+07	376982	3.3658e+06	1.18539e+07	1.1956e+07	4.54062e+06	6.61849e+06	2.5978e+06	501783	1.66125e+06	812441	4.27492e+06	6.20922e+06	4.11925e+06	884964	8.02314e+06	4.14991e+08
[truncated: 9 more columns]
