# Supplementary material for: Editorial Note: Measurement and driving factors of carbon productivity in China’s provinces: From the perspective of embodied carbon emissions
Source: PLoS One. 2025 Dec 15;20(12):e0338756. doi: 10.1371/journal.pone.0338756 (PMC12704855; doi:10.1371/journal.pone.0338756)
Supplement: S1 File — (ZIP) [file pone.0338756.s001.zip › Input-Output Tables of China's Provinces/Input-Output Tables of Various Provinces in 2007/17μ╣ûσîù.xls]

## Sheet: 湖北
湖北2007年投入产出表
(按当年生产者价格计算)
单位：万元
产出		代码	中间使用																																											最终使用
			农林牧渔业	煤炭开采 和洗选业	石油和 天然气 开采业	金属矿 采选业	非金属矿及 其他矿采选业	食品制造及 烟草加工业	纺织业	纺织服装鞋帽 皮革羽绒 及其制品业	木材加工及 家具制造业	造纸印刷及 文教体育 用品制造业	石油加工、 炼焦及核 燃料加工业	化学工业	非金属矿物 制品业	金属冶炼及 压延加工业	金属制品业	通用、专用 设备制造业	交通运输 设备制造业	电气机械及 器材制造业	通信设备、计算机 及其他电子 设备制造业	仪器仪表及 文化办公用 机械制造业	工艺品及 其他制造业	废品废料	电力、热力的 生产和供应业	燃气生产 和供应业	水的生产 和供应业	建筑业	交通运输 及仓储业	邮政业	信息传输、 计算机服务 和软件业	批发和零售业	住宿和餐饮业	金融业	房地产业	租赁和商务 服务业	研究与试验 发展业	综合技术 服务业	水利、环境和 公共设施管理业	居民服务和 其他服务业	教育	卫生、社会保障 和社会福利业	文化、体育 和娱乐业	公共管理 和社会组织	中间使用合计	最终消费支出
投入																																														居民消费支出			政府消费支出
																																														农村居民	城镇居民	小计
代码		-	01	02	03	04	05	06	07	08	09	10	11	12	13	14	15	16	17	18	19	20	21	22	23	24	25	26	27	28	29	30	31	32	33	34	35	36	37	38	39	40	41	42	TIU	FU101	FU102	THC	FU103
	农林牧渔业	01	4.35344e+06	22004	0	3522.94	0	7.94042e+06	877222	477794	283920	193745	0	67361.4	0	0	3151.1	490.269	98422	73.142	0	0	4151.1	8.84	0	0	0	269677	114988	0	0	6415.22	511039	0	0	320.76	15172.5	1754.05	583.61	971.736	0	57359.2	625.58	0	1.53046e+07	1.90559e+06	2.47341e+06	4.379e+06	863174
	煤炭开采和洗选业	02	14012.8	25769.2	2.335	4064.52	1872.74	21969.1	11475.9	3407.01	1279.41	1530.15	90756.3	314460	480343	373719	14479.1	19377	2504.84	4228.69	3013.98	96.067	619.177	0	351574	1823.22	0	41707.2	4501.77	21.192	0	0	29608.4	0	0	0	63.51	0	0	0	8544.22	3106.93	237.32	0	1.83017e+06	33757	10923.7	44680.7	0
	石油和天然气开采业	03	15603.9	0	0	0	0	2719.14	67.099	30.32	89.0932	846.91	1.22857e+06	99619.4	15796.7	5029.22	3169.4	1443.67	1573.49	183.612	0	0.465	0	0	177912	115584	0	0	0	0	0	0	4984.87	0	0	1233.19	0	0	0	321.16	0	42.22	45.13	0	1.67486e+06	0	0	0	0
	金属矿采选业	04	2330.44	0	0	95204.3	27.1146	0	0	0	0	0	0	5086.84	382.954	1.36721e+06	109.62	12249.2	1068.3	34.132	0	0	0	0	0	0	0	0	0	0	0	0	0	0	865.1	0	0	0	0	0	0	0	0	0	1.48457e+06	0	0	0	0
	非金属矿及其他矿采选业	05	69007.6	156.855	10231.8	174.589	159342	9835.39	287.652	450.047	39.504	8170.73	199.223	257507	391476	55713.2	1016.7	1275.51	1999.09	23.6113	90.905	3.419	3.183	0	40264.6	0	4110.78	720144	1484.65	0	0	0	1582.5	0	0	52.45	855.1	0	235.68	65.12	0	242.99	66.2	412.56	1.73652e+06	0	0	0	0
	食品制造及烟草加工业	06	849758	1464.05	6.711	39.068	29694.9	2.77545e+06	148197	132364	551.686	25479.9	120010	181542	199.681	75700.2	1241.98	190.541	38333.5	88.054	11.603	4.653	195.1	3962.11	0	972.186	0	30528.6	33424.5	304.635	0	63058.3	1.27568e+06	0	0	327.07	11242.2	1946.8	0	0	0	17757.2	66806.2	7918.72	5.89445e+06	2.74888e+06	6.83636e+06	9.58524e+06	0
	纺织业	07	13632.6	674.237	10452.2	1706.5	35438.3	38471.6	2.84352e+06	1.61443e+06	552.406	10651.9	73.504	12456.7	8320.79	763.126	398.225	4115.84	95953.7	254.076	467.336	46.065	2962	0	1188.49	4.348	12.896	10675.2	11927.1	5.298	0	8474.97	24545.2	62.126	216.184	144.815	818.7	237.73	338.61	282.034	0	4211.03	1062.22	1065.92	4.76061e+06	240059	1.22406e+06	1.46411e+06	0
	纺织服装鞋帽皮革羽绒及其制品业	08	16273.9	1089.33	115.713	7789.09	5285.04	29291.9	119640	680021	16468.1	43280.8	80911.1	156859	32025.8	92742.7	5288.15	4290.17	54766.2	579.187	616.48	121.835	7041.75	0	2905.26	265.082	80.344	174961	4163.7	2336.42	8751.84	52332.6	27133.1	30048.1	4502.76	3416.71	251.1	631.118	449.92	1354.5	2073.5	567.78	3735.23	8552.05	1.68301e+06	1.2454e+06	1.60235e+06	2.84775e+06	0
	木材加工及家具制造业	09	33699.8	88.7	10.402	11583.6	7695.53	5553.66	35593.9	1376.65	330083	138674	72730.6	123104	47916.1	22580	2975.86	14083.8	26373.1	2287.46	1878.89	396.551	20008	0	81545.9	651.368	2108.52	115793	8252.71	625.164	879.936	7918.76	40651.7	31740.9	42283.4	1247.08	2315.2	293.536	1295.22	16846.2	129007	4463.6	1009.84	19263.7	1.40689e+06	35183.9	150091	185275	0
	造纸印刷及文教体育用品制造业	10	10943.6	378.979	72.499	22535.4	44394.1	293506	256547	147229	47719.5	859594	90395.7	318737	166926	1730.08	43821	4746.57	158891	12735.7	6425.3	1050.75	146827	26373.9	169649	324.965	955.048	79252	13352.6	6774.46	10052.7	63294.5	67955.4	213532	128815	77752.9	34991.6	5464.41	3522.74	20532.9	396916	30845.9	17412.6	195322	4.1983e+06	10232	398712	408944	0
	石油加工、炼焦及核燃料加工业	11	238199	6447.69	13186.1	27528.5	64257.4	107104	58456.9	68673.6	12838.3	146016	78690.7	572523	186001	418136	34445.3	106362	101843	9214.22	12680.4	6549.43	23348.6	12619.3	13105	74546.3	5476.24	214742	1.49828e+06	6555.8	4955.9	10264.3	106340	35119.4	25330.1	87186.8	1265.22	4695.94	1124.67	83.488	10362	4786	10847.1	114154	4.53434e+06	10432.4	42918.7	53351.2	0
	化学工业	12	2.50016e+06	4457.27	1078.85	42350.8	197535	167131	550509	87637.5	202802	655995	57180.3	3.21827e+06	381422	272213	51520.6	199192	805301	214917	64037.1	67969.3	154520	0	153687	2101.83	93265.1	875925	42284.4	463.575	351.258	2774.96	38804.6	21188.7	126890	52954.3	3105.57	788.119	4821.62	5146.35	11078.2	739025	3939.2	10562	1.20854e+07	481942	1.42807e+06	1.91001e+06	0
	非金属矿物制品业	13	76068.2	1907.91	48.3067	71203.1	19172.8	59947.8	15062.1	207.586	1125.26	38707.7	9731.75	190177	787944	360982	122119	87347.4	124773	63773.2	30700.9	23271.1	76151.1	0	63220.9	1096.91	9854.25	3.69407e+06	11127.1	60.927	0	0	19980.9	869.275	1534.67	0	6733.69	486.914	2303.84	0	3879.21	9332.21	1337.4	1756.59	5.98806e+06	277225	28983	306208	0
	金属冶炼及压延加工业	14	336.614	4281.1	1507.83	21299.5	45711.4	37911.4	12250.3	5851.79	19707.9	55904.2	3165.79	189753	546384	1.78691e+06	1.37592e+06	1.38428e+06	650095	454397	100799	36734	81326.3	0	11648.3	5350.88	2554.49	2.93823e+06	19193.6	0	0	272.112	245.514	417.252	0	0	181.81	0	616.25	0	766.59	8347.09	0	454.51	9.80281e+06	0	0	0	0
	金属制品业	15	86767.1	503.614	4.603	73583.5	171203	79681.8	11914.5	7391.33	36140.2	55336.6	1826.29	110602	115462	78842.1	632896	331171	346966	260038	457955	10062.3	13267.5	0	58566.2	4461.93	7957.02	580494	16206.2	656.952	4045.93	11274.9	15230.5	1381.27	27960.5	32191.5	219.399	992.266	905.77	215.531	928.07	20672.6	873.295	418.72	3.66727e+06	70810.7	125001	195811	0
	通用、专用设备制造业	16	120403	11128	150.985	63032.2	4081.06	16351.7	33954	3419.37	22741.7	19986.2	10264.2	217472	226416	172354	155599	664450	279192	78744.9	29309.5	68167.7	45569.6	0	135038	3889.75	40633.7	835404	18511.6	2113.9	9981.49	68.028	10882.5	9414.71	15237.1	3602.36	1060.43	227.345	1077.35	194.564	0	46235	1624.06	1014.62	3.379e+06	60276.5	5204.1	65480.6	0
	交通运输设备制造业	17	11886.9	945.558	237.486	2845.88	6313.39	11595.7	2076.79	1310.87	4042.64	7356.4	3490.99	30541.5	60028.7	20156.2	35969	19794.8	716519	2334.72	7040.44	3845.24	34.126	0	3639.33	579.744	1193.46	273303	1.19862e+06	24917.8	2568.93	108428	10861.5	28633	9632.3	9375.65	341.26	4588.9	837.84	9699.69	1421.15	598.19	1462.32	46111.3	2.68518e+06	118508	344128	462636	0
	电气机械及器材制造业	18	27088.6	1319.24	1123.74	2018.31	2941.6	25318.2	92668.2	28328.5	22190.4	32944.7	16684	89721	88177.9	71806.4	83016.2	152457	89426.9	160601	66854	29237.7	13125.9	0	114826	271.476	10060.5	451683	60388.3	1245.03	149420	19248.5	9278.13	7042.95	63801.6	1329.39	1092.68	26074.4	621.7	592.69	0	4401.06	536.223	2848.46	2.02181e+06	474521	121426	595947	0
	通信设备、计算机及其他电子设备制造业	19	6624.01	529.097	27.424	718.161	2874.98	3270.41	3138.02	7191.46	6758.23	14638.7	1104.96	31610.3	26842.2	29339.9	935.265	33246.8	34589.8	43036.4	1.01805e+06	38812.9	3117.95	0	6798.24	288.003	1310.53	25744.2	37603.3	1406.62	69928.6	16818.7	11581.3	82575	42531.4	29340.6	6844.52	4311.39	1275.51	3552.43	135021	3918.72	53925.5	9317.8	1.85055e+06	294979	606499	901478	0
中	仪器仪表及文化办公用机械制造业	20	3055.6	143.668	368.49	8055.99	1225.14	14125.9	3719.93	3706.09	643.647	4575.11	4201.74	32431	14756.2	22154.8	1128.54	22414.4	19659.2	32476.6	20817.5	96617	3457.51	0	193449	1422.51	19595	75432.1	5444.04	217.218	3478.6	5128.43	8952.28	14435.8	79831.4	2131.6	1959.89	1641.99	983.98	7246.72	22714.7	668.7	1928.41	7432.9	763829	8154.43	53303.3	61457.7	0
间	工艺品及其他制造业	21	323.499	516.88	22.075	767.258	178.323	6561.39	2751.76	32183.9	25039.5	14257.9	601.738	14813.8	61566.3	6924.96	33296.7	80717.6	54917	34417.3	7274.99	284.906	48848.3	0	14070.6	2266.41	31064	321579	751.703	0	1654.92	0	14771.3	0	6123.84	4072.33	0	804.545	218.178	2797.01	2407.93	1025.2	4928.8	12320.9	847123	169.884	165656	165826	0
投	废品废料	22	0	128.143	9.213	178.164	24.618	507.5	0	697.7	0	64904.7	0	66608.1	6578.87	100437	13842.8	29909.6	15.177	32.049	0	0	0	0	0	0	0	0	0	0	0	0	0	0	0	0	0	0	0	0	0	0	0	0	283873	0	0	0	0
入	电力、热力的生产和供应业	23	249898	6048.76	10829.3	51998.8	59104.4	158581	147339	49766.5	217953	160415	65075.8	385217	232888	394854	62381.7	112679	267696	69125	66890.8	15016.4	38495	892.06	151477	3034.54	64422.7	119252	262162	4068.86	48738.9	197684	98690.3	78855.6	133379	65992.9	5163.72	8629.3	12474.3	9663.47	14542.8	36276.7	13250.1	32554.2	4.18346e+06	107864	558291	666155	0
	燃气生产和供应业	24	30.6013	24.618	6.05	1.316	0	3480.92	3100.15	395.72	31.9658	614.943	3676.86	4390.12	19099.9	22197.4	61668.3	90807.4	30376	0	65.4	845.5	0	0	172.095	105822	0	0	38.73	10.596	0	0	31552.8	0	0	0	0	0	0	0	0	5424.13	4.53	65.43	383904	70336.9	225292	295629	0
	水的生产和供应业	25	24960	4054.11	171.122	1176.95	6628.2	43763.3	23408.9	11145.6	17142.8	53952.5	7554.37	52632.8	9877.43	20278.3	9254.79	18457.3	18254.5	8242.39	2908.03	4260.6	10096.8	0	17002.2	3417.4	8914.76	15927.9	5068.92	489.535	4521.54	15591.9	15816.9	15924.7	8993.69	19428.2	2015.34	1545.06	1108.91	11528.1	7036.2	13204.6	11553.2	5325.56	532635	11485.3	184655	196140	0
	建筑业	26	32422.8	35.57	275.299	5590.83	17755	4779.61	1087.51	104.818	63.121	301.842	697.592	3480.03	32614.4	15112.2	132467	161330	289248	492.981	858.997	1313.81	637.667	0	2629.88	341.907	2662.56	1.25107e+06	14232.7	7976.14	8988.23	19681.8	33772.9	17374.2	109541	2810.71	2305.26	69.1136	8140.73	52409.7	24834.8	166992	72235.6	13573.4	2.51231e+06	0	873539	873539	0
	交通运输及仓储业	27	85263.5	17938.7	4801.93	45171.2	127999	214517	258068	40293.7	92684	132690	126742	463507	363705	320461	92641.3	630999	484726	59869.4	45593.6	33699.1	63995	0	321779	6358.79	15117.7	422032	397222	23676.9	7363.16	190615	21317.6	120695	69549.5	130799	4585.66	20278.3	25827.4	251197	86645.5	195620	55682.2	397597	6.46932e+06	97551.3	1.04662e+06	1.14417e+06	2171.29
	邮政业	28	4116.61	1029.79	339.605	1161.4	730.584	5335.49	22572.2	4227.46	2730.3	460.317	2547.69	7114.44	9974.17	2672.62	1829.77	4436.46	33918	3019.35	9345.41	3535.09	9517.9	0	3553.65	800.976	478.423	8273.56	1243.13	11174.4	3731.01	314.172	2855.95	11880.3	2237	1594.39	537.84	182.418	935.499	10325.6	674.461	9919.36	28632.6	60296.7	290256	11959.8	7487.74	19447.6	0
	信息传输、计算机服务和软件业	29	8671.85	1762.32	1181.67	2609.78	1966.26	27533.3	7568.78	8762.25	6800.9	12896	1519.03	48627.1	10450.7	39758.3	3618.88	30885.6	20769.4	5319.45	58043.6	9152.53	3887.82	0	243296	1385.01	4748.06	29505.9	27005.1	2339.07	86366.9	15081.7	23200.4	110865	28655.3	17489	14254.7	1155.02	5241.32	16821.5	27360.6	27263.9	23208.4	94178.9	1.11121e+06	9423.9	723686	733110	0
	批发和零售业	30	124704	9061.43	1458.83	705.616	906.825	241434	156586	102141	39589.9	48657.6	159213	371095	275958	213195	109324	229072	922331	115421	58721.3	27184.9	50666.5	0	300887	8673.2	19139.5	483820	298263	10368.4	115018	175332	61320.6	40969.8	28771.8	15363.6	2715.44	0	0	28955.4	21578.1	180713	5422.15	20927.9	5.07567e+06	13778.3	328653	342432	0
	住宿和餐饮业	31	24758.1	8962.9	2180.76	13749.1	6245.44	98398.6	6850	3554.23	1128.46	9314.81	1518.17	33183.9	16080.5	7033.77	3594.45	17295.5	43488.5	7349.55	6458.31	5250.63	1558.29	0	66139.3	1730.16	5663.4	88445.6	110806	2879.46	13564.9	132348	91943.3	93344.3	46441.4	111988	6278.93	77403.7	13173.3	111508	223804	19145	51812.3	287546	1.87392e+06	299627	2.76843e+06	3.06806e+06	0
	金融业	32	106978	5043.41	14579.3	33607.3	23807.5	154294	51830	55008.5	30327.3	55048.8	8421.87	79673.5	18075.3	17725.1	5320.25	22818.3	133693	17880.6	14019.9	2217.66	765.934	0	236207	4121.93	1110.54	153293	565000	613.508	45483.1	339209	360870	174203	216902	184709	25345	36725.2	14545.2	99481.3	114303	42707.3	79570.5	53504.4	3.59904e+06	173849	1.27873e+06	1.45258e+06	0
	房地产业	33	0	3729.79	134.211	1210.83	2098.73	121189	71176	128718	57943	21545.8	120138	539588	76207	249737	155367	225756	141034	102005	164681	47672	0	0	29647.2	0	30209.5	76921.9	163451	2169.53	61665.4	615364	39166.8	124251	146530	132012	0	1132.86	4310.82	51316.4	89629.4	28533.7	8906.15	60350.4	3.8955e+06	341121	717981	1.0591e+06	0
	租赁和商务服务业	34	7437.03	1917.53	182.502	1194.45	1652.49	109525	68141.5	64158	31826.9	26136.2	1741.91	115637	22217.1	25231.7	2034.67	19598.1	31058.5	14862.1	4407.82	1815.69	1220.85	0	243286	277.016	2207.94	76053.6	79383.3	5928.46	24823.4	208868	50754	131425	142470	114928	0	8708.57	3556.61	78038.5	80997.8	56786.9	27062.5	243145	2.1307e+06	21253.1	117289	138542	10524.6
	研究与试验发展业	35	327.329	0	32.6248	52.2717	301.766	2214.27	4422.38	810.466	96.4197	2325.17	1504.66	23536.2	2686.83	3919.2	1201.32	10952.7	115847	2528.53	4359.18	1363.86	0	0	48482.5	160.751	2.626	0	43508.6	72.3177	0	999.348	397.688	33438.1	0	0	0	15617.9	1646.16	0	137748	81075.1	514.248	0	542146	0	0	0	37271.8
	综合技术服务业	36	13474.3	330.831	146.38	5621.84	43754.6	109039	42281.4	3764.09	20.768	20002.7	4757.15	118193	14428.2	2702.14	619.505	46708.6	52938	1576.54	12158.6	25179.8	361.041	0	146468	0	141.656	3082.15	32125.3	18.543	3505.27	47144.4	2914.33	9518.23	23470.7	87484.1	9924.7	87847.2	13126.5	62996.5	65506.1	44945.5	0	0	1.15828e+06	0	0	0	44806.4
	水利、环境和公共设施管理业	37	22443.9	74.622	64.289	20.986	401.276	293.85	322.927	35.4	50.435	596.987	23.211	10352.6	1744.27	571.14	25.813	598.452	1951.07	109.897	255.576	18.692	87.544	0	46.774	0	1922.01	1439.45	2269.48	0	383.494	0	1008.36	2697.65	99.56	5620.11	0	7172.63	93647.1	5574.71	23858.5	4522.18	245.349	111317	301867	0	144022	144022	305597
	居民服务和其他服务业	38	11344.1	578.515	5234.91	240.773	33181.6	92482.2	6257.82	98258.7	113143	11411.6	88792.4	209502	128164	119670	36788.7	25375.5	38296.4	2250.5	56465.6	10367.8	1469.56	0	46932	11740.5	32923.8	30958.6	129025	18407.9	2914.15	249618	114719	71415.9	67862.7	75112.5	443.921	1769.77	353.72	261323	5885.27	72833.2	6090.83	47159	2.33677e+06	40678.3	448356	489035	0
	教育	39	6396.2	255.181	519.473	46.019	2785.66	3032.53	413.796	82.6	247.838	5447.77	567.25	5832.85	11002.2	50772.7	371.016	2337.13	64017.1	10755.6	25431.1	22065.1	2687.54	0	226.757	59.903	547.263	2299.5	134142	826.488	13598.7	100606	12107.1	62807.6	31440.5	52583	9877.14	8895.03	4023.68	115321	85819.2	112555	475.152	110699	1.07398e+06	205148	1.22231e+06	1.42746e+06	3.97056e+06
	卫生、社会保障和社会福利业	40	9639.32	705.592	9829.49	25063.8	2728.21	111591	943.329	40.8378	364.904	1952.41	1729.81	13233.3	49377.1	63336.1	1033.01	49637.6	42096.2	4786.81	40588	39816.8	0	0	617.117	0	26765.2	0	25043.5	0	62818.2	38889.2	6104.77	72972.5	9386.42	87901.8	514.26	1474.06	0	139451	232307	68945	0	189730	1.43141e+06	7760.78	1.37775e+06	1.38551e+06	925164
	文化、体育和娱乐业	41	4529.43	1255.17	464.281	783.139	1624.14	2914.81	2189.12	790.049	256.764	5326.47	489.25	9177.37	1764.91	2095.22	684.34	3911.41	16857.4	1625.57	1535.2	956.876	461.597	0	1742.17	209.407	1927.28	28283	31523.1	1947.01	114380	42188.6	43861.2	151768	28813.1	95807.9	6650.79	6892.28	12680.6	8023.49	51769.9	139719	28301.4	55422.5	911603	40904.9	190166	231071	163571
	公共管理和社会组织	42	64091.8	0	0	0	0	0	0	0	0	0	0	0	0	0	0	0	0	0	0	0	0	0	0	0	0	0	194.049	164.238	0	0	0	3537.26	1272.77	43380.1	0	42.6373	0	417.434	869.531	0	27.261	2100.87	116098	0	0	0	6.35252e+06
	中间投入合计	TII	9.2511e+06	146742	91088.8	650208	1.13294e+06	1.31511e+07	5.95361e+06	3.87576e+06	1.64713e+06	2.96169e+06	2.4673e+06	8.79523e+06	4.94128e+06	6.90676e+06	3.29656e+06	4.87727e+06	6.45178e+06	1.80169e+06	2.40081e+06	635004	830484	43856.2	3.45368e+06	364035	449137	1.452e+07	5.42222e+06	140836	883935	2.76531e+06	3.24248e+06	1.8044e+06	1.67137e+06	1.55168e+06	179127	340481	236004	1.38425e+06	2.02029e+06	2.26479e+06	585397	2.22442e+06	1.27813e+08	9.46887e+06	2.78303e+07	3.72992e+07	1.26754e+07
	劳动者报酬	VA001	9.59587e+06	16382.3	41111	135998	271301	1.90043e+06	1.25798e+06	1.06892e+06	486012	461383	147855	1.50927e+06	1.00793e+06	1.47836e+06	891063	1.55847e+06	1.43735e+06	516993	504897	156824	138766	0	465746	419947	207747	3.61356e+06	2.37972e+06	108684	170876	2.47118e+06	1.14798e+06	856257	2.26764e+06	506103	150897	442261	286257	1.15772e+06	2.22856e+06	613961	460625	3.41872e+06	4.79576e+07
增	生产税净额	VA002	1136.87	9068.49	16184.4	43648.3	96709.4	1.23998e+06	373490	125794	65619.6	225564	95301.7	828282	558537	593673	487342	689175	716035	121440	330459	49883.2	51890.1	0	441616	84325.7	42186.6	684979	630584	12572.2	134858	1.06774e+06	521903	334422	507998	125970	652.13	48182.8	7341.91	122649	1.17384e+06	532110	84258.9	26544.2	1.33039e+07
加	固定资产折旧	VA003	1.35751e+06	19163.2	5946.57	11026.3	148785	282082	115813	92061.4	28580	66729.1	46114.5	335707	223830	231632	162673	133238	594164	31263.9	72782.3	8269.69	17031.7	0	1.0782e+06	12593.7	34828.9	205186	964215	29141.6	513751	475945	132276	180641	326881	69405	83346.6	50481.5	16776.1	159999	428348	214818	88312.4	892511	9.94205e+06
值	营业盈余	VA004	2.84222e+06	60594.2	20157.9	49189.8	216992	1.30968e+06	270205	232811	148749	221297	26936.6	1.20407e+06	495139	713488	427808	555926	297841	398333	811547	64347.7	50164.7	236045	1.20946e+06	90971.6	7744.16	643273	684278	-17954.9	1.20712e+06	3.48324e+06	408538	2.00138e+06	693977	154823	3551.2	51474.9	206425	101637	918248	138811	86204	93221.6	2.282e+07
	增加值合计	TVA	1.37967e+07	105208	83399.9	239863	733788	4.73217e+06	2.01749e+06	1.51959e+06	728960	974973	316208	3.87733e+06	2.28544e+06	3.01715e+06	1.96889e+06	2.93681e+06	3.04539e+06	1.06803e+06	1.71969e+06	279325	257852	236045	3.19502e+06	607838	292506	5.147e+06	4.6588e+06	132443	2026600	7498100	2210700	3.3727e+06	3796500	856300	238446	592400	516800	1.542e+06	4749000	1499700	719400	4431000	9.40236e+07
总投入		TI	2.30478e+07	251951	174489	890070	1.86673e+06	1.78833e+07	7.9711e+06	5.39534e+06	2.37609e+06	3.93667e+06	2.7835e+06	1.26726e+07	7.22672e+06	9.92392e+06	5.26545e+06	7.81407e+06	9.49717e+06	2.86972e+06	4.1205e+06	914329	1.08834e+06	279902	6.6487e+06	971873	741643	1.9667e+07	1.0081e+07	273280	2.91053e+06	1.02634e+07	5.45318e+06	5.1771e+06	5.46787e+06	2.40798e+06	417573	932881	752804	2.92625e+06	6.76929e+06	3.76449e+06	1.3048e+06	6.65542e+06	2.21837e+08
[truncated: 9 more columns]
