# Supplementary material for: Editorial Note: Measurement and driving factors of carbon productivity in China’s provinces: From the perspective of embodied carbon emissions
Source: PLoS One. 2025 Dec 15;20(12):e0338756. doi: 10.1371/journal.pone.0338756 (PMC12704855; doi:10.1371/journal.pone.0338756)
Supplement: S1 File — (ZIP) [file pone.0338756.s001.zip › Input-Output Tables of China's Provinces/Input-Output Tables of Various Provinces in 2007/18μ╣ûσìù.xls]

## Sheet: 湖南
湖南2007年投入产出表
(按当年生产者价格计算)
单位：万元
产出		代码	中间使用																																											最终使用
			农林牧渔业	煤炭开采 和洗选业	石油和 天然气 开采业	金属矿 采选业	非金属矿及 其他矿采选业	食品制造及 烟草加工业	纺织业	纺织服装鞋帽 皮革羽绒 及其制品业	木材加工及 家具制造业	造纸印刷及 文教体育 用品制造业	石油加工、 炼焦及核 燃料加工业	化学工业	非金属矿物 制品业	金属冶炼及 压延加工业	金属制品业	通用、专用 设备制造业	交通运输 设备制造业	电气机械及 器材制造业	通信设备、计算机 及其他电子 设备制造业	仪器仪表及 文化办公用 机械制造业	工艺品及 其他制造业	废品废料	电力、热力的 生产和供应业	燃气生产 和供应业	水的生产 和供应业	建筑业	交通运输 及仓储业	邮政业	信息传输、 计算机服务 和软件业	批发和零售业	住宿和餐饮业	金融业	房地产业	租赁和商务 服务业	研究与试验 发展业	综合技术 服务业	水利、环境和 公共设施管理业	居民服务和 其他服务业	教育	卫生、社会保障 和社会福利业	文化、体育 和娱乐业	公共管理 和社会组织	中间使用合计	最终消费支出
投入																																														居民消费支出			政府消费支出
																																														农村居民	城镇居民	小计
代码		-	01	02	03	04	05	06	07	08	09	10	11	12	13	14	15	16	17	18	19	20	21	22	23	24	25	26	27	28	29	30	31	32	33	34	35	36	37	38	39	40	41	42	TIU	FU101	FU102	THC	FU103
	农林牧渔业	01	3.3033e+06	28487.7	0	5053.19	859.24	3.52528e+06	574107	228436	632512	387836	4097.63	97868.4	231.68	44321	0	4116.33	22.67	173.09	0	0	5157.55	0	0	0	0	224854	163949	0	0	923.73	568724	0	963.84	0	0	0	0	153845	0	0	119.37	0	9.95524e+06	2.21263e+06	2.39818e+06	4.61081e+06	283534
	煤炭开采和洗选业	02	52819.9	440464	0	60012.5	70664	80088.8	29199.7	5295.33	5682.35	121224	321428	326666	447219	664113	24182	22847.9	6078.63	1937.93	732.71	828.67	89557.4	642.95	1.16629e+06	4767.46	11.46	61502.4	896.61	58.05	0	0	53178.9	0	0	0	0	0	0	0	0	0	0	0	4.05838e+06	204969	41716.8	246686	0
	石油和天然气开采业	03	0	0	0	86400.3	29479.7	12386.5	7612.68	0	694.84	235.84	3.10572e+06	47242.6	15472.1	43563.7	0	7118	11530.7	0	3151.92	87.74	5029.07	0	10292.3	64477.3	0	0	0	0	0	0	19201.9	0	0	0	0	0	0	0	0	0	0	0	3.4697e+06	85475.4	275948	361423	0
	金属矿采选业	04	0	13.01	0	573863	2.45	0	0	0	0	0	0	55089.8	702.13	4.40333e+06	0	3084.57	0	58565	2592.31	0	0	0	0	0	0	0	0	0	0	0	0	0	0	0	0	0	0	0	0	0	0	0	5.09725e+06	0	0	0	0
	非金属矿及其他矿采选业	05	4440.92	7803.59	0	255.56	85264.9	6243.34	41.47	123.24	131	84.89	644.01	199436	172065	5958.66	499.33	1011.35	7692.17	152.34	1.32	32.78	3453.42	11701.7	92.41	0	3.73	525816	4290.9	0	0	0	0	0	62.33	0	14.55	21.72	197.65	210.28	1193.97	1425.01	198.28	606.52	1.04117e+06	0	0	0	0
	食品制造及烟草加工业	06	2.49331e+06	609.91	0	200.76	176.72	1.69825e+06	1428.11	30131	7819.15	232.85	79.94	26471	130.28	875.23	154.52	480.91	41.5	19.43	0	0	47253.4	0	230.54	0	0	0	3528.79	229.09	0	4252.85	775203	0	0	0	0	0	0	0	0	0	151554	0	5.24267e+06	1.82701e+06	3.4665e+06	5.29351e+06	0
	纺织业	07	2139.98	1199.99	0	2228.5	746.34	27369.5	680575	642578	1135.16	129062	1130.73	59155.2	12096.7	2759.42	183.02	3092.57	466.19	2799.67	59.32	3851.29	7150.77	85.65	604.62	14.09	62.79	15894.2	4098.77	52.83	193.48	22986.2	17504.1	1929.49	2126.41	2.65	4.7	6.15	1.55	17773.2	0	0	1816.19	26732.3	1.69167e+06	96117	141974	238091	0
	纺织服装鞋帽皮革羽绒及其制品业	08	1382.69	34998.6	0	11030.5	8481.45	7283.83	35213.7	150796	3246.86	18486.6	4291.73	20560.2	7223.29	22429.8	701.09	37834.9	10524	14118.5	1871.44	308.88	183.37	138.81	10312.8	264.82	989.36	58107.2	16353.5	3222.75	5886.7	19245.8	6658.86	8896.12	5815.33	3224.71	111.09	2488.44	1.59	27168.2	8407.6	0	6117.29	11480.1	585859	542042	2.45413e+06	2.99617e+06	0
	木材加工及家具制造业	09	53253.5	58551.2	0	3155.49	1739.58	3957.6	670.02	1078.85	639222	6818.75	127334	28443.4	10122.8	21328.2	95315.1	17913.6	36617.3	27190.9	604.09	379.35	3469.54	935.88	1304.58	138.36	201.67	339199	4749.36	399.28	6528	7217.38	28507.2	14508.8	6891.02	715	279.77	476.74	1697.54	16529.5	53399.1	64645.7	8489.39	78246.8	1.77223e+06	221717	156073	377790	0
	造纸印刷及文教体育用品制造业	10	15220.5	4472.22	0	7426.4	21753.6	490170	17799.5	17727.6	19361.9	1.17875e+06	2979.58	433553	29481.6	27846	6820.31	30934.1	29079.6	39932.6	21491.9	38484.3	1513.26	1573.91	12377.5	586.48	2067.83	46003.2	23217.8	6835.97	28087.3	41091.2	21100.3	85603.8	14870.5	13366.4	4639.11	27501.9	1135.66	70288.2	94734.8	15149.7	51531.9	145900	3.14246e+06	134621	327366	461987	0
	石油加工、炼焦及核燃料加工业	11	228443	22274.2	0	62723	22646.5	75348.3	28060.1	6301.96	12396.2	6225.42	31158.8	259357	254202	678317	31521	68975.7	41905.7	40080.2	8727.97	2141.73	4664.58	1193.65	31333.7	6378.98	1496.3	253123	1.41381e+06	8143.4	9444.28	16472.1	94555.6	145995	12194.5	56035.9	22040.1	38327.8	2477.86	31698.3	22662.8	7533.52	21212.5	180310	4.26191e+06	96482.1	131227	227709	0
	化学工业	12	1.86822e+06	111299	0	96915.4	62501.7	499515	148017	118133	58933.5	147958	136880	4.13353e+06	159206	235139	111510	266153	391249	178352	25319	46233.9	61882.7	77733.5	11220.5	152487	28887.1	236600	101429	155.34	3917.34	76072.9	41826.9	17554.9	3727.57	765.67	994.7	6162.46	1045.63	125699	24085.7	771490	170665	87224	1.07967e+07	751495	1.21482e+06	1.96632e+06	0
	非金属矿物制品业	13	100755	7553.1	0	8005.82	39082.8	122583	5781.06	1569.02	8628.55	2927.52	18789.8	104877	1.60539e+06	342389	131914	20637.5	59156.1	10167.5	101574	5727.62	424.33	71294.8	4445.75	484.92	2786.05	2.95195e+06	7100.25	68.24	10880.2	241.95	5948.14	0	886.93	0.29	199.43	325.58	1289.8	2999.6	16597	20066	2824.78	14542.3	5.81286e+06	561569	217312	778882	0
	金属冶炼及压延加工业	14	12325.5	149379	0	64228.4	7312.11	4033.7	1772.32	2364.31	6425	10273.6	6136.73	916495	62249.3	3.59785e+06	725585	1.64311e+06	681385	940590	212672	94432.6	172.13	516976	4360.57	460.78	231.93	3.08613e+06	15976.1	0	0	267.79	232.01	0	62.51	0	14.6	21.78	198.19	210.85	1197.24	1428.9	198.83	608.19	1.27674e+07	79914.1	38049.7	117964	0
	金属制品业	15	77544	5971.56	0	23424.8	5721.64	83798.7	14157.9	4469.82	57510.9	14295.5	9056.47	57434.2	50567.5	1.49978e+06	194050	817582	265438	76132.6	133615	181967	2379.52	1531.69	13788.4	18555	17141.9	201788	9189.09	790.55	3858.96	2872.71	13737.3	12507.4	64563	235.97	89.62	145.55	1194.54	4912.32	7089.09	8570.22	23002.4	8733.13	3.98919e+06	12562.4	103972	116534	0
	通用、专用设备制造业	16	174582	81934.3	0	78332.6	50473.9	33971.6	66085.9	6097.9	11567.7	13459	36636.6	265620	60529.2	189422	21074.7	1.30478e+06	161821	128519	164340	9156.76	34627.2	161.02	170515	2003.31	17790.3	333323	63761.6	2219.86	4521.94	9086.15	3822.8	4072.01	804.51	41.52	2331.54	7036	399.96	23534.6	47665.2	892175	1435.14	20148.3	4.49988e+06	1295.68	23035.6	24331.2	0
	交通运输设备制造业	17	2649.36	3219.55	0	9809.46	13123.3	9871.87	7153.67	769.73	2907.61	2659.69	5928.88	6472.44	8594.75	39098.4	1669.03	699383	616142	9020.13	30419	1479.2	2093.12	128.36	17105.6	519.77	1229.85	138521	221715	3818.1	60144.2	28324.2	13635.3	35739.5	741.36	127.25	1029.02	2922.68	408.07	36321.7	2348.98	2888.22	1679.37	48259.1	2.09007e+06	161634	298019	459654	0
	电气机械及器材制造业	18	16991.4	26980.4	0	30211.2	17770.3	13582.5	30459.5	2114.73	3860.78	9298	16739.2	24211.2	23403.1	59149.4	4475	282922	162856	511853	80429.1	12927.4	6566.54	407.85	43623.1	603.47	1247.96	261046	24156.7	1692.86	60278	7404.81	2212.14	1946.04	269911	2545.44	2174.6	5575.2	1033.87	8992.86	14193.7	17176.7	4280.12	7524.83	2.07483e+06	172622	427790	600413	0
	通信设备、计算机及其他电子设备制造业	19	1488.93	2765.6	0	2595.01	1543.11	5886.9	18156.6	1254.18	1925.73	2031.62	2391.75	8424.75	2836.86	11486.9	2123.84	148908	35885.7	88838.5	78594.9	35127.4	5534.32	195.64	7414	210.01	478.42	18611.5	16986.7	3774.71	307942	5849.06	8774.91	10573.9	7697.98	2650.07	14092.3	11118.5	643.3	9841.66	10095.7	3494.48	12300.8	136079	1.04663e+06	163988	663114	827102	0
中	仪器仪表及文化办公用机械制造业	20	1226.24	2856.48	0	3838.27	3086.23	7117.85	3335.25	505.95	1514.67	1499.59	14745.7	28111.6	10912	41732.8	1684.22	26292.1	6922.29	32338.8	12187.2	12257.8	915.78	50.81	6010.61	8732.41	719.4	179184	6501.28	363.24	65259	1734.9	25212.7	7217.47	58665.3	780.98	31662.8	8962.34	493.41	16042.7	33648	2924.02	4925.56	21988.2	694160	30978.3	30845.1	61823.4	0
间	工艺品及其他制造业	21	854.94	1996.31	0	3039.74	1699.36	15557	2499.66	14351	11447.8	58604.7	938.66	35674	25185.8	10161.8	4132.34	68285.1	40459.5	6561.49	2317.53	17979.2	13736.2	281.73	9729.46	651.98	854.22	32234.9	2772.56	0	5119.16	121.52	1669.92	1442.35	3119.17	10435	355.76	1029.1	137.46	4343.95	1129.61	386.97	8415.93	957.67	420670	63237.4	157862	221099	0
投	废品废料	22	0	0	0	0	0	25552	9184.49	0	897.41	10962.8	106633	159204	38875.5	1.16065e+06	3690.44	49242.2	55333.3	0	5340.97	0	64040.6	252271	0	0	0	0	0	0	0	0	0	0	0	0	0	0	0	0	0	0	0	0	1.94188e+06	0	0	0	0
入	电力、热力的生产和供应业	23	200630	156576	0	190097	112024	203706	153913	74704.2	67335.3	168183	43194.1	861317	474563	1.02365e+06	46898.3	175594	107711	61081.6	33433.1	16286.4	9198.47	8887.64	331647	84040.2	45815.2	370122	139961	4760.73	97401.4	168166	299533	92890.5	35225.9	15715	8009.37	10523	3564.94	243571	104783	77462	83446.2	115942	6.52157e+06	161556	729517	891073	0
	燃气生产和供应业	24	1765.05	146.05	0	38178	13069.5	4943.32	2134.84	384.67	4513.15	1539.05	1537.3	7968.26	15669.8	758.09	719.94	9964.18	2669.01	2232.42	538.71	130.29	1410.09	71.1	669.3	41766.4	272.45	1333.91	520.19	27.8	893.59	1090.83	85677.5	451.49	137.03	130.76	72.08	95.79	275.09	2292.15	943.05	697.16	770.95	1223.48	249684	73363	269358	342721	0
	水的生产和供应业	25	2873.03	1452.8	0	2545.85	3201.43	11278.2	13762.5	3156.82	3105.82	3345.82	1990.09	14322.5	4047.95	3169.59	538.67	4211.86	2751.32	1824.69	1301.94	315.76	529.28	115.51	7204.13	12134.6	13197.4	63561.2	7416.46	385.74	3654.4	8918.15	23009.2	11248.8	2417.56	2415.98	1615.41	2046.94	829.34	11096.3	20220.2	9456.85	24744.4	18161.5	323576	5605.91	97833.6	103439	0
	建筑业	26	3899.13	2707.33	0	2037.82	1429.24	4350.14	1176.29	571.88	1584	1080.73	6953.56	6967.54	2730.25	6049.83	613.8	5910.79	2313.12	1732.04	121.07	371.43	146.34	95.22	1562.95	182.93	199.01	253014	42541.8	7064.14	10505.6	22765.3	27744.8	16436.7	9595.26	598.2	170.4	8828.78	1393.66	11611.5	18301.7	17225.8	5473.24	7553.88	515611	21927.2	455530	477457
	交通运输及仓储业	27	300867	129586	0	133523	74842.5	231109	55979.5	73859.8	87434.3	70173.7	39370.1	237138	129973	304143	34268.2	228829	143899	90111.9	35953.7	24564.9	26362.5	10004.1	69279.4	6185.96	6850.39	968226	464629	17787.8	27969.6	354707	27960.2	108205	21327	142204	19530.8	67980.7	4605.89	556364	150096	17857.3	43197.8	130303	5.66726e+06	302077	804063	1.10614e+06	1.41006e+06
	邮政业	28	5958.82	946.13	0	1821.37	590.91	2929.07	873	574.77	1890.67	1512.61	412.02	3449.57	2933.28	4366.56	678.19	4823.77	2780.64	1898.49	629.78	535.31	192.64	224.62	2526.1	111.2	372.65	3271.39	6244.56	12927.8	8855.11	4440.94	4155.33	9785.66	2033.91	1964.46	690.1	1815.44	315.47	14969.5	16029.3	750.42	3246.31	75885.9	210414	6079.33	15983.6	22062.9	0
	信息传输、计算机服务和软件业	29	25052.6	31931.8	0	17917.2	3968.92	23210.7	8962.9	3987.26	10874.6	9082.88	10251.1	32360.2	16433	26371.9	4659.22	59401.4	18658.6	11457	4622.41	3821.56	1232.7	1970.09	15567.3	991.08	2462.9	150255	127117	2910.32	411774	218220	92911.7	212538	36923.8	64479.1	6047.85	12339	6493.61	65125.3	183629	68781.2	129395	329530	2.46372e+06	386854	1.40135e+06	1.78821e+06	0
	批发和零售业	30	790996	195700	0	94172.3	21837.1	766337	112546	206037	42634.3	34395.6	10071.5	231553	37915.1	140028	9829.87	132757	50676.7	29183.5	9790.66	8905.12	19999	7044.44	5741.68	609.68	7778.76	490071	91246.2	6178.32	201455	380363	380553	11342.8	14372.8	6268.22	6079.14	2998.5	1879.63	245181	87873.6	86704.3	36121.6	162217	5.17744e+06	652987	1.0182e+06	1.67118e+06	0
	住宿和餐饮业	31	28722.5	10126.2	0	20706	9612.74	49758.8	8502.06	11141.9	10612.6	12564.1	7156.53	44708.9	30746.9	55671.2	6379.37	55679.6	28571.1	18552.3	6094.29	7769.77	1937.29	1528.65	56394.2	3258.5	4027.77	147136	97826.4	2279.65	58672.9	78443.4	48053.2	177565	36830.3	176338	27353.3	62664.5	7195.77	194344	146905	24633.4	92896.2	369722	2.23908e+06	1.13135e+06	1.63115e+06	2.7625e+06	0
	金融业	32	47919.1	31768.3	0	26081.3	24166.7	35682.1	11496.8	6975.93	11431.4	19774.1	13182	71016.7	32118.3	113635	10451.7	57123	28973.1	15026.5	8370.09	2860.87	2571.4	1549.35	232533	2199.14	9699.08	64507.5	151356	3075.12	14156.4	74124.2	144259	138999	27152.4	243725	11547.2	11946.8	1942.33	144228	35649.2	12082.8	27639.1	13788.1	1.93678e+06	131548	1.34494e+06	1.47649e+06	28871
	房地产业	33	36.96	1986.07	0	697.47	5556.16	7094.77	2690.78	2132.67	2603.62	3952.37	2984.12	4288.28	4163.55	2249.26	8933.2	9189.43	11171.1	2491.33	545.78	341.95	325.98	1402.75	3.35	569.52	6.9	3206.62	2598.77	2770.26	29071.6	81497.7	22204	18743	15665.6	32583.8	2526.68	8119.12	1527.65	73665.9	45165.7	30977.6	42941.3	31686	520369	1.0061e+06	2.25004e+06	3.25614e+06	0
	租赁和商务服务业	34	4740.35	1898.49	0	11089	7125.54	76408.4	8115.83	12214.6	8788.97	11743.5	7534.85	96992.1	16807.5	62782.8	9205.64	97345.7	48329.9	33295.4	4567.9	2912.82	884.36	423.22	21707.7	1605.2	752.45	38617.8	14966.9	3613.35	34574.4	209840	29718.3	53445.2	99621.5	107606	5400.16	17498.5	946.74	62974	8232.37	7983.9	36149.4	60123.1	1.33858e+06	29717.5	411960	441677	295317
	研究与试验发展业	35	1051.98	376.3	0	1745.64	481.2	11037	552.83	1338.85	1128.45	701.09	3278.94	9425.81	4647.58	11133.4	3783.29	16695.3	6261.32	5167.44	2019.34	269.47	85.25	82.8	709.41	0	0	6184.2	1050.61	106.27	228.22	48.54	0	239.32	0	0	25988.2	80.34	0	0	0	0	257.6	0	116156	0	0	0	189490
	综合技术服务业	36	30174	7088.54	0	6951.27	1958.82	7616.66	3315.03	186.78	915.51	5801.69	2886.93	9797.7	3896.37	16433.2	2524.8	17557.1	38074.1	3535.65	6540.81	4167.82	376.13	73.6	260.28	2565.78	3582.65	163754	716.59	37.95	2833.49	10033.6	431.01	318.15	11420.2	12863.3	11470.7	93382.7	37106.3	617.44	3542.7	1874.32	4980.65	3988.69	535653	0	0	0	254810
	水利、环境和公共设施管理业	37	35160.5	238.62	0	626.47	345.91	1563.51	450.47	668.92	897.86	896.84	2122.03	4255.73	633.05	7350.73	281.62	1231.53	497.8	419.95	0	77.79	65.2	46	10824	211.94	3715.9	1330.7	1924.11	0	816.86	2771.65	2079.25	5915.63	543.21	47312.7	109.54	2375.79	528.28	608.17	1133.48	516.4	854.42	3370.8	144773	2552.79	24001.5	26554.3	553272
	居民服务和其他服务业	38	107429	2871.99	0	30763.5	1703.08	12829.8	3230.11	1606.31	1491.24	15386.5	6555.62	39320.8	12648.7	44082.8	1304.04	22376.4	9265.58	3501.34	2190.56	5878.31	796.6	867.13	242451	521.85	8030.23	68973.6	80239.6	1050.02	53702.1	82044.1	51685.3	64041.7	87591.5	64762.3	6051.47	77133.9	4260.73	128568	20236.2	24008.1	28511.7	179337	1.5993e+06	427488	659351	1.08684e+06	467626
	教育	39	9313.96	2353.01	0	3673.36	818.1	4571.47	726.18	180.6	1603.38	1139.39	1207.68	6066.86	1556.43	3502.78	1313.67	7058.82	1918.72	5420.63	8782.23	467.95	105.32	92.01	7993.35	324.8	6586.53	12637.7	16186.6	946.27	5912.67	8777.57	10904.1	12802.6	2872.39	16198.2	3550.14	4652.28	1053.04	3819.61	42591.3	19214.3	5013.95	99719.3	343629	608215	983030	1.59124e+06	2609985
	卫生、社会保障和社会福利业	40	541.88	36640.7	0	23964.5	4741.02	15528.5	20843.6	1030.96	17756.6	13457.4	278.93	26869.5	21948.6	28716.9	11061.6	74836.5	13544.3	3793.11	2267.09	775.42	6469.45	2125.22	32057	154.28	2097.36	3791.32	4855.32	283.88	873.8	1287.13	1635.63	4657.03	490.71	2263.91	1506.78	2636.32	1034.5	2832.07	26991.9	6234.3	2033.66	83346.1	508255	622970	1.49213e+06	2.1151e+06	1.46296e+06
	文化、体育和娱乐业	41	303.04	3093.37	0	4218.45	1823.35	8605.02	1622.17	2740.61	2132.26	2798.03	1942.86	7719.09	6983.59	8225.04	1912.68	7104.92	6021.2	4001.19	1071.32	1600.5	391.75	417.03	15865.4	1073.45	1561.84	15521.4	26882.3	1647.58	14787.6	23395.1	74379.4	27040.2	19965	81523.9	7246.88	10525.3	2593.54	42521.8	53347	11172.8	92580.4	113758	712117	145670	315983	461654	351082
	公共管理和社会组织	42	47407.9	0	0	0	0	0	0	0	0	0	0	0	0	0	0	0	0	0	0	0	0	0	0	0	0	0	42.88	22.77	0	0	0	3746.81	510.43	3620.67	0	334.2	97.41	0	1781.04	212.3	379.26	304.18	58459.8	987.24	6350.2	7337.44	5816690
	中间投入合计	TII	1.00558e+07	1.61032e+06	0	1.74356e+06	733425	8.22641e+06	2.0922e+06	1.63759e+06	1.76656e+06	2.50045e+06	4.11665e+06	9.00944e+06	3.81711e+06	1.4964e+07	1.51664e+06	6.5124e+06	3.14469e+06	2.46207e+06	1.01488e+06	545457	432884	974325	2.57604e+06	419842	193210	1.17894e+07	3.3828e+06	99700	1550200	1975100	3028600	1.3184e+06	877800	1113500	225000	510100	90000	2.3548e+06	1.3059e+06	2.2272e+06	1.1314e+06	2589300	1.17635e+08	1.31374e+07	26478700	3.96161e+07	13723700
	劳动者报酬	VA001	16025100	467157	0	374632	192562	689780	331671	288394	287721	302468	288085	884971	436996	967025	203428	1.13279e+06	579825	456106	131611	60571.9	64487.6	30952.4	993073	35947.3	102188	2375800	893200	133700	587200	2088800	612100	748100	285100	264300	62300	239400	286300	537300	2365800	1054400	404300	2856500	4.11221e+07
增	生产税净额	VA002	33700	229371	0	169822	98022.5	2.63594e+06	206499	153694	246920	294005	41412.6	652957	362819	1.36204e+06	145667	465258	297014	255332	146744	58407	64456.1	-73556	614231	32768.1	21352.3	568400	429800	8500	141500	1080500	175400	260000	358500	89300	3600	27400	12700	115000	11900	31600	170700	25100	1.20248e+07
加	固定资产折旧	VA003	206400	85927.3	0	59944.1	53365.7	213320	113095	36990.6	35291.7	73477.5	107463	342818	159729	611808	41205.1	156934	125176	71690.9	21645.7	15810.8	6254.62	2138.78	2.0926e+06	18808.3	58940.3	208800	788200	35200	1681400	425400	198200	85500	2684400	142300	18600	50100	278100	69300	270700	104800	103300	413800	1.22689e+07
值	营业盈余	VA004	0	403247	0	381252	213115	1.9643e+06	243519	193139	461549	669324	566691	1.50392e+06	620938	1.70692e+06	430370	702107	285672	405663	342155	158626	71120.9	222700	-188050	83867.5	28499.3	2252700	2508200	-24100	599400	2914700	854500	1023800	-1800	496800	29600	174000	96500	2519900	299300	658000	712000	0	2.65841e+07
	增加值合计	TVA	16265200	1.1857e+06	0	985649	557064	5.50334e+06	894784	672218	1.03148e+06	1.33928e+06	1.00365e+06	3.38467e+06	1.58048e+06	4.6478e+06	820669	2.45709e+06	1.28769e+06	1.18879e+06	642156	293416	206319	182235	3.51185e+06	171391	210980	5405700	4619400	153300	3009500	6509400	1840200	2117400	3326200	992700	114100	490900	673600	3241500	2947700	1848800	1390300	3295400	92000000
总投入		TI	2.6321e+07	2.79602e+06	0	2.72921e+06	1.29049e+06	1.37297e+07	2.98699e+06	2.30981e+06	2.79804e+06	3.83973e+06	5.12031e+06	1.23941e+07	5.39759e+06	1.96118e+07	2.33731e+06	8.96948e+06	4.43238e+06	3650862	1.65704e+06	838874	639204	1.15656e+06	6.0879e+06	591234	404190	1.71951e+07	8002200	253000	4559700	8484500	4868800	3435800	4204000	2106200	339100	1001000	763600	5.5963e+06	4253600	4.076e+06	2521700	5884700	209635200
[truncated: 9 more columns]
