# Supplementary material for: Editorial Note: Measurement and driving factors of carbon productivity in China’s provinces: From the perspective of embodied carbon emissions
Source: PLoS One. 2025 Dec 15;20(12):e0338756. doi: 10.1371/journal.pone.0338756 (PMC12704855; doi:10.1371/journal.pone.0338756)
Supplement: S1 File — (ZIP) [file pone.0338756.s001.zip › Input-Output Tables of China's Provinces/Input-Output Tables of Various Provinces in 2007/19σ╣┐Σ╕£.xls]

## Sheet: 广东
广东2007年投入产出表
(按当年生产者价格计算)
单位：万元
产出		代码	中间使用																																											最终使用
			农林牧渔业	煤炭开采 和洗选业	石油和 天然气 开采业	金属矿 采选业	非金属矿及 其他矿采选业	食品制造及 烟草加工业	纺织业	纺织服装鞋帽 皮革羽绒 及其制品业	木材加工及 家具制造业	造纸印刷及 文教体育 用品制造业	石油加工、 炼焦及核 燃料加工业	化学工业	非金属矿物 制品业	金属冶炼及 压延加工业	金属制品业	通用、专用 设备制造业	交通运输 设备制造业	电气机械及 器材制造业	通信设备、计算机 及其他电子 设备制造业	仪器仪表及 文化办公用 机械制造业	工艺品及 其他制造业	废品废料	电力、热力的 生产和供应业	燃气生产 和供应业	水的生产 和供应业	建筑业	交通运输 及仓储业	邮政业	信息传输、 计算机服务 和软件业	批发和零售业	住宿和餐饮业	金融业	房地产业	租赁和商务 服务业	研究与试验 发展业	综合技术 服务业	水利、环境和 公共设施管理业	居民服务和 其他服务业	教育	卫生、社会保障 和社会福利业	文化、体育 和娱乐业	公共管理 和社会组织	中间使用合计	最终消费支出
投入																																														居民消费支出			政府消费支出
																																														农村居民	城镇居民	小计
代码		-	01	02	03	04	05	06	07	08	09	10	11	12	13	14	15	16	17	18	19	20	21	22	23	24	25	26	27	28	29	30	31	32	33	34	35	36	37	38	39	40	41	42	TIU	FU101	FU102	THC	FU103
	农林牧渔业	01	3.41489e+06	0	0	6070.13	0	9.26544e+06	737226	1.52916e+06	1.56668e+06	69756.2	0	907872	0	0	0	0	44.9655	4326.9	34.3584	0	66584.4	0	0	0	0	536235	9674.9	0	0	38708.9	2.29428e+06	0	0	21855.7	0	49466	7867.74	224888	0	0	0	113186	2.08643e+07	2.55277e+06	1.22297e+07	1.47825e+07	136960
	煤炭开采和洗选业	02	10119.8	0	30533	927.111	12847.8	156411	213950	21926.2	3481.01	454134	7573.94	220880	1.12857e+06	640968	14750.5	5333.96	15278	1843.2	4624.36	182.777	4374.02	0	4.79259e+06	3371.93	0	71440.2	361.989	86.6139	0	0	5636.89	0	0	0	0	0	0	0	0	0	0	0	7.82219e+06	222533	13479.9	236013	0
	石油和天然气开采业	03	0	0	670303	1023.39	117070	4122.04	1242.56	75152.8	5397.98	3050.31	9.55872e+06	888784	63700.4	63303.6	20812.5	49835.1	9769.79	15530.3	26644.4	70.957	2068.62	0	189577	354137	0	0	0	0	0	0	10357.4	0	0	0	0	0	0	0	0	0	0	0	1.21307e+07	37034.1	442890	479924	0
	金属矿采选业	04	0	0	0	337951	0	0	0	0	0	320052	0	83769.5	84379.2	5.04258e+06	955517	3925.5	144560	344523	22973.7	0	0	0	0	0	0	0	0	0	0	0	0	0	0	0	0	0	0	0	0	0	0	0	7.34023e+06	0	0	0	0
	非金属矿及其他矿采选业	05	0	0	0	1073.76	191300	1464.66	187.383	78.9333	18475.3	107.047	309.627	76044.7	1.14561e+06	60466.9	12721.9	3326.85	1143.78	35390.6	848.124	41.6401	13181.7	0	483.534	0	259.854	736836	1065.8	0	0	0	0	0	0	0	30.22	0	359.484	0	274.285	1683.59	142.973	2934.04	2.30584e+06	0	0	0	0
	食品制造及烟草加工业	06	3.83978e+06	0	0	0	0	5.80851e+06	0	0	13475.9	42755.3	0	373945	67.4876	0	0	0	0	284188	2615.67	0	247.259	0	0	0	0	0	56601.9	205.22	0	55756.8	2.81503e+06	0	0	0	0	0	0	0	0	0	47691.1	0	1.33409e+07	3.11091e+06	8.85765e+06	1.19686e+07	0
	纺织业	07	1869.41	0	356.181	86.8744	892.655	18916.6	8.92914e+06	7.59105e+06	177029	216005	56.8884	760252	4633.65	3495.37	12949.9	12737.4	16228.1	69155.4	20796.3	4383.79	449522	316.871	987.454	25.7475	102.754	185.968	22957.3	628.86	4330.41	34105.7	27875.9	281.47	442.148	612917	0	162.53	18.0439	12087.9	0	0	41.1788	567.545	1.90076e+07	6942.88	338510	345453	0
	纺织服装鞋帽皮革羽绒及其制品业	08	647.73	0	5116.47	1355.56	2408.57	9932.2	795505	6.00135e+06	737066	85054.7	2013.5	277803	10181	3332.02	20607.3	17900.8	468257	13701	23523.1	6685.05	103947	631.078	7701.86	252.091	2579.21	25838.3	21777	1010.82	15820.3	35045.6	20336.8	12671.4	18038	6983.65	0	1985.24	47.2203	14568.1	109376	62.164	9696.96	99237	8.99004e+06	436500	2.90677e+06	3.34327e+06	0
	木材加工及家具制造业	09	12194.4	0	0	1784.71	483.925	4774.46	6000.72	95820.4	3.30845e+06	68133	8505.21	105452	53764.2	10272.1	456660	50313.2	729370	52997.9	102283	660.56	119272	230.83	3033.13	88.762	1347.58	691683	22491.1	3308.42	525.682	16920.9	54484	14416.7	68665.2	21584.3	634.462	4205.81	9797.87	38668.4	6908.14	38036.7	5053.08	70258.7	6.25954e+06	89344.5	572694	662039	0
	造纸印刷及文教体育用品制造业	10	29184.2	0	382.52	1534.72	6847.47	444160	123527	316456	388240	1.18202e+07	6679.78	730272	474362	51342.7	456998	165995	120312	892537	1.66289e+06	190161	304238	831.937	27539.6	846.638	5310.53	153748	92363	44357	800304	317071	156551	545242	186880	172504	99097.4	126568	137830	253447	253907	91658.2	628097	808717	2.30892e+07	89846.2	209276	299122	0
	石油加工、炼焦及核燃料加工业	11	304898	0	683314	28020.1	253939	109022	145401	403796	64216	185004	2.63125e+06	2.59159e+06	828897	710828	256980	191602	119817	195805	381207	23615.5	64062.3	26233.2	2.42021e+06	25735.1	16842.9	163249	3.99228e+06	38985.9	7009.75	26620.4	217866	63248.1	26666.5	209455	3617.24	30420.7	11914	83127.3	20496.8	62355.6	13439.1	223049	1.78561e+07	157582	1.64308e+06	1.80066e+06	0
	化学工业	12	1.05609e+06	0	13902.6	32494.3	8404.13	1.12288e+06	1.38864e+06	1.39759e+06	1.15255e+06	3.14417e+06	90976.7	3.45211e+07	880309	143429	1.86132e+06	1.67063e+06	2.35572e+06	5.91099e+06	6.20982e+06	1.1999e+06	1.1727e+06	203296	27870.8	3479.05	51563.5	1.38611e+06	134590	2913.25	11206.9	73171.7	282022	21437.5	10595.1	2.82585e+06	6070.6	43500.4	20918.9	176551	1.28169e+06	1.87193e+06	130393	153339	7.40521e+07	410624	4.01774e+06	4.42836e+06	0
	非金属矿物制品业	13	27793.9	0	44.1774	3080.63	165407	160107	5549.99	7211.31	90269.7	36718.9	45697.3	121341	6.99728e+06	70304.1	151988	75769.8	51063.8	433684	2.09691e+06	206133	88323.7	1263.17	12621.3	2533.48	4161.85	7.25756e+06	2219.85	0	0	383.171	40860.9	0	0	0	88.0431	15.3202	1166.69	0	932.449	5477.22	471.967	9550.06	1.8174e+07	250814	650719	901532	0
	金属冶炼及压延加工业	14	410.099	0	3628.24	2102.2	225.828	779.413	155.767	106521	282889	438546	1378.07	235799	149832	1.52137e+07	7.20621e+06	2.74838e+06	1.31162e+06	9.18571e+06	2.42295e+06	81775.1	2.76635e+06	75.4377	279.7	153.362	171.637	2.30491e+06	3988.16	0	0	536.048	817.421	0	0	0	301.451	33.4151	3597.81	0	2736.06	16794.2	1426.19	29267.8	4.45241e+07	0	0	0	0
	金属制品业	15	97471.9	0	37435.1	25969	7304.63	418897	287455	239971	812457	647155	9553.08	1.25496e+06	307686	1.26943e+06	9.7666e+06	3.85408e+06	574328	4.11093e+06	2.37233e+06	647358	902240	5315.69	68951.6	10680.5	21890.3	3.77915e+06	113816	845.885	12764.9	11571.7	32963.6	4598.18	17339.8	1.28208e+06	308.11	205264	8149.31	384741	98646	20731.4	9021.65	33303.7	3.37657e+07	82214.3	339464	421678	0
	通用、专用设备制造业	16	418335	0	84463	63108.8	28519.1	101364	72990.8	106012	110494	473954	121438	305675	402980	236631	789976	4.36495e+06	1.56017e+06	2.25415e+06	566323	364046	40993.6	4148.17	263601	13408.6	39127.8	1.56434e+06	117152	1490.89	8071.67	68.7441	10567.4	3226.45	47870.4	26974.9	12663.6	3456.78	1994	13889.6	19965.9	912434	16623.4	32665.5	1.55803e+07	14399.9	37288	51687.9	0
	交通运输设备制造业	17	118751	0	10653	20788.5	6495.37	30857.5	19001.7	20006.2	141890	81867.5	22477.6	55138.2	80260.5	34187.3	51679.8	344904	1.41085e+07	56429.5	145663	7454.13	9232.52	1068.66	51110.1	1109.4	3981.04	169865	1.75608e+06	7634.47	23607	335872	112613	12171.2	99364.5	60401.2	122.172	10269.6	1829.71	33610.1	5139.51	8889.32	28989.2	15577.6	1.81055e+07	155039	6.08198e+06	6.23702e+06	0
	电气机械及器材制造业	18	5554.25	0	21238.1	33320.5	7169.6	26631.6	34006.6	48301.2	168341	1.33397e+06	55616.4	154612	88288.7	53169.4	359226	2.50038e+06	1.99029e+06	2.16401e+07	5.24443e+06	1.70129e+06	60503.2	3965.51	859871	5230.21	1935.66	1.24242e+06	250759	2416.23	250930	63508.2	15832.7	1282.23	104658	57374.6	1384.22	70810.7	65850.6	250771	15534.3	83586.4	33361.6	146366	3.90542e+07	380967	4.7781e+06	5.15907e+06	0
	通信设备、计算机及其他电子设备制造业	19	7648.3	0	20609	4785.58	3050.29	12854.7	24791.3	38827.4	11743.5	771240	1430.86	171272	29982.8	15025.6	1.10812e+06	1.36833e+06	560602	5.55699e+06	9.64902e+07	4.02782e+06	26342.6	515.247	11959.2	505.355	2315.49	77869.5	302323	18209	2.16812e+06	1.06867e+06	26639.7	9027.35	447847	177025	4471.44	1.75612e+06	41962.2	151315	11521.4	15000.9	94185.5	31510.3	1.16669e+08	206534	3.22393e+06	3.43046e+06	0
中	仪器仪表及文化办公用机械制造业	20	3881.5	0	17015.3	17806.8	10575.6	43044.7	26279	41202.5	6887.49	115627	72657.6	1.42096e+06	148423	91830.4	172807	986076	160225	1.36504e+06	1.68629e+06	3.14121e+06	9253.75	1788.66	80859.6	10823.9	7677.73	330983	995750	1927.83	47767.5	10259.4	28674.2	13792.4	88143.5	61512.6	5785.68	9725.4	85513.7	33465.2	36931.4	24605.5	22658.1	45164.5	1.14809e+07	17277.6	857126	874404	0
间	工艺品及其他制造业	21	492.5	0	1146.87	941.444	1091.71	9753.55	42477.6	384362	79451.5	298063	1509.17	110218	8067.56	7273.04	41815.5	222215	69073.1	420434	820989	174988	1.43346e+06	208.954	39953.5	431.393	1074.34	540628	3667.53	0	15384.1	0	9856.59	2445.63	8656.36	13339.8	94.0575	4820.09	5104.35	8119.64	1327.97	380.55	2337.65	12256.1	4.79791e+06	35739	380364	416103	0
投	废品废料	22	0	0	0	0	0	0	0	12469.5	0	1.57644e+06	0	94684.9	10645	1.59146e+06	368901	51462.8	0	553855	0	0	0	817480	0	0	0	0	0	0	0	0	0	0	0	0	0	0	0	0	0	0	0	0	5.0774e+06	0	0	0	0
入	电力、热力的生产和供应业	23	324083	0	27726.3	112201	67704.5	538696	823649	975023	342749	896234	184054	2.82644e+06	1.97643e+06	804359	1.36229e+06	661731	405540	934862	1.68789e+06	110879	272438	33496.1	1.50641e+07	10048.1	280871	4.88093e+06	77573.4	7896.12	199707	85530.7	1.06908e+06	84391.9	47049.3	268839	24259.1	19416.7	19877.1	78651	58331.7	121133	85479.6	327701	3.81793e+07	333804	2.37622e+06	2.71003e+06	0
	燃气生产和供应业	24	22884.5	0	881.13	1625.66	184119	23667	34257.4	112923	20066.9	58157	102883	40520.7	584682	236143	96691.1	75916.3	29222.1	73006.2	40631.7	226.018	0	0	21808.4	1.77646e+06	0	2681.52	433.713	88.7922	0	0	35685.8	0	0	0	0	0	0	0	0	0	0	0	3.57566e+06	55551.1	675171	730722	0
	水的生产和供应业	25	20051.3	0	468.904	605.701	1953.01	18465.7	28092.1	49910.2	10145.6	28844.3	748.566	153588	33495.9	7285.88	55310.2	23010.3	9459.46	34367	45374.2	5035.47	7876.8	199.877	5483.14	239.833	152582	1.27991e+06	3875.22	252.691	16668.7	2488.64	38883.3	2357.81	2514.33	20639.3	1106.94	1079.25	366.054	9525.57	8587.77	10237.5	5807.7	21080.3	2.11798e+06	35614.5	418868	454483	0
	建筑业	26	5853.9	0	0	888.245	1812.63	6217.99	4431.6	3116.05	1382.02	3721.42	23313.3	15374.3	5210.82	6306.15	7310.63	3955.52	7743.33	18334.8	23116	1374.6	954.693	641.844	7775.83	239.888	5752.51	0	96060	13841.6	14634.7	23763	87258.2	23881.1	356050	104828	2118.98	8594.58	10100.3	49407.5	35641.7	45790.7	10614	81391.2	1.1188e+06	0	1.4716e+06	1.4716e+06	0
	交通运输及仓储业	27	441618	0	36005.2	169308	76898.2	571495	432835	476142	416368	506436	123908	1.39635e+06	613437	291215	633989	470704	627520	1.28985e+06	1.78861e+06	187006	140283	35256.5	136363	29395.7	12250.9	1.50367e+06	1.89183e+06	101215	186225	1.47455e+06	175954	406837	116331	578636	17373.1	211832	15397.1	170739	83731.3	29045.5	52048.9	220481	1.81391e+07	426688	2.38964e+06	2.81633e+06	0
	邮政业	28	56002.5	0	0	592.936	577.855	9595.05	9028.54	15886.5	3386.72	9149.07	1102.72	33781	10757.1	3436.97	11629.8	10238.6	7907.03	21161.1	27684.3	2153.26	4669.58	103.792	4517.28	146.387	1007.95	16577.4	11998.8	16089.5	20120.7	5491.14	21895.2	36898.4	15097.4	8423.71	8424.88	6652.03	381.954	23889.2	18693.4	3291.49	3376.19	43915.5	505733	2106.66	43505.3	45612	0
	信息传输、计算机服务和软件业	29	256752	0	13338.6	2214.96	8821.15	62268.5	73382.9	120250	30803.9	80002.5	6595.88	224595	68527.4	23188.1	98684.4	82496.5	51055.1	155690	174366	19956.1	34879.3	1550.32	38021.1	2037.56	11514.9	58843.2	74778.7	14548.3	1.02277e+06	41915.9	79834.2	1.52567e+06	147459	60775.9	60749.8	32353.4	60788.7	133180	98090.2	278485	46223.9	739499	6.11697e+06	939039	7.1585e+06	8.09754e+06	0
	批发和零售业	30	179492	0	41997.8	6581.3	30875.2	655104	376640	549529	169258	485279	330360	725451	735718	114322	525141	331214	267026	987205	3.53993e+06	156724	209033	5608.19	100053	10663.2	3207.77	1.01905e+06	237703	29743.7	638888	40773.4	278239	22440.3	111666	154266	3946.25	21397.1	7586.41	61924.5	30521	100297	58496.9	55925.5	1.34093e+07	1.1251e+06	7.68417e+06	8.80926e+06	0
	住宿和餐饮业	31	26491.9	0	14529.5	8180.45	6689.02	100320	49668.4	136497	50292.1	90855.5	17883.5	309072	84432.2	41017.4	108178	105209	69037.4	229921	228496	26246.2	33687.9	1942.84	74865.2	3426.73	8757.12	209846	448112	1895.94	150351	720730	511935	382452	323985	813043	40373.9	153997	34364.3	234760	245036	41171.8	53503.3	705675	6.89693e+06	806425	9.92458e+06	1.0731e+07	0
	金融业	32	451944	0	80661.2	102687	19463	220268	382406	159351	314486	373803	54397.3	998353	561488	594699	523375	213761	79143.6	681822	814327	18536.9	137813	13198.7	546481	28932.1	288441	403205	2.03703e+06	5103.83	230132	588042	413921	6.48935e+06	1.76163e+06	1.30876e+06	8454.98	77688.4	264010	485632	138100	151488	122469	144992	2.22899e+07	1.09407e+06	6.01249e+06	7.10656e+06	0
	房地产业	33	28636	0	47225.9	63.5026	521.331	64130.3	242933	757583	115279	489164	1842.3	582205	200949	16262.5	454990	271113	77716	390339	479626	71015.9	205887	0	3414.13	75.9283	83076.7	6961.39	594718	13967.4	103310	1.40448e+06	1.10359e+06	246087	347391	53428.7	72250.1	31468.2	2956.73	144641	82561	57207.6	23235.9	159637	9.03194e+06	1.66645e+06	9.66035e+06	1.13268e+07	0
	租赁和商务服务业	34	19316.8	0	3969.03	13302.7	3621.12	1.72981e+06	88219.8	316427	397092	299858	26149.6	2.40914e+06	182294	79005.6	254772	419503	429681	1.17741e+06	1.10936e+06	62678.5	104987	1126.63	31614.9	20240.6	38955.4	118097	108072	21731.1	1.21676e+06	2.31526e+06	1.40803e+06	1.37826e+06	627412	539975	10430.6	119480	42499.3	170917	52692.6	13080.2	118057	139077	1.76184e+07	15487.6	1.24466e+06	1.26015e+06	0
	研究与试验发展业	35	945.695	0	1427.36	67.6854	56.3393	862.569	2176.76	436.585	530.731	2061.57	315.265	20969.6	2914.85	682.588	1431.02	13548.2	17004.5	8371.11	35336.3	2237.65	262.246	0	2857.41	30.6802	37.9025	432290	520.149	34.3203	4084.13	474.001	0	710.982	0	854.723	14751.8	7922.35	0	31.3229	181.48	0	13.8586	0	576434	0	0	0	161520
	综合技术服务业	36	331.679	0	13144	895.23	943.886	77305.7	27941.7	23887.3	12223.2	43931.7	14251.3	211807	43045.8	45061.4	27335.9	69342.2	163580	73339.7	507257	7606.26	1861.06	4179.26	4538	811.745	737.128	1.75285e+06	26823	78.6185	32628.6	55788.2	3637.59	0	0	0	373.169	193.316	0	89.8879	0	0	0	0	3.24782e+06	0	0	0	2.02443e+06
	水利、环境和公共设施管理业	37	33529	0	0	164.904	84.5188	1595.43	30829.2	948.531	661.205	1686.53	674.698	3533.18	2352.76	1367.85	4353.12	879.129	2269.79	2236.69	6019.71	270.467	1565.93	0	1343.91	0	107307	493.084	1926.86	0	1133.51	1158.63	804.571	2718.39	1146.52	55328.1	0	495.724	0	16434.3	2059.81	4980.2	1466.76	58345.3	352165	7686.41	105384	113070	2.199e+06
	居民服务和其他服务业	38	2039.59	0	2401.17	4139.32	11896.9	50789.9	32243.3	33496.4	15258.2	77290.7	10813	115330	154231	76379.2	82262.1	22590.2	34999.8	100182	103682	5056.3	4116.42	6075.29	805687	4565.28	15691.6	60269.3	228748	1094.29	34248.9	409894	255634	17215.7	16230.3	14611.2	3566.46	21217.7	43313.8	175256	12323.1	37687.5	53514.2	288876	3.44492e+06	437976	3.21539e+06	3.65336e+06	986476
	教育	39	4336.23	0	2291.78	840.815	69.3608	2741.91	328.876	717.215	975.969	1818.85	900.469	9373.44	1871.05	437.325	2495.05	2087.95	3400.13	3660.24	3887.54	1336.61	578.84	0	1935.06	257.412	1350.91	0	19347.2	398.534	12084.8	6829.26	7875.94	15012.8	7310.14	11344	843.924	4220.37	1497.1	2243.45	3148.77	8850.41	1610.36	42945.2	193255	167604	1.15344e+06	1.32104e+06	8.00528e+06
	卫生、社会保障和社会福利业	40	121.97	0	692.998	3907.75	137.907	9314.98	16595.2	25818.5	5015.69	10160.9	500.551	22544.9	6593.95	10047	39616.1	13106.7	27124.7	15779.5	30824.4	1337.65	1155.96	0	111532	10.0466	1411.01	0	89.8341	0	0	4201.2	1609.7	379.807	0	0	82.3958	131.916	1811.8	0	4248.89	8516.05	475.838	58168	433066	121873	889946	1.01182e+06	5.98117e+06
	文化、体育和娱乐业	41	1087.38	0	1937.04	1339.79	1224.46	15426.6	11830.3	23288.1	10055.6	19712.1	3717.29	45738.2	17914.1	8259.21	23790.7	25314.9	13659.9	25702.4	22408.1	4994.77	6721.78	398.599	22067.1	882.382	1647.18	64866.8	35333.5	1799.68	69075.4	65685.5	26766.8	70512.1	56714.9	49881.7	7186.54	16628.7	11075.8	50919.8	47869.3	7897.87	11622.1	148892	1.05185e+06	41515.3	796330	837845	1.25422e+06
	公共管理和社会组织	42	31162.4	0	0	0	0	0	0	0	0	0	0	0	0	0	0	0	0	0	0	0	0	0	0	0	0	0	374.193	0	0	0	0	5193.79	356.831	7729.06	0	792.611	35.0357	130.405	541.333	105.431	338.259	1727.04	48486.4	12025.1	383189	395214	1.21879e+07
	中间投入合计	TII	1.12567e+07	0	1.88884e+06	1.01383e+06	1.2415e+06	2.1908e+07	1.5521e+07	2.22185e+07	1.10555e+07	2.56602e+07	1.35423e+07	5.56066e+07	1.81843e+07	2.76725e+07	2.84003e+07	2.15039e+07	2.66895e+07	5.96215e+07	1.30973e+08	1.24624e+07	8.80568e+06	1.17115e+06	2.58436e+07	2.32128e+06	1.17494e+06	3.28436e+07	1.37953e+07	353800	7.31868e+06	9.33533e+06	1.16839e+07	1.14142e+07	5.06351e+06	9.60123e+06	410962	3.05239e+06	919983	3.48762e+06	2.78775e+06	4.07289e+06	1.69198e+06	5.06528e+06	6.68635e+08	1.55461e+07	1.03184e+08	1.1873e+08	3.2937e+07
	劳动者报酬	VA001	16842400	0	79944.8	168501	119755	2.00114e+06	2.79279e+06	7.08502e+06	1.59132e+06	3.91428e+06	184542	6.43155e+06	2.45504e+06	862146	3.38299e+06	2.67924e+06	2.47004e+06	5.33492e+06	9.42737e+06	1.1369e+06	1.64626e+06	78451.9	1.68609e+06	96841.1	492265	5.53625e+06	3.04016e+06	297408	1.1517e+06	5.54147e+06	2.51785e+06	5.13283e+06	2.86888e+06	2.08809e+06	194811	1.31445e+06	597439	1.90091e+06	5.39153e+06	2.64244e+06	813012	6.54551e+06	1.20535e+08
增	生产税净额	VA002	0	0	719458	92887	90654.7	1.994e+06	893561	1.49351e+06	526919	1.24048e+06	164762	2.44409e+06	1.00264e+06	997882	1.13303e+06	997021	1.48718e+06	2.2077e+06	3.84511e+06	437149	423210	-10449.9	2.08097e+06	12171.9	335256	1.70843e+06	855357	33683.8	550351	4.20719e+06	839134	3.00048e+06	2.98058e+06	537484	12308.1	198271	58463.5	214952	37882.9	24658.9	237432	36701.6	4.01426e+07
加	固定资产折旧	VA003	113300	0	144.351	145513	157242	729162	1.01835e+06	730155	267543	1.1261e+06	238154	2.49843e+06	974281	841614	1.42944e+06	660667	959038	1.54207e+06	3.3248e+06	274258	304546	57474.6	3.17396e+06	74030.4	276713	665921	3.35433e+06	101907	2.82816e+06	1.49046e+06	779520	323450	9.34285e+06	2.08245e+06	37314.2	153066	722395	174344	860075	334583	436644	984130	4.55886e+07
值	营业盈余	VA004	0	0	3.66296e+06	196185	100759	2.77712e+06	929351	1.76817e+06	743127	1.46392e+06	1.12578e+06	6.42084e+06	1.49671e+06	1.54244e+06	1.86865e+06	2.09906e+06	2.29869e+06	4.25475e+06	8.38011e+06	1.11512e+06	597825	1.53504e+06	4.15119e+06	188531	293283	2.3802e+06	4.90648e+06	-43516.1	4.73502e+06	1.29605e+07	3.02534e+06	9.52542e+06	6.2224e+06	4.84064e+06	82558.9	576675	365950	2.30694e+06	437252	351483	483070	0	1.02166e+08
	增加值合计	TVA	16955700	0	4.4625e+06	603086	468410	7.50143e+06	5.63405e+06	1.10768e+07	3.12891e+06	7.74478e+06	1.71324e+06	1.77949e+07	5.92867e+06	4.24408e+06	7.81411e+06	6.43599e+06	7.21495e+06	1.33394e+07	2.49774e+07	2.96343e+06	2.97184e+06	1.66051e+06	1.10922e+07	371574	1.39752e+06	1.02908e+07	1.21563e+07	389483	9.26524e+06	2.41996e+07	7.16184e+06	1.79822e+07	2.14147e+07	9.54867e+06	326992	2.24246e+06	1.74425e+06	4.59714e+06	6.72674e+06	3.35317e+06	1.97016e+06	7.56634e+06	3.08432e+08
总投入		TI	2.82124e+07	0	6.35134e+06	1.61692e+06	1.70991e+06	2.94094e+07	2.11551e+07	3.32953e+07	1.41844e+07	3.34049e+07	1.52555e+07	7.34015e+07	2.41129e+07	3.19166e+07	3.62144e+07	2.79399e+07	3.39044e+07	7.29609e+07	1.55951e+08	1.54259e+07	1.17775e+07	2.83166e+06	3.69358e+07	2.69285e+06	2.57246e+06	4.31344e+07	2.59516e+07	743283	1.65839e+07	3.3535e+07	1.88457e+07	2.93964e+07	2.64782e+07	1.91499e+07	737954	5.29484e+06	2.66423e+06	8.08476e+06	9.51449e+06	7.42605e+06	3.66214e+06	1.26316e+07	9.77067e+08
[truncated: 9 more columns]
