# Supplementary material for: Editorial Note: Measurement and driving factors of carbon productivity in China’s provinces: From the perspective of embodied carbon emissions
Source: PLoS One. 2025 Dec 15;20(12):e0338756. doi: 10.1371/journal.pone.0338756 (PMC12704855; doi:10.1371/journal.pone.0338756)
Supplement: S1 File — (ZIP) [file pone.0338756.s001.zip › Input-Output Tables of China's Provinces/Input-Output Tables of Various Provinces in 2007/1σîùΣ║1⁄4.xls]

## Sheet: 北京
北京2007年投入产出表
(按当年生产者价格计算)
单位：万元
产出		代码	中间使用																																											最终使用
			农林牧渔业	煤炭开采 和洗选业	石油和 天然气 开采业	金属矿 采选业	非金属矿及 其他矿采选业	食品制造及 烟草加工业	纺织业	纺织服装鞋帽 皮革羽绒 及其制品业	木材加工及 家具制造业	造纸印刷及 文教体育 用品制造业	石油加工、 炼焦及核 燃料加工业	化学工业	非金属矿物 制品业	金属冶炼及 压延加工业	金属制品业	通用、专用 设备制造业	交通运输 设备制造业	电气机械及 器材制造业	通信设备、计算机 及其他电子 设备制造业	仪器仪表及 文化办公用 机械制造业	工艺品及 其他制造业	废品废料	电力、热力的 生产和供应业	燃气生产 和供应业	水的生产 和供应业	建筑业	交通运输 及仓储业	邮政业	信息传输、 计算机服务 和软件业	批发和零售业	住宿和餐饮业	金融业	房地产业	租赁和商务 服务业	研究与试验 发展业	综合技术 服务业	水利、环境和 公共设施管理业	居民服务和 其他服务业	教育	卫生、社会保障 和社会福利业	文化、体育 和娱乐业	公共管理 和社会组织	中间使用合计	最终消费支出
投入																																														居民消费支出			政府消费支出
																																														农村居民	城镇居民	小计
代码		-	01	02	03	04	05	06	07	08	09	10	11	12	13	14	15	16	17	18	19	20	21	22	23	24	25	26	27	28	29	30	31	32	33	34	35	36	37	38	39	40	41	42	TIU	FU101	FU102	THC	FU103
	农林牧渔业	01	936148	736.5	0.1	0.01	0.01	1.2866e+06	29547.2	0.78	8320.81	6495.31	0.07	286137	1377.03	0.66	0.69	3.67	1.22	1.37	1230.93	1.19	803.97	0.02	1.54	0.13	0.92	75283.7	2669.06	0	175.22	218.33	366158	24.35	28574.2	182488	76937.8	74776	87846.8	34533.5	89570	168.5	40069.8	5487.81	3.62239e+06	163988	1.22788e+06	1.39187e+06	81469.6
	煤炭开采和洗选业	02	22985.9	691728	104.65	4.04	0.74	22384.4	2028.13	2295.73	215.38	4268.86	2085.02	43877.5	67986.1	238879	434.38	4603.67	7183.91	411.54	168.44	45.06	23910.9	3.38	268863	1.08	720.27	30111.2	18694	1232.35	0	8028.24	3896.57	0	0	5768.51	0.01	0.04	18.53	0	79.09	947.69	0	0	1.47397e+06	64538.7	17719.8	82258.5	0
	石油和天然气开采业	03	0	0	40038.3	0	0	509.03	0	0	0	196.74	1.9538e+06	12737	37275.6	95.67	131.97	174.01	408.07	0	295.16	1.11	0	0	36763.3	0	0	0	0	0	0	0	0	0	0	0	0	0	0	0	0	0	0	0	2.08243e+06	0	0	0	0
	金属矿采选业	04	0	0	0	17712.2	0	0	0	0	0	1815.55	0	50662.5	12976	746575	32934.6	1387.33	831.97	33821.5	11450.9	0	0	358.04	0	0	0	0	0	0	0	0	0	0	0	0	0	0	0	0	0	0	0	0	910526	0	0	0	0
	非金属矿及其他矿采选业	05	966.32	934.75	0.01	3.67	3177.11	2685.99	8.18	8.39	17.68	151.3	198.65	62705.7	361242	38190.7	3906.21	4300.69	433.52	52.51	1141.84	22.65	4976.63	58.86	134.86	45.26	245.88	505709	7803.49	0	30.14	0	40.73	0	697.24	406.16	1331.03	709.99	10103.9	1862.71	13124.4	2315.42	5014.83	8667.53	1.04343e+06	0	0	0	0
	食品制造及烟草加工业	06	39919.4	31.66	10.48	3.65	952.44	951072	345.34	28.45	16.25	291.53	6.85	29577.3	1185.12	77.97	40.41	208.97	149.07	222.05	372.93	65.25	10.08	62.15	63.85	10.02	38.71	477.23	36739	235.25	982.23	2395.99	1.21453e+06	14927.8	1835.99	38824.1	53760.1	1454.04	2040.81	244.42	2369.06	863.58	7583.91	2393.04	2.40642e+06	229228	3.77403e+06	4.00326e+06	0
	纺织业	07	228.76	721.16	342.79	72.28	5.2	3852.35	281920	374300	6642.44	37160	314.48	18656.1	2662.51	2436.13	738.32	5694.94	16139.5	2891.59	15509.4	580.71	25852.6	9.49	967.57	49.43	325.41	21135.8	24249.6	1809.02	2072.94	4473.77	20822	7104.63	8068.08	1380.05	17509.6	5249.12	1103.38	4398.65	1385.05	1293.47	5787.78	1990.27	927907	25979.6	432195	458174	0
	纺织服装鞋帽皮革羽绒及其制品业	08	7.13	1079.37	341.26	443.64	59.93	3225.03	3043.23	106169	17683.2	2643.24	596.23	10522.4	3317.26	1112.55	1319.19	6579.22	31115.2	982.41	6410.73	845.31	1687.85	28.78	3350.75	1738.14	3424.5	27341.8	17896.8	1505.45	16402.1	26110.1	22517.5	59986	14972.6	8536.3	5052.45	15020.5	3366.72	23118.8	10081.3	1144.48	7418.95	10797.9	478996	73724	1.13999e+06	1.21372e+06	0
	木材加工及家具制造业	09	1672.94	12200.1	79.59	46.77	22.58	15940	148.83	360.14	213265	6125.61	2442.8	9865.63	5352.73	1294.49	5236.49	18614.8	65695.8	4777.58	12889.6	2759.46	3315.3	15.51	1384.32	274.07	1179.05	459896	14952.8	2567.35	12509.6	6799.24	11846.7	26187.6	21620.7	16255.9	7625.5	9551.57	1738.12	1580.91	2617.7	452.79	15802.4	1407.44	998372	14895.4	177234	192129	0
	造纸印刷及文教体育用品制造业	10	5438.31	6558.68	587.85	239.71	55.89	152816	6045.25	23500.5	14075.4	614604	4008.58	101538	25286.9	7876.61	9017.93	39148.4	11060.9	27304.8	118657	8583.34	3458.14	111.86	9218.26	828.89	5094.52	62738.2	26391.5	7772.91	108562	82069.6	96930	449514	152549	278410	122536	201564	10992.3	45866.5	172514	21361.6	799831	239228	4.07395e+06	9905.24	117069	126974	0
	石油加工、炼焦及核燃料加工业	11	58712.3	41505.4	8186.25	1456.34	3503.11	19823.9	2414.76	2475.5	1674.28	35584.5	499291	458222	191686	264659	7493.02	27948	24628.8	5240.25	18998.6	3371.7	737.42	327.32	24481.3	781.23	5569.29	296834	2.04085e+06	19956.9	15114.9	30414.5	19646.8	162049	96759.3	206334	26861.9	124048	46505	38851	114376	31061	38142.7	70841.6	5.08742e+06	27617.5	317087	344704	0
	化学工业	12	142848	10563.1	6424.2	1555.5	1287.01	253005	55869.1	19966	63188.1	347700	64214.9	2.83464e+06	198005	49785.6	70138.1	217726	418628	184995	1.16696e+06	34606.6	19756.9	754.48	21095.7	725.89	47440.9	480255	35663.9	2990.49	156938	250277	61691.4	71775.5	64997.9	241212	705864	175017	23658.6	52598.8	71095.4	3.11955e+06	107004	42043.6	1.18945e+07	49071.8	948081	997153	0
	非金属矿物制品业	13	4609.93	2917.7	103	147.02	2407.2	86001	810.9	1480.91	5619.51	5536.45	8453.26	46515.8	539804	12385.6	19199.3	28998	69795.4	34087.4	386251	20961	9179.39	93.6	4746.01	730.38	3252.25	2.79943e+06	45290.1	125.01	393.98	3208.72	11534.4	0	8899.61	6529.43	121998	32763.5	10725.4	11336.4	149133	46187.6	36956.9	65574.6	4.64417e+06	5985.5	36853.7	42839.2	0
	金属冶炼及压延加工业	14	2135.55	6972.35	784.98	1339.39	299.53	4336.49	415.5	215.63	26814.8	25601.1	2899.31	190640	128467	2.01664e+06	1.07314e+06	1.34778e+06	526419	448785	283904	28101.9	220628	38.83	1719.99	171.76	860.56	4.86076e+06	204149	13.5	75.36	103.95	1172.96	0	7.76	42362.4	3248.94	1738.61	3946.61	1001.04	32026.2	5650.06	12258.3	21150.4	1.15288e+07	0	0	0	0
	金属制品业	15	42559.9	9951.53	773.4	934.95	161.15	140653	2436.23	3450.19	82894.4	48133.1	12292.4	41202.2	14543.5	23187.7	265149	273036	146218	152222	290653	134853	3500.95	128.35	29623.7	1716.88	23682	478719	12502.8	393.74	29265	6560.83	18635.2	18100.2	22809.3	167454	292164	687116	33472.8	82366.5	51171	15973.1	19739.5	22164.2	3.70256e+06	20430.3	197049	217479	0
	通用、专用设备制造业	16	36376.3	9036.87	14619	3768.51	928.24	41152.6	4006.03	4841.97	3836.02	14404.2	15415	73621.4	52776.2	85946.9	35639.2	1.89853e+06	259374	59403.6	222094	97538.5	1556.59	291.42	79370	3995.29	32391.2	244249	44532.2	2061.02	38100.8	3979.42	12872.4	41630.7	30358.1	15086.2	204903	2.02098e+06	31842	5865.24	48252.2	12505.6	10372.1	35802.5	5.85431e+06	9911.25	80211.9	90123.1	0
	交通运输设备制造业	17	14707.8	1651.19	157.73	1066.36	151.81	13826	596.34	840.3	1043.16	4071.7	5421.48	22816.2	7337.65	12902	3256.7	78103.9	4.91481e+06	1672.09	10766.9	2800.69	355.46	148.87	11391.6	171.65	1363.94	57128	824282	8360.39	18166.4	14203.4	30330.2	18994.6	46945.7	17810.9	11028.6	36837.8	5141.56	16860.4	9055.08	44678.7	53407.1	9502.83	6.33417e+06	48443.4	810583	859026	0
	电气机械及器材制造业	18	211.21	4106.37	455.03	1009.86	217.45	12123.3	1040.33	1225.4	6983.8	7654.55	7563.68	29547.5	9530.74	16385.9	11541.2	378210	178342	755794	384619	87001.8	879.43	179.95	12990.1	516.05	3863.98	1.06997e+06	24610.7	1725.94	174695	87757.7	7362.22	8492.05	32545.2	480572	21874.1	666060	15485	30466.4	13024.6	61532.1	77986.4	15083	4.70124e+06	31266.8	373490	404757	0
	通信设备、计算机及其他电子设备制造业	19	1513.48	1454.47	296.36	193.87	41.68	4954.7	777.46	1536.82	525.31	3736.09	742.52	9726.14	3171.94	4222.89	2112.3	425507	100901	220695	1.39393e+07	221374	382.45	50.78	6247.92	351.8	4323.61	46764.2	14588.5	4042.69	7.04351e+06	147566	5042.07	74271.9	26243.1	705683	215882	1.04375e+06	2946.05	302126	29238.7	14191	62615.4	24462.5	2.47171e+07	45257	814825	860082	0
中	仪器仪表及文化办公用机械制造业	20	456.2	1224.26	13346	577.87	204.84	8433.71	536.3	1199.7	715.79	2054.16	4936	26696.8	7025.48	10577	3501.28	67201.3	44148.7	28149.5	47309.8	563379	986.42	50.45	9428.57	480.61	5453.34	41060.2	2844.25	428.18	319285	2851.64	1982.12	42259.8	8184.08	35451.6	130595	666124	5767.37	29345	65721.2	36884.2	37829.1	49552.6	2.32424e+06	3224.53	142958	146182	0
间	工艺品及其他制造业	21	576.79	937.4	170.56	90.3	58.36	2757.15	1745.09	9437.74	514.9	1437.48	164.64	8774.88	6696.44	1030.96	1809.14	14795.6	8835.94	3983.7	53700.7	2164.15	40639.6	28.47	681.58	261.18	660.18	107927	3977.24	41.1	17761.2	19183.2	8338.09	9626.13	25616.1	54226.6	3357.87	15103.6	892.3	7717.87	3857.49	384.47	4355.83	7083.08	451402	13190.3	245706	258897	0
投	废品废料	22	0	0	0	0	1940.66	691.71	0.06	3.16	0	2682.65	962.8	14190.8	49594.9	105782	2491.13	7163.22	539.57	427.88	3559.87	0	0	15461	967.33	0	0	42.31	0	0	0	0	0	0	0	0	0	0	0	0	0	0	0	0	206501	0	0	0	0
入	电力、热力的生产和供应业	23	73108.3	19507.8	424.31	5260.21	1754.83	62726.3	9930.65	9137.71	14597.7	44258.9	52503.1	402312	116908	171493	26941.2	86944.4	58521.9	16509.7	123947	10170.3	2714.93	2818.75	5.2535e+06	1547.91	37435.3	169646	256012	9220.01	153828	97720.1	287751	139208	333660	69740.9	112738	78126.1	30495	33279.5	226899	92511.9	96795.8	201381	8.99399e+06	58963.1	489934	548897	0
	燃气生产和供应业	24	239.95	0.1	0.01	0.01	0.71	3215.42	239.04	152.38	356.76	3160.25	6368.8	41094.9	17312.5	225.41	5363.89	806.5	10010.5	543.2	2065.77	133.18	0.64	67.74	177218	2010.84	0.02	971.42	49115	702.84	9.92	70.12	55261.7	0	4003.86	1285.14	4375.93	1436.08	300.1	7692.2	10116.6	3864.06	3460.88	3390.45	416642	20967.5	174445	195412	0
	水的生产和供应业	25	2927.32	37.08	133.86	0.08	19.89	4956.08	720.61	568.5	902.3	2786.56	2265.43	7448.68	2500.2	529.06	1415.92	11955.4	3895.37	4172.55	15696.8	1224.85	328.13	16.64	4920.31	183.35	440.39	24493.3	13833.7	1303.5	6171.75	2582.73	19445.4	4540.69	17560.7	2768.14	8238.64	5548.22	7749.68	2983.44	15666.9	10689.2	7681.72	8111.44	229414	2835.33	102904	105740	0
	建筑业	26	61.52	920.94	288.84	95.37	63.63	2305.12	255.86	527.49	563.92	3173.41	3742.38	10564.5	949.87	453.08	421.7	3037.38	2756.94	1112.47	9207.89	637.24	148.39	35.02	1992.7	430.66	259.01	237243	41884.2	12218.5	48516.6	137500	51082.9	89875.3	144572	56444.9	20823.6	770000	235793	29128.3	115443	20768.1	54879.3	69524.6	2.1797e+06	3571.24	626858	630429	0
	交通运输及仓储业	27	49618.3	71592.1	20473.5	2125.88	6560.33	155206	15556.8	23769.2	18483.7	49008.4	691614	305114	168640	120582	49716.4	188409	147454	59848.5	350018	44460.8	13231.2	3622.74	49752.1	2119.4	12249.3	401379	3.51801e+06	137782	345838	747870	59933.8	284777	99197.5	560914	164714	478373	27049.9	43538.8	179765	46066.1	180038	270612	1.01651e+07	39076.3	598177	637253	0
	邮政业	28	35.83	126.54	14.67	3.08	1.57	1152.97	72.06	175.31	191.21	230.87	16.7	1177.54	268.37	154.15	186.24	1089.73	344	707.21	1394.86	314.74	35.92	5.36	325.95	19.19	169.12	1776.8	3638.88	12853.6	8227.15	23402.3	1813.26	76126.1	4219.33	11814.4	5849.32	15229.5	288.76	1357.23	11741.6	1949.22	20414.2	38806.3	247721	247.85	6124.45	6372.3	0
	信息传输、计算机服务和软件业	29	362.95	4638.79	323.03	309.77	353.36	9657.07	1549.93	10198.5	3625.04	5184.75	471.58	20364.5	4383.72	2057.28	3838.69	29355	8019.83	5885.92	30250.3	6516.18	1405.28	75.79	2983.01	966.1	2494.58	20031.6	122761	10683.3	2.21878e+06	69131.5	41944.1	472102	49977.7	91506.2	95977.3	1.28649e+06	12255.3	23680	101030	85265.3	200557	113560	5.17101e+06	81967.9	994603	1.07657e+06	0
	批发和零售业	30	91573.7	24823.9	6649.52	1831.73	1089.02	346990	55889.5	80512.9	37848.2	183176	110094	308686	136974	121920	81962.2	507767	553505	245836	2.54956e+06	175992	21416.2	1409.92	32484.5	2942.55	14235.7	885409	228565	20885	930437	73320.9	232184	155251	73992.9	427405	207755	598647	24892	80854.1	109884	248282	216448	88073.3	1.02975e+07	105704	1.5205e+06	1.6262e+06	0
	住宿和餐饮业	31	6696.27	8123.03	2337.07	473.52	636.24	41998.6	3789.47	7839.04	6221.82	9625.1	1205.97	56182.9	14527.6	6312.92	9597.07	57340.2	24393.8	23698.5	43424.2	16821.4	2708.81	212.9	8879	1578.08	1096.12	73686.2	126281	7623.78	316930	490103	41042.2	413688	191317	799488	151661	479534	21259.6	82898.8	165496	15815	180131	586870	4.49955e+06	119706	1.64292e+06	1.76263e+06	0
	金融业	32	5920.16	2386.7	2128.74	497.29	61.87	43215.4	4032.55	6373.72	2701.3	8922.96	9388.39	54815.3	19605.8	133034	11028	45255.6	51409.5	17154.3	104563	5492.04	1662.57	285.87	131172	5455.54	9202.26	114029	404371	6447.18	243142	852169	197889	330500	652030	1.24503e+06	57837	280399	16109.2	15417.9	42253.8	12014.7	50734.1	25521.1	5.22166e+06	176542	2.96496e+06	3.1415e+06	0
	房地产业	33	17.92	1721.58	421.36	11.87	7.17	6370.89	952.6	1972.27	2833.19	3669.13	641.25	8864.1	10808.8	2137.8	1365.2	9410.74	3754.52	3528.35	17860.7	4092.8	567.33	47.39	8085.16	9461.13	484.79	13913.9	51304.7	9011.34	125159	158828	180345	965530	448874	88924.5	57996.3	113355	7422.21	24498.2	84623.3	42398.5	76935.2	211842	2.76005e+06	420119	1.54593e+06	1.96604e+06	0
	租赁和商务服务业	34	2626.08	26168.9	785.05	1560.46	41.72	194049	10669.5	15112.4	7684.46	9248.72	4682.75	205953	14090.5	6563.9	13481.5	128536	107838	48590.1	214195	34748.1	7106.57	461.36	4520.05	1458.42	850.08	253980	78819.9	25737.6	724233	2.26619e+06	282886	1.35128e+06	581706	1.55656e+06	47291	313617	18213.6	47311.3	80017.7	11485.2	238267	818042	9.75666e+06	20982.5	592671	613654	0
	研究与试验发展业	35	2759.78	3421.73	316.86	107.16	0.32	13773.4	2427.6	684.16	1324.18	1330.17	4537.99	61322.7	4414.93	2985.93	7011.84	56907.2	49243.7	18166.6	86398.5	22082.5	1883.22	60.03	4824.94	532.22	485.49	61387.9	11263.5	844.57	366273	287965	0	89288.3	0	42786.7	392315	272978	51690.4	4598.23	190734	15009	902.91	5989.63	2.14103e+06	0	0	0	3.07191e+06
	综合技术服务业	36	94665.4	8284.67	1105.81	205.45	48.09	52048.5	1284.98	2116.06	1405.13	12257.7	1816.59	62114.5	17054.6	13920.7	7914.18	50319.8	107644	36045.2	57911.9	15808.1	2146.94	235.56	81042.9	174.85	9057.92	577205	93431.2	13577.1	339895	446276	81692.1	66392.4	114459	191983	238080	1444339	29532.8	76258.9	46593.5	8107.81	8762.52	23282.5	4.4365e+06	0	41989.4	41989.4	2.75797e+06
	水利、环境和公共设施管理业	37	63036.5	1762.02	600.18	1347.42	352.58	9502.51	983.85	923.71	418.94	2398.71	838.62	10232	5095.12	14824.5	1479.07	7935.36	3053.56	1720.63	4010.1	530.28	183.51	63.45	9893.99	102.81	11410.4	10481.5	10007.7	97.83	4107.19	5982.48	7249.86	28805.1	33225.1	73363.1	3090.18	6459.75	14118.5	6373.63	5983.82	1247.98	7362.86	7463.05	378119	4882.08	324277	329159	299411
	居民服务和其他服务业	38	738.68	1760.99	849.11	84.93	456.26	11392.4	559.63	1324.7	1394.99	1974.82	2201.72	19674.8	4328.29	1771.56	3919.27	9963.61	18611.4	3165.1	14520.5	2250.1	402.13	225.93	7756.21	7347.53	957.22	44663.1	66943.2	2470.84	43718.4	141399	129416	69495.9	101550	53969.7	30367.4	71065.2	17785.2	32046.6	64563.3	74304.5	99198.3	107850	1.26844e+06	40716	493415	534131	29112.8
	教育	39	274.08	1114.49	149.47	97	26.14	1906.23	321.15	357.5	207.6	1436.36	309.48	3108.32	1363.14	1799.64	992.13	6061.99	3057.28	1139.15	3650.26	982.52	142.87	17.25	1435.87	1042.69	384.87	243.84	45636.6	2134.26	77167.7	23966.7	9720.81	6780.21	2629.47	24804.1	18938	39702.5	4380.71	6741.92	374432	13535.7	18678.1	138631	839502	142435	1.03487e+06	1.1773e+06	2.9613e+06
	卫生、社会保障和社会福利业	40	42.22	0.96	0.14	0.02	0.02	1.71	0.29	1.05	0.3	1.16	0.13	6.19	1.68	0.9	1.47	11.21	1.98	2.03	14.13	29.42	0.3	0.03	2.1	0.18	0.23	3.7	71.89	0	30.37	28.23	843.44	0	2.12	13754.6	91.91	316.61	16.45	98.54	1824.8	33984.4	227.34	978.45	52392.7	130865	1.75155e+06	1.88241e+06	4.09559e+06
	文化、体育和娱乐业	41	1946.43	1352.86	303.66	191.43	41.58	4789.53	689.07	2455.49	675.6	1334.43	282.08	8414.32	2492.65	1042.53	1412.56	7961.69	4007.06	2258.88	10995.5	2218.88	430.28	33.92	1897.51	316.58	224.76	21402.2	10456.3	4678.03	99620.2	144451	57785.7	333147	105677	1.05303e+06	79725.2	102587	4307.27	28745.8	70563.3	5406.24	440158	284828	2.90434e+06	6858.44	472217	479075	1.84216e+06
	公共管理和社会组织	42	8975.96	37.28	0.95	0.14	0.09	26	152.82	106.81	2.17	6.78	1.41	101.68	20.75	7.5	85.51	123.63	2037.67	53.05	80.94	34.39	6.68	1.27	157.07	1.23	7.42	7996.19	87835.2	4391.58	1858.75	9345.93	1189.94	2199.17	5042.11	49552.9	5113.35	13931.3	1618.39	1447.56	59849.2	517.3	13478.3	4038.41	281435	0	20994.7	20994.7	6.99893e+06
	中间投入合计	TII	1.7177e+06	982093	124128	44868.7	26990.4	3.99213e+06	503812	717646	555485	1.51553e+06	3.4788e+06	5.97042e+06	2.26904e+06	4.24186e+06	1.77736e+06	6.05491e+06	7.98522e+06	2.45606e+06	2.0616e+07	1.5536e+06	419140	27898.6	6.30633e+06	50541	241336	1.45858e+07	8.62293e+06	337925	1.4008e+07	6.67451e+06	3.65483e+06	5.88393e+06	3.55538e+06	8.91992e+06	3.72551e+06	1.215e+07	822871	1.23909e+06	2.83617e+06	4.16037e+06	3.25729e+06	3.64203e+06	1.71705e+08	2.2131e+06	2.62523e+07	2.84654e+07	2.21379e+07
	劳动者报酬	VA001	678720	186974	50723.2	8315.95	4571.57	461874	85554.8	147520	50914.8	205924	44967.1	643651	226884	249319	130208	726894	455963	187923	960116	197340	34021.9	2701.4	307353	72950.1	40586	3.52272e+06	2.14262e+06	277806	4.62933e+06	3.561e+06	1.29062e+06	3.20864e+06	1.51207e+06	3.70176e+06	1.61004e+06	2.85142e+06	430414	398462	2.40374e+06	1.72664e+06	1.60774e+06	2.83445e+06	4.38714e+07
增	生产税净额	VA002	22218.3	27494.5	23128.1	6369.01	1851.95	282147	36873	71704.7	24222.5	61035.6	83628.9	920741	132979	245436	63067.3	423422	361914	138309	627686	91070.5	15952.6	2179.36	341763	35874.1	31774.7	515191	398805	31351.6	492883	450148	399534	822666	2.20504e+06	299386	48289.2	360320	47667.2	97754.6	25373	16740.5	181858	25601.2	1.04915e+07
加	固定资产折旧	VA003	173849	27673	8467.93	2196.05	2199.37	122213	14194.7	17935.1	15826	94667.3	26818.6	283466	85681.3	94260.9	52276.9	163267	188902	56410.3	442957	28253.1	5874.39	878.33	737905	51983.7	71800.7	128281	1.47719e+06	43632.3	1.64434e+06	568055	406085	247682	2.46699e+06	349159	200730	280039	126870	95847.8	766999	207490	260188	429160	1.24687e+07
值	营业盈余	VA004	138812	4025.56	52942.5	34842	750.97	332969	78600.6	205863	37322.8	155368	36635.6	1.46064e+06	111014	378525	142306	1.07334e+06	957480	379181	1.33864e+06	251781	43354.4	1651.3	1.07376e+06	35809.1	-50989.6	569251	1.36424e+06	75107.3	2.28891e+06	4.07492e+06	949988	8.41069e+06	2.09465e+06	-347790	-210908	1.13033e+06	59935.9	301.93	41949.1	11008.6	172410	2955.58	2.89626e+07
	增加值合计	TVA	1.0136e+06	246167	135262	51723	9373.86	1.1992e+06	215223	443023	128286	516995	192050	3.30849e+06	556559	967541	387858	2.38692e+06	1.96426e+06	761823	3.3694e+06	568445	99203.3	7410.39	2.46078e+06	196617	93171.9	4.73544e+06	5.38286e+06	427897	9.05547e+06	8.65412e+06	3.04623e+06	1.26897e+07	8.27875e+06	4.00251e+06	1.64816e+06	4.62211e+06	664886	592366	3.23806e+06	1.96187e+06	2.22219e+06	3.29216e+06	9.57942e+07
总投入		TI	2.7313e+06	1.22826e+06	259389	96591.7	36364.2	5.19133e+06	719036	1.16067e+06	683771	2.03253e+06	3.67085e+06	9.27892e+06	2.8256e+06	5.2094e+06	2.16522e+06	8.44183e+06	9.94948e+06	3.21788e+06	2.39854e+07	2.12204e+06	518343	35309	8.76712e+06	247158	334507	1.93212e+07	1.40058e+07	765822	2.30635e+07	1.53286e+07	6.70106e+06	1.85736e+07	1.18341e+07	1.29224e+07	5.37366e+06	1.67721e+07	1.48776e+06	1.83146e+06	6.07423e+06	6.12224e+06	5.47948e+06	6.93419e+06	267499598
[truncated: 9 more columns]
