# Supplementary material for: Editorial Note: Measurement and driving factors of carbon productivity in China’s provinces: From the perspective of embodied carbon emissions
Source: PLoS One. 2025 Dec 15;20(12):e0338756. doi: 10.1371/journal.pone.0338756 (PMC12704855; doi:10.1371/journal.pone.0338756)
Supplement: S1 File — (ZIP) [file pone.0338756.s001.zip › Input-Output Tables of China's Provinces/Input-Output Tables of Various Provinces in 2007/20σ╣┐ΦÑ┐.xls]

## Sheet: 广西
广西2007年投入产出表
(按当年生产者价格计算)
单位：万元
产出		代码	中间使用																																											最终使用
			农林牧渔业	煤炭开采 和洗选业	石油和 天然气 开采业	金属矿 采选业	非金属矿及 其他矿采选业	食品制造及 烟草加工业	纺织业	纺织服装鞋帽 皮革羽绒 及其制品业	木材加工及 家具制造业	造纸印刷及 文教体育 用品制造业	石油加工、 炼焦及核 燃料加工业	化学工业	非金属矿物 制品业	金属冶炼及 压延加工业	金属制品业	通用、专用 设备制造业	交通运输 设备制造业	电气机械及 器材制造业	通信设备、计算机 及其他电子 设备制造业	仪器仪表及 文化办公用 机械制造业	工艺品及 其他制造业	废品废料	电力、热力的 生产和供应业	燃气生产 和供应业	水的生产 和供应业	建筑业	交通运输 及仓储业	邮政业	信息传输、 计算机服务 和软件业	批发和零售业	住宿和餐饮业	金融业	房地产业	租赁和商务 服务业	研究与试验 发展业	综合技术 服务业	水利、环境和 公共设施管理业	居民服务和 其他服务业	教育	卫生、社会保障 和社会福利业	文化、体育 和娱乐业	公共管理 和社会组织	中间使用合计	最终消费支出
投入																																														居民消费支出			政府消费支出
																																														农村居民	城镇居民	小计
代码		-	01	02	03	04	05	06	07	08	09	10	11	12	13	14	15	16	17	18	19	20	21	22	23	24	25	26	27	28	29	30	31	32	33	34	35	36	37	38	39	40	41	42	TIU	FU101	FU102	THC	FU103
	农林牧渔业	01	2.95274e+06	1026	0	3954.73	114.113	4.04888e+06	246849	136767	328052	172953	0	326678	0	3522.9	0	151.15	0	0	0	0	5143	0	0	0	0	38411.6	157145	0	0	315.18	275252	0	162.6	906.71	0	0	0	60.63	0	0	0	0	8.69908e+06	1.85146e+06	2.35781e+06	4.20927e+06	86268.8
	煤炭开采和洗选业	02	0	57.37	0	2817.44	1629.84	49095.6	2404.03	1045.33	7737.23	58090.2	8896.74	123300	291332	208893	1138.15	1900.09	2791.42	460.4	0.63	0.03	107.93	129.086	1.21903e+06	0	0	12550.1	349.59	22.14	0	0	0	0	0	63.32	0	0	0	0	0	0	0	0	1.99384e+06	65796.6	6950.62	72747.2	0
	石油和天然气开采业	03	0	0	0	0	0	0	0	0	0	0	253046	8400	0	943.61	0	0	0	0	0	0	0	0	0	0	0	0	0	0	0	0	0	0	0	0	0	0	0	0	0	0	0	0	262390	0	0	0	0
	金属矿采选业	04	0	0	0	116896	4227.58	0	0	0	0	0	0	73499.5	43051.1	2.62761e+06	6592.01	2445.82	2580.28	0.02	0	3.11	0	3.12217	0	0	0	0	0	0	0	0	0	0	0	0	0	0	0	0	0	0	0	0	2.87691e+06	0	0	0	0
	非金属矿及其他矿采选业	05	290.87	5.5	0	1718.31	3906.33	1384.41	0	0	0	770.92	0.46	106764	380365	16183.7	29.38	2680.91	242.63	118.63	20.12	0.42	0	0.668324	85.97	0	14.4201	139200	2154.27	0	0	0	0	0	8.77	0	36.57	91.45	143.1	2.81	710.66	913.33	22.22	696.28	658562	0	0	0	0
	食品制造及烟草加工业	06	1.6232e+06	0	0	88.1798	0	1.08468e+06	798.19	27166.2	10.74	2874.07	0	133962	25	21.24	2.03	0.82	55.52	34.19	324.37	3.37	0	0	0	0	0	31702.9	3871.72	112.68	0	2573.9	470923	0	0	7423.68	0	0	0	0	0	0	35180.9	1266.15	3.4263e+06	1.50125e+06	2.11321e+06	3.61446e+06	0
	纺织业	07	28735.1	4.91	0	1746.15	478.738	14030.4	202002	56327.6	1692.31	12705.7	0.44	23191	5469.59	8254.15	80.7	705.33	2329.89	335.59	3.82	18.79	391.33	12.379	558.86	0.45	172.657	6811.31	2212.58	1.81	334.45	486.03	18551	1497.49	17504.5	19310.8	0	11.42	7.36	773.39	0	900.24	4.04	0	427654	122501	617946	740448	0
	纺织服装鞋帽皮革羽绒及其制品业	08	24009.1	1385.52	0	1576.26	1051.92	6182.95	696.08	103329	683.85	4375.45	144.73	7709.26	6277.49	9648.22	288.4	2838.36	11720.7	993.92	1096.47	285.35	311.8	34.3539	4345.87	28.38	1564.71	19225.3	11306.7	1160.3	3030.5	6666.52	3820.25	12146.1	17087.5	9688.06	15.34	214.14	119.94	3773.12	373.14	15859.6	3787.24	1945.73	300798	92691.6	424430	517121	0
	木材加工及家具制造业	09	26808.8	3669.78	0	13653.6	3845.99	4207.2	19.18	199.43	290426	32248.4	97.3481	3478.43	11256.2	17862.3	649.54	5552.03	38623.7	4179.36	1738.44	330.25	30916.2	6.14459	2155.74	6.75	365.56	188524	7339.63	1068.43	2432.22	3771.15	3165.46	6497.74	4309.96	238.94	788.12	2251.59	3084.94	1357.7	34269.8	22512.1	511.26	61585.6	836005	75693.1	121493	197186	0
	造纸印刷及文教体育用品制造业	10	25797.9	463.36	0	3117.88	1921.56	220069	2637.33	3534.18	24456.1	454619	366.865	123734	104804	11505.9	2345.63	9021.33	8542.42	10581.4	6325.27	770.38	8302.03	35.5808	5487.02	121.2	847.116	33364.3	6825.67	5726.53	17159.5	14807.1	8657.02	163152	34531.2	105271	4077.17	32725	1485.29	23351.5	95655.6	13551.3	41071	135446	1.76626e+06	84889.2	87143.4	172033	0
	石油加工、炼焦及核燃料加工业	11	256440	724.94	0	58067.9	34599.9	29422	2714.57	2683.82	11878.3	10443.9	128529	204944	101906	299954	2142.9	18320.7	21744.5	9998.16	2099.75	462.57	768.35	2406.32	31222.2	110.36	643.654	240913	908948	5011.18	8127.03	19925.4	16454.6	44253	36637.4	45101.9	1947.87	16563.7	5801.1	46636.8	7225.08	3236.92	2757.3	94925.1	2.73669e+06	84193.9	138469	222663	0
	化学工业	12	1.83019e+06	5671.85	0	56652.7	17532.8	269215	71577	44397.4	139429	190178	5387.64	2.10277e+06	143154	261063	7184.71	129215	217751	75416.1	51174.3	4720.8	62707.2	55.9697	12926.6	23.27	8892.8	476320	44058.6	167.56	1646.56	682.35	20368.4	15337.1	7001.45	23925.9	5386.03	9853.91	3823.79	60728.6	10548.9	271267	9420.24	14229.1	6.68205e+06	231053	520205	751258	0
	非金属矿物制品业	13	24655.4	911.35	0	9639.92	727.357	87367.4	407.98	450.81	475.21	7462.24	337.075	31064.2	398418	89225.9	1626.02	5227.25	18689.2	4248.99	10184.4	1566.83	746.57	129.745	4950.05	24.76	1170.41	2.40364e+06	3082.44	454.27	146.63	0	4430.06	428.8	167.19	309.36	575.09	1414.85	2235.1	50.48	11082.3	14253.9	360.38	10848.6	3.15319e+06	29788.9	64949.9	94738.8	0
	金属冶炼及压延加工业	14	0	4941.33	0	12074	1883.63	5103.99	17.38	812.87	6270.64	2879.7	97.2876	29181.7	58613.7	3.86965e+06	214295	701481	494846	540124	35421.1	8564.04	28134.3	95.0018	4196.42	5.89	241.524	1.97721e+06	18236.3	0	0	111.34	0	0	9.5	0	39.57	98.89	154.74	3.05	768.6	10.93	24.05	0	8.0156e+06	0	0	0	0
	金属制品业	15	55338.5	2680.75	0	3612.78	814.848	59210	1306.84	3411.08	27467.6	14285.1	470.392	29539.7	12416	75754.7	25664.4	162287	77078.4	29692.1	47884.9	5935.26	11391.8	162.822	26134.1	24.02	2637.95	448692	15339.1	791.29	7435.07	1923.89	4335.05	11419.6	26611.1	33951	259.12	640.45	1009.48	51453.4	4982.97	6422.26	245.44	4866.46	1.29558e+06	37557	77022.4	114579	0
	通用、专用设备制造业	16	21531.7	4852.78	0	48762.1	6780.69	35616.1	2854.92	2606.52	8282.33	11347	701.322	31845	55796.9	142836	25935.2	767661	957843	22802.8	27273.9	779.7	600.51	45.5957	60922.3	61.3	4495.18	98453.4	55456.3	4994.69	4017.17	729.48	1097.69	6854.24	10751.7	2637.11	23057.4	7135.87	483.33	3750.97	5251.94	410640	1130.84	1708.62	2.88038e+06	6286.33	13037.7	19324	0
	交通运输设备制造业	17	37655.5	1677.15	0	14363.2	836.667	10793	392.65	359.64	3235.43	2844.65	225.162	3258.11	12113.2	38350.7	456.7	35723.8	3.39004e+06	587.5	4597.4	63.36	308.94	45.2964	3108.3	14.53	656.684	67218.4	196119	3172.13	6242.14	23606.1	8870.88	13060.1	9236.13	46881.8	100.92	2331.9	359.22	5215.33	1743	2237.22	1693.83	71707.7	4.0215e+06	154966	337216	492182	0
	电气机械及器材制造业	18	3850.42	3713.82	0	7604.21	850.683	13971.8	883.53	601.71	4286.34	4264.4	379.065	10732.7	14503.1	51479.7	3549.47	107265	122256	177827	46001.8	5135.83	2864.41	115.231	11277.6	24.3	593.98	535912	25188.4	2424.32	70387.7	6267.49	4571.55	1571.77	22781.5	15883.1	539.22	3715.19	2119.12	32739.6	10376.7	9370.43	976.41	10156.5	1.34901e+06	170517	274175	444692	0
	通信设备、计算机及其他电子设备制造业	19	1611.4	112.18	0	1509.69	159.599	4188.83	498.7	151.93	859.83	861.92	68.45	3482.18	2592.6	7230.09	1146.19	17902.8	21645.3	73518.8	353953	28562.4	467.37	7.11217	3280.48	24.11	495.301	8599.39	8972.37	1510.42	102780	5169.15	3373.58	9696.14	16940.4	91130.2	561.36	14842.9	642.85	5222.79	9018.13	2560.14	1915.24	39431.1	846696	128369	470558	598927	0
中	仪器仪表及文化办公用机械制造业	20	2030.17	120.9	0	1518.23	481.46	7761.98	196.56	190.34	1568.81	1738.33	263.845	10851.5	8405.65	22461.9	1475.56	12024.8	30045.7	870.59	1406.65	2083.16	105.6	6.93262	9293.66	19.19	749.193	21710.5	4933.82	220.91	10264.3	1268.88	1011.07	22464	8456.91	948.08	414.62	62309.6	509.66	7653.3	2952.56	2452.37	331.06	2920.21	266493	10509.8	36292.1	46801.9	0
间	工艺品及其他制造业	21	0	218.7	0	1113.8	376.21	4628.84	253.71	1652.84	645.17	735.04	145.9	10045.9	7055.84	2566.61	450.45	46665.3	3040.34	1145.51	798.5	90.09	14833.5	13.4962	1573.37	99.19	382.242	44314.8	588.19	0	2958.87	140.36	1904.95	356.26	8681.65	8663.73	52.64	745.39	13.13	1738.53	820.05	308	502.86	7651.34	177971	38511.7	152555	191066	0
投	废品废料	22	0	0	0	0	0	69563.5	0	18.4	0.13	39038.7	0	2217.03	32648.9	389666	220.42	6718.05	3802.98	0	0	0	0	48130.1	0	0	0	0	0	0	0	0	0	0	0	0	0	0	0	0	0	0	0	0	592024	0	0	0	0
入	电力、热力的生产和供应业	23	111144	19135.6	0	163695	12275.7	111918	25333.6	6029.88	74102.4	86661.8	4939.31	267549	357012	959690	6381.79	43897.4	66781.1	16470.3	7828.3	1279.61	9742.93	450.74	2.7947e+06	651.64	72032.4	124338	67187.1	3663.34	77447.2	121815	66444.7	58650.7	29634	10985.8	3150.46	17911.8	5570.92	14466.4	76503.4	23729.7	13106.3	79080.2	6.01339e+06	202890	452465	655355	0
	燃气生产和供应业	24	207.45	0	0	20.2505	0	586.6	351.99	0	21.72	1202.01	0	4746.3	3208.2	14305.6	206.6	764.25	2759.89	75.3	74.28	0	3233.4	0	0	18707.8	0	311.14	16.86	14.66	0	0	9219.1	0	0	79.69	0	0	0	0	0	0	0	0	60113	31818.4	297519	329338	0
	水的生产和供应业	25	1997.58	231.39	0	1328.86	1307.46	8708.79	481.53	339.41	948.98	2471.92	37.3694	5142.65	4793.85	5250.44	405.64	1873.18	2985.84	728.47	398.26	206.44	442.32	38.5733	15884.8	31.99	483.338	10628.3	9662.36	998.35	6424.05	12614.7	9970.35	6578.57	4598.21	657.94	587.08	4397.1	858.74	2462.09	8977.46	3828.14	2972.85	13746.1	156482	17748.3	100821	118570	0
	建筑业	26	0	73.92	0	248.202	224.37	2998.63	24.73	11.37	79.93	333.95	156.812	2370.45	464.014	16162.5	64.87	685.13	904.17	303.66	199.43	15.74	65.6	11.0523	1892.85	8.98	548.701	54663.3	16715.1	12025.7	8531.69	22951	7776.48	45376.7	39419.9	1498.92	554.19	4455.24	2152.83	6001.87	10665.4	13741.7	926.03	10439.1	285744	0	240960	240960	0
	交通运输及仓储业	27	215933	6810.69	0	93236.2	44703	267817	8324.86	6118.82	30696.5	35691.8	3235.96	176635	181834	289036	11582.2	76063.3	150813	31697	13122.9	1844.26	10548.9	3519.36	106028	3281.58	2729.85	742716	411444	8653.57	6269.81	365519	18157.4	91490.1	48873	72778.2	4174.44	28522.8	1912.04	20755.8	37882	6470.32	6804.14	159079	3.80281e+06	262709	344793	607502	260697
	邮政业	28	8197.26	37.41	0	342.232	46.3731	993.96	39.57	13.85	131.38	143.87	5.18783	1088.8	467.595	785.04	53.72	717.77	374.85	612.07	81.52	24.9	33.68	2.81295	450.4	10.64	76.5496	2423.95	205.45	11101.2	1656.62	341.59	3263.55	6365.65	2763.36	1039.82	161.16	1939.89	46.95	343.5	2519.21	129.44	337.77	25689.8	75060.4	2664.12	10519.4	13183.5	0
	信息传输、计算机服务和软件业	29	47234.3	412.04	0	3425.14	691.565	69796.8	576.24	270	1984.72	1531.95	104.497	12118.9	3517.44	11604.2	781.5	5423.31	3874.33	2207.29	1518.88	362.73	402.24	24.2991	5248.08	164.76	937.674	161941	20417.1	3152.29	159853	19531.8	5472.56	106603	17043.5	5601.93	1866.5	12119.4	1693.8	7494.78	23991.3	7422.59	4367.11	74412.4	807197	228758	799903	1.02866e+06	0
	批发和零售业	30	351734	1624.19	0	48672.4	4835.85	472394	27041.8	16945.3	31909.1	59231.5	6576.38	206195	208258	1.00578e+06	18039.7	156878	201112	118557	23374.7	3322.32	15080.4	336.786	160391	43.46	1060.91	775328	60882.7	2029.39	9263.03	6024.62	37753.4	33210.8	20389.7	28121.8	1986.53	8669.47	1253.04	12772.1	11188.6	28475.8	5846.07	33470.8	4.21605e+06	281390	433562	714952	0
	住宿和餐饮业	31	26138.1	1302.64	0	7964.08	2760.31	31573	873.63	698.94	4256.27	4493.5	712.688	30515.7	8681.58	14607.6	1891.98	16474.7	11346	10074.9	4912.55	657.06	1619.36	59.1816	13760.5	472.39	2294.94	40699.7	40669.9	2748.79	32100.4	132067	12724.1	87693	81805.8	114677	6804.9	48732	2936.21	36809.6	49772	4958.38	8187.74	290547	1.19208e+06	656806	1.07318e+06	1.72998e+06	0
	金融业	32	84394.2	3369.29	0	29433.7	8970.16	137365	11127.8	2395.61	14405.6	33052.5	6381.44	85112.9	41360.8	142770	5014.02	21568.1	20926.9	16923.1	7480.31	1018.27	4587.86	114.613	266636	1276.32	39488.3	83132.1	320277	388.35	34683.7	138209	38693.2	143285	94726.1	53309	495.63	7641.52	2072.85	14337.4	56693.9	20140.3	9203.12	31836.6	2.0343e+06	332678	635209	967887	864.14
	房地产业	33	553.55	8.2	0	223.877	1779.89	9419.08	61.74	183.97	291.17	857.54	0	2456.66	1257.18	1287.75	227.12	899.49	4141.47	1326.95	3545.21	201.52	242.01	0.738149	108.09	108.77	1104.03	4402.89	4242.91	2511.98	24119.4	90192.1	48801	64802.3	30909.8	25287.5	87.15	576.25	248.25	35066.6	17799.3	4694.32	10242.4	22112.5	416383	720599	1.23571e+06	1.95631e+06	0
	租赁和商务服务业	34	6514.53	600.22	0	5934.1	1566.88	61943.3	1677.74	2333.74	3700.13	7850.45	1882.11	82515.1	13425.5	28081.5	1392.68	25485.8	103821	11581.4	11612.9	717.83	974.23	66.3137	8124.13	802.25	1173.84	92887.2	59840.6	4268.1	40372.3	218541	33559.2	138474	101707	35351.6	478.52	5664.11	493.73	60716.8	15562.6	3591.78	4245.24	48851.5	1.24838e+06	16030.3	281038	297068	72247.4
	研究与试验发展业	35	369.25	0	0	0	0.101887	10219.3	327.8	52.23	1005.52	311.52	1924.3	15722.9	983.047	10622.3	328.67	6767.22	35667	1830.68	2456.45	394.76	768.58	3.60097	356.67	0	0	7719.23	1317.7	66.31	3712.05	528.88	390.53	506.31	0	1065.99	0	0	0	782.62	0	0	0	0	106202	0	0	0	107120
	综合技术服务业	36	8020.49	210.82	0	15328.8	204.211	7023.33	211.86	168.78	108.14	6518.82	605.261	10891.7	6471.81	4225.5	932.78	4114.03	15879.4	1390.82	1285.36	50.71	981.34	1.48627	4323.97	0	12.3138	173777	1919.11	7.57	79.17	8552.13	2418.27	80.38	0	603.98	0	0	0	17.71	10500	0	0	0	286917	0	0	0	95730.3
	水利、环境和公共设施管理业	37	954.46	149.38	0	1375.79	83.984	4301.34	8.09	85.76	92.1	1159.46	4.42842	2958.28	189.857	757.5	208.6	268	719.12	182.32	189.68	0.48	152.03	17.6258	21846.7	6.38	8232.33	9114.32	2012.41	0	555.31	417.91	481.12	6866.54	21077.9	16703.9	24.66	272.72	165.68	443.75	3084.88	345.94	285.54	637.5	106434	4618.61	73449.5	78068.1	305556
	居民服务和其他服务业	38	56915	82.15	0	881.435	4308.89	26748.8	471.4	525.62	738.24	1988.95	42.2638	11682.2	6718.48	28048	515.91	3095.31	5823.8	383.28	116.33	231.14	193.25	142.822	23627.2	111.4	3451.07	7238.95	42682.4	431.92	4955.48	41119.6	17107	18844.6	25940.7	20338.8	1037.67	7650.56	3999.36	5387.29	12878.6	9729.46	1647.8	90126.5	487960	187897	443238	631135	0
	教育	39	12018.7	586.37	0	701.225	412.671	4555.59	189.21	101.86	241.1	984.09	119.584	2240.5	917.908	2098.56	276.64	1484.92	2014.9	436.78	229.9	171.2	122.33	8.18947	2874.65	16.16	974.744	3746	10610.9	600.53	4336.9	7973.01	1588.11	21654.5	5380.89	1865.48	680.82	10894.8	1200.27	3540.85	23120.2	4017.69	847.86	63431.2	199268	376253	651784	1.02804e+06	2.33083e+06
	卫生、社会保障和社会福利业	40	1106.17	333.14	0	4783.47	17294.9	17931.3	402.46	803.79	3739.51	1242.85	101.984	11127.7	2864.06	17228.2	2462.63	14471	14472.1	651.73	1671.76	348.89	1268.57	384.586	7536.93	0	1785.41	4913	4.81	0	0	799.36	798.27	8676.35	0	99.36	1266.26	2472.72	1199.34	0	10115.2	3586.4	591.33	34185.9	192721	358735	986367	1.3451e+06	2.13243e+06
	文化、体育和娱乐业	41	344.3	420.31	0	1826.55	625.397	5560.44	219.82	106.14	695.19	852.37	208.35	3306.21	2011.75	4109.3	415.68	1443.26	1800	639.51	681.57	80.51	135.16	16.758	3541.02	106.29	612.64	16040.9	10522.6	1197.26	9653.62	30397.2	5870.81	23126.5	24484.1	10458.6	1111.67	8617.33	590.08	4105.97	14879.8	1994.73	2415.02	72170.3	267395	23866.2	132638	156504	218298
	公共管理和社会组织	42	0	0	0	0	0	0	0	0	0	0	0	0	0	0	0	0	0	0	0	0	0	0	0	0	0	0	1084.65	0	0	0	0	4030.37	371.92	733.79	21.37	587.01	7.76	452.64	164.81	12.92	15106.4	1753.12	24326.8	0	0	0	3.56575e+06
	中间投入合计	TII	7848660	67626	0	739908	184311	7.27723e+06	614255	422892	1.02661e+06	1.2713e+06	426196	4.33502e+06	2.53464e+06	1.07111e+07	346455	2.41816e+06	6.07188e+06	1.16901e+06	671085	70304.1	218695	56634.5	4.83788e+06	26388.5	160922	9108796	2.55384e+06	80698	660976	1.30604e+06	1.16728e+06	1.17505e+06	770005	813593	62340	326071	48394	470470	582078	913366	187067	1.51096e+06	7.52442e+07	8.39149e+06	1.60066e+07	2.43981e+07	9175800
	劳动者报酬	VA001	12185286	60580.5	0	135359	114272	538459	97240.8	73017.1	88466.3	111831	21400.5	485345	243740	465646	50217.4	252626	386735	81372.8	59150.4	16796.1	52608.8	4192.2	337522	5935.19	31582.2	1730900	787382	80125	1589776	685916	323476	601886	201925	192155	96252	280790	185873	197949	1803200	907067	177306	1840442	2.75818e+07
增	生产税净额	VA002	-1084460	11162.7	0	89828.8	27965	887001	42898.9	28478.9	55507.4	108110	26756	280473	137738	599129	21006.7	116995	262334	62611	31116.4	5491.41	22007	1830.57	268447	3406.2	12202	150400	423706	8565	176922	1688644	224004	385341	293466	53876	2890	28755	4907	49087	5902	7247	40309	6397	5568454
加	固定资产折旧	VA003	228211	3581.11	0	17114.8	12665.6	215659	11205.5	5708.54	32664.2	95550.5	24619.7	139456	99924.8	272097	9931.41	46931.7	131772	16124.9	16670.4	1595.55	7431.68	335.58	688966	4370.99	28380.3	391100	456964	28397	564988	285887	117817	94099	1696824	108235	5893	31515	36579	30900	147283	86297	38287	207567	6439600
值	营业盈余	VA004	1084460	24103.2	0	738282	94719.9	2.88783e+06	166417	122120	328724	376149	342652	1.36436e+06	408187	2.16566e+06	101859	606218	441210	445566	151222	25822.1	112045	81159.2	1.20022e+06	8186.34	41964.1	1079400	1358982	-31965	-593000	2441651	958192	422155	202239	173882	122	42142	16176	354626	24715	124504	81806	24718	1.99995e+07
	增加值合计	TVA	12413497	99427.5	0	980585	249622	4.52895e+06	317762	229325	505362	691641	415428	2.26963e+06	889590	3.50254e+06	183014	1.02277e+06	1.22205e+06	605674	258159	49705.1	194093	87517.5	2.49515e+06	21898.7	114129	3351800	3027034	85122	1738686	5102098	1623489	1503481	2394454	528148	105157	383202	243535	632562	1981100	1125115	337708	2079124	5.95893e+07
总投入		TI	20262157	167054	0	1.72049e+06	433934	1.18062e+07	932017	652217	1.53197e+06	1.96294e+06	841624	6.60465e+06	3.42423e+06	1.42137e+07	529469	3.44093e+06	7.29393e+06	1.77468e+06	929244	120009	412788	144152	7.33303e+06	48287.2	275051	12460596	5.58088e+06	165820	2399662	6408138	2.79077e+06	2678530	3164459	1.34174e+06	167497	709273	291929	1103032	2563178	2.03848e+06	524775	3590079	1.34834e+08
[truncated: 9 more columns]
