# Supplementary material for: Editorial Note: Measurement and driving factors of carbon productivity in China’s provinces: From the perspective of embodied carbon emissions
Source: PLoS One. 2025 Dec 15;20(12):e0338756. doi: 10.1371/journal.pone.0338756 (PMC12704855; doi:10.1371/journal.pone.0338756)
Supplement: S1 File — (ZIP) [file pone.0338756.s001.zip › Input-Output Tables of China's Provinces/Input-Output Tables of Various Provinces in 2007/21μ╡╖σìù.xls]

## Sheet: 海南
海南2007年投入产出表
(按当年生产者价格计算)
单位：万元
产出		代码	中间使用																																											最终使用
			农林牧渔业	煤炭开采 和洗选业	石油和 天然气 开采业	金属矿 采选业	非金属矿及 其他矿采选业	食品制造及 烟草加工业	纺织业	纺织服装鞋帽 皮革羽绒 及其制品业	木材加工及 家具制造业	造纸印刷及 文教体育 用品制造业	石油加工、 炼焦及核 燃料加工业	化学工业	非金属矿物 制品业	金属冶炼及 压延加工业	金属制品业	通用、专用 设备制造业	交通运输 设备制造业	电气机械及 器材制造业	通信设备、计算机 及其他电子 设备制造业	仪器仪表及 文化办公用 机械制造业	工艺品及 其他制造业	废品废料	电力、热力的 生产和供应业	燃气生产 和供应业	水的生产 和供应业	建筑业	交通运输 及仓储业	邮政业	信息传输、 计算机服务 和软件业	批发和零售业	住宿和餐饮业	金融业	房地产业	租赁和商务 服务业	研究与试验 发展业	综合技术 服务业	水利、环境和 公共设施管理业	居民服务和 其他服务业	教育	卫生、社会保障 和社会福利业	文化、体育 和娱乐业	公共管理 和社会组织	中间使用合计	最终消费支出
投入																																														居民消费支出			政府消费支出
																																														农村居民	城镇居民	小计
代码		-	01	02	03	04	05	06	07	08	09	10	11	12	13	14	15	16	17	18	19	20	21	22	23	24	25	26	27	28	29	30	31	32	33	34	35	36	37	38	39	40	41	42	TIU	FU101	FU102	THC	FU103
	农林牧渔业	01	1.01647e+06	0	0	0	0	504365	1318.52	0	24501.6	299923	0	104254	0	0	0	0	0	12052.2	0	0	0	0	40100.3	0	0	246252	5900.22	0	0	602.559	180503	0	0	0	0	0	30933.9	56487.1	0	0	0	0	2.52366e+06	448591	628555	1.07715e+06	134557
	煤炭开采和洗选业	02	7.26771	0	0	0.00123348	18.9371	19.2615	0	3.71341	13.6918	1815.62	496.053	284.16	12621.8	1162.48	1.46708	1.91013	30.2199	0	7.16794	0	0.0839571	0	0	0	0	55474.6	0.884911	0	0	0	2.52298	0	0	0	0	0	0	0	0	0	0	0	71961.8	15.6849	25.4582	41.1431	0
	石油和天然气开采业	03	0	0	0	1.1831	5204.8	39.0491	0	0.331098	18.634	277.456	2.62839e+06	194.166	366.877	594.32	503.208	571.104	489.409	138.258	3.09377	0	0	0	0	18540.8	0	0	0	0	0	0	62.8202	0	0	0	0	0	0	0	0	0	0	0	2.6554e+06	0	0	0	0
	金属矿采选业	04	0	0	0	128133	0	0	0	0	0	0	0	0	86383.3	58050	0	0	0	0	0	0	0	0	0	0	0	0	0	0	0	0	0	0	0	0	0	0	0	0	0	0	0	0	272566	0	0	0	0
	非金属矿及其他矿采选业	05	0	0	0	0.0250443	6875.51	13.6688	1.78088	0.0547894	0.0716291	0.0127304	236.217	74.0198	2153.43	13.3153	1.41611	0	3.91585	1.59894	0	0	3334.13	0	8.14052	0	0	23077.5	132.428	0	0	0	0	0	0	0	0.773416	4.26176	2.96095	0.554919	14.5896	21.9529	3.23035	26.8701	36002.4	0	0	0	0
	食品制造及烟草加工业	06	225423	0	0	0	0	245213	0	0	0	285.212	0	29978.9	0	0	0	0	0	3084.96	723.134	0	0	0	0	0	0	0	157076	220.988	0	2171.18	77589.5	0	0	0	0	0	0	0	0	0	15086.1	0	756852	242888	305403	548292	0
	纺织业	07	0	0	0	0.0514675	0.117576	0.256849	16208.8	3520.28	0.0574725	0.822253	16.7345	13091	0	0.138781	0	0	4880.89	0	1.18187	0.0574002	84.3887	0	0.890003	0	0.269425	0.586944	758.29	0.219816	233.297	877.909	10407.3	8731.05	3478.89	867.678	41.1398	0	481.69	1491.99	0	0	0	0	65176	11968.1	11017.4	22985.6	0
	纺织服装鞋帽皮革羽绒及其制品业	08	0.222334	0	0	0.727414	34.5031	1.17338	912.857	218.36	3.98783	6.29874	910.552	1378.25	24.7427	10.0019	39.2907	29.4009	1328.33	6.91179	2.17619	0.0328856	5.92214	0	29.0429	26.2667	1.37126	13341.9	125.787	15.887	85.9867	251.869	257.521	143.941	15.1015	23.5522	0.216819	0	41.4845	4.95909	21.4553	0.324291	3.10358	74.2025	19377.7	37753.6	139785	177539	0
	木材加工及家具制造业	09	0.277099	0	0	4.07745	35.0819	7.92517	18.3015	0.589527	61487.4	36704.2	384.388	5508.2	19.3639	2466.8	112.489	0	288.31	12.6004	24.5743	0.175796	3.1758	0	111.448	0	3.26488	10691.7	1171.68	93.6732	4384.6	209.347	1261.56	1255.49	502.161	370.159	58.8182	303.111	275.431	581.71	1046.68	1549.36	232.39	1895.5	133076	9818.83	33247.6	43066.4	0
	造纸印刷及文教体育用品制造业	10	629.77	0	0	2.71866	63.3543	5751.59	3730.82	362.544	4962.98	86640.8	1746.56	83321.6	26000.1	2931.63	48275.3	264.785	1038.76	365.94	22105.6	7.91235	1265.48	0	692.14	76.4335	60.7062	69102.6	5197.62	448.271	23014.2	2435.1	14397	36568.3	1641.01	27965.6	1276.12	9611.51	470.21	981.344	23294	1711.13	19665.2	15469.7	543547	6853.17	14853.9	21707	0
	石油加工、炼焦及核燃料加工业	11	3570.09	0	0	133.396	6031.6	1126.95	946.211	1642.65	6470.54	3473.08	15871.3	16174.5	8521.42	908.79	1088.18	1996.01	8440.77	6767.92	1233.71	13.4581	71.6348	0	3813.44	15444.8	2859.09	685589	1.0603e+06	2038.38	8042.8	6677.6	59861.7	19353.2	2679.83	76870.1	339.322	2581.33	5941.6	6948.77	5135.76	2731.83	4954.52	58991	2.11564e+06	217.385	9452.54	9669.92	0
	化学工业	12	263451	0	0	30.634	199.438	3156.1	26488.7	645.26	1238.45	462.105	6058.77	464620	2408.69	314.831	7405.81	254.432	64566.4	17310.4	1991.33	2.83697	127.621	6718.37	2584.97	582.293	2115.71	46974.8	2879.5	6.09706	453.478	1772.43	7021.92	2519.55	5.85741	292.077	2337.16	190.928	31.2948	52.6915	1059.42	90178.4	165.527	7144.43	1.03582e+06	47938.7	63798.5	111737	0
	非金属矿物制品业	13	280.356	0	0	33.8459	2242.8	309.478	1173.32	18.4645	900.619	385.346	284.722	2722.74	52163.5	2012.14	2289.75	7.3956	864.899	1774.46	16.8	8.96922	503.472	0	6239.19	4412.59	167.879	264688	3276.6	57.8328	22.9921	0	584.998	0	0	1.30411	7.8296	44.4293	30.1078	5.77573	154.08	227.091	34.2394	278.985	348227	92013.1	31873.1	123886	0
	金属冶炼及压延加工业	14	0	0	0	510.544	5.07817	0.558444	0.748546	1.44662	5.2199	27.0484	18.4216	2680.24	542.47	12950	16573.2	0.721397	21436.6	0.603867	2.57671	13.5473	14827.4	0	5.06234	0	0.558147	64187.3	83.8439	0	4.08982	1.44793	41.901	0	0	0	998.668	5502.96	3823.31	716.535	18838.8	28346.5	4171.17	34695.8	231014	48124.7	12712	60836.7	0
	金属制品业	15	12.7078	0	0	1.97339	120.479	52.4999	663.48	16.5314	72.6434	36.1492	611.802	1232.78	288.021	49172.4	35604.3	2571.02	3164.4	11120	584.118	0.915909	66.7235	0	724.518	1130.89	56.1632	19051.7	77.695	5.07055	26.7896	9.8929	54.9917	58.6553	1.3932	113.552	1.08759	6.13715	4.25148	3.06733	21.2603	31.4946	4.73428	38.5015	126815	12392.4	24733.3	37125.7	0
	通用、专用设备制造业	16	3.6618	0	0	213.367	527.684	86.1622	169.24	45.7794	147.731	72.9298	10108.3	1365.37	2466.3	142.305	916.824	424.711	3270.93	184.841	686.803	0.560534	15.4152	0	49937.6	529.34	7.56125	44588.9	757.203	83.9889	213.495	4.77131	233.774	184.015	408.884	367.258	407.964	281.153	6.83241	214.459	297.102	15314.5	36.5893	1217.93	135942	23881.8	1871.22	25753.1	0
	交通运输设备制造业	17	4.41358	0	0	65.5269	244.78	81.3038	411.516	13.5261	927.529	76.5828	1161.65	480.978	1350.22	27.5213	561.497	3760.1	715368	214.572	6112.53	1.46315	20.3435	0	13102.8	3063.74	35.3199	400725	65852.3	520.467	1800.71	847.003	4537.34	1077.47	1383.12	1740.64	25.4655	125.446	47.5379	725.622	282.842	245.293	154.519	302.124	1.22748e+06	34391	162745	197136	0
	电气机械及器材制造业	18	8.83261	0	0	5.40214	6.16211	3.88791	7.49417	0.642083	13.3216	7.91785	432.27	23.346	28.2076	4.92846	12.1146	180.284	1813.28	23027.3	6675.52	1188.81	0.165901	0	669.131	1196.81	0.548236	16815.3	104.424	0.621337	2064.9	58.4701	50.2514	40.7243	237.906	14182.9	1.56141	8.3453	7.57485	613.923	27.1262	39.9729	6.69466	48.8756	69616	18592	44663.6	63255.6	0
	通信设备、计算机及其他电子设备制造业	19	0.00381921	0	0	6.21459	21.1934	4.41491	8.43161	5.25688	2.40078	3.84551	3220.81	131.89	80.3005	13.4264	23.6672	1.73245	220.881	14.0964	2.82565	0.116568	2.12268	0	1502.6	10.385	0.36503	1863.4	588.11	41.2397	6827.38	234.285	114.364	65.14	227.072	2286.21	19.1552	167.073	6.06734	125.381	899.164	7.21561	271.886	61.5618	19081.7	21147.5	53998.7	75146.2	0
中	仪器仪表及文化办公用机械制造业	20	0.046078	0	0	2.36531	8.11006	1.26818	2.0873	0.613239	0.438276	1.2894	1163.96	50.1067	32.408	11.5443	13.4346	308.679	48.5903	1583.49	282.209	24.1726	0.638502	0	454.462	382.427	1.14158	4960.59	17.421	1.06783	8.87303	5.711	3.93833	4.98377	2.17212	1.21308	13.6122	65.4882	29.8841	257.903	70.8356	158.156	1.6366	33.8096	10010.8	1005.34	4147.04	5152.38	0
间	工艺品及其他制造业	21	0	0	0	0.614934	4.25948	5.52404	17.3904	8.66148	10.8849	4.2353	429.783	173.944	70.7779	218.149	72.3958	11.989	125.698	28.8241	5.61916	1.55921	264.523	0	236.12	31.6366	11.28	10026.1	92.5613	0	155.794	1.75478	96.0454	99.8463	145.24	139.197	3.25216	44.2674	7.19167	53.2732	23.9579	8.27517	9.9784	67.9066	12708.5	10987.3	11569.9	22557.2	0
投	废品废料	22	0	0	0	0	0	0	0	0	0	0	0	0	9599.56	0.443373	149.843	0	0	277.936	0	0	0	0	0	0	0	0	0	0	0	0	0	0	0	0	0	0	0	0	0	0	0	0	10027.8	0	0	0	0
入	电力、热力的生产和供应业	23	1327.66	0	0	288.779	5202.58	879.243	12042.6	2459.88	1725.97	768.146	50885.8	31720.5	20191	25811.6	7919.4	2660.37	20523.1	16007.7	3912.91	386.349	251.71	611.079	4169.4	1295.41	5944.79	311103	3227.88	237.53	15716.9	4341.7	30544	3055.86	1493.4	6511.6	219.312	2162.27	395.163	2191.38	4129.42	1496.13	1374.79	7874.46	613061	748.128	3040.77	3788.89	0
	燃气生产和供应业	24	54.7722	0	0	0.21647	902.255	10.0031	2.4155	0.0569533	0.677954	0	31494.4	176.59	49.9338	0	3.70775	99.026	69.12	23.7689	0.491878	0	0	0	42266.5	3214.04	0	0	0	0	0	0	40.5991	0	0	0	0	0	0	0	0	0	0	0	78408.6	24.6635	347.516	372.18	0
	水的生产和供应业	25	76.2742	0	0	6.21582	59.166	27.6729	308.528	150.798	7.4575	12.316	14.0028	897.491	393.649	109.605	295.225	92.4311	243.023	864.195	94.7233	8.63624	7.99604	0	233.724	11.1492	2.15608	39300.1	265.964	27.6642	87.6966	418.221	3065.52	130.824	112.415	531.501	14.6612	216.814	57.5137	171.476	634.07	140.944	253.036	700.067	50044.9	278.245	5390.76	5669.01	0
	建筑业	26	49941.8	0	0	0.442468	258.781	27.0601	146.018	4.2123	5.47544	36.9318	448.376	190.276	108.669	962.197	167.771	0	254.669	117.853	0	0.71922	22.1704	0	708.86	0	5.91444	0	5261.92	1580.58	3421.55	4536.46	12305.3	7277.54	63919.5	8170.3	96.566	579.663	440.648	1144.65	2714.23	2816.29	624.138	3446.61	171744	4566.88	11020.2	15587	0
	交通运输及仓储业	27	163217	0	0	34240.9	1379.61	151158	3901.12	1171.73	5419.45	49975.8	19219	135267	66144.3	4745.24	8164.96	590.439	71545	7448.44	3966.83	230.201	693.405	834.043	13500.8	1681.23	763.756	248382	367495	2044.33	7812.82	121491	73576.3	17624.6	4903.85	25701.1	1824.79	8728.38	6305.49	11303.6	10295.2	32439.1	12698.5	33171.6	1.73106e+06	67654	184235	251889	87692.9
	邮政业	28	22.7228	0	0	0.820218	36.4227	17.1426	132.636	83.9476	3.81786	15.4672	1701.28	610.226	82.947	679.815	174.063	54.0612	135.455	354.814	138.944	6.91998	7.51707	0	540.522	82.0362	14.9148	0	0	1428.45	945.418	571.008	5576.19	3625.76	1163.9	3451.91	107.009	3394.54	308.799	829.921	3955.78	420.126	1892.11	6848.15	39415.6	520.547	2211.38	2731.93	0
	信息传输、计算机服务和软件业	29	4438.62	0	0	3.33886	680.955	125.574	287.121	112.58	18.0399	160.61	16290	2325.96	714.79	2493.73	2097.22	112.185	3294.18	741.113	286.055	33.2699	26.2012	0	2233.31	176.017	503.152	243077	11581.7	861.587	35841.6	4435.84	8136.61	26464.4	4717.68	13306	524.64	10380.6	1440.63	3194.9	8300.34	7839.09	4080.21	33932.9	455269	37910.8	171114	209025	0
	批发和零售业	30	134092	0	0	8109.49	494.915	36629.8	6609.61	1427.56	10861.8	36167.5	1811.96	30030.6	6509.64	15023.3	12572.8	727.721	13499.1	3474.34	2596.75	2.94131	671.206	168.848	3818.12	1346.52	256.281	86001.1	79511.7	2813.91	11741.5	1043.81	25157.2	7595.57	1679.46	8180.11	198.5	1215.1	1467.59	2477.26	3228.09	1865.33	2153.7	5802.45	569035	150866	237794	388661	0
	住宿和餐饮业	31	5284.4	0	0	47.419	353.498	775.292	2454.35	1382.27	1782.12	432.343	77172.9	23977.2	3940.84	21003.4	10076.3	1016.03	9651.32	5236.98	596.213	320.351	268.03	146.844	28155.6	2425.93	733.675	87692.6	51524.1	539.728	29579.8	44183.7	13671.2	40426.6	16123.2	143726	1684.47	23471.3	2983.11	11206.8	16473.3	6056.07	9055.84	100484	796115	60055.3	255224	315279	0
	金融业	32	1832.79	0	0	11.3424	444.292	244.326	3500.53	109.209	213.006	6197.89	182857	5044.02	2052.8	1100.6	999.738	143.223	3503.98	7730.5	144.433	7.9784	84.3762	1.48094	35339.6	4.99775	12409	41512.3	73358.8	98.5477	5217.04	10291	5686.32	946.361	3396.58	14423.4	86.3582	1652.32	1661.61	1468.54	504.928	1184.8	505.444	1966.91	427938	16485.8	28430.6	44916.4	1820.45
	房地产业	33	80.9653	0	0	0	6.77238	119.01	2935.76	1866.19	91.3024	174.272	2439.06	15647.2	1754.91	4302.16	1173.55	671.671	3162.67	10834.9	2566.61	131.067	163.137	0	0	0	2891.37	7422.05	1446.14	2863.3	11777.3	4398.86	283.852	1075.5	2130.29	1094.35	847.105	1652.24	75.0122	1546.45	16260	11394.5	16971.7	31196.1	163447	60611.8	227401	288013	0
	租赁和商务服务业	34	869.09	0	0	0.605207	38.2054	6846.48	2543.63	680.338	1611.74	268.733	10833.9	10333.8	8723.04	3261.74	4045.58	453.274	9994.7	1326.73	362.098	355.753	473.615	0	183.834	6525.26	936.085	96665.2	12380.9	1021.81	42211.3	98209.8	24867.4	28002.1	19392.2	12597.9	110.491	145.574	1575.61	2488.03	1357.49	643.098	400.633	5855.36	418593	4917.44	31681.7	36599.1	64630
	研究与试验发展业	35	141.961	0	0	0	0	2.44621	3.53792	0	0	51.9396	1085.34	438.761	110.12	71.5805	0	12.2217	3.93465	0	0	0	0	0	0	0	0	46286.8	10.8484	0	725.219	2.69631	0	92.7069	7.99615	75.2214	16.8551	0	0	0	0	0	0	0	49140.2	0	0	0	12624.5
	综合技术服务业	36	0	0	0	0.0354319	0	376.92	11.9227	0	0	49.3387	5772.67	12081.9	777.342	42.2538	8.47973	0	1668.98	0	368.415	13.8328	41.9173	0	439.044	1520.64	0	101856	1204.85	0	122.711	900.08	173.802	3.17456	0	0	0	0	0	0	0	0	0	0	127434	0	0	0	17965.8
	水利、环境和公共设施管理业	37	0	0	0	0	0	5.26027	103.231	1.98172	0	0	0	41.0704	238.224	20.7696	6.38664	0	61.8365	0	0	0	0	0	0	0	0	1075.43	290.516	0	158.618	128.427	758.097	365.091	303.066	14124.1	1.92926	0	13.4972	65.8073	107.928	94.7261	4.09714	95.1346	18065.2	1703.15	8873.04	10576.2	105858
	居民服务和其他服务业	38	362.355	0	0	2.68525	611.188	64.6768	351.944	102.526	180.758	1432.72	218.68	1436.86	1129.12	1329.78	425.036	117.595	127.623	2446.61	308.065	17.2756	43.2858	0	20257.7	219.935	574.763	52044.7	18333.7	1018.42	307.157	14454.9	6950.47	428.665	1200.12	2521.62	89.0887	1988.24	624.753	728.216	1433.73	1255.14	777.054	9076.31	144993	36287.3	93232.5	129520	0
	教育	39	627.405	0	0	1.59757	0	32.5034	0	11.8401	0	31.1731	4537.63	865.403	50.2976	390.441	499.014	0	723.508	0	0	32.1788	1.886	0	2266.3	0	585.502	0	15199.5	124.751	1262.9	688.415	1696.93	2438.81	839.63	939.706	98.3883	1655.56	234.386	347.211	3328.46	1546.23	468.531	14959.5	56485.6	40374.3	121123	161497	323813
	卫生、社会保障和社会福利业	40	1.61052	0	0	14.6905	0	158.365	0	46.7088	0	29.715	71948.6	193.689	44.6899	0.600837	300.078	0	2579.04	0	0	0	100.096	0	115893	0	7050.22	0	0	0	0	22.3648	4.35527	59.2992	0	0	15.6389	138.719	10.7684	419.949	128.537	1930.56	100.626	1011.5	202203	8125.94	145024	153150	221601
	文化、体育和娱乐业	41	0.749253	0	0	1.45752	41.9142	25.3476	160.724	54.3157	17.6731	26.6816	575.749	2054.94	60.4505	1873.59	240.546	163.207	218.91	372.106	143.508	8.9247	6.57029	0	958.729	125.017	26.9393	53871.6	1621.5	305.578	2831.21	820.819	5922.97	482.213	1318.41	3537.89	132.055	2812.35	156.578	798.124	1308.32	482.468	936.041	4732.05	89228.2	6089.62	20103.2	26192.8	46082.9
	公共管理和社会组织	42	268.607	0	0	0	0	0	0	0	0	0	0	0	0	0	0	0	0	0	0	0	0	0	0	0	0	0	10.1322	0	0	0	0	102.541	69.6448	485.554	0	169.973	7.5452	52.6211	53.1672	23.7902	1.99979	0	1245.58	0	0	0	853754
	中间投入合计	TII	1.8725e+06	0	0	171875	32154.4	957763	87575.4	16170.9	122718	526036	3.15085e+06	1.00107e+06	318198	214228	162814	17297.7	968640	134947	55947	2820.99	23456.3	8480.67	391177	64056.6	38019.7	3.3937e+06	1.94712e+06	18500	217100	327100	575500	210300	133500	384600	11600	79300	59900	109700	125400	212200	97100	381500	1.86229e+07	1.5658e+06	3.1007e+06	4.6665e+06	1.8704e+06
	劳动者报酬	VA001	2437300	0	0	18201.1	3385.46	80460.4	6761.05	3682.08	13334	14708.6	41932.8	77702.1	22839.4	8033.79	4267.77	2326.26	48241.5	13806	6210.64	530.106	1249.97	193.431	59055.5	3395.88	17882.1	426600	164300	28200	59000	182500	129900	116000	65900	63500	16400	39100	39600	40100	286600	126600	40700	417600	5128100
增	生产税净额	VA002	0	0	0	32675.4	4639.33	204000	9746.74	2481.11	18908.2	80134.3	91445.9	125010	40686.6	12848.6	15866.5	2369.43	94291.7	17447.5	7416.57	284.086	2086.93	0	100971	8672.77	7717.22	109900	100400	1900	18600	113999	60100	74400	40600	12400	300	7100	4400	9300	1000	1300	9200	1600	1.4462e+06
加	固定资产折旧	VA003	710800	0	0	14929.6	4166.19	32826.7	7215.39	1030.46	7319.47	59198.2	22186.1	51361	25621	6115.36	5441.56	548.494	44972.2	7118.76	1808.99	97.0017	757.319	0	196171	1946.3	1868.65	33100	233500	9400	154500	68200	80900	8100	342500	51700	2800	8200	19600	7400	40100	16200	24100	54300	2358100
值	营业盈余	VA004	462600	0	0	33021.2	1350.97	108434	1373.51	-602.089	5246.59	113854	312632	153472	18848.1	-5982.51	26245	1073.34	123989	6409.88	2286.78	-391.857	935.595	12010.5	68485.5	1761.01	-9773.84	289300	335100	-9200	70900	629700	85500	25900	8800	37500	800	11700	7500	90700	20800	33200	19900	0	3.09538e+06
	增加值合计	TVA	3610700	0	0	98827.3	13542	425721	25096.7	6591.56	44808.3	267895	468197	407545	107995	21015.2	51820.8	6317.52	311494	44782.1	17723	519.337	5029.81	12203.9	424684	15776	17694.2	858900	833300	30300	303000	994399	356400	224400	457800	165100	20300	66100	71100	147500	348500	177300	93900	473500	1.20278e+07
总投入		TI	5.4832e+06	0	0	270703	45696.4	1.38348e+06	112672	22762.4	167526	793931	3.61905e+06	1.40862e+06	426194	235243	214635	23615.3	1.28013e+06	179729	73670	3340.33	28486.1	20684.6	815861	79832.5	55713.9	4.2526e+06	2.78042e+06	48800	520100	1.3215e+06	931900	434700	591300	549700	31900	145400	131000	257200	473900	389500	191000	855000	3.06507e+07
[truncated: 9 more columns]
