# Supplementary material for: Editorial Note: Measurement and driving factors of carbon productivity in China’s provinces: From the perspective of embodied carbon emissions
Source: PLoS One. 2025 Dec 15;20(12):e0338756. doi: 10.1371/journal.pone.0338756 (PMC12704855; doi:10.1371/journal.pone.0338756)
Supplement: S1 File — (ZIP) [file pone.0338756.s001.zip › Input-Output Tables of China's Provinces/Input-Output Tables of Various Provinces in 2007/22Θçìσ║å.xls]

## Sheet: 重庆
重庆2007年投入产出表
(按当年生产者价格计算)
单位：万元
产出		代码	中间使用																																											最终使用
			农林牧渔业	煤炭开采 和洗选业	石油和 天然气 开采业	金属矿 采选业	非金属矿及 其他矿采选业	食品制造及 烟草加工业	纺织业	纺织服装鞋帽 皮革羽绒 及其制品业	木材加工及 家具制造业	造纸印刷及 文教体育 用品制造业	石油加工、 炼焦及核 燃料加工业	化学工业	非金属矿物 制品业	金属冶炼及 压延加工业	金属制品业	通用、专用 设备制造业	交通运输 设备制造业	电气机械及 器材制造业	通信设备、计算机 及其他电子 设备制造业	仪器仪表及 文化办公用 机械制造业	工艺品及 其他制造业	废品废料	电力、热力的 生产和供应业	燃气生产 和供应业	水的生产 和供应业	建筑业	交通运输 及仓储业	邮政业	信息传输、 计算机服务 和软件业	批发和零售业	住宿和餐饮业	金融业	房地产业	租赁和商务 服务业	研究与试验 发展业	综合技术 服务业	水利、环境和 公共设施管理业	居民服务和 其他服务业	教育	卫生、社会保障 和社会福利业	文化、体育 和娱乐业	公共管理 和社会组织	中间使用合计	最终消费支出
投入																																														居民消费支出			政府消费支出
																																														农村居民	城镇居民	小计
代码		-	01	02	03	04	05	06	07	08	09	10	11	12	13	14	15	16	17	18	19	20	21	22	23	24	25	26	27	28	29	30	31	32	33	34	35	36	37	38	39	40	41	42	TIU	FU101	FU102	THC	FU103
	农林牧渔业	01	1.1649e+06	9110.07	0	30.0233	140.865	1.04949e+06	251815	0	12673.3	4407.81	12.5104	79222.8	6166.16	5.33797	0	0	2128.85	2.04671	0	0	20467	0	0	0	0	157794	170361	0	0	84.1557	269449	0	0	0	0	1763.98	49720.5	1536.24	0	0	0	0	3.25128e+06	940071	1.60257e+06	2.54264e+06	54392.9
	煤炭开采和洗选业	02	0	318126	28.443	44285.8	18788.6	17294.4	32669.1	989.984	7993.7	11826.1	31689.4	84514.5	783587	197638	282.292	2681.83	2607.39	422.619	0	40.4623	54.8742	222.473	722371	1065.28	157.205	49754.2	0	0	0	0	25091.9	0	0	0	0	0	0	0	0	0	0	0	2.35418e+06	0	0	0	0
	石油和天然气开采业	03	0	71655.1	517.793	152.309	0	9752.46	2027.24	1188.54	0	7708.27	8077.37	181106	41212.2	56416.8	5808.49	26268.7	22709.4	2371.98	66.6159	1733.16	2.19137	55.3478	33200.5	14936.9	11.1592	0	0	0	0	0	27287.4	0	0	0	0	0	0	0	0	0	0	0	514266	0	483.33	483.33	0
	金属矿采选业	04	0	0	12.4721	8963.4	0	0	0	0	0	0	4472.28	103036	63665.5	984091	85.3987	12202.4	7160.79	1854.4	0	667.64	0	2904.25	17692.7	533.126	0	0	0	0	0	0	0	0	0	0	0	0	0	0	0	0	0	0	1.20734e+06	0	0	0	0
	非金属矿及其他矿采选业	05	0	46.1647	72.9448	48.4878	11242.2	5665.24	68.4203	0	0	33.9405	218.66	234203	84130.1	208637	4725.33	494.988	1851.2	2510.55	2.31683	4.56029	0.0103337	159.84	15577.3	41.7104	14.7367	318580	987.64	0	0	0	0	0	0	0	0	21.0482	33.572	0	1251.47	875.265	252.489	8263.42	900014	0	0	0	0
	食品制造及烟草加工业	06	543962	0	0	0	0	667231	546.73	0	661.355	469.387	0	5240.12	2620.82	31.9411	0	182.369	0	3.48163	2.18647	8.50474	0	0	0	0	0	0	1831.1	65.1216	0	1077.95	608807	0	0	0	0	0	0	0	0	0	14256.3	0	1.847e+06	966303	2.46656e+06	3.43286e+06	0
	纺织业	07	20885.7	4573.26	27.4023	691.134	8291.71	24638.4	269454	88239.9	26663.9	4541.2	49.5478	22202.2	5388.22	3499.32	1776.25	21010.4	9078.78	14660.8	27.3492	3141.69	12.4381	537.31	1202.09	2185.75	11.7069	3128.69	10585.9	0	126.384	63987.3	11837.5	1411.21	551.404	190.057	33.3716	695.527	419.584	1745.45	0	0	69.5158	0	627573	90710.1	767266	857976	0
	纺织服装鞋帽皮革羽绒及其制品业	08	4350.67	3842.44	73.9471	448.977	970.001	9667.87	28520.6	312324	1076.35	824.599	385.571	5804.56	2006.02	5644.77	482.145	6920.67	16299.7	1793.53	928.667	1475.56	2509.58	131.588	2989.84	3151.88	516.348	11795.7	4917.46	658.028	1895.53	12689.9	5338.11	20075.4	3144.41	1663.26	4323.94	285.539	3696.74	2701.98	393.832	9.79837	1667.91	14465.1	502862	39553	334919	374472	0
	木材加工及家具制造业	09	0	8958.97	75.5838	51.4816	899.455	725.761	30.6365	28.5678	84058.1	280.402	57.4857	1585.65	29598.9	3088.82	2579.2	3734.78	60208.5	1798.13	303.894	1080.37	16.0073	46.9097	274.443	390.855	63.3942	51714.4	12307	724.687	2593.85	13092.4	4759.67	4471.54	1327.82	533.478	30901.1	590.038	1246.81	2588.45	22645.8	13517.9	4119.42	13487.9	380558	23505.8	125223	148729	0
	造纸印刷及文教体育用品制造业	10	0	9578.64	18.8728	156.189	1614.66	149221	5992.67	2835.91	10952.3	477714	1660.06	53594.3	6675.49	2997.23	8048.06	22035.1	32224.6	19392.3	5275.76	3003.25	486.189	55.7941	2064.56	1080.47	176.819	24122.6	7207.95	3876.74	10299.4	3643.91	7357.82	83223.1	5563.55	34020	5201.56	3512.6	7368.5	6715.13	94252.5	9550.65	13731	86973.1	1.22347e+06	36501.1	57384.2	93885.3	0
	石油加工、炼焦及核燃料加工业	11	0	3702.58	3678.81	209.184	2390.05	916.099	919.787	417.163	745.821	331.891	97854.4	40678.5	117919	11461.7	850.706	4558.45	9490.25	1539.32	339.933	408.588	10.5358	353.856	649.571	1060.39	31.6068	40774.3	717261	5456.73	239.607	36441.4	17135.8	40125.9	6399.5	70588.5	7674.17	3998.69	16026.8	8601.34	12518.8	4415.23	8530.73	57340.1	1.35405e+06	12047.7	65281.2	77328.9	0
	化学工业	12	104828	41710.8	2064.31	2414.65	7752.9	198608	165810	52050.6	48773.8	49502.1	14351.6	2.09096e+06	255900	136841	54234.7	158526	804690	103544	51620.8	34834.4	14735.4	12534.7	7764.38	10934.9	4106.08	83634.3	186615	260.472	253.431	10073.8	23078.9	30530.4	29654.8	1632.75	191.633	7017.57	5172.53	9984.81	19614.2	398009	5156.77	53851	5.29383e+06	98200.1	882611	980811	0
	非金属矿物制品业	13	0	21023.4	540.706	795.457	2025.3	12887.9	1585.35	886.301	5739.55	21708.8	744.631	65829.8	249763	69027.1	35873.2	7502.25	131615	4469.09	15065.4	51485.8	5571.63	1158.53	4025.29	14012.5	328.03	3.02753e+06	19724.3	213.579	0	0	3049.5	0	0	0	0	288.826	462.219	0	17055.3	11200.3	3270.87	14271.3	3.82073e+06	142058	35121.9	177180	0
	金属冶炼及压延加工业	14	0	22064.5	852.479	835.146	4350.16	2670.6	121.477	12.5913	16472.1	13136.1	351.057	55313.3	30348.2	3.07802e+06	412821	865213	2.46762e+06	1.35068e+06	19921.5	53845.7	276.135	33271.7	1266.23	11404.6	49.7716	1.79018e+06	12953.5	0	13.5649	16.3678	808.568	0	0	0	0	20.3738	32.5082	0	1211.69	836.835	211.169	1480.6	1.02487e+07	0	0	0	0
	金属制品业	15	0	6390.4	240.623	117.039	307.995	18045.1	4519.63	932.988	2682.61	1050.24	1812.91	11890.2	1529.96	7941.3	53538	59287.2	185769	31257.2	4889.45	17508.5	97.5096	723.046	6633.99	643.459	314.588	333050	7319.6	131.699	1320.09	1075.65	4767.05	3516.56	6767.98	418.2	44.5697	102607	1957.08	92416.5	5007.64	3267.2	983.142	6113.09	988886	20024.7	29942.6	49967.3	0
	通用、专用设备制造业	16	0	46084.9	1965.04	3710.8	10250.2	14113	15273.1	4416.8	5556.32	10468.5	1682.97	44871.4	49108.4	153418	18557.1	775812	824381	118985	2368.07	17263.4	473.389	6341.15	108102	8022.9	3780.31	348489	18675.6	731.71	774.986	487.599	9038.22	16155.5	7349.41	3972.24	738.351	1088.67	641.499	2187.56	94826.6	127501	1875.12	1521.15	2.88106e+06	51516.5	438863	490379	0
	交通运输设备制造业	17	0	11822.4	483.797	1305.43	4046.04	6549.45	3068.65	1299.98	1543.41	3569.27	343.587	15336.1	10167.3	12391.7	2886.31	16503.8	9.80624e+06	2935.4	10123.3	32723.4	170.211	628.027	21661.9	5754.42	280.241	291705	180015	1895.05	740.902	392644	11353.6	27756	4929.21	31799.2	2073.5	511.656	522.631	1085.96	2322.77	1610.76	1674.26	19604.4	1.09441e+07	35015.3	172209	207224	0
	电气机械及器材制造业	18	0	48229.9	521.437	1102.27	2562.23	7311.69	5922.23	896.324	3167.74	2305.83	1406.94	21231.4	8457.31	7120.45	1871.26	109286	277494	366334	21198.2	6310.98	779.001	709.303	18711.4	3594.79	435.935	676893	10521.4	717.205	13502.1	6998.63	4644.37	8592.78	24408.1	3525.73	449.03	61121.1	1913.18	62558.6	14093.3	9259.67	6000.71	17222.7	1.83938e+06	72648.6	381738	454386	0
	通信设备、计算机及其他电子设备制造业	19	0	371.367	93.727	438.044	1125.32	1137.38	1394.87	125.343	607.973	547.371	107.78	2125.35	1817.42	936.277	437.445	134084	28560.4	8118.35	426374	34775.4	710.344	88.3773	1324.55	393.28	45.5009	9302.48	8239.08	659.385	293152	10734.1	2509.17	7240.23	5343.51	8354.51	745.809	14088.3	1017.8	40152.4	4578.47	1728.31	1875.13	7705.65	1.06317e+06	33344.9	312039	345384	0
中	仪器仪表及文化办公用机械制造业	20	0	3300.65	872.422	329.466	814.752	2092.43	676.618	366.402	605.404	548.374	466.491	12781.9	1910.51	3388.09	1514.01	21167.4	27673.8	11994.5	986.416	216419	61.8016	63.0934	5461.65	18411	137.901	9171.26	2575.03	314.046	164124	658.667	2082.48	3334.65	2060.93	2114.1	182.775	42564.7	519.032	1599.26	2560.77	1412.79	2625.05	4369.78	574313	17793	36687.3	54480.2	0
间	工艺品及其他制造业	21	0	32.3845	2.37969	1.03497	116.457	43.1029	6.94195	16.2326	3.36673	10.8374	1.26478	227.563	2898.3	79.8288	14.0005	3271.25	1295.39	34.9644	4.18588	168.385	67.1516	0.385257	62.1239	47.2652	1.11714	26394.4	255.85	0	387.241	50.4792	3248.11	117.735	96.0579	318.295	27.4304	112.708	30.9474	259.327	33.8141	5.67773	177.556	169.797	40091.3	8354.46	80808.9	89163.4	0
投	废品废料	22	0	0.0400252	0	0	0	29.6439	0	0	697.933	8114.79	0.828672	3441.51	43673.3	116546	270.559	1312.53	4814.49	0	0	0	0	20589.7	0	0	0	0	0	0	0	0	0	0	0	0	0	0	0	0	0	0	0	0	199491	0	0	0	0
入	电力、热力的生产和供应业	23	0	121599	5897.57	6503.58	9800.72	52180.8	61444.9	7756.25	10565	17036.9	3755.87	158123	82257.4	314424	18358.4	87082.4	127845	22795.1	4735.88	7418.92	446.922	9834.35	719466	12658.9	26476.4	863540	41544.2	1341.66	58056.5	49130.2	108956	39253.5	10932.1	22269.5	5737.39	8600.88	14678	8141.12	71342.6	22445.8	17752.3	87861.7	3.32005e+06	90981.4	437007	527989	0
	燃气生产和供应业	24	0	4.72049	0	10.647	0	18311.1	46943.2	2012.62	0	1937.63	3560.14	31518.8	10126	24172.1	2018.47	16356.1	25702	9417.59	0	0	17.0854	3349.51	0	107396	0	2220.87	1728.06	0	0	0	17506.6	0	0	0	0	0	0	0	0	0	0	0	324310	30369.3	212468	242838	0
	水的生产和供应业	25	0	308.901	4.918	23.5001	129.292	1418.07	1374.51	62.7855	622.152	233.822	16.1981	999.036	158.632	489.276	140.928	715.583	952.602	251.099	87.3708	90.0288	11.3778	27.8637	405.775	266.153	31.0274	27247.6	1481.92	113.449	487.127	3255.33	7079.15	1193.52	504.943	768.256	768.651	417.69	390.65	675.994	9162.69	1831.25	1074.58	3518.17	68791.9	3343.12	143157	146501	0
	建筑业	26	0	1598.65	92.9617	174.01	132.87	770.886	324.388	76.3026	613.996	346.576	162.183	3154.53	10473.7	1028.73	288.315	879.348	2498	431.526	71.2491	185.766	63.8231	20.3607	1474.16	2203.33	144.505	0	22990	3346.16	489.623	59619.9	4018.01	4993.69	5912.82	3989.14	5208.86	855.091	1471.77	1821.53	13581.8	8861.36	2924.61	16580	183875	6334.68	159427	165762	0
	交通运输及仓储业	27	31364.7	71290.8	820.527	3785.88	17740.5	122724	22369.8	10685.6	11626.8	23822.6	16895.6	161313	78676.5	98158.5	23050.2	77576.1	302053	38597.3	5045.48	40699.9	1045.69	4839.01	44234.5	71837.9	925.273	472835	209688	12628.7	15893.6	395504	32414.4	43318.4	14908.3	106059	14312.4	10935	6404.81	20099.1	70555.8	7073.87	42679.6	91373.2	2.84786e+06	80676.9	423319	503996	76376.8
	邮政业	28	0	461.788	0	41.8327	119.684	932.208	211.545	170.184	782.803	219.08	15.4773	1563.09	2180.6	469.917	206.924	1148.32	1863.97	2019.03	44.524	347.15	33.7794	0	958.45	549.94	26.5076	13364.1	649.897	15435.5	832.551	1233.63	2654.16	7712.91	529.165	1713.48	447.843	330.685	363.678	332.441	3469.96	900.961	2567.63	6988.96	73894.3	2123.37	11298.5	13421.8	0
	信息传输、计算机服务和软件业	29	0	4016.25	50.6175	275.009	630.082	4650.6	1490.23	1390.76	1298	1467.75	200.733	8500.48	4523.83	2026.64	1752.58	6648.36	10824.6	5721.94	1052.32	1260.46	231.97	85.0783	3295.66	2553.19	262.922	115873	15286.6	1591.81	50754.5	10743.1	2145.79	61130.4	5382.15	10157.6	609.367	2242.95	2257.76	9207.24	27656.5	7552	9850.51	64309.2	460960	126598	685094	811691	0
	批发和零售业	30	511496	10274.1	252.422	299.973	816.836	378902	26627.4	6086.58	14968.1	90649.5	3490.79	129095	20500	143704	24058.2	45755	399379	55438.1	11479.6	14173.7	12227.4	7860.65	2801.66	2573.47	205.55	184140	50283.6	8690.69	40871.9	40134.9	230937	19056.3	3946.09	4202.44	1689.07	3652.1	8760.62	4266.47	9716.01	45365.9	9685.01	22185.7	2.6007e+06	34317.9	243431	277748	0
	住宿和餐饮业	31	0	11446.2	206.238	273.123	945.536	15100.1	2144.22	3523.01	4734.04	3189.05	444.519	28414.1	23690.2	9071.69	4111.34	16709.1	30897.6	14312.4	1819.24	6037.38	378.55	172.374	12764.8	13710.6	456.189	131079	51433.4	1896.66	22261.4	172607	50002.5	110355	27172.9	124307	10840.5	12261.2	23521.3	40510.3	76486.7	7926.88	31606.9	306508	1.40533e+06	264209	1.27916e+06	1.54337e+06	0
	金融业	32	0	11782.4	567.999	1475.62	4552.76	31942.9	19100.3	4319.59	4872.31	8639.8	3357.51	64438	6972.27	59978.8	9830.37	73259.7	75188.5	27904.5	9610.46	6296.73	1837.13	235.424	202448	5239.87	3978.81	225002	414255	4154.06	25676.7	106658	16904	6634.65	35920.3	298080	21583.3	3248.8	8146.38	32817.9	62745.6	2094.1	41248.7	281807	2.22481e+06	308954	451356	760310	235.35
	房地产业	33	0	241.472	25.7437	1.69586	39.0775	2180.76	202.492	1403.97	1750.41	202.237	40.9133	2254.33	2597.18	409.357	0	4705.58	8479.07	1210.49	1237.34	2458.03	213.668	170.53	16959.1	244.759	0	1067.38	1356.73	1754.31	8122.25	57433	90480.6	35836.1	2670.17	8467.09	0	1624.26	1537.9	4615.61	6408.65	2882.01	8043.15	21319.2	300647	39892.8	132294	172187	0
	租赁和商务服务业	34	0	2654.37	102.301	88.4726	736.957	31005	1376.93	4390.01	4469.13	2526.03	1705.26	50627.4	5420.84	6529.39	5359.15	17739.1	186042	20276.5	14817.6	5264.68	833.591	0.236175	4672.47	4886.23	381.289	31972.8	16929.7	4688.55	15196.8	82653.2	16050.1	83008.7	42396	57114.5	557.054	2834.06	3439.97	4287.75	5999.68	1739.74	25954.5	21718.6	788446	3719.23	305333	309052	67518.7
	研究与试验发展业	35	0	0	25.6937	106.418	3.72956	833.121	487.813	37.7147	1182.53	45.2029	160.442	2841.59	463.081	1174.56	348.285	4958.94	20766.1	935.249	736.609	1057.33	596.926	0	1764.44	3.19699	4.93706	256702	273.603	7.30886	8821.99	789.663	19.5004	0	145.054	1375.65	0	1280.87	169.316	0	0	0	15.23	0	308134	0	0	0	73217.2
	综合技术服务业	36	0	1222.3	322.786	358.889	30.6303	2416.45	2204.22	7621.59	722.766	375.642	129.986	4882.35	1340.63	5136.02	867.886	11048.7	32932.9	5032.4	1502.43	956.424	148.445	214.161	1452.99	0.133859	82.0748	307994	3487.24	1.83362	3616.06	8595.23	88552.7	0	70.6448	634.028	0	594.174	146.977	0	0	0	6.88901	0	494703	0	0	0	43826.3
	水利、环境和公共设施管理业	37	0	82.1945	0	3.49027	81.8057	145.153	71.0058	13.8032	4.76938	19.852	114.739	1138.61	110.273	4703.39	23.9457	230.64	543.415	25.2361	4.55392	23.9026	6.62272	0	133133	0.41804	41916.1	26.0091	28637	0	810.646	2144	1752.8	3004.1	87.9046	19188.1	188.999	127.181	1953.4	210.362	2605.8	62.512	292.691	0	243488	48620.4	96640.6	145261	216238
	居民服务和其他服务业	38	0	380.088	415.113	31.055	33.0253	1208.73	472.411	73.3723	649.789	427.102	41.2033	1175.49	1169.74	919.039	510.352	1521.89	1259.73	585.286	20.486	334.937	17.6155	226.863	1600.11	1753.75	153.484	90558	42101.3	274.217	8306.43	110149	61242.3	9415.61	2154.65	30155	602.94	1061.09	13932.5	2415.03	15628.5	7971.07	6783.1	74785.5	492517	71975.3	187433	259408	0
	教育	39	0	4327.77	25.7189	36.0756	125.5	1784.82	1007.49	147.202	1242.24	242.995	128.722	2455.06	2633.07	1675.96	719.058	3889.64	5105.9	904.229	5382.81	611.28	191.527	0	3682.56	1115.22	227.518	0	8808.11	323.955	2537.1	22315.8	4319.14	13190.6	742.34	14260.4	723.411	1255.24	3842.96	2344.85	18380.3	6886.27	2696.66	42759.6	183049	195866	834199	1.03006e+06	1.1826e+06
	卫生、社会保障和社会福利业	40	0	5350.23	1134.56	3853.99	2963.97	14312.9	2940.97	54.1824	1691.23	6227.11	289.074	32450.6	3304.8	16200.1	2190.53	32857.3	54497.5	3372.13	2567.66	3384.61	1694.4	325.503	43425.9	2169.69	1367.91	0	0	0	0	0	120.573	63.1675	0	0	0	3.54552	3306.64	0	17011.6	3433.04	6105.72	6354.28	275025	138989	430930	569919	847164
	文化、体育和娱乐业	41	0	815.272	8.89184	91.2733	73.3358	618.426	207.882	119.05	1041.62	154.045	24.1105	1049.18	132.09	2188.46	193.938	827.654	1488.91	593.153	52.7772	204.589	182.68	0	805.787	791.718	31.804	12413.7	3843.95	876.497	3248.87	15869.8	2765.4	7040.98	2124.45	11553.7	564.521	834.524	1920.32	6706.12	6140.18	852.301	2257.33	22642	113351	35230.7	221796	257027	144852
	公共管理和社会组织	42	0	0	0	0	0	0	0	0	0	0	0	0	0	0	0	0	0	0	0	0	0	0	0	0	0	0	1028.18	9.10667	0	0	0	2873.79	137.139	14552.7	179.942	73.1232	15.0052	5114.93	602.517	35.7099	222.938	16703.6	41548.7	0	41765.6	41765.6	3.25106e+06
	中间投入合计	TII	2.38179e+06	878480	22097.2	83520.8	116645	2.87953e+06	981424	516972	293513	776862	200281	3.82119e+06	2.05527e+06	5.75168e+06	700684	2.65596e+06	1.60122e+07	2.25453e+06	619767	567704	66680.6	107937	2.16638e+06	327620	87134.8	9.99005e+06	2.28816e+06	72838.9	755407	1.69259e+06	1.77957e+06	694632	253334	887979	116601	292521	187042	377700	709862	711115	278245	1.39425e+06	6.88078e+07	4.06985e+06	1.40858e+07	1.81557e+07	5.95747e+06
	劳动者报酬	VA001	4.71953e+06	351098	1586.85	19865	18734	321389	214907	50823.4	34146.8	77706.3	25161.2	546291	243326	304356	121373	373833	1.53007e+06	248951	85464.4	159670	8429.7	4400.16	164880	39772.2	25840.8	2.13267e+06	1.00459e+06	30823.7	318076	766542	238000	394984	286956	167550	44199.7	187182	162698	189132	1.0729e+06	502734	119371	1.46416e+06	1.87742e+07
增	生产税净额	VA002	0	114064	5528.19	17445.3	13950.2	549065	74133.1	26130	10264.1	29815	13899.1	329216	160396	578612	53171.6	147148	1.29327e+06	139982	44757.2	46727.1	5419.17	6857.11	247018	15703.7	8997.51	422203	316883	3579.52	86969.2	606223	97043.9	136722	305926	44364	3300.06	6199.14	11664.2	25700.8	5561.16	6992.83	20757.6	4829.89	6.03649e+06
加	固定资产折旧	VA003	103162	59744.2	5979.49	8542.74	6274.07	98351.1	34379.2	11899.4	6074.73	27595.1	8356.17	240706	146216	216888	33113.4	94876.1	488956	58945.4	13729.6	33843.5	847.83	482.45	333268	23850.9	12836.6	160720	481924	8252.79	429196	167369	90828.3	47615.5	83793.1	73193.1	10500.2	38498.4	83473	19870.7	147733	67179.2	30689.5	113100	4.12285e+06
值	营业盈余	VA004	2723.64	284635	19093.4	39280.6	27692.9	586882	-4487.99	86382.2	38000.5	100673	40062.2	693675	355217	934517	63311.4	372744	1.40883e+06	303846	130168	5817.16	13609.3	32932	464522	231637	22146.4	491152	820748	16305.1	357152	2.13357e+06	493062	649247	576091	108813	2598.59	62598.8	137923	279696	167143	187479	110337	11155.6	1.2859e+07
	增加值合计	TVA	4.82541e+06	809542	32188	85133.7	66651.2	1.55569e+06	318931	175235	88486.2	235789	87478.7	1.80989e+06	905155	2.03437e+06	270969	988600	4.72112e+06	751725	274119	246058	28306	44671.7	1.20969e+06	310963	69821.3	3.20675e+06	2.62414e+06	58961.1	1.19139e+06	3.67371e+06	918935	1.22857e+06	1.25277e+06	393921	60598.5	294479	395758	514400	1.39334e+06	764385	281155	1.59325e+06	4.17925e+07
总投入		TI	7207200	1.68802e+06	54285.2	168655	183296	4.43521e+06	1.30036e+06	692207	381999	1.01265e+06	287759	5.63108e+06	2.96043e+06	7.78606e+06	971654	3.64457e+06	2.07333e+07	3.00625e+06	893885	813762	94986.6	152609	3.37607e+06	638584	156956	1.31968e+07	4912300	131800	1.9468e+06	5366300	2698500	1923200	1506100	1.2819e+06	177200	587000	582800	892100	2103200	1.4755e+06	559400	2987500	1.106e+08
[truncated: 9 more columns]
