# Supplementary material for: Editorial Note: Measurement and driving factors of carbon productivity in China’s provinces: From the perspective of embodied carbon emissions
Source: PLoS One. 2025 Dec 15;20(12):e0338756. doi: 10.1371/journal.pone.0338756 (PMC12704855; doi:10.1371/journal.pone.0338756)
Supplement: S1 File — (ZIP) [file pone.0338756.s001.zip › Input-Output Tables of China's Provinces/Input-Output Tables of Various Provinces in 2007/23σ¢¢σ╖¥.xls]

## Sheet: 四川
四川2007年投入产出表
(按当年生产者价格计算)
单位：万元
产出		代码	中间使用																																											最终使用
			农林牧渔业	煤炭开采 和洗选业	石油和 天然气 开采业	金属矿 采选业	非金属矿及 其他矿采选业	食品制造及 烟草加工业	纺织业	纺织服装鞋帽 皮革羽绒 及其制品业	木材加工及 家具制造业	造纸印刷及 文教体育 用品制造业	石油加工、 炼焦及核 燃料加工业	化学工业	非金属矿物 制品业	金属冶炼及 压延加工业	金属制品业	通用、专用 设备制造业	交通运输 设备制造业	电气机械及 器材制造业	通信设备、计算机 及其他电子 设备制造业	仪器仪表及 文化办公用 机械制造业	工艺品及 其他制造业	废品废料	电力、热力的 生产和供应业	燃气生产 和供应业	水的生产 和供应业	建筑业	交通运输 及仓储业	邮政业	信息传输、 计算机服务 和软件业	批发和零售业	住宿和餐饮业	金融业	房地产业	租赁和商务 服务业	研究与试验 发展业	综合技术 服务业	水利、环境和 公共设施管理业	居民服务和 其他服务业	教育	卫生、社会保障 和社会福利业	文化、体育 和娱乐业	公共管理 和社会组织	中间使用合计	最终消费支出
投入																																														居民消费支出			政府消费支出
																																														农村居民	城镇居民	小计
代码		-	01	02	03	04	05	06	07	08	09	10	11	12	13	14	15	16	17	18	19	20	21	22	23	24	25	26	27	28	29	30	31	32	33	34	35	36	37	38	39	40	41	42	TIU	FU101	FU102	THC	FU103
	农林牧渔业	01	6.29735e+06	536.474	0	419.114	0	6.92602e+06	689682	140651	277550	180856	339.24	290702	3925.27	290.683	0	5561.01	99.2962	0	0	0	8252.14	0	0	1432.5	0	24862.5	18823.9	0	0	78765.7	919073	0	0	737.445	0	374.369	0	70117.4	0	0	0	8517.99	1.59449e+07	5.05392e+06	3.30787e+06	8.36179e+06	174473
	煤炭开采和洗选业	02	370725	319815	1361.92	1452.14	9486.9	83283.8	15936.6	2919.2	10486	76221.6	390556	144988	321453	269698	2948.78	27990.2	19971.2	17620.6	3619.77	37924.7	8727.45	270.736	1.99111e+06	20195.8	0	26908.3	16812.5	37.8339	0	14421.3	14898.7	0	0	1419.2	0	6903.41	217.547	38882.6	0	0	0	0	4.26926e+06	164760	62228.9	226989	0
	石油和天然气开采业	03	2.52405	868.745	27610.6	6017.25	5284.94	10567.2	3596.57	1053.68	660.516	7779.78	479318	752391	108132	69012.6	6137.02	44752.3	21556.2	16159.5	736.149	76.28	1041.82	0	50452.6	182212	0	0	95918.6	0	0	0	16725.8	0	0	19.9402	0	166.246	0	10107.6	0	0	0	1941.32	1.9203e+06	0	179653	179653	0
	金属矿采选业	04	0	0	0	101681	4823.2	0	0	0	0	268.57	0	62430.8	8374.03	1.86468e+06	0	1913.87	25122.5	54716.6	6744.56	7.85669	1231.42	0	44259.6	32135.2	0	0	0	0	0	0	0	0	0	0	0	894.899	204.642	0	0	0	0	0	2.20949e+06	0	0	0	0
	非金属矿及其他矿采选业	05	0	2421.18	598.888	163.878	50060.9	8233.05	8.74486	3.58129	30.3465	2487.24	471.13	183052	373954	59982.6	27.4783	6179.36	11911.7	152.224	161.819	8.99169	937.709	3.16483	256.542	2.55598	25.3508	2.1776e+06	2243.14	0	0	0	0	0	0	0	210.686	360.396	21.4703	370.741	1133.27	225.718	364.056	1231.77	2.88489e+06	0	0	0	0
	食品制造及烟草加工业	06	2.3046e+06	0	0	16.5278	0	2.51629e+06	620.69	186110	77.3258	1412.19	9.06287	82983.4	857.091	395.818	0	1235.67	399.775	3382.84	1152.11	2875.87	2650.75	0	2451.86	0	0	0	14421.2	445.134	0	80426.8	1.75185e+06	0	0	190.334	0	464.779	0	105571	0	0	146187	204729	7.4118e+06	2.64696e+06	5.60832e+06	8.25528e+06	0
	纺织业	07	4.73594	6983.78	2597.71	613.233	825.884	10263.5	852121	347419	17217.5	7651.67	299.809	102864	20296.5	1523.26	69.1266	11550.7	3393.54	9446.87	54896.9	984.735	29991.5	4.86736	5428.26	2084.42	498.478	39926	15114.9	158.667	860.703	83450.6	46245.1	1895.23	457.068	11356.2	0	430.499	1884.56	187802	0	0	0	32452.8	1.91107e+06	114466	738611	853077	0
	纺织服装鞋帽皮革羽绒及其制品业	08	0	25621	12020.5	2269.3	1050.41	19160.3	19301.1	450360	11822	5367.18	670.445	22592.2	8203.33	11967.4	4766.95	37181	21167	4545.91	18547.4	1054.61	9733.14	191.623	18302.3	1271.72	1298.8	54207.6	24673.7	2602.91	6070.61	158301	14110.7	18130.8	22770.1	1311.57	0	2946.92	6831.14	38390.3	5960.68	0	9922.73	4820.86	1.07952e+06	491923	1.38229e+06	1.87421e+06	0
	木材加工及家具制造业	09	5799.32	58427.3	23054.9	1503.89	2503.49	5341.24	2670.34	1485.61	360186	42973	332.252	8678.18	34664.9	6868.43	3467.85	24214.2	27714.4	9027.68	33132.7	16709.9	8400.55	13.1073	1887.09	67.49	219.189	1.14635e+06	11170.1	2862.13	1298.17	28993.2	21502.6	8749.8	13776.8	1137.09	4403.52	3351.63	3463.5	10406.8	24506.7	8496.03	1974.18	155649	2.12743e+06	165739	140488	306227	0
	造纸印刷及文教体育用品制造业	10	15304	9309.26	8312.07	2423.15	2737.6	492939	9259.15	7058.68	15495.1	786601	1301.48	157267	116906	8973.19	13342.7	31412.7	37814.8	47288.3	101475	11035.6	5224.15	89.276	15002.1	1500.31	1610.08	64535.1	31137.1	8172.97	15726.9	85628.2	25747.3	206769	17561	139427	33936.3	27690.3	12594.7	60866.5	72823.2	11344.1	156487	437135	3.30726e+06	117326	241101	358427	0
	石油加工、炼焦及核燃料加工业	11	114286	24323.8	54709	34072.4	37262.5	33909.1	5201.24	1251.47	6732.85	10096.8	188708	377210	92821.4	627483	13963.4	93690.3	70097.4	22231.5	8818.81	1155.32	4966.03	5365.43	14701.5	70924.5	1648.13	336232	1.57691e+06	9423.38	15452	73447.8	29676.4	70925.9	6533.11	43978.5	11592.2	49637.9	6352.26	13023.9	24045.4	15558.1	4635.8	32192.7	4.23525e+06	45332.8	17067	62399.8	0
	化学工业	12	1.73169e+06	133336	76389.8	59433.5	17931.7	433236	410133	135398	137361	221404	27453.5	4.75266e+06	463660	268339	53506.6	181393	328149	244047	333503	13762.9	28535.4	147.252	141563	12212.1	28798.2	806253	153001	209.767	473.599	137962	56550.8	20144.6	1626.15	29486.4	19961.8	8592.95	12556.3	182021	22410.3	910188	9553.54	20740.4	1.26258e+07	60964.8	860435	921399	0
	非金属矿物制品业	13	246.039	12902	48352.9	4358.45	15982.9	414537	2767.03	504.37	14361.2	1415.17	547.997	68871.2	589743	153956	19358	46445.9	12737.3	9794.87	20872.6	6857.6	3752.89	2726.07	5586.98	575.727	726.719	3.97056e+06	17120.1	221.948	0	462.124	21696.5	0	0	0	2887.1	459.408	4539.57	3236.99	16128	4516.75	1845.48	17450.9	5.51911e+06	568997	246488	815485	0
	金属冶炼及压延加工业	14	0	95157.5	22754.9	29357.6	7798.29	24594	1113.64	239.929	63343.6	11790.3	520.959	71101.8	94747	4.64824e+06	760083	2.36938e+06	924921	1.43452e+06	453103	40765.5	41065.6	29.0537	28930.3	1927.75	166.047	4.07469e+06	12172.1	0	0	5461.73	1027.51	0	0	0	268.256	0	3334.75	0	1442.93	508.318	509.036	9849.57	1.52349e+07	0	0	0	0
	金属制品业	15	12877.5	53354.7	25973.6	13285.3	5140.35	77035.7	5579.43	1420.1	57918.7	15547.1	2777.47	89120.4	45420.2	74610.6	229315	481190	608305	306882	126889	58474.7	6327.38	370.76	17064.5	46848.4	9349.96	958475	13401.1	692.929	2856.22	15089.5	13961.1	10743.6	5007.51	43668	1507.52	206.097	1945.65	6717.43	8340.52	2889.96	2937.54	9065.48	3.46858e+06	23448	130402	153850	0
	通用、专用设备制造业	16	56421.6	128782	311545	57319.1	21623.3	46039.2	23578.8	4489.34	4843.8	14563	3396.79	68503.5	76711.4	266072	45669.7	1.71705e+06	291433	93818	40268.3	36837.8	795.376	455.484	52368.1	5509.74	3240.3	574631	28313.9	4260.78	13242.9	182051	10886.2	9883.01	503.392	49412.8	30243.3	29652	1313.95	4015.98	26961.5	202979	13110.6	2937.59	4.55573e+06	31968	27224.2	59192.2	0
	交通运输设备制造业	17	2881.65	12874.3	50653	12862.6	5501.4	24619.7	4670.2	1408.83	2182.56	5972.76	704.144	15534.7	17595	51075.9	5281.41	36822.1	1.17859e+06	18341.6	11864.3	36651.3	42624.7	194.065	5121.21	2494.16	998.175	94030.7	808110	8453.99	19697	150961	29413.7	23862.6	1052.99	43281.8	8551.9	5814.69	26220.5	29519.4	5287.05	1395.24	8005.86	64331.2	2.87551e+06	234480	642812	877292	0
	电气机械及器材制造业	18	1.75317	156792	94319.2	14221.6	6976.56	28395.8	5350.03	2348.55	3731.6	7016.95	1758.83	34466.8	20504.3	95569.3	13301.8	269694	67191	342598	85979.6	31820.2	1173.1	342.126	16597.7	1078.51	1619.26	2.18225e+06	14411	1145.04	110513	68123.7	3008.53	1330.9	303846	6245.05	35744.1	3270.67	7652.25	22566.4	17572.8	5722.23	13525.9	17952.3	4.11773e+06	93792	217761	311553	0
	通信设备、计算机及其他电子设备制造业	19	203.545	5869.82	5342.5	3223.36	683.987	8354.02	1255.7	1014.18	828.736	3251.8	824.055	12631.9	4112.7	13996	946.41	108925	196482	36957.5	1.73905e+06	47404.4	2597.08	53.7326	12076.2	913.213	379.351	28757.1	25692.3	1924.08	368814	73879.9	6269.8	7991.49	71792.6	171513	142512	29138	1413.75	15845.9	8660.21	1572.63	10492.6	124396	3.29805e+06	160163	1.11387e+06	1.27403e+06	0
中	仪器仪表及文化办公用机械制造业	20	16.2437	10643.4	28759	7911.1	2233.47	17900	1731.03	536.599	1224	4558.44	2319.17	37306	14121.1	26461.4	3718.2	102920	19650.1	18054.2	20717.9	252986	1459.13	140.582	9811	2503.58	945.757	27912.7	17233.8	432.199	102760	8359.62	40899.3	18109.1	107297	7705.78	31523.8	24104.2	6416.37	12069.1	34473.7	1974.84	3157.09	7218.28	1.04027e+06	4689.6	14731.7	19421.3	0
间	工艺品及其他制造业	21	403.293	6129.53	1974.63	1973.62	1102.38	7363.29	1483.84	443.012	720.129	12574.9	645.214	5195.14	3324.74	4620.42	1355.94	57833.2	2785.8	3510.74	6787.5	713.281	18269.6	179.015	370.076	352.212	812.892	154835	3203.56	0	6804.95	632.723	805.404	910.346	2338.55	736.745	240.132	5329.14	903.497	4061.84	2350.81	1024.73	1933.82	4272.81	331309	33821.5	54440.2	88261.7	0
投	废品废料	22	0	2107.56	0	120.78	379.979	3868.25	35322.3	141.662	831.446	31465.1	21.2071	13018.6	16740.9	134041	1134.42	45134.9	1800.97	24353.2	0	0	165.383	50149	0	0	0	0	0	0	0	0	0	0	0	0	0	0	0	0	0	0	0	0	360797	0	0	0	0
入	电力、热力的生产和供应业	23	201014	121234	155587	71073.4	45818.5	193760	87435.3	18910.4	29150.2	132233	21230.5	772506	520286	910113	59799.2	182700	133189	48735.4	74798.3	15478.9	4527.22	1273.67	1.06969e+06	36941.2	54879.7	373927	99283.5	4410.39	90065.6	175884	345896	88262.1	13122.8	32002.8	14496.6	29779.6	13486.3	81259.5	129023	45245.8	78168.3	137714	6.71439e+06	281220	745043	1.02626e+06	0
	燃气生产和供应业	24	0	2547.64	223.207	13553.7	3012.78	10504.1	8018.84	411.471	515.039	2633.98	28461	67118.9	18628.7	61846.5	6586.74	12073.2	55332.6	54356	9429.36	18355.8	5492.24	0	0	241311	3756.59	59141	20456.8	42.8669	0	13488.9	18728.3	0	0	1044.46	0	1499.2	1528.65	12419.1	0	1118.78	0	0	753638	109840	465449	575289	0
	水的生产和供应业	25	31.7222	4619.26	1486.13	1521.44	2542.88	17931.6	1532.05	782.389	574.12	1925.29	469.647	7987.58	2733.22	5308.26	638.822	4763.42	1818.54	985.623	2209.03	700.502	119.313	58.0484	1984.16	50.3998	1267.76	45679.6	9502.59	388.157	1919.74	6989.08	23176.1	4823.48	2696.83	1107.41	1396.64	2203.91	409.859	10712.3	7357.56	5960.61	4533.11	4886.31	197785	7777.25	216350	224127	0
	建筑业	26	27.8534	1768.58	4051.52	620.276	798.448	5015.1	165.857	187.167	277.608	452.705	124.178	6683.48	2698.19	8591.77	259.359	4425.34	2653.92	1910.76	666.446	108.474	84.8578	29.5831	1217.71	99.8407	281.277	0	88735.6	10246	3610.43	112319	50026.1	23077.3	17877.8	69.0113	3079.98	18875.6	313.754	57982.1	22512	1570.05	81308.5	18587.1	553390	0	178238	178238	0
	交通运输及仓储业	27	121010	314653	227353	100348	76832	569280	31206.3	33130.8	67293.1	81004.9	50995.6	503737	248568	603452	53787.6	205228	109351	45927.9	99298	22047.2	7297.1	3241.67	30444.7	11475.8	2225.89	617043	821374	22866.5	24194	2.81887e+06	59236.5	132902	41811.2	155577	24034	124867	8889.31	136993	53422.9	11026.8	28946.6	357045	9.05829e+06	272237	612915	885153	281150
	邮政业	28	2729.29	2143.5	2304.3	1732.55	298.051	8260.42	658.178	580.458	815.169	581.424	1016	12245.9	1428.11	2417.64	237.092	2479.38	3836.25	1343.59	5237.29	1074.45	160.659	9.41515	1150.33	488.299	135.575	5741.77	4788.61	5626.83	2168.18	3536.19	2428.7	26103	2972.48	9444.04	2230.01	6431.67	383.466	3624.98	5613.68	1065.17	1706.57	54244.9	191474	78160	5627.51	83787.5	0
	信息传输、计算机服务和软件业	29	10088	33108.3	35967.1	12848.6	11399.6	99174.1	9103.96	10857.9	7777.01	6470.14	3072.07	42792.8	23117.2	28178.2	3858.95	39885.1	50656.2	9019.96	11648.3	16938.4	918.298	58.8027	11736.5	460.721	955.742	155446	131446	3022.15	472775	86866.9	73281.3	308019	7925.48	52386.6	17221.8	43296.1	9736.08	57223.2	50726.8	22870.9	33894	360735	2.36696e+06	140749	1.50443e+06	1.64518e+06	0
	批发和零售业	30	705046	207281	80845.7	55891.9	29402.7	1.23836e+06	139033	103568	106992	156277	48128.6	908021	360681	907289	78029.3	662475	336590	246505	234151	62473.1	25536.2	837.824	499384	68830.7	33955.3	1.29521e+06	236419	10914	104238	327324	187045	122150	67159.5	72509.3	24073.8	55267.8	21065.7	106159	196892	97102.5	44068.9	231840	1.0495e+07	379778	787817	1.1676e+06	0
	住宿和餐饮业	31	17191.9	48230.8	46233.1	24800.9	5609.15	171999	10432.4	11101.6	15940.5	27305.4	3176.05	232364	48331.3	43289.3	10726.4	65192.5	97462.5	37712.8	43694	15382.2	4754.63	1237.65	25625.2	8887.45	4559.19	311435	161994	4626.94	125924	500971	70879	358026	35345.4	177126	71667.8	116977	66898.5	175108	72158.6	20638.5	69699.8	600896	3.96161e+06	1.08004e+06	2.24225e+06	3.32229e+06	0
	金融业	32	80606.8	162179	39867.4	51351.3	8214.49	228568	46314.3	45082.9	47380.6	42930.2	32759	187135	99609.1	332661	47397.7	239127	208658	44204.5	40430.4	2322.85	2217.46	1044.23	375388	6588.56	9377.16	264984	981392	3663.15	49907.7	511422	165075	36555.2	157318	108993	6689.41	37086.5	28131.1	90866.8	225666	10015.1	73989.7	76840.7	5.21001e+06	61080.6	388601	449682	105
	房地产业	33	24.1954	1333.91	266.937	188.192	333.004	4916.64	135.846	574.276	6016.7	680.865	269.536	2768.68	6248.47	1361.46	313.603	5398.41	2030.35	1901.3	479.917	241.706	41.1562	360.436	137.957	450.238	7.83926	1934.21	7818.5	1806.91	26844.3	134217	11600	38727.8	4670.35	4450.41	0	420.789	1005.6	64145.1	31341.8	4500.72	14268.9	19804.4	404038	1.11274e+06	1.45937e+06	2.57212e+06	0
	租赁和商务服务业	34	6442.63	11103.3	5955.1	2197.9	1976.1	195940	3162.87	1250.36	18509.5	12341.8	2106.28	86472.7	26146	13082.6	8400.07	54166.7	46770.4	26689.2	33749	18608.9	3388.89	361.199	23122.7	2051.88	612.198	45176	59191	9133.1	210301	401745	113020	88137.6	32909.5	93533.8	17021	38121.8	9733.46	30691.9	29762.9	7314.08	40155.9	83836	1.91439e+06	44859.2	410312	455172	255134
	研究与试验发展业	35	1243.82	4070.17	5426.95	576.878	440.855	32570.7	867.315	408.971	1915	1997.37	373.555	61362.5	5426.04	58657.4	6850.41	69667.1	80748.8	15921.1	47637.9	9234.21	1715.61	234.511	7767.17	113.697	171.574	42588.2	3736.13	862.6	31458.8	74202	5893.6	25084.1	207.757	0	18004.7	39485.9	1217.96	43.6669	7566.95	1476.38	822.547	9507.42	677558	0	0	0	509210
	综合技术服务业	36	63712.2	16062.6	11470.6	1055.26	253.809	20714.4	1071.95	2164.19	2088.89	2284.55	849.855	30020.5	18800.9	49551.6	6126.09	42184.2	14587.7	7660.17	10612.4	5886.44	1385	3.99088	3728.33	186.731	1830.51	73385	5979.31	9.8479	17495.9	41907.1	290.022	422.838	0	210.464	12349.7	138126	2276.65	1129.94	0	0	0	8953.23	616829	0	0	0	1.07678e+06
	水利、环境和公共设施管理业	37	6.80527	2584.75	6.14129	400.093	890.774	2058.55	463.986	23.3714	166.011	819.608	133.027	8930.88	656.677	4914.44	841.526	3570.36	850.212	1063.68	478.945	163.037	40.4239	4.65686	3913.59	7.78715	78839.8	601.438	3686.79	0	1638.37	3452.22	6754.15	12594.1	2003.59	25533.5	0	3898.12	30724.8	1327.08	12025.3	249.414	71.5335	2674.27	219064	11316.8	36542	47858.8	602787
	居民服务和其他服务业	38	52271.2	5771.9	141474	6128.57	48204.1	67943.9	4603.7	2393.97	9461.13	20060.7	2420.95	87731.1	40845.5	69062.1	6030.02	42496.3	23407.8	4886.77	21402.8	752.896	843.367	7.98667	51751.6	4361.94	2452.74	88801.8	52499.5	497.511	37297	238927	65532.7	167427	66474.7	413756	11159.1	40872.3	8776.57	131906	55899.1	7825.13	26964	79355.5	2.21074e+06	615654	746872	1.36253e+06	37566.8
	教育	39	8398.77	20047.3	15822.4	1175.04	608.086	7618.53	462.966	448.763	341.763	2322.53	363.221	5422.37	3529.73	2573.89	1526.58	9254.88	4700.7	1662.25	2800.27	333.098	157.696	13.9472	2371.14	613.41	838.443	0	18176.7	933.799	5807.87	45115.4	8560.85	58400.1	1529.74	1522.49	10878.2	3392.9	1150.1	14762.3	34039.7	12525.5	2458.99	121526	434188	593437	1.22474e+06	1.81818e+06	2242840
	卫生、社会保障和社会福利业	40	4401.3	11408.4	542.215	6215.21	3208.78	28018.8	5406.17	4648.05	53.816	4883.34	1391.17	20296.2	5171.17	15165.9	1507.93	31856.4	8631.51	5576.13	3476.16	1412.97	528.44	721.204	16137.2	611.116	649.587	0	327.56	0	0	5941.19	2920.02	4869.37	0	963.87	1891.6	61.0543	224.816	359.314	16691.4	2087.19	5599.69	28782.1	252638	678427	651168	1.3296e+06	1.40805e+06
	文化、体育和娱乐业	41	574.845	3857	13438.7	2769.96	1410.24	13843.1	1373.87	618.623	1466.18	2873.47	687.427	13374.4	5875.85	4767.18	1843.75	6286.48	5624.85	5286.6	15053.1	3694.21	511.902	309.642	8437.65	1320.39	1588.76	37396.2	12705.6	2367.62	22184.5	50103.7	21207.3	65456	15001.6	5343.56	6417.83	31901	4680.77	31745.6	42167.5	9011.79	97845.5	64925.4	637350	151938	558573	710511	289765
	公共管理和社会组织	42	0	0	0	0	0	0	0	0	0	0	0	0	0	0	0	0	0	0	0	0	0	0	0	0	0	0	0	0	0	0	0	0	0	0	0	0	0	0	0	0	0	0	0	0	0	0	6985639
	中间投入合计	TII	1.21876e+07	2.04026e+06	1.58465e+06	709148	440644	1.41084e+07	2.44283e+06	1.5234e+06	1.30434e+06	1.95135e+06	1.301e+06	1.04105e+07	3.87505e+06	1.17801e+07	1.47315e+06	7.3857e+06	5.0582e+06	3.2788e+06	3.72558e+06	793316	287643	70533.9	4.56733e+06	771093	250722	2.01615e+07	5.6194e+06	122462	1.8924e+06	6.7997e+06	4.2559e+06	1.96048e+06	1.02359e+06	1.7072e+06	566195	932353	308500	1.82405e+06	1.26496e+06	1430000	989144	3.41904e+06	1.47598e+08	1.5632e+07	2.72201e+07	4.28521e+07	13863500
	劳动者报酬	VA001	17762400	835579	269295	218312	104334	1.68271e+06	387815	274897	217575	276373	63390.3	1.59812e+06	594485	1.07277e+06	263335	1.09702e+06	576961	441082	605211	179700	81068.8	52227.7	1.20723e+06	215191	48110	3090000	1.3099e+06	151852	323100	1165200	651200	1096000	640978	369314	321500	490110	257300	771300	2666541	1060400	471404	3080000	48041300
增	生产税净额	VA002	610700	275192	214518	109162	75176.2	1.85287e+06	239773	108227	117100	148999	81034.3	765318	292153	876101	111821	652126	253054	251084	302635	74949.8	17294.7	857.603	567982	84144.9	24328.8	624200	567651	13241.2	132900	1441200	301500	346200	599781	88348.5	6934.64	80270.3	19200	64643.8	8690	26000	77439.8	13100	1.25179e+07
加	固定资产折旧	VA003	551400	113651	208963	41334.8	26455.3	1.57954e+06	193493	115299	165954	378538	176113	1.57708e+06	680506	1.49546e+06	179307	570477	459518	291366	563318	65164.6	30846.9	54569.3	774533	49821.4	36287.7	328200	870836	37799.5	957200	591500	346000	404100	2.36775e+06	231613	68270.3	108270	119300	72677	346650	152800	116831	390600	1.78894e+07
值	营业盈余	VA004	1395500	431441	374818	418236	126450	1.92369e+06	208643	133460	118394	199165	131879	969491	382529	742720	82419.8	715660	372902	338265	479820	98590.9	18026.7	133884	752748	220367	79296.2	3231400	2.20633e+06	-42609.4	754100	3049500	1798800	1744800	359916	272024	228700	108096	163300	997800	203919	320100	276925	82900	2.66044e+07
	增加值合计	TVA	20320000	1.65586e+06	1.06759e+06	787044	332416	7.03882e+06	1.02972e+06	631884	619023	1.00307e+06	452417	4.91001e+06	1.94967e+06	4.18705e+06	636882	3.03528e+06	1.66244e+06	1.3218e+06	1.95098e+06	418405	147237	241539	3.30249e+06	569524	188023	7273800	4.95472e+06	160284	2167300	6247400	3097500	3591100	3.96843e+06	961300	625405	786747	559100	1.90642e+06	3225800	1559300	942600	3566600	105053000
总投入		TI	3.25076e+07	3.69612e+06	2.65225e+06	1.49619e+06	773060	2.11472e+07	3.47256e+06	2.15528e+06	1.92336e+06	2.95443e+06	1.75342e+06	1.53206e+07	5.82472e+06	1.59672e+07	2.11004e+06	1.0421e+07	6.72063e+06	4.60059e+06	5.67656e+06	1.21172e+06	434880	312073	7.86982e+06	1.34062e+06	438745	2.74353e+07	1.05741e+07	282746	4.0597e+06	1.30471e+07	7.3534e+06	5.55158e+06	4.99202e+06	2668500	1.1916e+06	1719100	867600	3.73047e+06	4.49076e+06	2989300	1.93174e+06	6.98564e+06	2.52651e+08
[truncated: 9 more columns]
