# Supplementary material for: Editorial Note: Measurement and driving factors of carbon productivity in China’s provinces: From the perspective of embodied carbon emissions
Source: PLoS One. 2025 Dec 15;20(12):e0338756. doi: 10.1371/journal.pone.0338756 (PMC12704855; doi:10.1371/journal.pone.0338756)
Supplement: S1 File — (ZIP) [file pone.0338756.s001.zip › Input-Output Tables of China's Provinces/Input-Output Tables of Various Provinces in 2007/24Φ┤╡σ╖₧.xls]

## Sheet: 贵州 
贵州2007年投入产出表
(按当年生产者价格计算)
单位：万元
产出		代码	中间使用																																											最终使用
			农林牧渔业	煤炭开采 和洗选业	石油和 天然气 开采业	金属矿 采选业	非金属矿及 其他矿采选业	食品制造及 烟草加工业	纺织业	纺织服装鞋帽 皮革羽绒 及其制品业	木材加工及 家具制造业	造纸印刷及 文教体育 用品制造业	石油加工、 炼焦及核 燃料加工业	化学工业	非金属矿物 制品业	金属冶炼及 压延加工业	金属制品业	通用、专用 设备制造业	交通运输 设备制造业	电气机械及 器材制造业	通信设备、计算机 及其他电子 设备制造业	仪器仪表及 文化办公用 机械制造业	工艺品及 其他制造业	废品废料	电力、热力的 生产和供应业	燃气生产 和供应业	水的生产 和供应业	建筑业	交通运输 及仓储业	邮政业	信息传输、 计算机服务 和软件业	批发和零售业	住宿和餐饮业	金融业	房地产业	租赁和商务 服务业	研究与试验 发展业	综合技术 服务业	水利、环境和 公共设施管理业	居民服务和 其他服务业	教育	卫生、社会保障 和社会福利业	文化、体育 和娱乐业	公共管理 和社会组织	中间使用合计	最终消费支出
投入																																														居民消费支出			政府消费支出
																																														农村居民	城镇居民	小计
代码		-	01	02	03	04	05	06	07	08	09	10	11	12	13	14	15	16	17	18	19	20	21	22	23	24	25	26	27	28	29	30	31	32	33	34	35	36	37	38	39	40	41	42	TIU	FU101	FU102	THC	FU103
	农林牧渔业	01	1.05029e+06	22671.9	0	545.59	0	682497	12032.2	1153.12	43381.8	479.34	0	311690	7478.94	2038.93	0.86	90.51	3.49	0	0	6.97	434.19	0	0	0	0	3108.26	55370.4	0	0	60.44	176814	0	16117	0	1512.05	4329.71	456.21	0	70.87	0	0	0	2.39264e+06	2.07192e+06	1.26753e+06	3.33945e+06	217744
	煤炭开采和洗选业	02	109274	670342	0	651.45	3903.59	23618.2	423	65.35	746.86	2486.26	115524	156312	163998	138091	459.14	1283.97	2465.19	930.67	10.84	186.73	8113.56	0	961019	29036.7	0	41879.2	220.58	16.5	0	1281.8	3875.38	0	0	0	0	0	0	0	0	0	0	0	2.43622e+06	181040	44951.2	225991	0
	石油和天然气开采业	03	0	0	0	30.99	19.93	93.7	5.5	1.57	0	2.37	1123.82	49626.5	845.05	2122.35	83.18	14.98	262.21	80.26	0	0.79	0	0	428.08	36.77	27.2	0	0	0	0	0	0	0	0	0	0	0	0	0	0	0	0	0	54805.3	1193.9	56892.7	58086.6	0
	金属矿采选业	04	0	555.47	0	21143.9	0	0	0	0	0	0	0	4979.02	3926.07	661536	1345.99	128.32	366.34	236.84	0	0.64	0	0	0	0	0	0	0	0	0	0	0	0	0	0	0	0	0	0	0	0	0	0	694218	0	0	0	0
	非金属矿及其他矿采选业	05	0	1365.4	0	33.5	15077.2	5019.64	2.68	0.9	0.9	8.1	124.65	136347	62433.7	3255.55	68.49	99.38	613.7	21.49	0	5.42	9.82	0	184.67	0	2.73	266517	402.23	0	0	0	0	0	0.92	0	9.62	0.3	6.6	0	160.45	627.8	82.75	393.84	492877	0	0	0	0
	食品制造及烟草加工业	06	208438	0	0	0	0	206719	2.8	181.87	959.79	177.52	0	16665.4	1882.86	37.49	0.7	23.14	0.8	249.82	68.16	0.81	109.93	0	0	0	0	0	1749.66	31.55	0	652.64	298715	0	0	0	0	0	0	0	0	0	5539.6	0	742207	411205	1.02669e+06	1.43789e+06	0
	纺织业	07	0	978.93	0	175.64	1388.95	2088.88	15470.6	13199.6	108.52	192.67	31.68	26558.7	2744.25	2175.61	181.73	215.51	364.59	818.92	2.16	37.83	2870.05	0	129.37	26.5	2.94	2187	902.65	0	0	1542.98	4395.49	762.3	1703.94	87.78	0	139.44	1.67	1460.99	0	0	16.2	0	82964.1	45600.9	88195.5	133796	0
	纺织服装鞋帽皮革羽绒及其制品业	08	0	18182.9	0	195.32	402.16	2857.19	1427.9	2683.96	64.21	1148.65	361.2	3808.88	1795.89	1811.22	255.23	701.16	4990.32	263.52	712.29	79.52	571.39	1.27	3384.19	188.44	726.17	21142.6	3887.54	516.32	1635.38	11900.2	3036.35	3432	1687.22	435.95	3.08	1162	0.57	27640.7	808.8	0	16.79	9752.54	133671	94795.6	417302	512097	0
	木材加工及家具制造业	09	0	36071.6	0	372.64	1359.07	2531.79	1029.36	35.86	26167.7	17110.9	64.33	3493.92	3629.91	1857.35	3088.3	1561.28	1590.39	391.93	244.5	239.81	575.86	0	1607.11	171.23	21.25	59717.7	1346.99	290.97	1789.44	3429.69	2893.89	2154.62	811.72	1178.02	191.51	263.11	158.87	1079.05	3198.15	12837	2051.45	8071.61	204680	10043.6	59883.7	69927.3	0
	造纸印刷及文教体育用品制造业	10	2146.07	6025	0	299.37	1033.76	225992	232.54	1616.92	1174.08	104943	525.2	61861.9	14796.1	1646.41	1287.13	2612.6	5294.97	8435.63	3551.77	400.04	100.3	0.66	5484.74	52.08	341.99	22834.1	3549.95	3957.01	10883.6	10694.6	5676.57	30351.8	4513.26	5470.97	618.48	6459.94	229.81	22056.3	5155.73	3819.1	15416.3	60883.8	662425	65636	180478	246114	0
	石油加工、炼焦及核燃料加工业	11	38696.1	35971.4	0	2789.76	12058	7317.81	111.96	119	497.68	1268.7	219876	75810.6	40672.6	211710	2821.08	5257.33	17249	1434.06	867.91	190.43	204.48	59.68	12134.3	10170.1	513.22	168371	294842	3445.17	1164.8	6272.96	23771.4	20980.8	3163.79	4456	340.94	13051.2	1934.06	2114.33	3037.66	10340.2	3883.17	82304.7	1.34127e+06	23905.3	34452.1	58357.4	0
	化学工业	12	639354	61106.4	0	8994.43	11531.2	112944	8692.91	1262.91	5374.52	14309.3	951.12	1.27783e+06	78048.8	60674.4	15460.8	12986.9	30884.7	73938.3	5405.8	2548.99	39396.7	0.97	6527.33	1614.11	4759.64	76329.2	18747.4	82.52	1254.19	2320.77	10569.9	8737.44	2762.93	82338.9	2450.25	44607	446.96	34316.1	2763.43	165129	1857.54	7957.88	2.93727e+06	300680	1.28124e+06	1.58192e+06	0
	非金属矿物制品业	13	0	45622	0	500.17	2795.98	67282.2	43.01	39.25	61.7	305.45	103.2	46558.8	118290	188413	6748.41	2591.11	5865.83	4521.63	3677.29	857.86	145.21	0	3673.95	251.34	134.86	861318	1333.59	447.72	0	0	4295.27	0	14.69	0	143.44	5.47	116.8	0	2402.79	9658.81	1520.15	6070.87	1.38581e+06	55903.6	40787.8	96691.4	0
	金属冶炼及压延加工业	14	0	70550.8	0	2250.73	5155.05	2617.68	6.73	24.33	3287.94	194.95	96.51	47977.9	17273.8	1.02563e+06	81400	105731	221347	156538	27890.2	4275.61	2017.2	0	2081.64	49.57	16.32	1.03341e+06	1347.99	0	39.11	175.32	37.72	0	0.86	0	9.05	0.29	7.38	0	150.97	606.3	93.89	370.6	2.81266e+06	0	0	0	0
	金属制品业	15	47749.5	27790.3	0	2793.44	3826.31	15281.8	99.72	424.67	576.52	2328.03	609.71	25069.3	28040.1	69995.5	39357.5	76420.5	102397	35550.1	7572.86	2451.67	15088	5.27	13386.7	2153.84	2794.79	97030.4	2238.05	284.27	1551.91	2902.59	4478.38	2698.89	1051.46	1549.93	56.51	7994	46.26	65523.5	944.58	3805.62	600.83	2380.35	716900	22447.3	61689.1	84136.5	0
	通用、专用设备制造业	16	3952.59	111134	0	3021.43	17280.5	10660.4	451.53	154.7	2642.69	2230.34	591.08	29513	21295.2	76514.1	16097.9	106732	39315.2	50029.3	1198.21	2275.93	378.05	4.88	37614.1	669.99	1144.6	136943	11469.4	1946.15	2953.84	3212.89	3882.08	3473.81	890.44	111.12	3629.95	783.56	112.25	949.88	743.4	254191	1058.03	19878.5	981131	27183.2	114531	141715	0
	交通运输设备制造业	17	571.67	40113	0	953.92	1676.73	3792.69	147.02	45	107.45	980.67	345.05	8521.12	8594.28	29804.3	11181.4	18242.1	61039.4	1618.96	111.17	630.95	2065.6	1.91	9416.91	74.63	274.61	52509.6	98769.6	4312.15	1465.27	26173.4	4390.8	11015.6	2297.33	101.99	19.58	637.38	30.39	1034.34	334.86	31580.1	1253.89	847.71	437085	111567	137976	249544	0
	电气机械及器材制造业	18	0	107055	0	920.51	3589.74	4889.5	110.67	64.52	127.87	959.28	362.91	20246.3	6729.64	20599.9	3951.96	13373.2	21233.2	34211.5	3364.62	4013.36	803.47	1.98	35310.7	545.65	330.6	193209	12387.8	854.17	17729.4	5321.16	472.68	291.7	56364.2	766.71	124.91	2730.38	143	545.71	2076.34	8342.62	7551.14	5244.09	596951	57663.1	157278	214941	0
	通信设备、计算机及其他电子设备制造业	19	0	9346.85	0	2255.22	335.74	1628.47	71.85	27.95	41.58	281.83	209.96	7865.92	1515.41	1684.74	862.33	19971.4	48639.2	8037.74	82221.6	10175.2	15180.8	0	3671.63	27.74	135.64	10189.4	6354.47	1153.43	149110	4368.23	5044.41	5332.3	2581.57	3815.64	100.91	5280.48	73.22	3357.5	896.15	1820.69	1375	10022.7	425065	102331	234952	337283	0
中	仪器仪表及文化办公用机械制造业	20	0	22521.4	0	335.23	462.08	2710.33	23.5	15.58	48.48	382.36	379.78	16840.3	3108.29	8492.31	304.89	5355.51	2801.62	580.53	737.13	10364.2	86.33	0.99	10233.5	497.76	117.69	71465.7	2222.78	229.89	24054.7	1791.15	1945.68	2768.46	810.27	271.37	29.13	3322.06	397.6	3835.06	11063.9	2537.15	430.43	2027.72	215603	9757.81	10090.1	19847.9	0
间	工艺品及其他制造业	21	1100.96	5462.76	0	427.1	765.17	5986.37	22.89	593.9	37.69	236.53	457.69	5648.79	1646.74	6023.82	781.33	1099.86	1441.14	5899.3	445.79	606.58	59682.7	2.68	1818.45	152.16	219.35	19646.9	1305.3	0	1533.3	457.94	2428.94	375.39	1044.78	1108.66	4.71	532.41	28.22	794.7	12.08	0	238.71	574.33	130646	40590.3	80357.8	120948	0
投	废品废料	22	240.25	4517.64	0	2.93	0	1171.52	121.35	26.1	9.65	13795.5	0	11915.8	35022.4	211517	10494.2	7106.29	5173.38	25.07	0	6.81	0	3730.76	0	0	0	0	0	0	0	0	0	0	0	0	0	0	0	0	0	0	0	0	304876	0	0	0	0
入	电力、热力的生产和供应业	23	41577.3	183900	0	8409.99	28301.2	30960.5	2868.72	924.88	1854.66	10385.3	6185.89	283461	146101	908654	10594.4	13381.9	42175.8	5218.2	7497.75	966.84	2307.99	9.5	2.60168e+06	8384.95	21415.4	218297	80975.4	1504.79	57278.2	58852.8	70174.5	18393.2	4052.09	4126.42	1503.8	2057.69	613.88	31125.7	16593.2	26080.2	53464	45351.6	5.05767e+06	106335	394489	500824	0
	燃气生产和供应业	24	0	0	0	90.98	230.6	874.01	9.86	119.85	0.99	40.88	16052.6	5374.99	738.61	7663.91	213.14	663.4	1465.68	69.12	604.57	3	0	0	9833.76	48534.6	0	661.98	245.43	10.97	0	0	15846.4	0	0	0	0	0	0	0	0	0	0	0	109349	0	36402.5	36402.5	0
	水的生产和供应业	25	1373.73	4861.11	0	85.54	435.17	2566.66	66.43	31.11	75.24	348.16	1390.33	7741.92	1628.73	4958.74	297.59	317.58	1050.9	183.24	162.08	93.55	51.25	1.31	1597.73	98.49	108.64	1848.42	3081.6	175.62	759.4	3339.71	5564.59	819.27	265.28	484.57	112.95	793.31	364.47	1714.31	4825.71	1607.98	803.31	2711.97	58797.7	11511.4	35863.1	47374.5	0
	建筑业	26	0	5932.72	0	201.04	81.87	2602.1	6.04	5.05	13.11	72.17	16.06	1995.39	400.81	1465.97	79.57	331.63	1691.73	66.61	59.96	39.73	55.37	0	1618.95	32.13	34.91	0	15048.5	6167.05	14595	14014	18183.6	6243.23	7172.3	1609.95	129.67	588.75	176.17	2611.2	2170.67	8685	3433.29	5467.36	123099	25125.8	128381	153506	0
	交通运输及仓储业	27	104366	422609	0	119572	60281	91610	1403.16	1720.19	2843.02	8495.38	41458.6	282930	76816.9	387514	9210.86	21284.6	33928.5	27876.1	8905.28	1944.72	3819.91	247.41	218291	7213.97	1603.27	284901	148430	6569.65	12806.7	267509	34251.9	46035.4	11039.3	12204.5	2630.47	33379.9	535.43	24702.8	11478.8	10330.5	12596.9	99769.3	2.95512e+06	165016	387000	552016	92522.5
	邮政业	28	7016.93	711.93	0	32.65	100.29	507.05	6.05	14.15	12.1	77.26	66.25	1745.04	165.52	202.71	46.33	163.14	278.12	76.71	174.42	18.34	12.08	0	593.14	6.02	39.02	1180.03	66.24	3895.57	2278.16	1077.4	1077.72	2279.34	341.79	743.36	714.6	368.99	19.79	296.6	572.82	198.92	334.45	7188.05	34699.1	736.8	2045.12	2781.92	0
	信息传输、计算机服务和软件业	29	553.38	5023.38	0	227.53	714.33	3647.22	70.57	51.56	125.05	440.48	492.88	15096.4	1584.29	1998.17	343.47	1186.99	2282.21	389.67	1154.21	256.7	129.87	1	4977.72	88.36	310.09	8952.92	11479.4	1787.61	103075	12970.8	4278.42	39160	3637.81	4380.08	930.54	2953.97	379.62	5694.73	5866.84	6526.62	9433.45	61473.1	324127	139529	578710	718239	0
	批发和零售业	30	172286	109342	0	6010.74	5800.32	198581	7296.68	6522.71	8197	18580.8	53820.4	168888	41160.6	369380	24529.7	32802.6	66375.8	45221.6	8062.83	2045.21	34148.9	11.07	102580	4967.93	1526.43	282909	70273.2	8823.51	82796.5	13966	158172	20720.5	6544.68	4067.02	949.68	6827.48	544.34	34514.2	4051.86	36484.9	6939.73	52709.3	2.27943e+06	239930	797360	1.03729e+06	0
	住宿和餐饮业	31	7850.59	19053.2	0	1776.24	4382.2	15750.5	97.78	202.18	349.95	1798.15	3039.6	36939.9	4754.13	8342.74	1577.33	4715.5	8629.93	1880.08	3340.24	610.18	494.32	25.07	17288.5	1060.31	1515.55	36930	28262.3	1037.17	19803.8	143517	23896.3	84575.5	18410.1	28733.7	3467.7	21364.9	808.32	11705	11016.1	6271.14	14157.3	264182	863612	195489	722659	918148	0
	金融业	32	8179.38	47402.4	0	3199.81	3536.87	34464	447.57	238.55	2429.33	2413.18	109154	67339.1	13850.4	37409.5	2479.82	8351.92	22528.7	3846.82	800.14	222.07	2008.48	28.07	496217	640.6	9247.36	60972.8	844272	229.61	21016.1	75811.8	32571.8	9586.84	31194.6	109016	213.24	11754.9	1206.88	5695.2	44112.8	3606.11	15383.3	28335.9	2.17141e+06	86672.8	215628	302301	28.19
	房地产业	33	185.67	969.69	0	108.12	261.99	3752.24	31.24	49.53	224.96	283.99	0	10428.2	6992.48	3172.49	422.03	831.44	1603.82	812.1	503.94	193.55	14.09	17.04	685.57	66.27	81.12	1638.7	6003.63	682.12	14723	86636.8	23903.9	15819.5	3022	946.09	469.88	923.97	13.51	3944.82	20362.1	4481.33	25437	15819.3	256519	385575	586119	971693	0
	租赁和商务服务业	34	9561.38	18918.2	0	2020.59	3179.71	80969.3	95.67	294.18	972.22	1164.8	292.11	72236	9923.97	5997.82	1725.39	6063.92	8111.96	10858.1	15738.8	985.04	333.23	2.01	3885.89	151.61	308.04	192292	70815.2	3457.62	24362.7	111750	4322.57	48091.7	59357.4	7613.43	626.15	15063.5	649.3	7710.91	2267.15	3422.32	12491.4	30944.7	849028	5373.97	163519	168893	0
	研究与试验发展业	35	0	46.03	0	3.06	1328.37	2395.01	4.03	2.02	0	1.01	0	5467.03	597.64	5182.74	511.68	6773.01	9324.76	4621.99	1805.56	382	512.44	0	307.74	0	0	48563.3	2243.41	3.36	27.36	421.71	11.93	0	0	0	0	1246.48	57.72	0	0	0	0	0	91841.4	0	0	0	37680.1
	综合技术服务业	36	14382.3	11084	0	44.9	396.06	21882.4	14.1	82.9	49.42	385.11	12.05	10085	1629	4524.07	781.62	1893.8	2131.02	252.21	7202.68	203.73	138.93	0	451.97	299.21	190.98	28930.8	268.52	0	73.07	14059.7	481.26	23.57	0	0	0	2936.45	136.31	0	0	0	0	0	125027	0	0	0	305340
	水利、环境和公共设施管理业	37	0	2532.66	0	9.18	59.36	5582.93	3.02	4.04	13.11	38.58	133.51	1975.87	647.38	797.7	76.55	186.78	1850.14	33.26	15.27	5.09	25.17	0	18582.4	27.11	7494.62	230.18	8796.56	0	343.41	2067.28	486.55	2911.2	100.27	6250.8	29.3	116.71	146.3	0	108.53	35.93	0	1110.12	62826.9	545.56	36841.1	37386.7	134525
	居民服务和其他服务业	38	27807.4	5525.62	0	183.59	981.44	1829.96	25.19	37.39	76.64	280.92	206.79	18053.4	2100.2	11621.8	440.16	1322.5	1119.73	210.4	599.96	97.79	24.16	0	77122.6	160.66	168.4	7683.33	44094.8	286.73	35495.6	85880.7	21919.2	10269.8	2009.94	1716.05	274.55	1034.33	723.74	3072.58	4154.42	7147.57	2825.74	87061.5	465647	47060	135592	182652	0
	教育	39	9400.91	9547.59	0	169.33	704.1	2794.71	3.02	38.42	25.21	70.59	841.21	2764.98	668.83	943.93	92.67	683.67	2199.42	111.92	473.39	60.1	263.77	0	2312.64	212.86	347.06	0	5652.8	400.98	471.48	22923.6	1187.85	9214	788.32	1955	458.49	234.61	256.34	1548.92	2864.08	3674.71	2394.24	45848.1	134604	265200	501979	767179	958714
	卫生、社会保障和社会福利业	40	0	61098.8	0	383.7	8215.86	3660.61	155.1	565.13	532.45	270.66	47.18	16760.9	4217.01	7475.37	1495.75	8909.78	19437.6	4891.97	4397.95	253.65	1387.31	0	73895.9	660.68	564.74	0	617.91	0	0	120.49	0	381.4	0	0	67.28	125.08	145.3	0	78.38	773.02	575.31	18150.5	240313	87678.1	573712	661390	656467
	文化、体育和娱乐业	41	0	5298.53	0	534.61	934.36	3510.16	23.18	35.38	100.85	470.13	1069.08	4893.8	1263.35	1853.88	421.02	1012.19	1860.4	327.77	525.69	106.96	125.85	7.02	4891.39	300.21	613	9607.12	6753.35	809.8	4439.72	26617.8	4196.26	10869.7	5821.8	6262.63	446.55	3062.17	279.88	2478.07	2894.23	2517.08	3460.96	57670.9	178367	28860.4	71826.4	100687	237245
	公共管理和社会组织	42	0	0	0	0	0	0	0	0	0	0	0	0	0	0	0	0	0	0	0	0	0	0	0	0	0	0	638.96	0	0	0	0	2048.82	223.92	702.21	0	30.03	2.79	58.74	0	0	7.69	194.27	3907.43	0	0	0	2.61613e+06
	中间投入合计	TII	2.50636e+06	2.21124e+06	0	191757	202586	1.89564e+06	53157.1	32676.3	103313	209439	576015	3.35932e+06	939009	4.49479e+06	251572	492474	801385	490761	200107	47844.4	193687	4160.55	4.74492e+06	118625	57132.2	4.32341e+06	1.86647e+06	53410	609511	1.02409e+06	977251	419818	249798	292505	22269	196162	11250	301582	167238	627139	206724	1.04077e+06	3.65674e+07	5.4241e+06	10663400	1.60875e+07	5256400
	劳动者报酬	VA001	3296522	767963	0	33131.3	47658.9	264215	4708.94	6646.37	7775.29	24410.6	44942.8	293646	155802	181013	22639.4	83774.9	153624	26436.2	27121.8	8634.13	17407.2	121.39	397591	13196.5	19279.4	800917	453832	36687	131591	357437	166158	339670	125188	91905.1	24735	173279	49359	101877	1107954	390862	80190	1518856	1.18488e+07
增	生产税净额	VA002	0	250596	0	40675.6	25514.4	871509	2548.57	1676.13	5668.13	7461.68	20261.5	210732	47035.8	299439	12367.9	30974	71103.8	26188.8	20398.5	5247.84	7098.77	8.74	374128	1051.1	5920.48	193477	218560	3252	45850	405123	66975	165888	135774	18436	761	13439	5947	18351	4528	6023	22794	12349	3.67513e+06
加	固定资产折旧	VA003	207567	150408	0	4078.32	9846.45	79335.3	710.42	759.94	1566.5	11279.9	93910.6	170099	38127.9	136672	5853.48	16094.1	44764.6	4682.02	12657.3	1421.88	4224.9	69.92	559236	3672.55	8638.07	88497	214987	9648	363789	161756	69712	68667	813853	38642.7	1729	15332	110468	17378	76138	30351	39318	95127	3.78107e+06
值	营业盈余	VA004	959718	462266	0	47129.8	69845.2	542415	6284.07	2187.56	13750.1	49563.8	-86745.9	581998	34965.5	667951	18724.2	66014.1	76036.2	70145.9	36053.4	13381.2	14245.1	297896	1.08067e+06	-2136.17	15202	322329	724801	-17977	218935	818326	339120	523061	-22616	54786.2	2227	50903	7653	165422	21532	89185	77033	0	8412279
	增加值合计	TVA	4463807	1631233	0	125015	152865	1757474	14252	11270	28760	92716	72369	1256475	275931	1.28507e+06	59585	196857	345529	127453	96231	28685	42976	298096	2411624	15784	49040	1405220	1612180	31610	760165	1742642	641965	1097286	1052199	203770	29452	252953	173427	303028	1210152	516421	219335	1626332	2.77172e+07
总投入		TI	6.97017e+06	3.84248e+06	0	316772	355451	3.65312e+06	67409.1	43946.3	132073	302155	648384	4.61579e+06	1.21494e+06	5.77986e+06	311157	689331	1.14691e+06	618214	296338	76529.4	236663	302256	7.15655e+06	134409	106172	5.72863e+06	3.47865e+06	85020	1.36968e+06	2.76674e+06	1.61922e+06	1.5171e+06	1.302e+06	496275	51721	449115	184677	604610	1.37739e+06	1.14356e+06	426059	2.6671e+06	6.42846e+07
[truncated: 9 more columns]
