# Supplementary material for: Editorial Note: Measurement and driving factors of carbon productivity in China’s provinces: From the perspective of embodied carbon emissions
Source: PLoS One. 2025 Dec 15;20(12):e0338756. doi: 10.1371/journal.pone.0338756 (PMC12704855; doi:10.1371/journal.pone.0338756)
Supplement: S1 File — (ZIP) [file pone.0338756.s001.zip › Input-Output Tables of China's Provinces/Input-Output Tables of Various Provinces in 2007/25Σ║æσìù.xls]

## Sheet: 云南
云南2007年投入产出表
(按当年生产者价格计算)
单位：万元
产出		代码	中间使用																																											最终使用
			农林牧渔业	煤炭开采 和洗选业	石油和 天然气 开采业	金属矿 采选业	非金属矿及 其他矿采选业	食品制造及 烟草加工业	纺织业	纺织服装鞋帽 皮革羽绒 及其制品业	木材加工及 家具制造业	造纸印刷及 文教体育 用品制造业	石油加工、 炼焦及核 燃料加工业	化学工业	非金属矿物 制品业	金属冶炼及 压延加工业	金属制品业	通用、专用 设备制造业	交通运输 设备制造业	电气机械及 器材制造业	通信设备、计算机 及其他电子 设备制造业	仪器仪表及 文化办公用 机械制造业	工艺品及 其他制造业	废品废料	电力、热力的 生产和供应业	燃气生产 和供应业	水的生产 和供应业	建筑业	交通运输 及仓储业	邮政业	信息传输、 计算机服务 和软件业	批发和零售业	住宿和餐饮业	金融业	房地产业	租赁和商务 服务业	研究与试验 发展业	综合技术 服务业	水利、环境和 公共设施管理业	居民服务和 其他服务业	教育	卫生、社会保障 和社会福利业	文化、体育 和娱乐业	公共管理 和社会组织	中间使用合计	最终消费支出
投入																																														居民消费支出			政府消费支出
																																														农村居民	城镇居民	小计
代码		-	01	02	03	04	05	06	07	08	09	10	11	12	13	14	15	16	17	18	19	20	21	22	23	24	25	26	27	28	29	30	31	32	33	34	35	36	37	38	39	40	41	42	TIU	FU101	FU102	THC	FU103
	农林牧渔业	01	2276536	47547	0	66751	3203	1823453	44865	567	32065	52969	98	161615	138	6251	22	188	0	0	0	47	4167	0	0	0	0	49948	168090	0	0	97	372346	0	999	11303	0	476	0	15020	0	207	0	0	5138968	2228410	2485678	4714088	0
	煤炭开采和洗选业	02	36006	68747	0	1153	177	31350	2617	58	1456	26795	531431	114962	367188	114570	1381	1408	503	772	0	96	1737	0	639813	40164	0	3967	186	2	0	216	178	0	0	0	0	0	0	0	0	0	0	0	1986933	60023	18159	78182	0
	石油和天然气开采业	03	8312	67	0	0	0	5	0	0	0	182	0	51523	881	297	0	0	528	11	0	0	0	0	0	0	0	0	0	0	0	0	400	0	0	0	0	0	0	0	0	0	0	0	62206	0	0	0	0
	金属矿采选业	04	0	0	0	209003	0	0	0	0	0	0	0	141722	2017	5753522	0	0	0	1591	0	0	0	0	0	535	0	0	0	0	0	0	0	0	0	0	0	0	0	0	0	0	0	0	6108390	0	0	0	0
	非金属矿及其他矿采选业	05	1678	6545	0	863	3251	7838	3	0	1	13	6212	159717	61966	30113	242	51	12	39	3	3	13191	0	2734	214	11	260047	944	0	0	0	0	0	0	0	38	197	250	0	415	1016	51	1691	559349	0	0	0	0
	食品制造及烟草加工业	06	697156	0	0	0	0	775262	1	2	1320	4064	0	15504	150	568	0	68	43	12	0	123	0	0	4	0	0	0	9876	54	0	1448	305505	0	4899	28689	0	4452	0	4838	0	9794	38624	0	1902456	762156	1726182	2488338	0
	纺织业	07	143	8744	0	832	232	2813	19437	11870	392	3955	68	12417	14552	1768	22	762	104	685	208	101	101	0	431	1	1	3807	8293	74	0	12316	84736	1225	3002	7380	10	3310	0	18181	4769	3	945	0	227690	25123	50287	75410	0
	纺织服装鞋帽皮革羽绒及其制品业	08	0	22741	0	10539	2315	5821	65	145	86	1078	1465	7238	1601	11631	401	2517	2010	462	156	522	13	0	6239	119	187	25289	14731	548	5644	30863	10592	19279	14018	10786	143	4414	2731	16218	814	75	2833	4202	240531	333738	980088	1313826	0
	木材加工及家具制造业	09	16593	23109	0	4059	425	2209	22	3	35997	5143	256	1984	1648	4311	355	8561	3859	1284	90	251	39	0	1093	15	34	116385	4449	751	2741	2868	27668	2492	16510	72831	730	4242	4596	5728	13452	3998	1766	30404	422951	87156	86605	173761	0
	造纸印刷及文教体育用品制造业	10	2650	1346	0	1785	588	415430	355	293	2950	344836	796	27298	4171	3815	388	1424	638	2313	359	1942	483	0	3763	63	163	43099	14998	4412	17655	48258	24931	202016	13837	82579	9244	79785	14388	64412	78098	18771	26329	191329	1751990	31947	32128	64075	0
	石油加工、炼焦及核燃料加工业	11	108798	39101	0	30227	17076	10836	331	103	687	3074	7081	203411	20064	754697	6016	10693	7289	4814	282	749	117	0	40997	5631	556	555221	1050602	13435	94236	116061	19230	69482	2409	165039	3153	39092	7616	11093	23830	5642	4235	156524	3609530	166648	98897	265545	0
	化学工业	12	1226083	25265	0	100720	10631	337707	3749	332	19817	56657	3070	1375456	63816	229245	2519	28003	41435	55582	4592	4479	1182	0	5543	715	13957	244197	43798	350	4491	49939	46931	18974	16762	9892	14791	11846	5673	130955	9464	332337	23327	56733	4631015	194387	624098	818485	0
	非金属矿物制品业	13	31409	4414	0	14149	9929	19687	99	29	473	2207	1642	38604	77444	41698	3967	3696	5407	6471	3197	5951	197	0	7451	138	470	1388827	27245	133	349	614	6531	9076	3773	1081	543	3977	3893	5911	6403	4293	730	10036	1752144	190738	15259	205997	0
	金属冶炼及压延加工业	14	6690	13865	0	72986	15657	8971	19	5	1673	11293	990	63922	23039	1644994	93318	225290	54002	283328	6167	2222	17058	0	3172	755	5368	3124221	1685	0	39683	6814	0	5179	3070	4991	3323	7862	250	10960	415	1016	51	1691	5765995	0	0	0	0
	金属制品业	15	48746	12734	0	20415	8672	52479	712	2466	1629	9758	1408	33450	7095	36973	18255	35094	2583	6212	1761	1610	734	0	13999	429	856	348050	19411	198	3385	9014	8449	6757	12873	11876	238	7700	1496	19301	8918	6125	816	10301	792978	17510	10506	28016	0
	通用、专用设备制造业	16	28733	63746	0	147946	15455	25682	465	45	2520	19701	17469	35225	23925	118577	863	342876	140123	15679	543	2442	97	0	53246	1365	1427	188501	1944	1404	5261	5	2085	19779	4721	6524	28502	8195	273	1290	29768	368362	3681	33249	1761694	163767	0	163767	0
	交通运输设备制造业	17	6524	4569	0	4982	15959	4183	124	14	526	2754	1436	5624	3282	20425	108	2742	289386	610	139	49	8	0	5597	210	230	59483	215760	5396	94986	53805	4429	44799	4829	41299	172	10521	1343	20422	4229	2062	2775	63434	999225	256196	357594	613790	0
	电气机械及器材制造业	18	9995	40102	0	29907	10574	7953	164	49	1027	4900	1898	20357	6070	53405	5422	60922	21817	73430	262	3601	150	0	80808	382	110	445699	2521	569	64387	11623	389	185	19558	9295	858	8298	3363	27172	5178	12771	1813	18338	1065322	7296	20953	28249	0
	通信设备、计算机及其他电子设备制造业	19	0	1552	0	2412	929	1671	54	36	127	4691	416	6049	830	8105	483	34548	7169	7354	49176	27958	41	0	3886	172	128	12106	4668	678	253596	8997	2513	22465	5057	15703	1369	20788	1537	13425	13488	12813	7048	23633	577671	5583	152257	157840	0
中	仪器仪表及文化办公用机械制造业	20	6948	1831	0	7752	2816	2895	76	19	113	1881	524	15672	1845	23034	47	776	2608	2108	156	10375	1	0	6085	220	191	71202	2093	61	71323	1656	1390	4819	4581	8345	7050	19448	703	7884	8328	3220	833	29085	329994	4377	5252	9629	0
间	工艺品及其他制造业	21	0	260	0	580	80	2745	30	13	73	1434	494	9252	476	3494	647	4833	6370	1209	74	3803	385	0	411	11	15	41677	1710	0	4006	1137	2588	2044	2647	19994	205	896	694	26246	2353	16	848	513	144263	9615	33524	43139	0
投	废品废料	22	4867	4	0	0	0	603	0	0	29	57043	18327	6469	17909	47941	968	9827	1972	0	0	108	1	0	0	0	0	0	0	0	0	0	0	0	0	0	0	0	0	0	0	0	0	0	166068	0	0	0	0
入	电力、热力的生产和供应业	23	62572	62990	0	60347	6852	68971	3439	391	13479	13922	9671	302521	134598	616803	3128	18452	10812	5254	1616	2728	239	0	1983034	6031	3415	313414	18765	829	52639	42881	29432	35695	22282	37297	7522	17959	8373	10234	24532	13394	19229	36170	4081912	253009	217085	470094	0
	燃气生产和供应业	24	0	0	0	315	0	1142	0	0	510	35	0	571	80	44074	5	91	0	316	0	0	29	0	0	9728	0	354	29	1	0	0	31527	0	0	0	0	0	0	0	0	0	0	0	88807	15983	145272	161255	0
	水的生产和供应业	25	0	189	0	326	64	3098	103	75	75	268	303	2960	779	2104	54	763	274	363	221	172	5	0	312	50	325	720	1479	184	397	4139	18868	2327	1623	288	186	843	765	679	3574	5020	2640	13625	70240	3824	53113	56937	0
	建筑业	26	5042	202	0	160	327	2155	64	7	26	218	220	2204	717	1493	9	372	218	182	134	47	15	0	491	50	122	1058053	9216	5399	13476	11369	41543	14059	7830	13472	825	4838	4191	5051	5147	2034	8585	18602	1238165	576290	223719	800009	0
	交通运输及仓储业	27	35453	85444	0	141317	58601	365072	4665	1279	11972	42428	159560	320618	124431	883164	8130	47978	36585	30530	2860	3934	1983	0	125684	5715	1130	984541	189609	13559	26146	352395	19864	105687	8580	116322	13613	66740	5036	13660	29009	19960	12360	207201	4682815	36698	348955	385653	0
	邮政业	28	612	251	0	225	40	2498	11	5	78	6384	94	3717	359	513	22	195	411	63	33	68	2	0	647	11	63	1933	962	4857	528	7425	4965	8284	214	4922	1324	3954	198	974	9473	315	417	39329	106376	4135	3389	7524	0
	信息传输、计算机服务和软件业	29	0	1327	0	1563	1255	50300	160	28	405	4605	9553	116263	14138	227021	345	3497	73921	9765	5761	1346	246	0	76717	387	1215	28690	47734	1902	79212	27053	28856	118025	3761	181094	34068	40453	25189	47584	94946	52112	23041	121577	1555115	228762	569304	798066	0
	批发和零售业	30	304698	40657	0	92978	14227	374264	5739	1464	12743	55653	55128	294058	84963	1059470	15319	85251	65552	48635	7695	5619	3721	0	280540	5224	2124	320597	110218	2108	56050	31201	61580	30591	8786	36023	5521	15663	4471	35205	20871	56091	10011	45885	3766594	441168	599038	1040206	0
	住宿和餐饮业	31	1881	11154	0	6820	1249	29459	368	169	944	6100	1928	29288	5915	14459	607	4668	4917	2274	1883	1987	223	0	9706	347	2016	54421	122358	1683	23325	96616	29495	104066	19841	218401	20425	58088	9240	11144	44033	17607	15140	303148	1287393	148625	603217	751842	0
	金融业	32	578	26292	0	23897	3977	68985	2204	762	6908	23764	15238	176428	20377	517509	2090	15631	15323	11947	5303	3509	2046	0	355211	1027	7026	394598	90200	287	40564	77079	30982	18031	41356	53414	6698	19544	38297	10994	87090	7948	56488	11621	2291223	170248	325589	495837	0
	房地产业	33	18	36	0	24	83	4764	28	212	936	951	7	4244	378	1126	198	1274	672	101	173	166	72	0	155	2	24	120842	25987	1786	19280	112737	47683	80769	8236	11420	1838	23501	3266	4221	3269	2941	4604	4741	492765	583346	1094463	1677809	0
	租赁和商务服务业	34	39	35964	0	8357	3754	78892	292	210	3984	8537	1507	184826	13198	89482	346	9734	36354	9474	1662	964	104	0	9336	501	2858	183430	61450	606	119330	224984	18103	185302	73686	202555	4168	6814	2271	13263	10281	4092	9686	12700	1633096	15508	389721	405229	0
	研究与试验发展业	35	0	12614	0	0	0	32758	283	100	0	1757	864	30764	2408	20287	117	11602	4810	4428	4186	3615	45	0	3175	318	20	19962	1194	0	1095	3401	15	2796	0	505	0	0	0	1258	0	0	0	0	164377	0	0	0	143431
	综合技术服务业	36	0	25203	0	3639	29	2739	16	0	70	339	882	19582	6251	28285	44	3072	12784	1103	754	5197	3893	0	51525	260	13	131082	1349	0	62060	8792	121	29	0	17	5125	6772	0	54	12320	0	863	8763	403027	0	0	0	520273
	水利、环境和公共设施管理业	37	6386	655	0	3891	852	7792	50	2	88	3236	217	9322	1879	6338	11	247	212	83	185	237	23	0	17797	110	6344	503	2001	0	874	1350	530	2902	287	16908	135	675	820	1616	1238	1787	144	154	97881	0	0	0	288643
	居民服务和其他服务业	38	7933	5356	0	6197	1377	10106	165	25	1190	1236	7674	33357	3183	24916	139	7112	1982	751	227	309	28	0	14729	754	596	26441	59378	341	6672	62369	21173	12294	1803	17036	1484	24002	4387	5995	15832	12622	12194	172392	585757	98279	323811	422090	3385
	教育	39	0	14869	0	1521	324	6701	79	15	139	2335	398	3012	1351	4222	82	1367	621	422	258	414	19	0	3785	111	235	0	14164	760	5883	23447	3620	26751	1411	8888	2519	17100	2053	1316	9311	8825	2197	130718	301243	395771	410674	806445	1910183
	卫生、社会保障和社会福利业	40	0	35634	0	10114	545	2743	137	43	41	1117	187	9391	5521	11871	559	3686	883	1478	116	546	23	0	18942	17	354	0	48	0	0	1304	133	11554	4	0	1517	0	290	0	9218	1930	794	3816	134556	355449	287751	643200	1378391
	文化、体育和娱乐业	41	256	3621	0	1866	293	3632	95	5	183	1010	451	2200	524	2398	93	648	295	410	266	234	70	0	686	35	560	6493	5324	833	2926	5227	6519	32452	5463	26562	1082	12097	1747	495	7957	2715	5154	50441	193318	26835	292432	319267	168171
	公共管理和社会组织	42	165	0	0	0	0	0	0	0	0	0	0	0	0	0	0	0	0	0	0	0	0	0	0	0	0	0	31	0	0	0	0	38015	92	7169	281	258	0	501	277	1386	48	154	48377	0	0	0	4184723
	中间投入合计	TII	4943500	748747	0	1090618	211818	4655664	91086	20841	156732	788323	858963	4052797	1121157	12464969	166722	989919	854484	591545	100498	97524	52488	0	3827744	81817	52144	10627800	2354500	63200	1172200	1449500	1315900	1258200	338800	1459900	178700	554800	159400	563300	598300	993300	300300	1812200	63220400	7898600	12585000	20483600	8597200
	劳动者报酬	VA001	7911500	212493	0	162161	31147	541783	12602	2390	20169	139279	85258	495186	128089	1001978	13465	140494	77898	52257	11074	22039	5633	0	358126	14779	18300	1829100	662400	61700	185000	715900	307000	494300	139400	214600	88900	247900	126000	157700	1639500	597500	146100	2110700	21181800
增	生产税净额	VA002	203400	39648	0	53752	9610	4572018	8017	1621	13741	25589	63852	232619	58936	1001936	22980	92555	68658	41205	8677	9741	2429	0	688674	9118	32424	503300	229400	4600	102600	780900	97100	236000	218700	190300	2900	24000	9700	25000	5900	5400	25400	4400	9726800
加	固定资产折旧	VA003	258600	76945	0	49644	12161	338583	3303	565	10338	54044	19259	195106	72307	627519	13123	57684	64764	8315	6292	7305	981	0	659057	9091	18014	338600	347300	16200	444000	229600	164000	64300	1416300	118100	14900	37500	54500	28800	161700	85700	62500	305800	6452800
值	营业盈余	VA004	0	105485	0	158377	33909	1435760	7309	1318	11406	61481	77382	405985	72557	1504477	12167	83119	77805	63394	13076	9395	2679	167872	77904	-8329	2344	722000	670800	-31800	437900	1816800	406600	898100	146800	124700	19300	59100	66400	237700	63800	149500	55000	0	10219572
	增加值合计	TVA	8373500	434571	0	423934	86827	6888144	31231	5894	55654	280393	245751	1328896	331889	4135910	61735	373852	289125	165171	39119	48480	11722	167872	1783761	24659	71082	3393000	1909900	50700	1169500	3543200	974700	1692700	1921200	647700	126000	368500	256600	449200	1870900	838100	289000	2420900	47580972
总投入		TI	13317000	1183318	0	1514552	298645	11543808	122317	26735	212386	1068716	1104714	5381693	1453046	16600879	228457	1363771	1143609	756716	139617	146004	64210	167872	5611505	106476	123226	14020800	4264400	113900	2341700	4992700	2290600	2950900	2260000	2107600	304700	923300	416000	1012500	2469200	1831400	589300	4233100	110801372
[truncated: 9 more columns]
