# Supplementary material for: Editorial Note: Measurement and driving factors of carbon productivity in China’s provinces: From the perspective of embodied carbon emissions
Source: PLoS One. 2025 Dec 15;20(12):e0338756. doi: 10.1371/journal.pone.0338756 (PMC12704855; doi:10.1371/journal.pone.0338756)
Supplement: S1 File — (ZIP) [file pone.0338756.s001.zip › Input-Output Tables of China's Provinces/Input-Output Tables of Various Provinces in 2007/26ΘÖòΦÑ┐.xls]

## Sheet: 陕西
陕西2007年投入产出表
(按当年生产者价格计算)
单位：万元
产出		代码	中间使用																																											最终使用
			农林牧渔业	煤炭开采 和洗选业	石油和 天然气 开采业	金属矿 采选业	非金属矿及 其他矿采选业	食品制造及 烟草加工业	纺织业	纺织服装鞋帽 皮革羽绒 及其制品业	木材加工及 家具制造业	造纸印刷及 文教体育 用品制造业	石油加工、 炼焦及核 燃料加工业	化学工业	非金属矿物 制品业	金属冶炼及 压延加工业	金属制品业	通用、专用 设备制造业	交通运输 设备制造业	电气机械及 器材制造业	通信设备、计算机 及其他电子 设备制造业	仪器仪表及 文化办公用 机械制造业	工艺品及 其他制造业	废品废料	电力、热力的 生产和供应业	燃气生产 和供应业	水的生产 和供应业	建筑业	交通运输 及仓储业	邮政业	信息传输、 计算机服务 和软件业	批发和零售业	住宿和餐饮业	金融业	房地产业	租赁和商务 服务业	研究与试验 发展业	综合技术 服务业	水利、环境和 公共设施管理业	居民服务和 其他服务业	教育	卫生、社会保障 和社会福利业	文化、体育 和娱乐业	公共管理 和社会组织	中间使用合计	最终消费支出
投入																																														居民消费支出			政府消费支出
																																														农村居民	城镇居民	小计
代码		-	01	02	03	04	05	06	07	08	09	10	11	12	13	14	15	16	17	18	19	20	21	22	23	24	25	26	27	28	29	30	31	32	33	34	35	36	37	38	39	40	41	42	TIU	FU101	FU102	THC	FU103
	农林牧渔业	01	1.4302e+06	4251.93	356.446	106.267	0	1.34149e+06	298532	2252.04	1733.94	61717.1	0	119947	29.0588	0	417.023	298.685	1578.49	0	80.9304	0	36.4918	0	10.2234	0	0	157677	57.7179	0	0	2217.83	186806	0	0	0	0	0	0	21999.6	0	0	0	0	3.63179e+06	563331	921414	1.48474e+06	88627.6
	煤炭开采和洗选业	02	28590	49824.5	14275.8	12027.8	2671.38	40225.9	9241.9	123.416	741.748	58382.1	1.38409e+06	170276	121423	684384	4601.84	12257.4	15117.9	2290.75	1421.96	572.199	25249.5	0	1.03085e+06	4.47064	2439.71	125420	3717.03	731.958	0	0	2865.13	0	0	0	0	0	0	0	0	0	0	0	3.80381e+06	137837	152830	290667	0
	石油和天然气开采业	03	14551.9	1083.77	7695.07	2525.51	47.3028	2082.94	0	0	0	239.184	2.18763e+06	65606.3	545.805	6364.08	778.105	1788.68	7831.34	841.206	12936.6	0	52.0172	0	1425.18	99470.1	7069.62	0	0	0	0	0	21639.3	0	0	0	0	0	0	0	0	0	0	0	2.44221e+06	0	0	0	0
	金属矿采选业	04	0	0	0	213970	2018.14	352.177	0	0	0	0	0	1109.64	8384.92	1.52503e+06	2643.07	4612.13	0	11058.8	29377.7	0	1502.87	0	0	0	0	0	0	0	0	0	0	0	0	0	0	0	0	0	0	0	0	0	1.80006e+06	0	0	0	0
	非金属矿及其他矿采选业	05	11578.3	957.821	13665	104.148	2372.55	2033.09	48.2895	0.435807	0.949437	228.552	2061.81	69912.1	90520.1	1047.66	21.715	611.451	454.792	1865.78	1088.38	9.56049	0	0	151.198	3.93263	53.9668	1.89735e+06	3382.27	0	0	0	0	0	0	0	52.9847	42.7716	42.0283	0	941.271	1353.16	65.4107	345.163	2.10236e+06	0	0	0	0
	食品制造及烟草加工业	06	633410	0	0	0	0	800127	385.4	0	0	1443.99	0	46554.9	0	237.176	0	215.555	936.597	20.5552	30.9623	100.442	0	0	0	0	0	0	9931.02	192.174	0	11400.8	517724	0	0	0	0	0	0	0	0	0	1582.85	0	2.02429e+06	1.66771e+06	2.76565e+06	4.43336e+06	0
	纺织业	07	18685.6	131.359	13312.1	453.799	15.3997	1783.02	113546	83388	3072.27	920.051	441.595	32595.6	12911.8	800.197	936.733	3992.47	2679.78	1282.95	5309.14	404.683	404.175	0	164.22	4.7671	13.662	14064.1	7257.86	48.0436	0	5689.33	12971.6	2107.67	712.371	120.886	0	517.205	0	12383	0	0	113.469	0	353235	128301	469526	597827	0
	纺织服装鞋帽皮革羽绒及其制品业	08	655.251	19056.8	6639.93	3509.16	14.0794	2956.22	2105.27	3622.52	62.5984	2388.78	50850.1	10553	1516.36	3070.06	664.156	6946.34	12228	3433.73	3068.89	3514.27	81.2849	0	3801.55	476.412	233.208	72569.9	30190	1735.22	12748.6	30869.8	5657.67	21473.2	737.379	452.608	20.3787	2514.18	4.8494	15593.8	7373.29	6.70008	1232.57	10968.5	355597	247839	948988	1.19683e+06	0
	木材加工及家具制造业	09	28893.6	36686.7	873.017	4120.28	40.0391	3636.16	212.176	10.9866	66909	4308.68	7967.9	3777.42	6549.58	3174.75	669.799	14017.4	23401.8	32160.2	5218.36	8922.77	25438.1	0	1348.51	49.9374	90.957	176251	2795.51	1223.7	186.384	12498.5	5381.94	25647	889.237	1930.5	925.195	13044	750.747	14998.2	17060.5	24450	2652.67	6212.93	585376	70553.9	159425	229978	0
	造纸印刷及文教体育用品制造业	10	12094.9	7027.53	12116.6	3739.99	311.176	271158	3368.55	2674.17	541.694	474905	1961.5	82116.7	13158.1	5172.99	2275.24	12324	12898.3	21562.5	15265.6	3059.19	2186.18	0	4361.44	344.182	582.394	0	4546.27	6915.45	26351.7	18111.5	32431.2	102615	3439.03	58710.5	1108.6	37602.4	4333.93	18922	36258.6	6048.6	34536	105236	1.46237e+06	93038.8	225742	318781	0
	石油加工、炼焦及核燃料加工业	11	188517	51050.4	129727	40440.4	1757.37	9791.83	1265.4	441.071	6771.47	5960.61	2.24446e+06	154785	30784.8	230926	2125.7	83691.7	49891.3	34751.2	7310.03	2476.05	5092.51	0	19732.5	73715.2	642.034	210546	1.20317e+06	13774.4	11848.7	79385.5	13230.3	43131.4	9941.4	40017.7	2624.78	18417.9	5785.21	15300.5	21276.7	9572.65	3285.83	81381.7	5.15879e+06	4033.49	18715.6	22749	0
	化学工业	12	827228	94471.8	86528	238163	1756.32	214056	77730.1	7788.21	4817.22	72015.3	38194.1	1.15511e+06	106766	291906	8594.1	119343	302401	143986	140411	17459.6	4687.09	0	11543.1	406.773	4200.52	423436	68801.9	336.305	835.347	3487.25	52948.3	20215.9	6512.69	865.144	1748.5	3720	725.173	106409	14530.9	269924	8687.88	5714.36	4.95846e+06	233522	884967	1.11849e+06	0
	非金属矿物制品业	13	55076.6	62459.3	28313.1	6012.8	175.124	51602.9	1217.07	80.7295	167.295	1710.62	21272.9	76882.2	199082	69916.2	1377.22	11957.8	16864	64266.4	104073	14620.3	1686.71	0	50841.6	326.102	1268.42	2.95569e+06	7656.39	124.348	0	0	6067.07	0	0	0	721.407	612.085	582.895	0	13275.8	19018.5	915.657	4832.28	3.85074e+06	66636.5	81632.1	148269	0
	金属冶炼及压延加工业	14	7809.73	56386.3	457539	34482.1	98.5596	2432.26	212.065	296.002	8656.59	6781.48	46316.9	50300.9	15983.5	1.10464e+06	174833	838856	736334	621286	161509	32543.9	7554.01	0	3481.41	60.8322	71.6945	3.03064e+06	17335.5	0	0	774.398	145.02	0	0	0	52.9847	42.7716	42.0283	0	941.271	1353.16	65.4107	345.163	7.4202e+06	0	0	0	0
	金属制品业	15	10093.1	45697.7	46490.3	41372.8	14163.9	28813.4	3180.12	442.295	4981.45	5302.23	40216	49482.9	9511.84	202671	181406	364474	243375	195462	126998	68857.6	2607.12	0	11502.1	760.791	26470.8	696011	34628.4	717.828	2884.46	41.4548	6531.08	5767.98	14260.9	29.7585	309.757	4018.74	251.779	67885.3	5686.85	8150	1561.86	2070.98	2.57514e+06	42997.7	179764	222762	0
	通用、专用设备制造业	16	49656.3	118053	125858	42422.3	613.618	18223.6	11331.7	467.371	768.088	16327.7	258851	74574.6	19439.5	79949.2	103518	710379	815641	125883	11821.6	12067.7	1484.83	0	74342.2	2018.44	4304.22	234837	32854.6	1048.48	1367.41	0	5708.31	4744.18	620.957	3600.56	1565.09	4332.97	136.692	246.61	162467	377016	300.233	690.325	3.50953e+06	8852.01	26555.4	35407.4	0
	交通运输设备制造业	17	91445.3	17930.5	11404	7501.49	217.791	7035.27	1575.28	157.372	284.701	4323.85	4754.22	3322.4	5004.33	17522.7	37778.3	29307.5	1.9455e+06	4617.13	6034.61	44994.6	298.849	0	21706.8	819.142	935.465	56674.7	217358	6570.67	3999.51	54894.3	8279.39	28650	933.594	2676.71	101.894	1034.7	83.9262	1773.31	1902.15	2718.49	427.324	690.325	2.65325e+06	80735	157467	238202	0
	电气机械及器材制造业	18	10159.1	109224	27616.4	26164.9	481.664	8180.72	3899.66	646.86	334.571	10552.2	52279.9	15094.4	6684.79	45753.7	39028.3	297550	165129	371221	41759.8	8302.67	476.327	0	52762	750.616	6293.7	277853	25897.1	1435.66	72814	10675	649.96	1630.71	1072.8	2124.36	619.514	14600.9	498.969	3133.25	11354.1	16287.8	928.534	4141.95	1.74606e+06	79661	382452	462113	0
	通信设备、计算机及其他电子设备制造业	19	7136.01	6514.61	11119.1	1099.06	66.9406	2772.54	2141.77	85.2312	83.7211	1182.66	13304.8	6048.9	1721.76	1526.34	229.659	61322.9	238928	50777.6	392502	87956.8	35.7686	0	3404.88	251.199	186.096	8368.17	17824.7	1254.79	246616	4835	2112.49	10675.3	2558.15	86202.4	493.166	23642.2	921.496	28041.8	8255.74	3879.22	1170.61	37431	1.37468e+06	171550	485895	657445	0
中	仪器仪表及文化办公用机械制造业	20	1639.82	16268.5	3311.95	3809.13	152.074	23079.1	940.354	110.066	145.077	1851.17	56130.4	14546.7	3412.59	6091.53	443.591	65421.8	148129	20426.7	137510	60180.7	1188.27	0	4793.43	617.541	1800.74	9677.01	4311.47	262.827	93456.3	307.082	2613.9	22831.3	795.924	2072.38	259132	106762	101.374	4128.94	4294.55	2738.3	1302.03	1534.06	1.08832e+06	2432.21	61968.6	64400.8	0
间	工艺品及其他制造业	21	0	10521.2	2003.81	2229.35	235.926	2250.01	497.975	128.912	221.9	1200.14	3551.69	7105.78	1419.27	2379.97	520.83	99075	5595.66	8336.51	1891.74	11441.1	4086	0	1990.65	317.989	156.341	54131.7	721.548	0	3649.18	310.509	11363.7	8844.51	2387.89	8975.87	16.303	1846.72	255.32	1875.97	254.928	18.9758	623.501	690.325	263125	5120.87	40290.4	45411.3	0
投	废品废料	22	0	0	0	36.589	0	289.481	102.376	0	0	76110.1	0	441.939	31024	58317.6	145.31	22188.8	0	385.919	0	623.609	142.314	0	0	0	0	0	0	0	0	0	0	0	0	0	0	0	0	0	0	0	0	0	189808	0	0	0	0
入	电力、热力的生产和供应业	23	95616.5	104251	278041	143361	3457.67	74079.7	64231.3	4951.01	4517.66	73737.2	145819	383233	146804	463999	12776.2	400573	94268.4	30674.1	40503.1	10013	1969.5	0	815711	3385.55	32854	103920	135977	6005.45	328325	64832.7	130888	94832.6	14300.3	48840.7	4295.84	31975	3751.65	38796.4	95833.2	19696.9	10854.2	79962.7	4.64191e+06	116352	377414	493767	0
	燃气生产和供应业	24	7746.8	0	13.5124	732.712	13.5154	164.117	254.026	165.283	0	34.0026	4045.8	1065.18	743.28	21585.7	458.046	1987.53	335.385	2341.38	377.512	2.4196	18.0926	0	0	1998.56	0	0	357.851	418.262	0	0	12048.6	0	0	0	0	0	0	0	0	0	0	0	56907.6	792.56	209766	210559	0
	水的生产和供应业	25	57919.3	12223.5	2394.51	4749.7	144.619	18633.1	2299.34	648.536	74.6307	1765.57	2944.28	8668.27	1332.53	6418.19	546.623	3713.62	4547.56	1555.18	1713.03	854.979	329.65	0	8304.37	248.488	9606.7	80999.4	5433.93	1492.18	6812.83	7698.92	30078.6	18559.9	5008.69	14781.4	1161.59	10754.8	479.145	10282.5	33650.5	12843	1551.09	24161.4	417386	3797.61	107309	111106	0
	建筑业	26	7412.31	15528.6	1375.92	854.633	62.4276	1030.29	326.852	17.6339	13.2293	887.643	12612.5	2019.93	574.136	417.885	293.26	1644.93	2723.31	1091.91	527.708	526.94	14.2881	0	2096.1	107.454	146.052	0	6485.42	8684.59	1516.65	26194.3	9629.33	36432.2	953.43	30706.2	619.514	14126.6	498.969	2537.6	11373.7	16300	785.317	4141.95	223292	77500.7	26657	104158	0
	交通运输及仓储业	27	33795.9	145535	43123.1	73947.5	7672.88	94817.9	6002.8	3915.86	2472.74	17558.7	35895.3	138146	41431.2	73559.9	10427	133567	45665.4	41929.7	25423.1	6678.24	8140.8	0	65372.7	780.769	1330.61	662303	299088	16080.5	10755.8	457972	9096.27	97298.5	11258	129460	4968.34	34290.9	2137.99	12684.6	55848.8	2381.2	9317.87	74286.7	2.94642e+06	118985	292194	411178	387378
	邮政业	28	1400.49	547.599	638.888	218.68	14.9304	398.5	37.564	17.8366	12.3873	70.3261	51.5022	899.327	327.997	347.136	120.954	770.492	649.291	648.136	261.971	118.964	8.47864	0	212.232	13.8401	35.6386	0	0	11490.9	1833.75	479.709	1366.07	6601.47	256.73	2777.09	118.197	2296.91	89.6923	1177.99	4157.28	225.6	114.871	18447	59256.4	990.7	3502.74	4493.44	0
	信息传输、计算机服务和软件业	29	18423.9	4400.31	5964.79	2432.76	142.804	6105.38	517.681	280.134	304.409	1187.27	3917.76	8369.31	2086.86	3709.42	1269.28	6811.74	5662.51	3284.25	2412.59	1196.04	85.8299	0	2752.85	428.592	392.234	890.777	19424.4	2600.01	111037	4509.19	9795.1	154133	4427.87	21008.6	1210.5	14573.9	3286.95	7439.34	26336	9205.87	2444.28	68150.4	542613	101448	784612	886060	0
	批发和零售业	30	8521.43	616.696	0	0	0	21165.9	248.539	0	0	7.22742	0	39502.5	68.8868	93.4923	60.2913	6803.33	8392.29	331.736	2589.43	0	0	0	0	0	3.67562	0	0	8616.76	68527.4	0	0	0	0	0	0	0	0	0	0	0	0	0	165550	214351	450586	664937	0
	住宿和餐饮业	31	8642.22	27142.7	31768.6	13264.5	2065.56	19809.5	1732.52	955.162	1261.86	5408.86	18394.3	42401.9	6381.45	16061.8	4087.49	28532.5	21331.9	19456.4	13039.6	6144.9	1847.43	0	7856.01	1574.68	1084.15	25164.6	62441.1	1591.09	76966.4	114840	48425.7	232949	15434.5	204514	7629.8	64433.8	4309.35	46674.2	65594.9	5024.08	14003	344396	1.63464e+06	266366	780395	1.04676e+06	0
	金融业	32	9889.3	117861	56588.4	8764.54	3055.6	53906.2	11366.6	559.201	3094.87	14546.6	34075.2	59200	33378.6	45349.1	5760.62	29497.2	47090.7	36054.6	26625.7	3766.08	179.446	0	107075	7823.04	222.616	201587	304527	4996.92	93400.4	300058	62756	39324.2	96614	28567.5	1704.03	17866.1	548.939	36079.5	46768.9	22562.7	15171.2	29965.5	2.01823e+06	73704.6	767366	841071	0
	房地产业	33	0	943.791	2368.55	4394.03	1072.18	2349.12	762.398	939.473	2722.79	3850.58	266.389	2094.37	803.138	3829.53	322.882	4006.21	1359.44	1553.3	5315.27	3078.23	0	0	832.111	586.521	104.934	465.585	5572.73	681.089	87985.7	106085	57555.9	103956	6644.74	69830	749.938	7189.41	226.074	53200.1	16982.1	2621.61	4732.13	0	568034	499526	680320	1.17985e+06	0
	租赁和商务服务业	34	10305.5	32544.9	7016.76	15072.4	878.58	65969.2	1224.18	2598.83	971.128	4095.63	8994.6	93518.9	11180.5	11451.7	4367.15	31499.4	48129.8	48566.3	13795.3	2950.3	345.919	0	4346.44	792.928	3390.77	695260	77820	3538.27	73504.1	193526	43087.3	114908	129521	20440.9	505.393	6872.42	680.341	15578.6	19001.9	1812.86	5004.28	1994.27	1.82706e+06	528.373	4144.38	4672.76	42318.6
	研究与试验发展业	35	5649.43	47.5027	0	352.311	0	2594.54	16.9228	20.6088	0	747.046	33253.6	10451.9	184.181	5980.2	271.307	19447.6	21180.7	14706	3126.1	10255.5	-87.9341	0	9.04774	0	0	23556.8	11303.8	48.0436	1392.74	264.533	58.0079	391.645	0	178.546	0	4424.6	0	0	0	0	0	0	169825	0	0	0	23585
	综合技术服务业	36	18193	2171.09	3388.8	696.688	28.9579	2715.55	71.0656	159.341	0	414.083	34795.3	11653	1075.84	6105.51	620.905	8473.85	8625.01	8929.73	4476.78	6322.85	-81.0756	0	702.652	100.052	152.188	56638.9	304.904	5.65219	414.134	5988.17	688.844	0	0	0	0	257.315	0	0	0	0	0	0	184089	0	0	0	197660
	水利、环境和公共设施管理业	37	52415.7	5357.84	210.292	441.071	0	660.592	140.347	2.59076	13.8694	836.245	2525.77	3041.12	386.002	1664.96	63.1184	865.643	2623.04	440.303	1207.39	445.427	0	0	5555.54	3.9857	9322.2	315.167	5376.65	0	417.222	1566.12	841.373	4971.98	226.446	31755.5	864.059	727.395	726.654	2532.33	5275.04	0	538.515	0	144358	47138	2016	49154	47553.7
	居民服务和其他服务业	38	6459.5	161491	8704.37	2696.98	819.848	15021.5	1450.71	100.948	31.0455	4675.33	2253.57	9563.9	5728.85	12748.9	6430.71	7221.74	27665.1	1785.3	3770.87	1371.84	13.7168	0	41355.9	1340.05	743.874	515.508	54962.9	344.783	52950	46042.4	36761.6	34556.3	3288.68	6596.84	688.801	6867.79	2758.55	11611	11373.7	11107.9	1832.66	60058.3	665763	265664	409619	675283	2222.15
	教育	39	4301.52	7349.95	1923.29	2806.71	105.677	1006.7	103.995	54.4576	439.243	759.997	11528.9	2829.91	954.26	2148.74	302.635	3312.63	5286.01	2438.23	1272.9	1314.89	15.7173	0	1258.89	112.874	336.056	0	12380.1	836.524	6596.45	6094.67	1154	21962.6	1458.28	3912.85	1508.03	5307.17	461.296	4642.3	14295.6	2259.86	407.101	43183.7	178425	272421	648961	921382	274074
	卫生、社会保障和社会福利业	40	8283.01	141254	1.65847e+06	98961.2	719.424	10408.7	1507.06	666.064	273.035	5488.21	1596.05	10222.5	5504.12	19490.6	1461.48	38132.7	20056.1	8387.9	11380.5	4804.66	838.737	0	39519.7	1972.31	446.743	0	0	0	0	20.7274	542.867	1443.8	0	0	2425.07	3162.03	1622.1	0	45279.1	1370.73	741.015	38198	2.18465e+06	111751	356039	467790	271070
	文化、体育和娱乐业	41	1160.78	4362.83	4169.66	3541.2	327.34	3409.24	326.54	127.181	366.166	1441.8	5048.98	4194.7	978.924	2772.54	717.99	3240.27	5421.33	2467.75	1581.68	1465.68	98.5014	0	1884.81	403.124	299.85	10403.3	9076.2	839.35	8306.73	16028.4	6699.35	33412.3	3950.36	33701.3	517.62	12263.4	1905.89	2916.26	5216.21	1439.37	2496.36	48169.4	247151	24008	96012.2	120020	79465.9
	公共管理和社会组织	42	21464.9	0	0	0	0	0	0	0	0	0	0	0	0	0	0	0	0	0	0	0	0	0	0	0	0	0	230.825	457.827	0	0	0	41631.5	295.066	4144.87	40.7575	359.259	0	256.248	39.2196	12.2757	54.3208	0	68987.1	0	0	0	2.77661e+06
	中间投入合计	TII	3.80502e+06	1.49123e+06	3.10501e+06	1.06158e+06	47791.3	3.22861e+06	624154	118896	116863	945364	6.77236e+06	3.04122e+06	945799	5.03862e+06	613365	3.49073e+06	5.11593e+06	1.94256e+06	1.36502e+06	439419	98027.6	0	2.40305e+06	202071	117286	1.22632e+07	2.7032e+06	105100	1.4075e+06	1.5877e+06	1.3566e+06	1.3357e+06	338500	858996	298500	470500	38000	559100	762900	851400	129500	1097400	7.22938e+07	5.79948e+06	1.39602e+07	1.97597e+07	4.19057e+06
	劳动者报酬	VA001	4.74486e+06	729691	1.74499e+06	358240	11111.3	276086	120672	37146	26334.9	123720	627615	464353	129435	344488	75515	539931	510705	189494	197823	127660	17084.1	0	436036	32339.5	47931.1	1.66936e+06	1.0083e+06	85199.8	300622	881542	783857	406751	6.70757e+06	200187	397660	332935	181440	273879	1.71032e+06	671452	126095	1.72681e+06	2.93772e+07
增	生产税净额	VA002	100329	525505	1.87762e+06	156380	8487.76	353261	57299.9	12702.3	11488.2	90271.6	279123	320710	129442	468332	55503.5	303313	705170	167723	117671	39284.4	19382.7	0	271435	16667.6	17654.5	225888	455342	7627.52	111239	1.74572e+06	232319	127968	4.14339e+06	18664.4	746.501	20517.1	936.335	28510.2	11160	5078.67	30886.7	11563.6	1.32823e+07
加	固定资产折旧	VA003	480075	293722	738079	156371	6737.17	465769	21726	4406.75	4870.35	59367.8	777316	170877	83745.6	117794	35770	106115	322786	39405	62855.4	22884.9	2794.03	0	521725	26480.5	20787.6	820623	957891	20838.9	558241	182434	106698	62529.3	2.1058e+06	10250.6	62584.6	22853.6	39733.5	40176.8	8196.06	26829.1	59423.9	9787.36	9.63735e+06
值	营业盈余	VA004	898221	1.21715e+06	2.3542e+06	324080	12327.5	485473	43209.9	17424.8	26532.7	107607	68693.1	1.41758e+06	258463	821703	91016.3	510359	161484	323574	178408	89160	33507.3	40767.4	670346	47253.3	8614.7	1.18003e+06	598167	-16566.2	442199	1.1187e+06	-56473.5	1.15775e+06	-1.15673e+07	149498	3609.4	62094.3	2190.49	186334	7322.89	640.685	-24605.3	39.0218	3.45083e+06
	增加值合计	TVA	6.22348e+06	2.76607e+06	6.7149e+06	995071	38663.8	1.58059e+06	242907	71679.9	69226.2	380966	1.75275e+06	2.37352e+06	601085	1.75232e+06	257805	1.45972e+06	1.70015e+06	720197	556756	278989	72768.1	40767.4	1.89954e+06	122741	94987.9	3.89589e+06	3.0197e+06	97100	1412300	3928400	1066400	1755000	1.3895e+06	378600	464600	438400	224300	528900	1.737e+06	704000	191800	1.7482e+06	5.57477e+07
总投入		TI	10028500	4.25729e+06	9.81991e+06	2.05665e+06	86455.1	4.8092e+06	867062	190576	186090	1.32633e+06	8.52511e+06	5.41474e+06	1.54688e+06	6.79093e+06	871170	4.95045e+06	6.81608e+06	2.66276e+06	1.92178e+06	718408	170796	40767.4	4.3026e+06	324812	212274	16159100	5.7229e+06	202200	2819800	5.5161e+06	2423000	3090700	1.728e+06	1237596	763100	908900	262300	1088000	2.4999e+06	1555400	321300	2845600	1.28042e+08
[truncated: 9 more columns]
