# Supplementary material for: Editorial Note: Measurement and driving factors of carbon productivity in China’s provinces: From the perspective of embodied carbon emissions
Source: PLoS One. 2025 Dec 15;20(12):e0338756. doi: 10.1371/journal.pone.0338756 (PMC12704855; doi:10.1371/journal.pone.0338756)
Supplement: S1 File — (ZIP) [file pone.0338756.s001.zip › Input-Output Tables of China's Provinces/Input-Output Tables of Various Provinces in 2007/27τöÿΦéâ.xls]

## Sheet: 甘肃
甘肃2007年投入产出表
(按当年生产者价格计算)
单位：万元
产出		代码	中间使用																																											最终使用
			农林牧渔业	煤炭开采 和洗选业	石油和 天然气 开采业	金属矿 采选业	非金属矿及 其他矿采选业	食品制造及 烟草加工业	纺织业	纺织服装鞋帽 皮革羽绒 及其制品业	木材加工及 家具制造业	造纸印刷及 文教体育 用品制造业	石油加工、 炼焦及核 燃料加工业	化学工业	非金属矿物 制品业	金属冶炼及 压延加工业	金属制品业	通用、专用 设备制造业	交通运输 设备制造业	电气机械及 器材制造业	通信设备、计算机 及其他电子 设备制造业	仪器仪表及 文化办公用 机械制造业	工艺品及 其他制造业	废品废料	电力、热力的 生产和供应业	燃气生产 和供应业	水的生产 和供应业	建筑业	交通运输 及仓储业	邮政业	信息传输、 计算机服务 和软件业	批发和零售业	住宿和餐饮业	金融业	房地产业	租赁和商务 服务业	研究与试验 发展业	综合技术 服务业	水利、环境和 公共设施管理业	居民服务和 其他服务业	教育	卫生、社会保障 和社会福利业	文化、体育 和娱乐业	公共管理 和社会组织	中间使用合计	最终消费支出
投入																																														居民消费支出			政府消费支出
																																														农村居民	城镇居民	小计
代码		-	01	02	03	04	05	06	07	08	09	10	11	12	13	14	15	16	17	18	19	20	21	22	23	24	25	26	27	28	29	30	31	32	33	34	35	36	37	38	39	40	41	42	TIU	FU101	FU102	THC	FU103
	农林牧渔业	01	667131	14774.5	0	5.33	0	874361	45330.2	52259	4396.49	6877.5	0	35567.8	0	1202.88	0	0	447.4	0	0	0	45.55	31.38	0	0	0	123221	204536	0	0	0	124807	0	672.22	0	0	0	15831.8	14037.7	0	0	0	0	2.18553e+06	777138	1577153	2354291	290906
	煤炭开采和洗选业	02	34770.3	404.72	1451.19	4401.22	15136.5	19309.2	1382.86	1415.32	1111.01	4234.82	16710.7	70075.3	178479	170485	1480.95	3631.7	942.86	2189.77	509.87	3.16	88634.1	320.25	790756	20602.6	87.93	57354.9	7754.86	839.2	0	0	66.53	0	0	0	0	0	0	0	0	0	0	0	1.49454e+06	58336.3	3994.09	62330.4	0
	石油和天然气开采业	03	0	0	5.92324	2064.46	456.47	625.47	237.08	0	0.78	311.98	4.87741e+06	66254.7	10218.8	19021.3	29.93	748.86	347.19	0	3.17	0	55.74	0	155488	415.629	0	0	0	0	0	0	14455.6	0	0	0	0	0	0	0	0	0	0	0	5.14815e+06	0	0	0	0
	金属矿采选业	04	0	893.2	0	73699.4	0	0	0	0	4.07	0	0	5756.82	361.32	2.06179e+06	0	283.48	0	0	0	0	0	0	0	0	0	0	0	0	0	0	0	0	0	0	0	0	0	0	0	0	0	0	2.14279e+06	0	0	0	0
	非金属矿及其他矿采选业	05	5.43	1389.05	912.35	599.62	11975	2671.15	7.37	0.83	8.25	45.56	320.65	7953.27	30001.2	16573.6	255.65	76.08	36.13	7.94954	195.43	18.06	1911.02	0.04	5137.45	0	3.11	252956	3877.43	0	0	0	0	0.93	21.85	0	497.01	11.884	68.34	0	604.98	427.97	134.02	458.64	339163	0	0	0	0
	食品制造及烟草加工业	06	441503	0	275.52	0	0	238726	0	0	140.05	219.16	389.28	27870.6	0	14.95	0	59.48	120.38	0	0	0	0	8.03	254.461	0	0	0	2312.64	96.76	0	0	393288	0	0	0	0	0	0	0	0	0	371.66	0	1.10565e+06	1.3524e+06	1.23743e+06	2.58984e+06	0
	纺织业	07	289.45	302.7	1141.47	737.16	1754.61	1498.79	58580.9	24955.8	642.53	38.34	984.27	3595.4	8634.56	3212.24	2.29	416.65	39.31	718.94	6.39	69.28	5434.74	54.34	914.516	13.68	15.06	1359.09	2814.2	0	182.25	538.22	9555.42	564.35	1067.09	10.28	0	23.2121	0	29.3	0	0	0	0	130197	12025	57641.2	69666.1	0
	纺织服装鞋帽皮革羽绒及其制品业	08	278.61	33298.8	4959.41	2383.36	154.21	1687.3	4082.15	4957.17	105.56	361.43	3296.74	4595.02	1788.83	7416.79	729.76	2300.69	853.68	8244.98	155.93	78.67	939.19	9.19	8104.09	472.15	253.09	48439.3	8183.74	716.57	3024.95	3507.62	1395.35	12065.5	1077.94	1830.5	46.12	67.5619	1262.1	73.7	2082.7	60.82	317.12	405.72	176064	172054	754154	926208	0
	木材加工及家具制造业	09	387.15	16026.8	1889.31	1752.83	21.12	3282.39	25.2	30.25	43029.9	1528.45	5770.1	6480.86	5570.53	8888.63	82.43	2186	189.99	5505.14	1128.02	833.93	10552	56.29	786.14	22.43	45.19	110803	2022.76	492.39	3157.98	1112.54	2937.9	3897.52	9004.64	82.04	2566.85	362.705	1238.48	215.46	10830	7704.74	2413.65	8149.64	283064	35641.2	86709.7	122351	0
	造纸印刷及文教体育用品制造业	10	7479.77	2253.74	6454.95	2582.15	266.04	69779.7	527.61	4208.42	251.29	100478	6287.82	18985	8198.58	3807.72	919.65	2419.45	439.36	6387.98	742.45	164.14	386.24	72.46	4421.62	160.55	142.42	40475.5	10526.2	2321.99	8007.09	6253.36	7564.49	37679	61130.7	8958.63	5072.44	9512.21	1894.66	2506.14	30119.8	4912.47	7171.84	55001.2	546925	14873.1	76804.5	91677.6	0
	石油加工、炼焦及核燃料加工业	11	151315	13011.4	26054.2	18420.3	13945.1	6692.01	245.64	143.29	839.35	2841.51	646247	36520.6	15885.6	1.03252e+06	775.48	8317.9	1576.79	3855.48	518.05	226.08	2029.95	94.56	14893.6	591.694	309.13	97511.7	515527	2350.42	447.49	7894.56	14486.1	24144	1380.82	6206.99	2290.32	3469.75	8167.8	11656.4	25032.1	8870.48	6937.23	57153.3	2.7914e+06	24923.6	11619.2	36542.9	0
	化学工业	12	951805	13116.7	45811.5	70427.9	5979.9	94823.4	4018.15	6079.94	1015.85	12981.3	163947	793402	240539	154125	2586.47	10914.2	1137.37	28868.3	9550.99	624.77	1863.76	218.59	14819.7	872.78	2407.08	348531	36020.6	114.96	3452.12	1720.01	8508.27	29572.3	8427.27	72.68	7495.96	6116.18	7141.27	68124.1	9520.92	238101	13694.9	7232.38	3.42578e+06	130342	311701	442043	0
	非金属矿物制品业	13	48.83	8450.71	8752.1	3181.83	88.95	41119.5	156.43	131.64	73.22	740.53	22693.1	34317.9	108946	97274.7	1152.67	1925.05	600.63	2071.38	1194.71	162.87	730.32	401.43	21138.2	77.11	209.32	1.5608e+06	3629.67	68.02	26.04	6.02	978.26	13.19	301.06	0	6957.93	420.637	963.04	0	8420.07	5992.85	1877.59	6332.72	1.95242e+06	62785	18368.1	81153.1	0
	金属冶炼及压延加工业	14	50.66	24560.5	99300.3	6065.63	732.48	14061.4	32.14	36.79	11.94	1452.51	6453.17	105336	21196.1	274732	105071	246375	40733.4	112563	15072.9	3860.7	6545.49	54.53	5064.89	36.24	134.36	1.57182e+06	13899.3	0	0	3.01	286.54	0.93	21.85	0	497.01	179.599	68.34	0	604.98	427.97	134.02	458.64	2.67794e+06	0	0	0	0
	金属制品业	15	258.7	13058.7	19072	12606.8	49072.2	12477.2	268.01	1292.92	2855.07	1310.82	44929.6	59424.6	29813.6	42703.9	34727.4	70576.5	8122.69	46923.3	6801.28	2190.34	787.28	683.94	11134.3	25.7309	2387.74	313753	2256.43	90.05	573.01	374.86	3784.24	2157.06	2320.85	36322	1199.61	506.965	2608.56	30105.6	3610.02	2568.33	804.42	2716.55	879256	9171.86	35645.9	44817.8	0
	通用、专用设备制造业	16	102715	26617.3	66838.1	49184.9	823.97	3765.29	895.09	492.76	361.13	2434.76	20483.1	18041.6	10052.1	92755.2	48453.3	130250	8731.8	5682.78	448.522	1179.65	1167.54	5.26	42725.9	217.16	1097.66	297590	7966.01	993.43	1941.38	4203.75	1841.07	2988	1382.48	338.42	1225.53	83.3286	148.82	361.49	27095	153169	1925.52	899.63	1.13957e+06	719.23	7553.77	8273	0
	交通运输设备制造业	17	419.71	3206.56	4070.84	2531.26	332.48	2146.16	202.16	97.39	126.82	800.84	8982	2470.14	2898.76	17237.5	3476.89	8930.95	1371.98	784.79	104.57	42.26	463.3	3.63	5486.62	107.86	103.64	33772.7	194122	2688.5	1413.59	20872	5144.59	7206.38	314.27	1682.18	1455.12	972.721	144.12	9790.82	1200.04	856.19	1195.7	3307.49	352538	73233.9	109511	182745	0
	电气机械及器材制造业	18	43.42	24767.6	11972.7	8804.62	319.11	1961.32	322.1	415.55	181.64	1408.55	13469.2	8387.9	3793.69	35436	16063.2	35214.4	4503.11	45478.5	1830.08	707.24	782.96	219.85	72961.8	142.98	685.04	761873	5953.88	407.14	22451.2	803.93	996.74	555.8	1712.9	315.894	6240.63	9706.99	958.4	215.23	7229.96	5136.44	2536.32	5450.74	1.12242e+06	86119.7	147369	233489	0
	通信设备、计算机及其他电子设备制造业	19	116.42	1578.14	5591.71	1349.57	128.42	679.34	62.01	186.58	41.34	219.39	1006.9	3467.04	1020.34	3236.05	289.06	6724.96	11922.8	959.36	16447.5	1134.18	132.8	1.45	2524.39	35.35	58.71	11517.7	5375.45	592.99	21441.6	2297.44	1223.84	3908.21	15202.4	331.151	1685.68	19454.8	445.35	11354.1	2023.19	936.13	30957.2	4604.01	192265	26655.8	172140	198796	0
中	仪器仪表及文化办公用机械制造业	20	39.79	2138.42	6303.2	3752.17	90.3687	16177.4	101.55	76.2	70.44	435.09	8570.89	9599.08	1839.03	12531.9	322.71	11125	4859.88	2336.1	16873.6	1140.77	73.27	0.65	10813.5	90.41	217.13	19012.1	2040.59	164.78	56786.5	620.8	7415.51	23785.7	46797.8	534.02	1970.09	1765.74	2706.19	2614.56	20044	910.36	529.26	1270.07	298547	739.89	22256.9	22996.8	0
间	工艺品及其他制造业	21	9.05	1968.65	1654.17	1738.72	583.28	1165.41	139.94	216.33	120.57	311.18	900.2	1442.96	1018.14	3245.79	235.29	767.05	266.43	1725	113.35	59.72	172.98	5.61	1409.43	134.93	81.08	43139.5	1589.87	0	1947.54	3.01	129.56	409.49	6819.65	265.01	322.79	567.736	69.81	273.17	49.59	42.58	268.89	211.68	75595.1	23565.5	104382	127948	0
投	废品废料	22	0	0	0	0	4447.05	0	116.55	0	0	7658.15	0	134.07	9612.59	7553.85	37.09	644.48	0	0	0	294.58	0	34.21	0	0	0	0	0	0	0	0	0	0	0	0	0	0	0	0	0	0	0	0	30532.6	0	0	0	0
入	电力、热力的生产和供应业	23	68775	49065.7	66257.9	70711.3	15254.5	31268	5597.36	4049.99	1400.52	14446.1	52584	117440	117318	773777	12338.6	47129.8	6980.89	11359.9	5115.14	1190.27	4778.27	437.75	737055	1194.82	10031.6	132449	102619	3236.06	68349.3	15164.3	48947.4	19369.2	47894.6	29482.1	36422.3	4837.6	2211.12	8535.09	48457.5	12837.2	13555.8	130553	2.95048e+06	40192.7	287181	327374	0
	燃气生产和供应业	24	74.6	110.89	0.12	36.77	8.39	319.04	0	0	0	5.31	1.16	279.794	21.6113	1526.43	53.48	846.476	1.76875	175.23	0	0	0.98	0	0	0.632352	0	3495.87	123.88	479.96	0	0	361.16	0	0	0	0	0	0	0	0	0	0	0	7923.55	0	25523	25523	0
	水的生产和供应业	25	6535.4	750.76	517.058	275.062	104.918	535.708	30.522	122.964	6.812	169.95	247.226	642.69	303.402	541.214	91.676	182.468	72.812	114.1	57.29	6.044	31.622	2.054	2794.1	14.214	348.496	12549.3	727.994	104.612	459.684	350.884	2007.17	700.406	3917.84	341.354	464.206	961.995	98.44	947.132	2413.95	653.578	398.288	4064.24	45659.6	5741.23	31186.2	36927.4	0
	建筑业	26	1.81	839.66	1513.86	199.31	7.52	139.05	61.82	49.51	3.01	382.65	8546.73	1248.59	477.99	1682.42	132.03	496.9	276.78	202.16	1.1	4.44	46.32	0.31	584.28	18.7	47.61	0	38078.1	4110.7	12933	12008.1	24604.3	5493.58	902.15	7853.1	6358.48	99.9765	846.4	2396.96	7220.03	15456.2	3564	5433.09	164323	0	185981	185981	0
	交通运输及仓储业	27	25518.2	29846.2	8484.5	32730	8984.2	65698.9	1903.97	5506.01	1071.93	7147.74	30709.2	44136.7	36512	154871	3784.41	24500.7	2567.89	13116	1813.73	1016.59	5609.43	188.67	35999.5	82.0691	892.43	298848	137172	7760.59	12666.5	206052	8329.92	42777.7	59031.5	5727.02	6773.58	20814.6	2599.19	4638.74	26252	1671.61	7103.22	59693.5	1.4506e+06	60529.2	197367	257896	362389
	邮政业	28	1180.1	178.32	471.19	440.871	24.02	117.41	27.6323	32.0918	14.1522	27.51	892.464	295.18	275.7	559.671	155.297	164.74	24.25	174.49	28.12	10.2664	47.5685	0.57	528.679	49.2407	27.5202	3529.36	541.34	3433.26	1675.59	1796.65	1808.17	19844.7	4178.66	44.34	297.17	272.833	63.29	367.76	3541.87	165.644	374.3	2672.92	50354.9	514.15	4192.83	4706.98	0
	信息传输、计算机服务和软件业	29	1824.26	1809.97	3513.79	3815.06	221.22	2258.82	152.412	165.816	75.66	493.956	2063.56	4241.86	2252.09	3315.8	737.412	2570.24	199.068	1681.61	160.26	211.392	237.276	9.144	5174.64	108.504	232.056	14710.8	28405.8	2245.13	72666.4	4403.65	6004.08	40667.9	17405.6	268.584	6112.15	294.599	990.168	3313.76	16566.4	3386.84	3873.7	56751.1	315593	127465	367890	495356	0
	批发和零售业	30	7554.88	6221.2	1203.33	5432.22	1002.22	11081.7	221.11	1002.2	122.2	2111.11	332.72	52.54	2115.33	104.98	678.5	4455.44	444.332	2600.55	203.24	25.7	113.12	0	7788.44	22	221	11621.2	3321.22	3910.24	19604.5	4403.22	1621.1	8422.11	1055.33	822.2	332.11	4522.2	500.32	900.223	5226	322.22	1422.33	14330.3	137447	105222	390092	495314	0
	住宿和餐饮业	31	4424.34	6473.35	6900.57	10911.8	3071.66	7712.88	778.23	829.84	487.48	1661.38	4410.39	11657	5757.24	11713.6	2507.06	6670.54	1441.73	12319.5	1037.51	425.09	931.51	24.95	7522.1	516.42	522.56	48297.2	46080	765.41	30251	62048.4	21013.1	83279.6	58183.5	8188.09	9660.27	16575.5	2513.44	15148.7	24050.2	1945.69	10724.5	200672	750105	117553	546831	664384	0
	金融业	32	19231.7	19577.2	6370.86	12672.6	6575.5	13110.7	674.096	2968.74	667.2	2159.23	1307.1	26239.7	14105.6	181305	736.12	5150.22	1095.38	3845.06	1656.29	130.576	756.88	46.544	66647.1	1417.36	1807.18	53668.5	110108	1504.64	7416.46	135278	14515.8	8822.46	106784	16517.6	1059.82	7670.64	5033.29	4770.71	15283.5	502.032	8012.06	3157.58	890360	46356.8	255600	301957	965.787
	房地产业	33	0	64	511.43	977.97	25.58	4756.01	567.84	141.37	1620.36	3113.97	443.62	2019.57	4058.97	769.19	153.71	465.25	50.77	47.2	389.12	64.34	0	1.16	252.25	5.65	71.15	1293.09	5713.54	664.85	12660.9	16425	24248.7	25639.5	3161.45	5.87	3186.94	4780.06	1.82	6300.97	24546.1	766.3	1379.79	15346.7	166692	198600	438989	637589	0
	租赁和商务服务业	34	5492.7	9349.1	303.98	8016.14	2560.39	9375.95	962.23	423.3	352.85	139.69	6471.72	45374.8	13315.2	18235.5	2133.02	11316.3	632.12	9588.86	1471.07	133.05	1654.29	4.82	4924.8	30.7	566.44	335146	10397.2	1774.18	19854.5	52253.5	9255.05	60070.2	3662.88	21217.9	8833.2	1659.19	1090.92	3459.58	8251.45	4203.8	5398.67	7796.84	707154	2952.32	102906	105858	4792.95
	研究与试验发展业	35	573.859	1680.69	655.993	0	0	901.303	157.924	234.156	0	0	3388.19	7065.64	31.096	35654	56.433	15079.7	1974.4	1263.77	240.396	407.381	86.099	0	12546	90.532	0	89984.8	1871.83	0	135.395	0	0	0	0	0	0	704.075	28.405	0	0	0	0	0	174812	0	0	0	29022.5
	综合技术服务业	36	761.64	832.59	302.77	628.24	32.36	2492.34	18.71	412.85	3.77	37.3	1930.61	4909.64	476.77	10569.6	92.76	1573.12	312.12	497.25	1532.71	240.47	9.66	2.33	8678.14	39.73	26.06	16627.4	187.43	0	368.38	36.16	372.5	49.91	0	0	0	66.8125	3.64	0	0	0	0	0	54125.8	0	0	0	28934
	水利、环境和公共设施管理业	37	2406.1	12191.1	370.06	526.05	36.11	484.43	2.41	403.57	3.79	11.28	4298.4	997.59	339.89	3478.98	0	163.61	412.41	105.74	3.79	0	0	0	2918.19	0	3396.62	220.34	1685.03	0	663.9	128.99	762.17	2503.92	71.62	1297.13	3120.31	36.6809	0	40.11	1081.01	0	51.39	0	44212.7	14286	25266	39552	135112
	居民服务和其他服务业	38	118.001	3403.99	555.717	1792.21	1556.93	2716.44	14.6835	17.7255	8.5605	269.548	1472.61	3424.11	12398.3	34044.6	1383.56	836.641	127.543	977.073	88.7055	8.3655	107.998	1038.69	56048.6	282.159	374.589	12254.9	36660.2	99.632	26214.7	18829.6	18837.9	5147.84	13974.1	1227.1	1344.57	1292.06	1654.56	2620.9	5092.7	2569.95	1621.81	20524	293034	94187.4	171551	265739	0
	教育	39	2352.68	3354.59	1614.78	477.7	15.19	533.14	68.86	138.75	263.99	74.53	929.31	1462.02	481.06	9372.93	376.84	1013.13	405.18	1973.4	106.81	28.41	453.88	0	2629.64	232.77	274.03	0	8257.05	483.78	3282.6	4791.33	2685.68	5492.47	104788	1086.99	25.61	627.879	182.61	150.26	13686.3	1543.69	399.76	9807.79	185925	127769	222014	349783	912181
	卫生、社会保障和社会福利业	40	4481.77	19396.6	23513.8	4234.17	68.7128	449.842	295.625	49.1749	0	1359.09	15610.1	4442.16	5267.22	1730.12	35.0926	10577.2	165.996	436.619	1.18926	20.6138	36.9331	0	13624.5	136.331	85.0981	0	0	0	0	104.721	116.613	948.01	586.645	0	3907.51	487.9	584.455	0	3014.18	168.563	83.3803	3762.8	119783	82993.4	349833	432827	402445
	文化、体育和娱乐业	41	86.62	1413.52	1751.35	2263.12	963.56	1242.11	171.25	78.88	182.58	382.42	1200.82	1719.81	1497.39	3389.17	430.28	1335.89	483.65	3632.48	133.05	49.34	252.45	8.81	2146.31	198.9	120.74	14431.6	6814.5	643.77	5668.04	24277.4	2831.26	15040.4	38070.2	1689.29	1957.25	3088.45	796.24	4863.16	4651.35	707.4	3843.65	48527.4	203036	11128	85264.6	96392.5	40586.6
	公共管理和社会组织	42	356.39	0	0	0	0	0	0	0	0	0	0	0	0	0	0	0	0	0	0	0	0	0	0	0	0	0	0	52.69	0	0	0	147.85	11.86	167.43	56.37	78.384	0	40.11	0	66.9	0	0	977.984	0	0	0	2.11454e+06
	中间投入合计	TII	2.51042e+06	368378	437324	422430	146820	1.5622e+06	128440	113623	61672.1	180682	5.98569e+06	1.59733e+06	906872	5.31241e+06	242568	678417	104912	338414	85736.3	16762.7	137863	4041.49	2.1367e+06	28460	27282.9	6.74305e+06	1.56917e+06	43206.7	419723	608563	787187	493366	621336	152886	129435	122093	62915.4	209852	357802	477085	133076	736745	3.72029e+07	3.89622e+06	8.42211e+06	1.23183e+07	4.32187e+06
	劳动者报酬	VA001	2.71697e+06	272514	104714	80548.4	89618.1	188331	27406.7	20787	15486.4	56913.8	134647	963850	163924	913094	28778.9	146833	59809	56940.8	23562.5	6106.8	41657.1	1523.16	301587	3848.52	22216.2	1.33367e+06	541597	34955.9	136402	338400	127100	332252	114373	62649.1	87424.3	202761	79997.4	64498.5	842269	373013	78589.3	1.396e+06	1.25876e+07
增	生产税净额	VA002	0	120709	163083	68549.3	22091	316041	10413.5	10629.2	7203.98	22767.1	281071	313291	121746	892238	14719.3	66527.1	27012.2	29834	9793.5	2127.8	7440.98	1252.69	318622	3258.65	7040.74	350608	129900	2923.79	39300	513500	50100	89899.1	46082.3	19619.4	6099.11	13698.2	1100.33	12299.7	2299.91	4499.92	7199.07	0	4.12659e+06
加	固定资产折旧	VA003	418774	50417.5	50050.6	35474.1	21448.2	92757.9	7342.4	7340.63	4702.91	22606.7	216332	221770	76433.3	451887	10145.1	40423.9	18855.5	9079.18	13757.5	734.27	20228.7	394.62	439722	6668.77	25907.6	164684	227807	10317	362005	162500	60000	38924	991504	124050	18697.3	31593	32206.3	10299.9	98296.4	34199.1	14599	0	4.64494e+06
值	营业盈余	VA004	728671	115864	456056	176593	69472.4	334494	18221.4	24772.8	12765.8	27418.4	-138223	-644299	198556	1.2843e+06	28406	69220.9	23049.7	23259.3	14912.6	1360.29	14708.5	2329.81	283741	1866.1	720.28	302937	880504	-18173.5	151102	654100	444900	154917	15622.8	27102.9	37394.6	17800.5	7321.3	211594	41698.5	70500.3	21899.2	18289.3	6.16775e+06
	增加值合计	TVA	3.86441e+06	559506	773903	361165	202630	931624	63384	63529.8	40159.1	129706	493826	854612	560659	3.54152e+06	82049.3	323005	128726	119113	62026.1	10329.2	84035.3	5500.28	1.34367e+06	15642	55884.8	2.1519e+06	1.77981e+06	30023.2	688808	1668500	682100	615992	1.16758e+06	233421	149615	265853	120625	298693	984564	482213	122287	1.41429e+06	2.75269e+07
总投入		TI	6.37482e+06	927883	1.21123e+06	783595	349450	2.49383e+06	191824	177153	101831	310388	6.47952e+06	2.45194e+06	1.46753e+06	8.85393e+06	324617	1.00142e+06	233639	457527	147762	27091.9	221898	9541.77	3.48037e+06	44102	83167.7	8.89496e+06	3.34898e+06	73229.9	1.10853e+06	2.27706e+06	1.46929e+06	1.10936e+06	1.78892e+06	386307	279050	387947	183541	508545	1.34237e+06	959297	255363	2.15104e+06	6.47298e+07
[truncated: 9 more columns]
