# Supplementary material for: Editorial Note: Measurement and driving factors of carbon productivity in China’s provinces: From the perspective of embodied carbon emissions
Source: PLoS One. 2025 Dec 15;20(12):e0338756. doi: 10.1371/journal.pone.0338756 (PMC12704855; doi:10.1371/journal.pone.0338756)
Supplement: S1 File — (ZIP) [file pone.0338756.s001.zip › Input-Output Tables of China's Provinces/Input-Output Tables of Various Provinces in 2007/28Θ¥Æμ╡╖.xls]

## Sheet: 青海
青海2007年投入产出表
(按当年生产者价格计算)
单位：万元
产出		代码	中间使用																																											最终使用
			农林牧渔业	煤炭开采 和洗选业	石油和 天然气 开采业	金属矿 采选业	非金属矿及 其他矿采选业	食品制造及 烟草加工业	纺织业	纺织服装鞋帽 皮革羽绒 及其制品业	木材加工及 家具制造业	造纸印刷及 文教体育 用品制造业	石油加工、 炼焦及核 燃料加工业	化学工业	非金属矿物 制品业	金属冶炼及 压延加工业	金属制品业	通用、专用 设备制造业	交通运输 设备制造业	电气机械及 器材制造业	通信设备、计算机 及其他电子 设备制造业	仪器仪表及 文化办公用 机械制造业	工艺品及 其他制造业	废品废料	电力、热力的 生产和供应业	燃气生产 和供应业	水的生产 和供应业	建筑业	交通运输 及仓储业	邮政业	信息传输、 计算机服务 和软件业	批发和零售业	住宿和餐饮业	金融业	房地产业	租赁和商务 服务业	研究与试验 发展业	综合技术 服务业	水利、环境和 公共设施管理业	居民服务和 其他服务业	教育	卫生、社会保障 和社会福利业	文化、体育 和娱乐业	公共管理 和社会组织	中间使用合计	最终消费支出
投入																																														居民消费支出			政府消费支出
																																														农村居民	城镇居民	小计
代码		-	01	02	03	04	05	06	07	08	09	10	11	12	13	14	15	16	17	18	19	20	21	22	23	24	25	26	27	28	29	30	31	32	33	34	35	36	37	38	39	40	41	42	TIU	FU101	FU102	THC	FU103
	农林牧渔业	01	44081.2	12.513	0	0	0	75597.5	4290.34	5384.37	0	4.82275	0	0	40.0502	0	0	0	8.60154	0	0	0	0	177.2	0	0	0	0	13.1812	0	0	3.12079	26620	0	0	0	0	0	0	20694.4	0	0	0	0	176927	136360	170016	306377	213127
	煤炭开采和洗选业	02	1720.51	1622.5	77.5282	143.234	630.066	1163.6	87.5016	0	0.036286	65.2664	64833.6	8218.98	6371.54	52959.8	115.563	111.99	0.419123	31.7526	0	745.367	1629.46	3.89089	5.28608	0.0484376	5.16764	58398.2	0	401.483	0	0	164.483	0	0	0	0	0	0	0	0	0	0	0	199507	1062.24	2230.19	3292.43	0
	石油和天然气开采业	03	0	11309.3	123272	0	0	497.31	0	0	0	0	0	31454.2	0	70312.2	0	0	0	0	0	0	0	0	0	0	0	0	0	0	0	0	1934.04	0	0	0	0	0	0	0	0	0	0	0	238779	3767.25	8903.24	12670.5	0
	金属矿采选业	04	0	0	0	73082.4	0	0	0	0	0	0	0	0	0	415399	0	0	0	0	0	0	0	0	0	0	0	0	0	0	0	0	0	0	0	0	0	0	0	0	0	0	0	0	488482	0	0	0	0
	非金属矿及其他矿采选业	05	0	0.410251	0	0	0	0.0925812	0.176439	0	0	0.498834	0.027239	3991.93	94.5519	13278	0.0690048	0.222478	0.0235819	0	0	0	0	0	1.4592	0	0	192279	2024.26	0	0	0	0	0	0	0	21.1237	0	39.8825	0	22.0329	138.978	9.31161	562.839	212465	0	0	0	0
	食品制造及烟草加工业	06	158695	0	0	0	0	5400.29	0	0	0	0	0	12954.2	0	0	0	0	0	0	0	0	0	0	0	0	0	0	142.413	31.6734	0	7.79017	55947.8	0	0	0	0	0	0	0	0	0	0	0	233180	33483.4	74409.9	107893	0
	纺织业	07	28.82	1.46329	4.69351	173.721	0.973321	0.0571567	4303.92	3355.63	3.98896	0	0	6397.49	790.946	103.969	14.3641	30.5318	0	36.6027	0	1.22985	2.69317	0	0.654913	0	0.22236	31.8469	3575.7	28.1755	0	1121.73	5039.28	922.103	0	6.32802	0	24.9989	0	988.836	0	0	0.44129	0	26991.4	8268.88	13943.4	22212.3	0
	纺织服装鞋帽皮革羽绒及其制品业	08	58.83	174.009	821.383	903.033	32.1815	80.5763	261.04	630.236	56.8951	1.06857	247.279	737.796	348.814	2336.8	148.277	42.0099	632.752	0	0	0	0	0	738.292	2.2685	111.171	6327.64	9526.76	458.19	1708.47	2799.5	489.388	18219.7	0	145.582	0.329979	6.78643	0.683077	624.13	448.68	1.65761	0	0	49122.2	3099.98	6144.61	9244.59	0
	木材加工及家具制造业	09	18.5	1778.66	240.213	363.687	58.1604	3.24358	5.96739	5.51395	152.215	15.9055	4.07607	327.862	44.3369	307.022	1144.48	358.72	9.64935	2241.28	0	296.983	649.23	0	82.5377	0	0.80939	29357.6	1260.16	160.383	823.546	3586.63	322.025	8280.05	0	93.6797	460.978	450.01	869.057	129.708	502.079	3020.59	212.667	12311.9	69950.1	2176.13	5876.53	8052.66	0
	造纸印刷及文教体育用品制造业	10	739.03	153.204	833.444	2807.78	49.2943	7383.9	83.4111	850.965	126.95	6913.42	232.618	2267.09	797.656	1083.71	1227.78	194.662	816.404	240.983	0	3.30522	7.23789	9.76019	1139.56	2.71251	11.3581	20342.8	10839.8	1140.43	6231.32	5513.32	1963.26	62044.4	5187.81	13370.2	144.578	2857.16	3514.71	1219.05	6126.58	1128.23	2713.55	17937.3	190251	4161.3	9196.1	13357.4	0
	石油加工、炼焦及核燃料加工业	11	37761.5	296.282	70813	883.67	443.176	276.584	14.7382	11.0135	52.3741	104.685	3502.74	9993.68	10176.3	84375.9	151.08	987.636	3.95838	29.4112	0	81.1953	177.489	5.16775	52.7743	491.955	4.5684	92752.6	174001	1088.95	765.325	15875	3697.58	20747.1	3830.59	4666.15	432.612	3558.77	4594.57	3140.12	14809.5	510.202	2032.03	57359.3	624553	2964.16	6617.86	9582.02	0
	化学工业	12	58799.9	217.476	3349.63	19889.5	1808.24	1946.82	81.5372	367.13	140.29	33.7693	1.13878	233420	19002.9	67639.4	2096.4	703.253	51.8188	8642.88	0	38.8513	84.9233	0.320315	437.238	8.73492	37.2497	78979.7	24574.6	85.5938	1026.77	77.9253	4067.13	12664.8	134.348	343.257	384.954	1262.56	764.737	1018.15	705.064	41667.3	231.57	10440.6	597229	13968.1	47861.4	61829.5	0
	非金属矿物制品业	13	13.35	581.953	1374.71	2454.54	63.6634	4490.45	67.83	31.3589	74.5114	83.7187	17.385	17028.6	29494.7	39931	194.777	102.539	75.1065	0	0	28.7521	62.8554	10.5038	6501.29	0	19.9741	282176	224.195	36.1791	0	0	882.578	0	0	0	332.909	300.009	627.442	0	352.557	2181.02	151.249	8893.66	398861	16983.7	34217.7	51201.4	0
	金属冶炼及压延加工业	14	0	116.65	2978.81	15922.2	150.484	37.8877	14.1561	10.6934	22.5214	20.8269	6.49698	445081	689.562	1.67292e+06	12660.7	16059.4	34.4157	0	0	0.0597844	0.124027	0	259.682	0.484376	3.86906	344326	3418.36	0	66.6196	29.6121	131.169	0	0	0	25.5977	42.9316	48.3297	0	26.6995	168.414	11.2838	682.048	2.51597e+06	14149	33338.5	47487.5	0
	金属制品业	15	4717.76	29.0406	288.207	726.553	1173.87	36.1925	44.1697	67.8849	13.0929	7.19782	1.38338	22817.5	699.797	15187.5	5732.39	816.014	135.205	3386.75	0	6.62753	14.4846	5.04025	240.559	1.82448	103.637	65063.5	3042.86	185.431	317.393	29.6121	827.338	2114.07	0	588.413	153.696	217.058	289.736	6.91118	160.24	1007.35	69.8446	4103.95	134430	3492.21	6339.75	9831.96	0
	通用、专用设备制造业	16	14672.8	711.505	2790.88	4706.77	1385.35	414.836	298.186	45.1511	37.3306	124.754	608.729	6002.6	694.247	27781.9	12477.2	7853.97	186.319	866.91	0	14.2202	31.0777	4.97431	13120.8	45.9512	51.463	243597	7383.45	323.226	293.889	0	784.292	8790.73	0	493.727	240.157	1003.21	96.1892	204.682	940.086	59023.8	46.4526	1369.93	419518	5590.59	15769.9	21360.4	0
	交通运输设备制造业	17	439.47	213.602	651.016	2299	254.621	110.586	61.4486	19.5067	52.1713	57.447	7.06638	2632.99	350.236	2397.84	180.703	148.215	242.072	24.4173	0	1.28964	2.81719	0.866735	994.101	22.0472	10.3709	23690.1	45283.4	1005.81	740.598	75412.1	1688.92	8675.08	0	262.055	51.1958	577.568	96.1892	106.868	347.187	335.157	98.1422	1369.93	170914	9639.17	22780.5	32419.7	0
	电气机械及器材制造业	18	1.52	4128.52	1493.99	3774.88	390.665	117.412	77.3539	40.4326	62.8117	66.9364	1118.87	6683.7	397.633	22727.5	431.321	7775.71	62.5731	11498.9	0	1.27255	2.78176	0.800788	7706.16	20.8524	101.583	112634	3720.56	239.01	5682.02	1303.52	395.47	462.11	0	267.121	307.281	858.019	579.279	583.201	320.475	2013.24	152.821	8202.07	206405	10914.3	27610.7	38525	0
	通信设备、计算机及其他电子设备制造业	19	314.51	50.8399	67.0194	456.236	107.871	34.8695	11.4128	23.2128	7.96837	14.8954	7.06638	1263.83	99.2347	435.321	416.827	2867.26	70.6889	8.55083	0	0.375788	0.832756	0.989209	450.019	5.70757	1.32526	7270.52	2904.32	255.003	21626.5	2323.46	725.519	24447.9	3886.77	1722.25	53.6124	9325.98	214.956	535.06	389.907	372.762	257.609	2057.83	85086.9	3907.38	9234.39	13141.8	0
中	仪器仪表及文化办公用机械制造业	20	176.51	156.637	594.443	1478.15	89.5279	10159.1	35.9023	13.4775	41.5978	35.9115	6.49698	3199.03	213.108	3904.88	646.029	75.7787	44.6366	15.9417	0	0.819901	1.7984	0.631209	1331.43	13.837	23.1165	66101.9	1019.33	4.87625	11521.5	1277.92	169.553	10449	120.084	431.785	51.7449	8980.1	124.453	139.147	4476.1	343.548	79.6574	1533.15	129083	635.29	2280.63	2915.92	0
间	工艺品及其他制造业	21	0	27.1834	56.3581	311.869	15.2015	9.49218	5.98257	12.8538	7.48168	1.96468	10.5819	1147.83	45.2942	23037	10.406	15.7968	142.445	5.37881	0	0.461194	1.00108	0.518157	27.8244	0.815367	0.524769	26075.4	383.091	0	587.778	39.9814	0	38.6151	536.52	463.092	0.76873	272.794	26.858	328.74	160.24	43.0722	58.295	0	53909.4	799.2	1975.29	2774.49	0
投	废品废料	22	0	0	0	0	0	0	44.5027	0	0	90.5258	0	0	3839.62	61387.6	15.6555	77.8724	0	0	0	0	0	153.893	0	0	0	0	0	0	0	0	0	0	0	0	0	0	0	0	0	0	0	0	65609.7	0	0	0	0
入	电力、热力的生产和供应业	23	7498.9	2597.01	30269.7	14484.1	1709.67	2245.76	2087.68	1994.38	110.96	740.797	8288.14	32710.9	12943.3	384918	2218	6083.18	308.379	1035.73	0	20.9843	45.8636	31.4474	466124	75.0218	216.828	17957.8	15612.8	1581.97	21480.1	19525.8	16732.2	26079	2702.81	7217.44	299.592	1115.17	7679.79	21951.7	9603.86	2934.58	4004.45	55793.9	1.21103e+06	13180	24747.5	37927.5	0
	燃气生产和供应业	24	0	0	0	0	0	0	0	0	0	0	0	518.967	66.7693	0	74.4961	0	0	0	0	0	0	0	0	0	0	0	89.688	249.104	0	0	1837.63	0	0	0	0	0	0	0	0	0	0	0	2836.65	243.37	5146.17	5389.54	0
	水的生产和供应业	25	12582.4	65.5009	391.482	348.324	70.9905	477.443	52.5195	244.994	457.47	157.986	716.419	2604.7	266.33	824.198	204.237	212.581	83.4436	3.71879	0	5.89304	12.8723	6.30267	4265.93	7.18491	4.48278	10347.9	3875.39	189.951	1129.56	8734.82	5713.58	6649.95	635.908	1938.83	49.2181	586.083	1003.16	7018.69	6436.39	798.85	1160.35	15780.4	96116.4	6931.79	16382.1	23313.8	0
	建筑业	26	461.91	51.5058	589.695	485.25	13.4495	13.1339	27.7091	13.9024	0	76.0139	14.1163	243.421	115.717	328.631	68.3825	50.775	40.0358	0	0	0.0512438	0.115168	0	193.283	0	2.31254	0	17505	864.904	1782.91	10126.5	2503.07	20063.2	0	8446.47	307.282	300.009	579.292	256.242	325.817	2013.25	149.626	8207.9	76220.9	191562	574055	765617	0
	交通运输及仓储业	27	12576.9	4630.64	3017.82	55404.3	1749.53	2256.93	719.488	2289.33	552.476	878.069	1709.46	38659.3	10158.8	45529.1	4068.37	2832.13	2008	663.576	0	916.939	2004.53	67.9539	4877.71	20.6102	467.667	74043.4	33881.1	2028.36	1711.24	45537.2	1464.35	15326.7	2616.8	5255.12	228.062	2887.56	557.256	1640.79	4989.51	490.354	1561.3	6721.08	399000	23754.7	46589.9	70344.6	0
	邮政业	28	367.21	9.96161	56.2504	212.114	5.34442	8.61659	1.93256	5.15238	7.67254	0.755629	7.07463	172.843	56.2473	71.1082	23.7481	40.155	60.1537	2.71976	0	0.093947	0.212618	0.876156	89.9008	0.266407	0.595924	292.654	883.74	519.773	209.375	212.247	711.766	2101.06	145.661	374.908	9.2279	287.307	34.4627	34.4953	838.605	2678.12	97.4112	682.048	11313.9	5791.53	10870.6	16662.2	0
	信息传输、计算机服务和软件业	29	446.44	47663.9	2220.09	3748.07	165.783	181.249	36.8177	94.8761	151.743	14.2057	186.545	2791.67	1169.53	1442.37	627.122	520.558	1520.88	54.1397	0	2.09246	4.56244	16.3549	1643.99	4.5935	17.015	8158.45	8177.11	1072.21	12251.1	30065	1625.24	44629.4	3116.95	8044.2	295.426	4720.61	2069.79	3208.35	7183.58	1781.33	2701.58	15314.4	219139	11764.6	28576.4	40341	0
	批发和零售业	30	0	2484.26	23715.1	5792.8	803.021	225.431	125.409	164.702	187.012	34.8158	144.62	5422.83	1353.71	2136.86	386.258	480.205	1201.67	116.273	0	180.386	394.349	9.30263	16946.9	12.8737	6.65612	7214.31	3362.83	1507.59	9679.66	12651.6	5020.7	20052.2	5228.92	4741.3	263.353	2543.89	565.381	5517.33	3199.34	380.874	1101.15	12487.8	157844	155444	301049	456492	0
	住宿和餐饮业	31	2399.75	680.523	1841.87	7645.01	401.938	343.62	195.67	252.583	283.894	55.747	235.52	3505.82	913.423	3190.83	592.523	620.811	1960.78	184.104	0	271.772	594.132	14.8812	1599.54	20.7663	10.7413	11301	5175	104.999	4782.01	19765.1	7214.84	28678.9	7662.7	7180.77	218.709	2672.44	906.929	8555.18	4336.06	502.112	1277.88	17071.1	155222	48736.2	114280	163016	0
	金融业	32	78.84	7602.16	17191.1	56778.2	580.755	1946.55	635.153	32.2181	310.442	313.242	873.043	23039.5	7847.14	36470.4	901.669	578.281	3402.78	174.488	0	19.4679	42.5516	456.533	23221	170.453	3331.57	278474	65963.3	704.004	6554.53	14388.2	6338.86	11677.8	3099.83	4119.42	276.813	1715.23	6021.44	1972.34	4719.28	1871.31	1085.73	17505.1	612485	27865.1	84328.6	112194	0
	房地产业	33	3.03	553.086	415.889	10661.3	322.525	594.579	364.611	88.5388	426.671	860.433	108.248	4238.28	1047.51	1655.32	417.774	498.677	984.782	223.493	0	4.3877	9.58838	13.5222	543.23	29.2351	39.492	8112.51	2130.26	1072.22	5274.6	16065.6	17336.8	29979.5	14768.8	3184.95	32.5829	1138.57	410.686	6786.3	6890	843.871	3144.25	3474.95	144751	7510.97	18668.5	26179.5	0
	租赁和商务服务业	34	4809.31	576.492	724.819	12471.6	571.256	218.234	184.468	5.4059	145.278	0.227929	156.113	4574.8	1619.83	2830.19	655.478	714.03	1399.47	273.775	0	7.33305	16.0359	11.5489	1464.38	8.31845	52.1796	11373.9	1332.34	656.948	7260.13	14396.3	1159.98	24995.2	2129.57	2677.96	25.15	2067.98	694.761	1374.87	461.766	87.1247	2660.96	192.372	107038	16794.7	98511.2	115306	0
	研究与试验发展业	35	333.93	0	0	3153.94	113.091	62.7992	66.9292	0	0	0	0	336.289	32.6088	0	43.2315	1036.5	0	0	0	0	0	0	0	0	0	6806.2	746.447	0	0	28.0635	0	344.826	0	0	0	0	0	0	0	0	0	0	13104.9	0	0	0	86616.1
	综合技术服务业	36	76.73	0	1469.55	22.1549	0	25.7098	117.813	3.9592	0	0	0	652.111	39.6224	649.392	23.7945	197.127	0.400072	121.029	0	0	0	10.5233	109.754	0	1.87672	7802.21	110.788	0	0	159.776	111.909	0	0	0	0	7095.43	0	0	0	0	0	0	18801.7	0	0	0	156697
	水利、环境和公共设施管理业	37	2972.62	28.581	37.4404	4159.12	0	59.8335	0	23.0682	0	0	0	982.422	658.545	320.601	0	10.7915	0	30.2406	0	0	0	0	7922.05	0	3.73565	0	616.505	0	242.928	910.551	140.845	1394.7	0	1509.03	25.1579	0	574.553	36.6803	42.7267	0	8.85832	0	22711.6	2429.31	5741.25	8170.56	55657.9
	居民服务和其他服务业	38	11130.7	69.2094	712.567	165.494	84.5585	40.6612	273.368	5.67814	2.81213	-9.9081	10.2881	771.818	593.754	3004.54	247.911	61.7608	24.3997	1.1122	0	0.0266053	0.0551947	9.41777	7228.46	1.28412	0.779249	11143.7	7700.1	57.3121	2732.76	11450.6	1062.84	3044.32	1143.73	1445.64	84.0073	324.947	446.664	342.479	644	471.473	319.824	2716.79	69562	9445.21	15395.3	24840.5	46625.2
	教育	39	232.66	112.401	290.163	27.9235	0	0	2.97276	12.7092	3.00603	0	119.76	240.064	159.368	388.677	51.6121	60.7253	1.95273	30.2406	0	2.101	4.59787	0	122.918	0	8.18284	0	4249.66	242.849	1057.99	2747.06	425.436	17294.9	1190.38	370.926	4.17624	340.903	102.461	36.6803	4075.49	412.188	792.665	22635.9	57851.7	3138.1	57478.3	60616.4	449377
	卫生、社会保障和社会福利业	40	89.17	1659.32	18167.3	696.085	443.29	6.15843	0	7.44287	0	0	0	2593.56	579.613	103.172	0	63.7261	0	0	0	0	0	0	12829.4	0	0	0	1.84748	0	0	9.73877	0	1003.58	0	0	97.1274	395.499	0	0	321.812	51.1657	223.284	1045.84	40388.2	8958.62	13508.1	22466.8	344414
	文化、体育和娱乐业	41	199.87	141.962	399.464	1879.19	70.4976	81.8876	26.1956	68.0027	52.1476	11.7799	88.0997	1043.42	247.265	719.383	105.315	206.345	398.274	35.089	0	2.30297	5.02825	5.44365	465.091	4.64372	3.961	5568.08	1648.29	303.395	759.297	4524.61	950.082	3566.96	661.859	1326.86	18.4007	570.398	291.674	1112.23	644.316	176.647	285.767	1346.04	30015.6	4327.87	8019.1	12347	63655.3
	公共管理和社会组织	42	0	0	0	0	0	0	0	0	0	0	0	0	0	0	0	0	0	0	0	0	0	0	0	0	0	0	0	0	0	0	0	562.179	0	1612.56	4.1752	0	274.625	36.6803	0	51.3551	0	0	2541.58	298.99	706.6	1005.59	941930
	中间投入合计	TII	378500	90508.3	311218	308512	13759	116549	14708.3	16176.4	3543.82	10777.8	83263	940723	114060	3.06209e+06	48374	52489.9	15912.5	29979.5	0	2654.64	5803.31	1028.66	582738	972.49	4654.48	2.108e+06	466400	16600	128300	320700	176200	435300	58800	82300	4900	58500	34100	89600	84500	127500	26700	307800	1.07352e+07	813600	1.9228e+06	2.7364e+06	2.3581e+06
	劳动者报酬	VA001	771100	23674.9	95815.7	46826.5	10554.9	23555.7	9304.14	7682.42	423.85	2214.83	146816	23698.2	68566.9	5016.33	69319.5	125244	54725.9	10859.8	0	2921.88	4438.69	234.1	166982	1597.55	3394.18	455400	257600	17600	47800	146400	82300	112800	20900	48100	10500	62500	21400	22100	214100	119200	44100	521000	3.87877e+06
增	生产税净额	VA002	0	24585.5	99500.9	48627.5	10960.9	12088.2	4774.67	3942.45	217.51	1136.6	75342.5	12161.4	35186.9	2574.26	35573.1	64272.2	28084	5573	0	1499.44	2277.83	120.14	161909	1549.02	3291.06	119800	36000	1300	12100	92700	8100	53300	18500	6500	500	4900	600	3300	0	200	1700	600	995349
加	固定资产折旧	VA003	63000	20943.2	84760.1	41423.4	9337.04	19996.8	7898.44	6521.73	359.82	1880.2	124634	20117.8	58207.6	4258.45	58846.5	106322	46457.7	9219.05	0	2480.43	3768.08	198.74	141759	1356.23	2881.47	87000	66300	6400	123600	30800	10600	13100	149800	37700	1400	13600	3500	1900	16700	10600	4100	73000	1.48673e+06
值	营业盈余	VA004	0	21853.7	88445.3	43224.4	9743	33951.7	13410.4	11073	610.92	3192.31	211611	34157	98827.9	7230.22	99912.6	180519	78878.2	15652.6	0	4211.4	6397.64	337.42	164305	1571.93	3339.76	82900	33000	-12300	39500	186800	22300	97500	-19400	-5400	1100	13700	3900	7800	4200	9500	6100	9000	1.61266e+06
	增加值合计	TVA	834100	91057.2	368522	180102	40595.8	89592.4	35387.6	29219.5	1612.1	8423.94	558404	90134.4	260789	19079.3	263652	476356	208146	41304.4	0	11113.1	16882.2	890.4	634955	6074.73	12906.5	745100	392900	13000	223000	456700	123300	276700	169800	86900	13500	94700	29400	35100	235000	139500	56000	603600	7.9735e+06
总投入		TI	1212600	181566	679740	488614	54354.9	206142	50096	45395.9	5155.92	19201.7	641667	1.03086e+06	374849	3.08117e+06	312026	528846	224058	71283.9	0	13767.8	22685.5	1919.06	1.21769e+06	7047.22	17561	2.8531e+06	859300	29600	351300	777400	299500	712000	228600	169200	18400	153200	63500	124700	319500	267000	82700	911400	18708700
[truncated: 9 more columns]
