# Supplementary material for: Editorial Note: Measurement and driving factors of carbon productivity in China’s provinces: From the perspective of embodied carbon emissions
Source: PLoS One. 2025 Dec 15;20(12):e0338756. doi: 10.1371/journal.pone.0338756 (PMC12704855; doi:10.1371/journal.pone.0338756)
Supplement: S1 File — (ZIP) [file pone.0338756.s001.zip › Input-Output Tables of China's Provinces/Input-Output Tables of Various Provinces in 2007/29σ«üσñÅ.xls]

## Sheet: 宁夏
宁夏2007年投入产出表
(按当年生产者价格计算)
单位：万元
产出		代码	中间使用																																											最终使用
			农林牧渔业	煤炭开采 和洗选业	石油和 天然气 开采业	金属矿 采选业	非金属矿及 其他矿采选业	食品制造及 烟草加工业	纺织业	纺织服装鞋帽 皮革羽绒 及其制品业	木材加工及 家具制造业	造纸印刷及 文教体育 用品制造业	石油加工、 炼焦及核 燃料加工业	化学工业	非金属矿物 制品业	金属冶炼及 压延加工业	金属制品业	通用、专用 设备制造业	交通运输 设备制造业	电气机械及 器材制造业	通信设备、计算机 及其他电子 设备制造业	仪器仪表及 文化办公用 机械制造业	工艺品及 其他制造业	废品废料	电力、热力的 生产和供应业	燃气生产 和供应业	水的生产 和供应业	建筑业	交通运输 及仓储业	邮政业	信息传输、 计算机服务 和软件业	批发和零售业	住宿和餐饮业	金融业	房地产业	租赁和商务 服务业	研究与试验 发展业	综合技术 服务业	水利、环境和 公共设施管理业	居民服务和 其他服务业	教育	卫生、社会保障 和社会福利业	文化、体育 和娱乐业	公共管理 和社会组织	中间使用合计	最终消费支出
投入																																														居民消费支出			政府消费支出
																																														农村居民	城镇居民	小计
代码		-	01	02	03	04	05	06	07	08	09	10	11	12	13	14	15	16	17	18	19	20	21	22	23	24	25	26	27	28	29	30	31	32	33	34	35	36	37	38	39	40	41	42	TIU	FU101	FU102	THC	FU103
	农林牧渔业	01	280174	1243.61	0	0	0	265156	210324	6140.79	11.35	108812	0	17116.5	6	108.8	0	0	524.73	0	0	0	5727	2645.05	0	0	0	8477.9	1192.01	0	0	333.2	60385.5	0	0	0	0	337	264.81	0	0	0	0	0	968981	134058	291076	425133	26020.7
	煤炭开采和洗选业	02	2419.12	136285	21.82	834.13	862.95	13439.6	45807.8	122.08	104.96	19982.6	92833.1	75455.6	63007.7	147349	995.41	3099.36	184.87	683.16	23.4	106.38	1431.96	250.07	278325	0.93	397.81	21041.4	2536.2	111.22	0	0	2539.05	0	0	0	0	0	0	0	0	0	0	0	910252	6510.67	10565.5	17076.2	0
	石油和天然气开采业	03	0	0	40.96	2341.4	28.99	39.48	25.08	4.73	0	494	365007	44712.3	461.92	629.53	41.42	1869.15	246.91	0	10.8	0	59.99	0	0	5998.5	0	0	0	0	0	0	3309.01	0	0	0	0	0	0	0	0	0	0	0	425321	8535.18	13850.9	22386.1	0
	金属矿采选业	04	0	0	0	0	0	1.57	0	0	0	0	0	0	21477.3	252849	0	11374.4	0	0	0	0	0	0	0	0	0	0	0	0	0	0	0	0	0	0	0	0	0	0	0	0	0	0	285703	0	0	0	0
	非金属矿及其他矿采选业	05	0	31.67	0	0	0	193.05	10.36	0.19	0	211.55	255.07	19884.6	17210.7	28548.7	214.95	46.91	22.13	722.89	0	0	0	0	11.48	0	0.58	183987	162.3	0	0	0	0	0.16	0	0	8.77	32.88	60.72	0	188.34	190.65	29.99	147.96	252174	0	0	0	0
	食品制造及烟草加工业	06	212255	0	0	0	0	71737.1	0	0	0	498.78	0	20175.2	0	25.89	5.13	0	66.7	0.19	0	0	0	505.22	0	0	0	0	112.85	324.51	0	3541.44	186066	0	0	0	0	0	0	0	0	0	517.88	0	495832	136474	296306	432781	0
	纺织业	07	0	935.29	0	0	0	862.39	89733.5	6975.82	107.77	1269.8	47.92	15737.4	2770.45	582.26	2.31	2859.71	2.52	130.14	0	21.65	28.8	0	200.14	1.87	4.42	281.91	458.82	0	63.09	96.3	5196.29	126.01	45.5	30.22	0	54	153.79	35.71	0	0	3.36	0	128819	40161.9	173212	213374	0
	纺织服装鞋帽皮革羽绒及其制品业	08	0	935.88	0	66.74	0	566.41	2661.14	4268.72	99.85	467.74	188.38	5138.78	488.57	738.56	93.12	976.45	115.08	271.74	147.42	89.4	16.79	0	1788.99	73.83	61.55	2548.32	3964.34	237.82	2579.56	3086.79	722.39	2575.32	10731.1	297.95	0.51	147.72	601.58	740.18	20.18	32.51	170.51	1559.19	49271.1	3646.29	14196.5	17842.8	0
	木材加工及家具制造业	09	650.39	4661.63	0	338.5	0	413.79	24.27	2.48	8229.05	2245.1	193.05	1584.37	816.24	972.51	97.77	1723.07	54.76	2881.34	0	1155.32	1941.76	0	377.85	6.24	35.4	21030.6	1530.38	97.92	2752.11	1281.29	469.33	301.13	115.52	724.68	156.91	646.86	1553.87	288.1	2373.26	1415.46	448.63	2696.37	66287.3	6585.06	23265.4	29850.5	0
	造纸印刷及文教体育用品制造业	10	72.33	3563.12	6.88	108.06	40.16	26777.9	303	150.87	40.1	61511.2	82.92	22798.7	3677.46	5191.24	825.69	2504.89	77.18	421.87	303.78	543.38	24.52	286.43	3460.42	148.46	120.43	4462.4	7169.55	1169.26	3500.12	10503.5	3203.99	14904.3	7864.81	4626.99	1654.58	6745.43	847.18	3929.07	5753.01	1110.7	2540.49	50522	263548	13330.3	47757.8	61088.1	0
	石油加工、炼焦及核燃料加工业	11	126604	11646.7	13.55	967.02	554.63	3630.07	440.83	144.67	240.26	3190.64	186694	56242	11751	49384.9	337.18	14344.3	1280.2	2419.97	339.72	547.13	696.58	501.13	7918.65	2392.26	522.64	45261.8	153865	1076.19	1469.7	8811.13	6589.42	9624.05	105030	10408.9	588.05	3006.67	4041.61	1845.05	3133.37	3289.54	1582.45	25299.8	867728	3292.67	8503.15	11795.8	0
	化学工业	12	136578	15816	292.42	23204.2	67.79	26253.1	3909.05	3319.01	720.51	33474.5	3672.05	592234	19902.7	53013.7	1713.6	11960.5	796.88	19324.8	175.98	7902.59	1195.56	9.83	5610.1	68.65	588	58463.6	13600.1	122.9	179.18	321.97	8484.83	4365.28	5042.44	486.97	139.64	9956.81	1498.28	17722.1	2482	81070.2	1029.7	1774.49	1.16854e+06	62492.8	198214	260707	0
	非金属矿物制品业	13	0	30126.5	0	0	0	3385.64	140.75	34.42	170.78	601.67	1590.11	35375.5	25855.2	36183.8	195.1	50684.3	306.27	916.06	0	620	232.09	250.63	10301.1	23.9	424.77	274648	351.97	69.69	0	0	1162.22	6.43	0	0	266	895.56	2089.36	0	5823.2	7843.15	859.08	3258.8	494692	3262.66	5520.4	8783.06	0
	金属冶炼及压延加工业	14	0	10158.5	0	16.05	0	889.67	8.28	3.47	16.7	904.01	112.9	4680	14402.7	297146	39806.2	155661	1138.76	34292.7	0	8351.14	0	0	2565.26	6.31	21.73	551157	36540.5	0	0	66.83	32.1	0.16	0	0	8.77	32.88	60.73	0	188.36	190.67	29.99	147.97	1.15864e+06	0	0	0	0
	金属制品业	15	8247.33	7700.54	2015.5	2451.31	2454.42	8452.41	102.19	43.81	748.44	1249.57	6214.98	24387.1	2446.84	25064.2	29087.6	44286	22019.3	10353.6	9774.78	8509.5	250.6	423.26	1235.24	44.08	3020.72	132297	718.66	247.71	336.41	433.32	2052.26	375.41	3247.06	24.17	52.25	598.06	501.52	3923.48	1118.73	1134.24	131.94	894.86	368671	4043.85	11373.5	15417.3	0
	通用、专用设备制造业	16	9154.54	17334.2	205.02	1003.07	28.63	3425.4	338.91	104.84	79.27	4958.09	2891.85	12635.6	6255.46	16336.7	14958.5	68956.3	3990.05	8823.73	128.34	154.19	112.27	89.48	14633.7	331.39	406.5	25639.3	4291.91	345.33	32.14	104.86	1377.91	1128.08	2410.53	671.6	17.45	429.43	119.68	200.53	1921.32	33458.6	153.36	298.72	259937	818.36	2064.31	2882.67	0
	交通运输设备制造业	17	0	4884.21	90.44	395.91	5.01	2003.85	178.25	56.36	45.41	1527.22	1181.54	3614.68	1584.59	4020.42	5871.43	3612.54	1513.26	446.97	66	127.99	48.98	25.47	3676.98	205.69	263.13	17238.5	30682.7	339.88	1102.8	7033.63	3249.79	3128.43	2861.93	1286.34	34.07	678.15	235.32	1930.17	724.31	734.79	338.09	584.79	107630	13862.9	35978.8	49841.6	0
	电气机械及器材制造业	18	0	10433.2	91.87	1503.64	6.56	1359.91	117.39	132.72	28.55	2228.23	2230.52	7327.99	1756.76	8188.25	7259.83	49116.7	1829.28	25731.7	2178.78	463.3	49.71	38.29	11278.3	124.57	1054.67	59559	2981.3	208.38	2373.92	1723.7	168.49	153.34	4204.84	33105.2	236.92	1067.47	1674.28	100.24	4384.1	6468.5	776.82	3584.57	257302	11408.3	40305.3	51713.6	0
	通信设备、计算机及其他电子设备制造业	19	0	368.6	5.99	23.28	2	506.93	44.98	12.32	10.95	326.43	467.62	815.9	217.55	781.74	36.28	7792.44	49.38	1587.27	29.64	6966.5	3.6	37.46	796.03	43.08	54.15	4287.28	2790.69	184.04	31687	9409.88	1392.92	2161.39	2620.1	848.23	54.44	2716.58	706.2	5602.14	667.6	402.78	231.87	2273.02	89016.3	16983.8	51648.4	68632.1	0
中	仪器仪表及文化办公用机械制造业	20	0	2113.99	12.6	27.48	5.67	3355.26	62.49	17.58	16.14	741.05	1256.18	4053.88	862.53	2966.01	67.58	1831.53	101.03	242.66	20938.1	2897.09	6.42	14.97	2765.91	84.5	286.42	3878.11	3341.25	56.94	2024.37	794.54	2573.81	4010.3	2694.69	1071.28	31.37	1322.32	416.4	1227.32	1620.6	15444.7	333.04	1042.79	86610.9	523.3	1861.71	2385.01	0
间	工艺品及其他制造业	21	0	1022.73	2.44	84.95	32.84	663.5	161.16	22.08	26.45	341.94	93.92	870.3	379.47	477.95	74.87	544.75	154.75	280	47.82	776.92	15.51	70.68	588.81	71.55	47.32	32060	487.88	0	899.46	597.17	24.84	38.78	806.83	231.65	3.86	240.29	24.41	699.63	47.8	10.18	66.36	305.92	43397.7	8520.05	29400.5	37920.5	0
投	废品废料	22	8637.77	0	0	0	0	0	26.36	0	0	10059.6	0	3346.05	1571.17	12921.7	703.55	1146.73	24.5	0	0	95.52	0	2757.85	0	0	0	0	0	0	0	0	0	0	0	0	0	0	0	0	0	0	0	0	41290.8	0	0	0	0
入	电力、热力的生产和供应业	23	12255.4	25079.7	83.45	3747.86	247.1	12649.3	3318.75	669.54	266.49	14027.8	11438.5	173909	43509.5	337406	1489.16	71387.1	3354.29	2071.03	532.56	1763.63	336.01	701.41	838393	544.79	3775.24	44855.9	29148.7	754.42	10713.8	13819.4	14769.7	2864.6	2218.44	5513.45	251.13	1641.24	2989.98	3673.18	12315	2550.82	3008.4	10849.1	1.72489e+06	66147.4	107344	173491	0
	燃气生产和供应业	24	0	0	25.25	1149.82	143.32	24.44	2	77.66	0	85.87	7928.61	506.68	60.56	1338.22	317.68	1868.89	153.1	37.2	6.78	0	37.7	0	0	8424.17	0	27.72	0	142.67	0	0	3806.8	0	0	0	0	0	0	0	0	0	0	0	26165.1	8219.03	13337.8	21556.9	0
	水的生产和供应业	25	22178.2	5831.26	0.32	108.19	21.46	502.65	357.42	100.84	5.76	495.98	2144.01	1974.84	265.43	1430.07	62.04	890.66	87.92	288.76	41.28	66.98	46.92	106.6	9047.62	42.74	37.98	30397.9	861.65	137.75	528.29	3143.34	2196.33	468.17	408.37	768.5	75.04	135.49	459.11	1726.69	3525.3	452.79	1123.49	1450.42	93994.6	5715.11	9274.48	14989.6	0
	建筑业	26	0	1900.16	0	0	0	98.96	15.52	2.43	1.2	134.38	492.4	1715.76	33.19	29.54	19.52	248.09	163.78	18.67	0	21.49	0	0	0	2.93	46.71	0	10059.9	924.18	1471.61	4720.88	1648.66	3080.53	440.36	355.3	54.78	1363.95	628.02	814.28	1246.56	1279.53	390.67	1797.58	35221.5	40845.1	66283.4	107128	0
	交通运输及仓储业	27	15254.9	61248.8	30.16	8408.05	106.88	24419.4	2500.55	1127.56	452.57	8224.73	124829	69785.8	43896.2	64343.6	4804.27	40608.6	2338.32	5560.01	2126.88	3582.09	1697.85	1222.13	26311	1034.54	590.79	135523	51234.8	2164.73	4959.24	54916.8	5032.01	37739.3	10552.1	22894.1	1524.84	13866.7	2052.86	11669	10131.4	1644.85	3694.31	38957.8	923063	24945	64661.9	89606.9	48959.1
	邮政业	28	0	930.47	1.73	27.38	1.7	264.5	58.38	16.91	9.87	30.53	70.76	327.59	121.72	191.56	45.1	305.19	20.17	57.52	38.94	79.25	3.32	24.57	736.98	32.12	31.31	145.01	255.53	2853.11	1274.46	2060.53	1486.17	2665.03	836.13	294.34	99.79	575.41	213.86	578.47	587.07	63.45	465.09	5946.39	23827.4	247.23	641.6	888.83	0
	信息传输、计算机服务和软件业	29	1104.49	10074	19.64	301.87	19.9	4242.8	882.53	315.62	174.56	1063.05	1114.31	5583.01	2341.59	3169.93	758.45	5181.7	300.38	1629.45	443.94	1128.76	104.02	156.93	9723.03	694.85	489.34	16474.7	21031.7	1128.12	15327	22085.6	3473.27	34626.9	14928.1	4040.33	1727.43	3918.59	2279.64	5011.14	12088.4	3802.93	5181	37491.2	255634	43737.3	120938	164676	0
	批发和零售业	30	7895.26	1871.17	32.38	789.31	0	33858.6	5429.11	161.21	206.37	7960.69	6382.77	13243.5	4059.22	17574.9	1070.39	38949.8	368.73	1304.57	579.6	186.43	34.69	27.26	25517.9	40.38	293.59	11116.3	2242.79	17622.6	151871	0	7276.21	2037.55	1006.36	1743.77	41.75	17.49	484.5	332.02	358.37	3900.56	152.54	2229.06	370270	8552.33	23159.6	31711.9	0
	住宿和餐饮业	31	72.82	7428.19	9.83	430.62	107.54	2857.37	643.78	149.06	139.23	811.5	484.12	4098.75	2477.18	2664.13	412.43	3964.15	709.51	1158.69	621.12	1095.98	131.63	445.04	3829.55	525.04	183.29	8137.03	7531.27	591.26	7219.08	24020.9	11015.2	9170.85	8002.01	10305.7	779.92	5743.99	691.34	6718.1	5133.52	729.03	1832.5	24475.5	167548	78643.5	173444	252088	0
	金融业	32	1584.25	16354.1	109.45	108.07	85.63	7221.79	14002.6	264.53	160.5	6145.58	11208.3	20415	5688.71	16149	640.31	4097.87	696.33	1428.94	51.9	1992.54	128.26	21082.7	107341	2639.45	232.83	15225.5	51538	273.15	6813.07	12113.4	8189.46	916.31	24532.9	22710.9	41.2	1397.38	1568.7	1973.48	2050.49	1300.67	1759.83	4376.87	396612	27953.6	120801	148755	2149.36
	房地产业	33	0	285.71	16.44	588.69	0	262.56	93.52	85.78	375.02	458.28	71.19	475.61	67.38	1985.59	305.91	367.13	35.23	256.68	457.5	318.75	0	93.72	47.54	80.55	16.15	639.37	8870.95	1282.39	3483.83	13956.5	13279.6	1351.6	691.75	714.82	0	598.07	175.37	2702.14	10211	838.11	1472.79	14822.5	81835.8	62247.3	248114	310361	0
	租赁和商务服务业	34	73.54	10248.2	0	1772.08	106.06	12764.6	880.61	341.22	191.23	836.81	1433.17	11193.6	6306.29	11438.1	699.82	11648	59.21	3828.44	905.46	4496.97	64.74	282.39	3506.25	723.56	719.69	33090.9	5483.99	761.29	17472.6	40978.2	3180.91	12635.6	17958.8	6367.13	6.54	2514.41	890.03	3203.06	1205.77	603.95	3902.9	5221.81	239998	4427.17	15935.1	20362.2	4941.28
	研究与试验发展业	35	0	904.85	0	0	0	191.75	6.12	0	0	0	0	2010.61	48.46	103.45	10.66	2486.87	17.92	1040.86	0	1047.59	10.15	54	71.08	0	0	41618.7	226.12	0	48.54	0	0	0	0	0	0	0	0	0	0	0	0	0	49897.8	0	0	0	9684.04
	综合技术服务业	36	1443.46	8975.42	0	135.92	0	1016.47	2	67.62	0	66.51	3671.36	8732.8	772.98	620.29	145.11	16790	43.75	3070.51	1937.22	3538.93	43.02	135.04	1501.92	0	88.62	19041	102.47	0	68.43	538.78	124.74	0	0	0	0	0	0	0	0	0	0	0	72674.4	0	0	0	58309.3
	水利、环境和公共设施管理业	37	0	445.26	0	0	0	114.87	14.69	2.38	0	22.54	183.88	13442.3	95.26	647.64	1.51	332.84	0	76.25	0	22.6	14.79	0	854.4	10.39	32.01	399.26	320.64	0	78.97	1011.14	224.24	705.47	0	3898.04	132.14	130.05	134.15	1071.06	308.22	406.81	238.28	1550.96	26923.1	3703.58	12456.8	16160.4	90096.1
	居民服务和其他服务业	38	2724.28	6048.18	37.26	61.44	86.14	1036.35	222.1	42.9	22.81	460.48	1805.76	14112.1	4007.91	1479.62	1040.11	1325.6	58.18	146.22	147.12	386.24	6.8	491.44	38364.8	143.26	309.13	14570.1	16666.1	75.85	1513.15	16813	2853.79	4438.43	30320	1109	311.68	1172.31	1561.4	1424.73	2443.56	837.67	1554.01	14178.8	186410	11159.9	37582.5	48742.4	0
	教育	39	319.15	1266.15	0	45.63	0	204.96	58.14	0	65.79	125.74	203.69	1245.06	233.41	562.45	72.5	504.11	81.01	91.6	16.68	73.43	0	0	201.16	64.2	47.72	0	3070.58	97.13	1795.86	2162.26	794.2	2044.47	4253.4	2365.56	798.12	1910.61	449.26	538.95	3421.21	374.26	229.45	19099.2	48887.1	20378.3	73349.3	93727.6	370043
	卫生、社会保障和社会福利业	40	0	11403.3	0	0	0	2608.93	129.99	2.02	0	425.41	110.85	11422.1	1690.3	3610.96	5376.13	3338.15	2.16	514.93	0	338.32	0	0	4571.49	296.48	21.7	0	0	0	0	159.69	22.74	1230.73	0	0	0	0	359.82	0	202.05	2089.75	283.62	1496.16	51707.7	51439	199459	250898	329145
	文化、体育和娱乐业	41	0	1621.51	5.9	173.56	34.69	541.54	176.18	34.84	45.77	251.8	213.83	1013.26	492.46	860.3	142.41	716.45	224.78	171.06	121.02	201.92	32.56	136	1306.21	137.92	83.02	3753.54	3476.83	172.53	2700.16	6403.01	2666.9	1585.56	2338.23	930.15	127.24	785.11	228.48	1409.31	369.08	182.63	682.27	10235	46785	12112	43596.5	55708.4	62596
	公共管理和社会组织	42	322.05	0	0	0	0	1	0	0	0	0	0	0	0	0	0	0	0	0	0	0	0	0	0	0	0	0	0.1	0.37	0	0	0	1758.2	370.07	993.4	0	65.87	123.72	507.89	10.27	37.99	29.82	241.14	4461.89	0	0	0	811141
	中间投入合计	TII	850022	431177	3171.3	51214.3	5050.07	537996	383214	25019.1	12813.7	296723	838800	1.32339e+06	313070	1.40909e+06	119801	639403	43213.3	132282	42192.5	59669.9	14534.6	32865	1.41686e+06	25063.2	14309.4	1.82134e+06	478901	33573.3	276339	267043	371041	162218	266532	138819	9225.19	64744.8	30140	81597.2	96053.4	173892	35244.5	288811	1.36165e+07	944983	2.58548e+06	3.53046e+06	1.81309e+06
	劳动者报酬	VA001	914204	346805	673.45	10864.8	1197.47	41399.5	74921.2	5914.91	1835.96	21297.6	46905.8	174822	39309.5	110069	9019.46	76414.9	5685.69	12375.1	1505.4	7879.82	3458.54	1605.19	184500	10698.7	5683.18	415500	149055	13809.7	78627.3	134343	55751.5	150709	39653	34348.4	10587.2	49556.8	25760.7	24290.4	242856	104239	28881.1	376152	4.04317e+06
增	生产税净额	VA002	0	120841	393.92	5842.58	643.95	35498.4	42999.5	2160.99	995.19	13644.7	28965.3	102819	23640.3	105490	6311.09	40931.5	3146.86	7969.53	827.28	6749.35	1923.66	892.82	172375	7732.13	4073.98	72500	48169.2	1606.58	15725.7	145544	16610.6	32871.7	60481.9	6173.13	178.72	4106.17	1674.76	4230.45	23469.2	478	6040.51	399.32	1.17713e+06
加	固定资产折旧	VA003	51179.3	97430.1	205.14	7971.28	618.19	48069.6	120603	4547.24	2096.48	30147	71594.1	225744	29337.5	65598.2	12080.8	70079.1	7834.98	16519.7	2008.26	7001.93	4871.98	2261.21	258654	7878.35	4153.96	53000	73800.2	1298	112536	42966.4	18915.1	34622.3	12897.7	25442.7	2030	7791.63	27021.8	3780.96	281.31	10025.6	7290.19	206411	1.7886e+06
值	营业盈余	VA004	13493.4	133885	572.66	3014.16	343.39	56966.3	41185.9	1911.67	920	12516.3	28569.7	125729	42533.4	139403	6745.48	42166.5	2803.97	8589.37	697.14	11935.4	1665.2	772.86	172703	5288.64	2324.93	175000	277778	-9961.59	63122.8	168212	69850.2	279937	-12896.8	6749.86	-2375.51	11244.1	12111.1	47950.1	22002.8	12366.6	5298.95	0	1.98313e+06
	增加值合计	TVA	978877	698961	1845.17	27692.8	2803	181934	279709	14534.8	5847.63	77605.6	176035	629115	134821	420561	34156.8	229592	19471.5	45453.7	5038.08	33566.5	11919.4	5532.08	788231	31597.8	16236	716000	548802	6752.71	270012	491066	161127	498140	100136	72714	10420.5	72698.8	66568.3	80251.9	288609	127110	47510.7	582962	8.99202e+06
总投入		TI	1.8289e+06	1.13014e+06	5016.47	78907.1	7853.07	719930	662923	39553.9	18661.3	374329	1.01483e+06	1.95251e+06	447891	1.82965e+06	153958	868995	62684.8	177736	47230.6	93236.4	26454	38397.1	2.20509e+06	56661	30545.4	2.53734e+06	1.0277e+06	40326	546351	758109	532168	660358	366668	211533	19645.7	137444	96708.2	161849	384663	301002	82755.2	871773	2.26085e+07
[truncated: 9 more columns]
