# Supplementary material for: Editorial Note: Measurement and driving factors of carbon productivity in China’s provinces: From the perspective of embodied carbon emissions
Source: PLoS One. 2025 Dec 15;20(12):e0338756. doi: 10.1371/journal.pone.0338756 (PMC12704855; doi:10.1371/journal.pone.0338756)
Supplement: S1 File — (ZIP) [file pone.0338756.s001.zip › Input-Output Tables of China's Provinces/Input-Output Tables of Various Provinces in 2007/2σñ⌐μ┤Ñ.xls]

## Sheet: 天津
天津2007年投入产出表
(按当年生产者价格计算)
单位：万元
产出		代码	中间使用																																											最终使用
			农林牧渔业	煤炭开采 和洗选业	石油和 天然气 开采业	金属矿 采选业	非金属矿及 其他矿采选业	食品制造及 烟草加工业	纺织业	纺织服装鞋帽 皮革羽绒 及其制品业	木材加工及 家具制造业	造纸印刷及 文教体育 用品制造业	石油加工、 炼焦及核 燃料加工业	化学工业	非金属矿物 制品业	金属冶炼及 压延加工业	金属制品业	通用、专用 设备制造业	交通运输 设备制造业	电气机械及 器材制造业	通信设备、计算机 及其他电子 设备制造业	仪器仪表及 文化办公用 机械制造业	工艺品及 其他制造业	废品废料	电力、热力的 生产和供应业	燃气生产 和供应业	水的生产 和供应业	建筑业	交通运输 及仓储业	邮政业	信息传输、 计算机服务 和软件业	批发和零售业	住宿和餐饮业	金融业	房地产业	租赁和商务 服务业	研究与试验 发展业	综合技术 服务业	水利、环境和 公共设施管理业	居民服务和 其他服务业	教育	卫生、社会保障 和社会福利业	文化、体育 和娱乐业	公共管理 和社会组织	中间使用合计	最终消费支出
投入																																														居民消费支出			政府消费支出
																																														农村居民	城镇居民	小计
代码		-	01	02	03	04	05	06	07	08	09	10	11	12	13	14	15	16	17	18	19	20	21	22	23	24	25	26	27	28	29	30	31	32	33	34	35	36	37	38	39	40	41	42	TIU	FU101	FU102	THC	FU103
	农林牧渔业	01	303188	0	72.3936	0	0	677490	68344.9	21373.1	32902.5	7815.52	0	131934	3831.51	436.983	0	0	0	0	0	0	2759	0	0	0	0	49446.8	21388.2	0	0	48127.8	30580.6	0	0	11528.6	0	9460.36	0	25295	0	0	0	0	1.44598e+06	83052.6	749232	832284	579494
	煤炭开采和洗选业	02	5579.69	75748.8	6659.21	0	3753.82	9188.6	3618.44	1376.57	693.655	3776.54	81869.1	115997	24044.9	220363	7154.35	6020.25	3060.74	1095.42	883.11	0	1244.61	28.5483	801641	41.6163	1979.41	39026.3	677.336	296.006	0	0	2139.18	0	0	0	0	0	0	0	0	0	0	0	1.41796e+06	2793.67	700.746	3494.42	0
	石油和天然气开采业	03	0	8397.2	102386	0	0	308.461	201.353	498.917	271.088	287.346	1.31084e+06	2563.9	5985.71	16442.6	678.069	303.788	808.61	193.945	2420.79	121.146	0	0	342.75	642.436	178.147	0	0	0	0	0	996.026	0	0	0	0	0	0	0	0	0	0	0	1.45487e+06	1052.49	31.7763	1084.26	0
	金属矿采选业	04	0	0	2999.3	0	0	0	0	0	0	0	0	93.8709	10554.3	163934	15000.8	474.461	2215.58	0	0	0	16.8674	0	0	0	0	0	0	0	0	0	0	0	0	0	0	0	0	0	0	0	0	0	195289	0	0	0	0
	非金属矿及其他矿采选业	05	4062.76	0	841.153	0	2184.28	5318	9.5195	32.5487	2343	34.5221	522.305	101885	87372.8	12430.2	2687.11	4140.88	589.958	177.6	80.2877	161.644	1.72719	89.3776	1304.41	5.62977	0	232581	129.482	0	0	0	0	0	44.6794	42.1226	34.796	70.9552	71.6682	0	596.19	464.253	72.4636	399.418	460781	237.528	0	237.528	0
	食品制造及烟草加工业	06	264010	0	0	0	0	1.21299e+06	4721.74	3027.3	0	4391.88	0	32979.2	0	0	0	0	0	0	0	5.54652	0	0	0	0	0	0	42196.4	75.9197	0	275352	398672	0	0	0	0	0	0	0	0	0	17567.6	0	2.25599e+06	226669	1.5212e+06	1.74787e+06	0
	纺织业	07	135.349	900.805	2334.9	0	73.2719	4303.13	202213	344179	13049.3	20979.4	556.268	52027.4	5642.67	462.266	1350.8	16174.8	1732.83	5159.95	770.246	2013.02	21265.7	69.2705	55.1062	82.5998	39.6834	4966.65	34376.1	713.734	33.5271	15634.1	9049.32	257.443	37.125	333.39	0	1374.28	0	38898.1	0	0	1522.58	0	802767	3062.9	48833.8	51896.7	0
	纺织服装鞋帽皮革羽绒及其制品业	08	126.318	657.787	7138.08	0	1207.6	1577.89	4213.47	108402	4693.57	2581.14	3254.41	8061.45	993.379	5526.17	1331.45	11096	24891.7	1904.77	2428.03	11797.1	9151.59	761.842	6016.71	386.052	155.148	25473.3	97375.4	779.176	925.502	17074.2	3584.64	6874.84	1995.43	3965.05	150.104	749.623	2317.87	34133	339.885	85.1494	1615.72	55.5807	415848	71049.8	686369	757419	0
	木材加工及家具制造业	09	6933.04	3273.94	6542.97	0	106.722	5918.81	3441.81	258.948	117001	19272.9	3157.39	7225.88	8232.59	3329.21	21014.7	26809.8	27639.2	7910.27	13627.4	711.242	7381.95	288.346	5666.95	69.4377	50.0628	225896	52643.9	1618.73	625.549	6560.9	1132.78	1650.49	1086.69	1487.08	840.606	3708.66	1671.8	5179.09	11789.7	12030.8	2044.13	7860.44	633692	4649.27	154170	158819	0
	造纸印刷及文教体育用品制造业	10	2558.86	749.907	8142.04	0	364.143	77758.9	14327.1	15270.1	12735.1	307003	1566.91	118476	15713.9	6761.86	33188.8	35373.6	23564.9	43009.2	150739	7564.61	29165.5	1343.46	7618.41	553.561	365.576	56836.9	67103.2	7591.51	7599.24	15519.9	6650.15	59705.9	9574.05	28732.3	3000.68	34933.4	3861.14	17044	23710.7	6604.97	53049.9	43509.5	1.35894e+06	6684.23	51358.1	58042.3	0
	石油加工、炼焦及核燃料加工业	11	54802.7	145870	205283	0	1689.54	4681.84	1703.29	1064.58	1325.75	4285.16	613258	256628	21295.1	280379	6718.72	16881.5	11875.5	4605.92	25913.2	1702.05	931.5	3061.52	12121.9	4762.17	58.419	86832.1	1.5539e+06	4625	521.051	13148.6	19544.8	25329.4	2787.62	107959	968.211	39312.5	7505.2	10666.1	6578.09	7629.36	5549	18921.7	3.59267e+06	27687.7	34213.4	61901.1	0
	化学工业	12	268183	8448.15	156375	0	6510.2	185358	102225	76429.3	53600	129135	88163.4	3.33105e+06	72658.1	102998	117101	141172	677859	405400	2.26006e+06	46613.7	26198	1147.85	19793.3	1604.33	3350.78	356662	488432	323.187	28483.1	24910.1	17179.1	10316.3	1167.73	16966.1	23513.1	15974.7	12444.2	82285.3	9660.15	264687	20384.2	6763.42	9.66158e+06	46761	938117	984878	0
	非金属矿物制品业	13	21887.7	232.109	106529	0	522.672	33412.1	3197.61	1023.18	6439.25	2598.36	11995.3	79016.2	224061	55380	22434.7	29111.1	11982.5	29499.9	132630	12161.3	5288.74	1126.55	20202.6	175.632	225.653	2.11665e+06	94198.8	584.421	0	12001.9	3770.28	0	1158.04	673.694	1046.03	2831.1	1133.8	0	8949.92	31373.1	1345.7	6035.3	3.09288e+06	7765.7	82948.2	90713.9	0
	金属冶炼及压延加工业	14	2951.65	6119.73	543526	0	3548.01	1105	121.624	21429.1	23057.7	26645.4	3543.77	112480	33837.9	7.50318e+06	1.55204e+06	1.29094e+06	1.10629e+06	1.4487e+06	276273	39849.5	23418.6	279.174	6380.89	35.3325	29.6391	3.73945e+06	248857	26.2847	594.236	45.4436	372.448	0	231.63	108.776	136.418	2159.24	109.587	2754.83	709.447	180.972	122.868	0	1.80216e+07	0	0	0	0
	金属制品业	15	8963.55	9747.97	32755.1	0	966.372	28187.3	3843.4	16533.9	29818.6	15998.5	5418.34	105744	18869	675298	314197	421903	416461	293396	775467	88350.2	34904.8	1378.73	46900.5	1070.36	491.127	309656	207983	525.695	11912.4	538.149	2051.46	6126.62	603.684	536.961	199.776	41133	454.247	55096.5	3548.52	3619.44	537.291	2362.71	3.99355e+06	4550.6	50587.1	55137.8	0
	通用、专用设备制造业	16	18460.7	1321.79	210165	0	2933.91	7099.1	8095.78	16624.2	3752.08	12371.6	14373.9	84493.9	30876	150485	48367.1	1.04939e+06	180991	186285	74239.2	8146.26	499.518	6089.9	122043	2408.5	2151.77	261739	65347.4	2509.35	1253.14	3859.34	1475.64	7448.24	250.435	17503.3	29773.1	8053.06	3098.37	2369.56	83246.4	213096	3840.56	842.595	2.94737e+06	589.151	30475.3	31064.5	0
	交通运输设备制造业	17	7011.49	375.333	33612.8	0	607.605	3405.73	828.279	546.619	1456.91	3149.58	4241.67	7035.89	5582.4	28105.4	5546.56	14773.9	3.27681e+06	4109.74	7358.37	1180.88	193.801	2251.4	8385.66	208.94	613.617	30621.1	517517	2061.49	6875.6	36660.1	11508	5846.67	9692.26	22220.1	55.7727	9458.89	129.033	4437.52	967.041	987.349	4867.89	608.069	4.08191e+06	25102.4	181761	206864	0
	电气机械及器材制造业	18	1772.5	1670.11	41781.3	0	861.049	2809.61	2617.97	1448.27	3404.64	5218.4	9599.87	29297.2	8608.34	47343.2	9167.75	215553	379590	538887	323525	26024.7	3810.95	3295.32	15994	147.969	568.325	632864	25946.6	2836.51	42570.3	5491.42	1192.51	226.835	574.025	115103	411.112	13695.5	1076.07	1535.21	7376.92	7586.23	6053.34	4963.31	2.5425e+06	199.419	173707	173907	0
	通信设备、计算机及其他电子设备制造业	19	46.4945	212.696	8417.7	0	129.335	1075.2	1206.07	742.546	419.848	34045.9	710.64	10809.4	456.531	4986.61	930.91	73194.6	129916	449977	7.3606e+06	302310	267.318	629.411	5597.44	173.845	221.927	13160	60429.9	2188.32	84524.2	5265.6	1070.54	1992.17	1240.6	9078.93	285.155	55664.8	747.53	109079	2300.01	1501.68	12286.6	4253.72	8.75214e+06	38899	311786	350685	0
中	仪器仪表及文化办公用机械制造业	20	24.1828	114.301	26649.6	0	450.282	1570.62	679.578	399.489	902.965	2062.78	6238.43	35675.9	2166.13	18707.1	3642.01	14708.8	8492.3	9239.26	110219	27571.4	138.473	998.071	8545.82	120.15	474.646	19912.4	6141.23	858.607	5272.66	766.869	5126.05	11026.9	1642.1	7110.08	59068.8	196100	13556.4	31356	2672.25	1326.09	1231.73	1234.24	644193	281.599	35069.2	35350.8	0
间	工艺品及其他制造业	21	1628.27	205.816	5138.21	0	154.872	2881.97	819.081	12458.4	581.885	951.099	1093.9	10385.9	8971.65	6685.32	8234.01	68519	5720.09	114997	38014.4	15683	58915.8	717.988	1313.74	171.167	147.245	57857.6	17901.7	0	15617.7	762.201	18551.7	1315.47	1645.12	2815.64	10.615	2667.64	21.4556	6735.02	434.638	33.6579	1242.16	152.289	492154	28028.4	132047	160076	0
投	废品废料	22	0	117.191	0	0	0	0	0	0	0	52589.9	0	7305.88	18842.8	930461	5865.87	17480.6	4804.17	0	0	0	543.779	358592	0	0	0	0	0	0	0	0	0	0	0	0	0	0	0	0	0	0	0	0	1.3966e+06	0	0	0	0
入	电力、热力的生产和供应业	23	62932.5	17743.3	258474	0	11041.9	69091	54671.9	21811.3	20168.3	50372.7	347325	482989	52068.7	637915	82745.9	97490.6	111589	73495.8	184402	18347.8	6608.12	9680.21	1.0707e+06	6946.32	17215.6	319587	108320	6110.91	28991.6	73854	98535.4	25742.6	45152.6	28112.4	5662.17	23615.1	16924.5	77168.8	79400.5	40739	45994.8	30828.7	4.82057e+06	38883.1	557169	596053	0
	燃气生产和供应业	24	0	0	0	0	0	10398.4	1721.36	296.185	846.165	347.482	3025.35	12727.2	2212.77	18562.1	2395.53	1495.95	2968.96	3265.74	6577.64	6.82222	0	0	0	34441.8	0	0	58.4635	374.294	0	0	11570.4	0	0	0	0	0	0	0	0	0	0	0	113293	21652.9	85168.3	106821	0
	水的生产和供应业	25	4862.94	226.129	5301.88	0	4538.9	14869.4	3431.54	2540.56	2537.48	2794.02	7409.44	35119.8	1965.02	18954.5	3572.55	6777.97	8492.03	3577.17	13874.9	2012.15	502.668	859.129	43818.9	206.67	32088.6	104510	45920.1	640.597	2048.54	5667	30663.1	4637.49	8313.43	13564.5	1328.45	6617.96	5172.7	14240.6	34883	6406.01	17669.2	18194.6	540811	3039.49	62543.2	65582.7	0
	建筑业	26	2726.25	0	19504.8	0	119.161	567.771	148.773	286.047	128.115	394.974	5003.98	2918.68	270.111	968.902	344.461	1366.62	1858.89	824.941	1884.91	1488	42.2978	776.573	13496.1	85.3563	103.576	0	70490.2	7006.96	9558.24	28636.4	32281.5	13355.2	20558.8	20823.7	495.966	22155.3	1103.1	3412.55	8599.85	8761.07	8246.79	5726.05	316521	9340.84	114613	123954	0
	交通运输及仓储业	27	96100.2	78405.4	243521	0	13460.5	180749	45267.3	52418.5	23268	71661	982927	898744	104547	2.2789e+06	407153	451295	1.53514e+06	418241	1.83834e+06	119316	19451.5	23485.6	129457	4254.9	1787.98	1.21834e+06	1.59132e+06	54171.7	36328.1	294407	37166.8	52335.2	13864.4	113238	11678.9	139446	5550.39	47742.3	32643	27100.1	47099.5	33479.8	1.37738e+07	44151.8	510077	554229	81957.8
	邮政业	28	675.903	77.0562	750.791	0	27.5918	1683.86	190.475	124.223	109.553	115.593	124.492	2540.58	144.939	572.159	244.374	1066.81	750.172	535.25	1810.69	247.707	59.196	108.464	787.708	60.9688	36.1982	2654.89	5181.62	22665.8	955.521	2061.27	2327.26	9354.99	931.084	2255.89	200.737	3357.33	306.353	5590.59	2659.39	291.664	1172.88	6725.55	81537.5	154.439	2615.73	2770.17	0
	信息传输、计算机服务和软件业	29	2066.65	1022.57	9602.26	0	314.665	7638.84	1844.68	2244.69	1490.9	3422.63	7630.11	27508.7	5692.83	22126.2	5015.26	19098.2	18091.5	13665.7	52371.3	5406.43	661.985	2097.25	14893.6	631.432	547.176	22353.2	78386.7	2634.4	41235.6	8765.99	3611.86	53843.5	9310.41	12129.5	2038.34	20329.1	6587.47	30969.3	27652.1	6670.3	8404.68	32288.5	592296	45696.3	439750	485446	0
	批发和零售业	30	92332.4	27090.6	111641	0	3130.9	220000	47746.1	69705.5	24601.6	59062.1	503620	515269	56870.6	836386	149253	266352	491690	277169	988142	72457.9	19528.3	1851.07	169856	1372.19	634.16	559355	388886	7545.7	46840.3	44353.9	52384.4	17361.4	2909.91	38840.5	22514.5	36717.5	3938.91	35310.1	12835.7	42437	23310.4	11547.5	6.35285e+06	82319.7	729745	812065	0
	住宿和餐饮业	31	1757.63	993.786	25125.3	0	803.739	23053.2	3119.41	2884.71	1996.11	4321.63	5307.38	84484.5	5145.99	19048.2	7651.38	33744.8	15446.2	20741.5	40276.2	13032.8	1331.74	4609.54	11294.8	937.049	931.459	69535.3	185797	1407.17	25625.6	141531	68715	78893.2	26880.9	121152	5231.18	132094	7338.39	88045.3	36955.2	7872.85	41988.2	141900	1.509e+06	55703.4	980009	1.03571e+06	0
	金融业	32	8332.33	5705.67	85649.6	0	1654.8	25429.3	11641.5	10020.7	8676.06	36101.5	78564.8	181879	22395.1	273403	22447.8	42625.8	94144.5	76741.7	149595	11281.3	2300.12	1076.83	336512	5826.3	2198.17	96117.9	503441	1047.3	17969.7	388827	45725.3	33611.8	130836	170528	4396.8	38320.2	4215.15	46025.8	78741.2	9285.46	33190.9	9802.31	3.10629e+06	200273	626654	826928	0
	房地产业	33	0	0	2886.12	0	16.2089	7605.62	2177.66	6125.63	6210.49	1471.36	152.296	23781	1269.64	15694	3688.66	13071	5199.13	16088.4	33742.2	4667.31	1536.31	0	1542.03	12.713	0	10002.2	128694	8541.22	33166.3	179546	103234	42600.9	14542.5	119676	348.343	50821.7	6883.42	92066.2	35815.5	7759.91	22822.9	999.515	1.00446e+06	186571	589144	775715	0
	租赁和商务服务业	34	18295.6	1267.57	58773.9	0	793.344	151434	6972.65	3631.82	2612.27	6413.57	17463	175281	6546.74	25967.4	5789.04	66925.7	30987.3	83192.4	552707	80082.1	1374.29	2386.18	69969.2	5647.53	933.756	399112	618800	11825.9	43630.5	217922	16394.4	102024	63596.4	85690.6	1558.72	84236.8	3922.48	97769.7	58800.2	2731.97	22711.5	5082.28	3.21126e+06	3806.8	188565	192371	0
	研究与试验发展业	35	2145.08	0	2203.47	0	1676.39	354.979	1205.52	167.165	113.931	1227.33	4227.99	19940.5	1601.98	4608.92	654.071	15071.3	15757.4	21987	40576.7	1675.75	0	0	132.159	0	16.7322	78928.5	7683.09	0	28.1177	6589.47	0	164.175	0	20545.6	0	20707.6	0	0	0	0	0	0	269991	0	0	0	310904
	综合技术服务业	36	11165.8	47.7713	34167.4	0	2024.88	5148.14	345.04	759.263	31.1584	2148.88	3675.87	29286	14727.7	2763.03	3828.16	30858	59809.1	14908.5	35585.6	1170.99	72.6726	25.0614	1470.4	11.3277	83.6348	52609	2576.36	0	0	4449.57	202.184	19.7011	0	7354.02	0	3426.52	0	0	0	0	0	0	324752	0	0	0	756985
	水利、环境和公共设施管理业	37	1261.94	0	6113.29	0	30.9453	253.811	334.612	30.757	7.79168	252.182	6859.4	2718.02	155.092	898.468	157.083	452.394	150.964	72.0301	341.599	192.903	25.8011	0	891.092	197.906	18489.1	26.9938	17961.6	0	70.2722	181.697	760.251	3378.09	182.569	18567.6	301.124	413.084	80.6454	641.587	984.315	428.827	1260.36	999.515	86125.7	1895.17	38077.3	39972.5	823265
	居民服务和其他服务业	38	25750.8	132.117	25920.3	0	78.6394	1270.8	460.165	595.86	143.453	1383.9	3272.39	15946.2	1095.76	2812.45	682.588	4145.99	2218.61	7514.33	6013.02	2506.68	173.154	215.012	43411.4	86.5687	808.786	13348.1	182222	500.251	4340.65	172996	25674.7	9539.73	19033.4	36650.4	2036.98	12221.6	6457.27	9411.24	7373.77	7271.01	7118.73	24937.1	687772	32801.9	173628	206429	23442.8
	教育	39	827.791	40.495	15757	0	1086.23	1461.47	447.303	102.667	202.357	344.291	1949.27	5487.21	357.675	2591.12	571.747	2940.94	3143.28	1383.39	4515.29	554.007	101.572	0	2657.82	461.076	2749.44	0	36156.8	1025.69	2315.45	7421.38	2798.97	13653.3	1924.81	3868.42	1552.82	7552.73	3323.74	23485.6	10326.7	3522.98	2387.46	36131.9	207182	68246	551966	620212	1.3472e+06
	卫生、社会保障和社会福利业	40	509.441	1470.23	69628	0	85.8494	6613.91	922.475	8641.61	0	2202.03	13370.3	20858.5	3211.1	3769.06	6074.67	21975	23928.5	19602.6	56032.6	1156.79	3227.47	0	52380.8	12.3254	263.249	490.158	9487.6	7.91844	240.147	222.035	250.31	7211.58	3.69657	103.059	2521.12	2541.48	13057.2	178.522	24038.1	6727.6	4454.87	45957	433429	66839	509909	576748	1.06774e+06
	文化、体育和娱乐业	41	334.435	404.51	4959.37	0	391.483	1483.38	254.831	439.36	272.869	946.746	1148.43	11959.7	866.172	4584.72	1487.85	3836.99	2795.08	2095.41	3790.54	1033.61	324.094	709.755	3587.25	280.941	222.379	22603.7	63182.5	2126.94	3208.45	26223	4351.45	23939.3	13248.5	19832.9	1907.1	20919.5	3716.42	23354.4	7909.1	3638.87	5531.91	53145.4	347049	4583.86	229378	233961	1.19566e+06
	公共管理和社会组织	42	1013.66	0	0	0	0	0	0	0	0	0	0	0	0	0	0	0	0	0	0	0	0	0	0	0	0	0	5536.89	0	0	0	0	5430.14	276.691	1136.48	0	24.2929	1.74939	1126.72	431.726	32.1588	0	0	15010.5	3133.14	72607.3	75740.5	1.36483e+06
	中间投入合计	TII	1305418	398791	2.48733e+06	0	67339.8	2.99555e+06	609332	825944	401866	900178	4.15346e+06	7.1906e+06	889741	1.44042e+07	2.88041e+06	4.53461e+06	8.71945e+06	4.59965e+06	1.55658e+07	928604	283420	430029	3.05678e+06	74133.1	90211.1	1.12292e+07	7.65264e+06	155247	503362	2.08537e+06	1.07129e+06	635214	405297	1.18023e+06	183268	1.06287e+06	136778	1.0234e+06	622929	732882	426699	555708	1.07455e+08	1.44821e+06	1.16442e+07	1.30924e+07	7.55148e+06
	劳动者报酬	VA001	1.07361e+06	15407.8	314616	0	4614.32	245925	44087.4	72566.9	36023.8	96083.9	417879	610215	73992.6	1.37768e+06	155851	418872	393041	322226	1.2736e+06	144539	25343.8	71582.7	304063	15172.7	39815.7	1127400	669356	49606.3	162481	1.48859e+06	275169	654741	288493	235877	77994	408397	148395	208659	1.04124e+06	449993	162420	889996	1.58856e+07
增	生产税净额	VA002	0	16979.1	577952	0	6476.61	323762	43816.5	73328.5	23852.8	64501.4	153578	502312	72988.3	885924	127825	346929	690759	292265	943571	75887.8	16662.3	2973.25	334360	1223.91	15151.1	412100	250918	4839.06	98172.6	1.37501e+06	105313	346830	388306	214290	14176.7	62924.7	7113.59	38293.9	2545.66	4014.57	19239.4	1195.1	8.93836e+06
加	固定资产折旧	VA003	28409.5	28697.4	823283	0	4352.89	142487	59606.7	61998.5	25874.6	71605.1	245948	531874	89631.9	805876	83603.8	204671	369028	272485	751172	40653.6	9757.91	63621.9	432361	5755.87	5966.33	216100	333846	15148.6	253232	210924	91232.3	81222	667637	55594.1	13613.8	137106	59898.7	33291.5	89315	40001	33413.5	52802.8	7.5431e+06
值	营业盈余	VA004	0	145391	3.50849e+06	0	8569.98	317136	39559.9	54029.2	17147.5	60161.4	-54411.1	721605	69306.3	968060	133255	599264	533785	397166	975821	71447.3	24371.7	593580	235925	4782.98	-2393.38	551000	1.62302e+06	-6238.06	414415	1.91159e+06	454279	1.79887e+06	549837	193824	44875	355610	136057	550628	78884.2	17701.6	16428	23948.8	1.81368e+07
	增加值合计	TVA	1.10202e+06	206476	5.22434e+06	0	24013.8	1.02931e+06	187071	261923	102899	292352	762993	2.36601e+06	305919	4.03754e+06	500534	1.56974e+06	1.98661e+06	1.28414e+06	3.94416e+06	332527	76135.7	731757	1.30671e+06	26935.4	58539.8	2306600	2.87715e+06	63355.9	928300	4.98611e+06	925993	2.88167e+06	1.89427e+06	699584	150659	964037	351464	830872	1.21198e+06	511710	231501	967943	5.05039e+07
总投入		TI	2407440	605267	7.71167e+06	0	91353.6	4.02486e+06	796402	1.08787e+06	504764	1.19253e+06	4.91646e+06	9.55661e+06	1.19566e+06	1.84418e+07	3.38094e+06	6.10435e+06	1.07061e+07	5.88379e+06	1.951e+07	1.26113e+06	359555	1.16179e+06	4.36349e+06	101069	148751	1.35358e+07	1.05298e+07	218603	1.43166e+06	7.07149e+06	1.99729e+06	3.51688e+06	2.29957e+06	1.87982e+06	333927	2.0269e+06	488242	1.85428e+06	1.83491e+06	1.24459e+06	658200	1.52365e+06	1.57959e+08
[truncated: 9 more columns]
