# Supplementary material for: Editorial Note: Measurement and driving factors of carbon productivity in China’s provinces: From the perspective of embodied carbon emissions
Source: PLoS One. 2025 Dec 15;20(12):e0338756. doi: 10.1371/journal.pone.0338756 (PMC12704855; doi:10.1371/journal.pone.0338756)
Supplement: S1 File — (ZIP) [file pone.0338756.s001.zip › Input-Output Tables of China's Provinces/Input-Output Tables of Various Provinces in 2007/30μû░τûå.xls]

## Sheet: 新疆
新疆2007年投入产出表
(按当年生产者价格计算)
单位：万元
产出		代码	中间使用																																											最终使用
			农林牧渔业	煤炭开采 和洗选业	石油和 天然气 开采业	金属矿 采选业	非金属矿及 其他矿采选业	食品制造及 烟草加工业	纺织业	纺织服装鞋帽 皮革羽绒 及其制品业	木材加工及 家具制造业	造纸印刷及 文教体育 用品制造业	石油加工、 炼焦及核 燃料加工业	化学工业	非金属矿物 制品业	金属冶炼及 压延加工业	金属制品业	通用、专用 设备制造业	交通运输 设备制造业	电气机械及 器材制造业	通信设备、计算机 及其他电子 设备制造业	仪器仪表及 文化办公用 机械制造业	工艺品及 其他制造业	废品废料	电力、热力的 生产和供应业	燃气生产 和供应业	水的生产 和供应业	建筑业	交通运输 及仓储业	邮政业	信息传输、 计算机服务 和软件业	批发和零售业	住宿和餐饮业	金融业	房地产业	租赁和商务 服务业	研究与试验 发展业	综合技术 服务业	水利、环境和 公共设施管理业	居民服务和 其他服务业	教育	卫生、社会保障 和社会福利业	文化、体育 和娱乐业	公共管理 和社会组织	中间使用合计	最终消费支出
投入																																														居民消费支出			政府消费支出
																																														农村居民	城镇居民	小计
代码		-	01	02	03	04	05	06	07	08	09	10	11	12	13	14	15	16	17	18	19	20	21	22	23	24	25	26	27	28	29	30	31	32	33	34	35	36	37	38	39	40	41	42	TIU	FU101	FU102	THC	FU103
	农林牧渔业	01	1.59451e+06	2586.94	0	305.606	0	1.05623e+06	533605	2350.77	7457.99	29615.2	26.732	132275	10.159	61.62	0	1.384	96.59	0	0	0	0	1239.3	0	0	0	41262.8	342136	0	0	0	109926	0	0	0	0	0	0	0	0	0	0	0	3.85369e+06	597678	935890	1.53357e+06	55214.4
	煤炭开采和洗选业	02	9421.03	949.925	861.347	1069.25	817.659	6208.73	2106.9	25.783	736.964	2426.53	87595.7	31882.3	16526	15138.1	309.174	131.897	43.275	50.608	3.995	0.524	2.378	0	386619	0.499	44.998	6247.52	819.837	68.08	0	0	0	0	0	0	0	0	0	0	0	0	0	0	570108	84773.3	21175.8	105949	0
	石油和天然气开采业	03	0	0	843184	2755.99	455.2	292.433	13.312	0.509	9.848	1968.41	5.6905e+06	431565	17984.1	9431.62	556.983	83.611	62.127	97.202	12.573	0	60.226	0	970.761	9244.82	1.934	0	0	0	0	0	8653.51	0	0	0	0	0	0	0	0	0	0	0	7.01791e+06	0	32210.9	32210.9	0
	金属矿采选业	04	0	0	0	188628	6388.43	0	0	3.552	0	0	498.484	18602.6	3707.48	599623	1211.49	2.444	0.281	91.871	8497.98	0	0	0	0	0	0	0	0	0	0	0	0	0	0	0	0	0	0	0	0	0	0	0	827256	0	0	0	0
	非金属矿及其他矿采选业	05	3586.12	92.655	511.962	391.364	286.696	947.793	0.454	0.242	0.225	16.807	111.237	10335.6	49467.9	409.963	207.195	36.817	1.948	0.168	0	0	0	0	76.727	0	32.636	134918	176.57	0	0	0	0	3.11	0	0	0	0	75.093	2.326	221.224	124.945	0	52.549	202089	0	0	0	0
	食品制造及烟草加工业	06	306286	0	0	0	0	151828	2.623	0.093	0.57	32.285	0	4325.26	2.313	0.169	0	2.55	6.258	20.307	0	0	0	211.959	0	0	0	0	6247.84	44.916	0	239.424	188980	0	0	0	0	0	0	0	0	47.047	2290.82	0	660568	488885	988480	1.47737e+06	0
	纺织业	07	0	225.29	2002.22	274.51	67.547	1950.02	33828.9	19485.6	5881.46	106.899	147.985	9803.85	1136.07	67.56	117.063	57.818	88.43	412.135	2.175	63.081	1202.17	0.268	147.459	9.095	11.992	7090.79	3585.78	3.815	17.95	1073.2	20125.1	218.716	32.513	403.184	0	3.359	0	32859.8	0	0	0	26.749	142530	58343	107157	165500	0
	纺织服装鞋帽皮革羽绒及其制品业	08	55.241	2048.7	18781.6	606.877	329.696	761.79	918.142	13087.5	1745.18	486.51	4125.98	2988.86	1066.3	1547.44	249.515	136.168	126.928	270.115	45.81	31.758	6.686	1.822	2932.68	63.104	125.036	23783.1	5499.16	1253.1	6342.67	6151.47	2812.42	10188	2529.25	989.387	22.23	32.506	661.216	1251.25	340.641	0.396	1837.29	77.802	116311	133936	534354	668289	0
	木材加工及家具制造业	09	643.088	6113.96	7411.16	511.105	11.456	7258.58	222.383	3.479	64407.3	2948.72	5199.25	2744.67	418.647	161.513	3172.06	71.582	320.404	3548.78	731.782	166.619	3719.72	0.106	1138.94	38.479	46.723	180869	2803.54	413.174	4653.85	1389.9	2162.09	1362.28	188.375	2154.75	53.838	373.816	3164.57	525.264	5754.73	2156.85	1353.84	4914.39	325305	20605.5	60460.9	81066.4	0
	造纸印刷及文教体育用品制造业	10	17862.3	2723.84	16634.7	654.446	198.69	53479.6	6325.69	1340.61	3643.31	75667.2	1385.39	15376.3	6817.53	962.325	799.139	470.806	62.203	1005.85	411.077	57.47	35.866	126.813	6062.24	339.092	173.644	36636.2	22951	2583.03	12336.8	5278.84	9562.82	56051.8	8373.81	66548.8	1758.1	31233.7	7201.83	6379.47	36803.7	5459.32	13960.5	76319.3	612055	10869.5	28587.7	39457.1	0
	石油加工、炼焦及核燃料加工业	11	369277	13125.4	182912	14018.8	6715.42	9101.75	1369.47	222.283	801.159	1276.41	595555	133627	9675.75	112866	2325.21	2044.41	490.72	9668.14	1107.72	8.868	764.181	238.244	13381.2	8383.89	564.024	250143	794772	4943.34	3963.81	951.608	8421.31	18950.2	33377.2	42877.3	711.178	19874.8	24049.5	65947.4	18086.6	11964.4	3528.56	99723.5	2.89181e+06	35591.6	60917.8	96509.4	0
	化学工业	12	1.02793e+06	24590.5	189129	96744.5	3191.72	100121	14352.5	6009.18	24432.6	20836.9	64550.6	831605	122581	31701.3	4988.06	3603.89	5107.8	17289.6	3291.91	34.572	2523.2	5.634	7107.42	340.647	1558.73	401723	36224.4	153.584	2897.5	908.364	23715.7	9680.67	3369.43	9835.43	50.595	3603.42	13768.2	36737.3	17554.7	321161	4517.74	12439.4	3.50197e+06	77479.6	337108	414588	0
	非金属矿物制品业	13	480.566	2916.57	22798.2	3289.15	456.352	7050.42	818.867	49.953	1580.56	200.185	17339.7	15728.4	92832.6	34779	378.547	644.942	238.639	10647.1	227.892	68.242	1133.71	75.056	13635.4	162.586	308.35	972712	3679.01	118.845	853.368	0	4142.66	269.524	0	0	43.419	3395.04	5271.4	139.624	14695.9	8681.33	1112.59	3910.17	1.24687e+06	72803.7	77761.9	150566	0
	金属冶炼及压延加工业	14	36.487	14352.2	429711	6548.29	311.982	900.022	96.997	6.676	5117.88	1287.8	6193.01	33392.8	29352.7	806534	146355	29538.6	19582.5	206373	10783.8	31.554	5.46	0.45	2440.21	32.297	35.732	2.72887e+06	1048.77	0	0	0	113.841	19.367	0	0	5.892	234.594	398.352	12.336	1173.54	680.794	84.471	278.757	4.48194e+06	0	0	0	0
	金属制品业	15	10211.2	8198.92	32270.1	15563.2	19228.2	30729.7	1988.3	924.339	7644.45	1534.11	9468.64	30489.6	5793.55	21474.2	11556.3	11960.2	11651.7	34076.1	480.628	1110.05	446.497	207.166	17507.3	230.353	7355	295433	29720.5	215.631	1583.55	123.042	5238.05	1089.82	6609.06	63689.9	18.032	1286.51	2200.37	17596.7	6470.14	3756.77	461.428	1647.07	729239	3853.34	11894	15747.3	0
	通用、专用设备制造业	16	148801	22205.8	202443	11869.6	808.241	6167.2	4982.72	286.912	1771.76	4847.91	21646.6	23814.3	10902.4	60550.8	6751.3	16656.2	9857.92	92690.4	319.94	182.682	130.135	49.629	73714.9	703.038	2862.71	179366	12644.6	1320.69	4166.02	48.917	1236.9	971.447	1237.82	23304.9	5.708	2331.3	983.028	6782.17	31447.4	409699	416.91	73138.4	1.47412e+06	7617.22	43384.3	51001.5	0
	交通运输设备制造业	17	87.177	4125.24	30818.8	1969.19	194.468	2620.74	686.338	75.518	315.485	305.266	7777.29	3001.6	2305.76	2628.32	501.822	1214.86	45705.9	199.257	23.385	18.513	20.838	9.875	3035.02	475.722	140.944	39094.2	187441	2257.87	7854.37	65547.2	7573.01	7317.15	1164.73	19164.9	6.346	429.942	737.943	4594.14	2163.86	1254.9	301.127	44203.5	499363	95803.7	72478.9	168283	0
	电气机械及器材制造业	18	297.517	16759.9	38293.5	8864.28	335.133	2133.8	1342.98	195.251	854.732	639.139	13151.1	7842.42	2744.35	6687.92	2595.07	3931.14	1264.42	58682.3	443.09	411.724	58.983	17.592	28882.1	228.43	1433.96	192551	6843.53	842.285	66044.8	3264.01	642.783	496.503	1214.55	13978.9	35.775	2562.29	4370.82	4194.79	12855.2	7474.48	1054.88	39731.9	556250	23396.2	96616.5	120013	0
	通信设备、计算机及其他电子设备制造业	19	1093.02	1312.02	10697.8	482.218	59.078	830.218	1149.35	29.907	89.149	86.037	853.423	2218	664.621	535.001	155.212	305.403	244.758	9876.51	4846.16	1376.93	4.932	18.793	3186.23	100.273	151.959	12974.1	9992.57	825.411	140406	3526.62	1731.76	2277.26	3187.49	18855.7	186.361	2284.05	1386.16	6879.74	4481.17	1844.58	565.595	29065.9	280838	25953.5	163119	189073	0
中	仪器仪表及文化办公用机械制造业	20	101.857	2795.17	36338.9	1058.18	265.626	5449.09	358.766	39.531	100.539	159.606	8735.03	8824.89	1887.3	2212.29	207.703	566.166	109.856	2129.8	215.087	798.751	9.813	8.65	3536.06	238.223	391.346	14171.1	2378.31	177.116	28632.6	1011	773.733	1889.25	478.84	5789.52	26.658	37060.3	3502.58	1287.53	14677.4	1242.51	941.246	11242.4	201820	4188.01	12371.9	16559.9	0
间	工艺品及其他制造业	21	77.834	984.498	4516.72	407.172	336.872	1718.73	509.747	221.956	92.87	260.731	936.715	1712.18	1753.99	15745.7	137.301	324.849	128.675	13324.7	59.113	11.993	11.72	33.512	822.688	91.898	69.201	25956.3	827.413	0	2091.74	30.311	97.581	85.449	1100.38	7035.39	11.548	422.804	687.215	421.49	197.902	25.226	120.809	1091.27	84494.3	26003.5	103847	129851	0
投	废品废料	22	0	0	0	0	0	12372.1	0	0	10701.8	1944.72	16.904	4548.72	8889.72	240716	129.756	312.168	4.156	0	0	0	0	1216.78	0	0	0	0	0	0	0	0	0	0	0	0	0	0	0	0	0	0	0	0	280853	0	0	0	0
入	电力、热力的生产和供应业	23	197231	46743.9	176771	45302.4	5911.27	46053	70719.1	1580.09	5404.58	11366.9	40910	213586	78882.1	130564	3656.76	11311	2406.48	6054.69	6238.45	182.992	341.723	496.196	241416	1726.92	11664.9	79454.1	45623.1	3270.97	59112.3	22750.8	55774.1	9758.93	6457.15	33475.5	6125.27	20705.7	24868.2	22212.5	109159	28121.4	17179.7	62724.5	1.96329e+06	62280.3	248782	311062	0
	燃气生产和供应业	24	0	0	206.214	786.91	12.043	945.309	302.995	0.513	0	5.4	185.32	6331.43	29.269	40151.2	89.403	102.568	70.79	0	0	0	1.279	0	0	25600.6	0	0	11.899	451.861	0	0	2505.47	0	0	0	0	0	0	0	0	0	0	0	77790.5	2786.1	48249.7	51035.8	0
	水的生产和供应业	25	15.404	253.355	10643.8	196.415	49.168	600.176	298.515	45.514	37.829	59.267	1007.82	4425.7	297.57	150.127	21.362	30.999	17.967	48.7	32.265	2.289	12.138	14.841	934.626	16.414	570.288	10848.6	1300.9	93.207	200.963	606.155	2423.24	493.003	175.9	739.306	232.852	661.618	794.713	757.77	988.749	957.307	1018.52	1731.66	43807	10258.4	32809.6	43068	0
	建筑业	26	453.503	1128.53	7223.37	169.525	24.277	319.962	44.684	6.913	12.429	146.008	9288.12	2884.99	340.525	348.389	22.394	40.572	84.353	22.896	14.786	3.018	0.142	0.253	1894.28	72.431	62.529	121318	36028.2	5082.65	11508.7	12964.3	11629.7	7007.41	16774.4	9258.11	39.387	2807.51	4803.87	1590.02	14148.3	8219.95	1015.95	62680	351485	71454.8	0	71454.8	0
	交通运输及仓储业	27	188347	42741.6	253143	72643.5	9926.16	142701	38636.1	1640.89	11150.7	10368.9	148770	198154	119600	197062	8432.35	25246.3	3648.98	30131.4	2208.25	257.63	1329.31	1040.5	129704	4170.5	1970.14	713635	156991	8681.53	11258.7	289664	18946	35261.2	4195.19	82395.5	3333.87	40744.9	11570.9	14408.2	37725.4	15152.4	8657.98	259463	3.35511e+06	136304	359736	496040	257835
	邮政业	28	6479.52	113.996	666.851	49.802	20.884	461.617	35.538	6.784	11.28	12.473	77.087	421.195	117.067	52.24	9.309	17.231	3.065	116.539	7.235	2.68	0.258	5.963	293.272	15.563	10.016	770.712	434.712	3795.93	546.228	238.869	1933.27	2493.69	257.472	2580.48	82.711	617.367	212.898	59.589	1175.11	260.086	694.481	3411.58	28572.6	370.093	3627.55	3997.64	0
	信息传输、计算机服务和软件业	29	2636.41	2148.56	13325.8	716.378	193.331	3622.81	790.136	197.387	365.524	413.6	1630.56	4445.94	1531.72	1267.95	211.459	422.713	111.431	933.78	212.56	48.422	16.678	106.666	6527.52	299.958	207.873	21035.9	22162.2	1286.97	31665.2	4728.99	4438.38	44599.6	5808.09	53301.8	1027.97	9660.9	4935.14	2688.84	20885.6	9479.73	3344.83	41125	324560	60740.3	467215	527956	0
	批发和零售业	30	206062	9781.7	69246.7	6442.55	2622.25	127619	52883.1	4719.08	9363.12	10915.9	545208	72865.3	10827	16399.7	3111.32	4480.71	6354.96	29099.7	1110.81	488.396	862.948	253.041	20409.9	1807.17	1451.72	130178	97420.6	6300.19	49595.3	6284.32	54068.3	13204.2	5513.03	25841.9	299.115	11938	4784.03	15844.4	15109	77475.6	3576.79	44299.3	1.77612e+06	179954	426027	605981	0
	住宿和餐饮业	31	33892.8	6149.47	59991.6	996.351	1517.65	12035.5	877.546	380.792	453.861	620.208	5318.35	8590.22	1624.42	1215.89	693.881	774.521	552.905	3681.4	210.232	125.182	113.212	235.073	4521.61	419.254	121.461	49135.8	60392.4	1005.45	22093.9	52447.7	12528.5	51544	17801.2	141371	2963.64	35342.6	10957.7	25513	36936.5	3883.01	14014.7	238677	921721	113152	512068	625220	0
	金融业	32	28710.4	25326.5	25869.8	2101.24	636.285	31265.6	8097.82	593.581	3143.05	1894.09	4628.96	100178	24776.8	22109.8	1383.91	490.622	250.888	12127.1	1720.65	35.682	0.416	8426.31	152830	5191.85	970.11	51325.1	225808	2794.23	12916.6	170452	5463.3	3295.69	16508.5	232331	65.617	1280.58	1264.69	9553.91	30666.5	4517.09	206.735	75605.4	1.30681e+06	126339	685695	812034	4147
	房地产业	33	0	98.063	2997.25	840.455	0	2775.96	932.694	170.632	602.132	1019.75	2222	1339.25	1200.41	233.786	44.783	75.17	89.237	484.443	89.12	41.825	2.283	49.132	545.678	101.642	31.591	638.603	13220.6	1076.9	11900.7	26661.1	14712.3	10941.9	13960.5	38442.3	206.776	3383.81	321.742	26886.2	29283.7	1872.62	12596.6	4652.16	226746	247594	543661	791254	0
	租赁和商务服务业	34	14652	36819.7	64467.7	15061.4	10252.6	85326.4	8114.67	851.821	1888.44	3516.19	9644.08	63006.8	23427.9	5613.9	965.654	3145.61	1073.82	23562.4	2216.46	32.858	47.405	378.263	39005.5	1098	3354.19	1.06744e+06	554001	9600.25	54457.3	140545	26269.2	162701	59966.2	184256	711.592	19246.9	10243.7	19680.3	22111	4456.43	6696.35	39162.7	2.79907e+06	31326.6	374910	406236	22886.3
	研究与试验发展业	35	68.485	319.096	47698.9	119.825	10.985	432.482	449.828	23.067	0	0	5026.93	4040.48	479.191	14530.5	31.405	251.309	145.505	2711.23	1012.11	21.622	0	0	1328.65	0	0	223181	1863.81	0	0	0	0	149.051	0	2388.1	0	0	0	0	0	0	0	0	306284	0	0	0	76988.1
	综合技术服务业	36	10591.4	504.333	5429.95	880.058	0.733	5743.64	256.357	45.423	27.001	42.671	3641.03	9460.49	3330.86	19742.4	118.294	124.906	97.661	3326.3	49.288	212.885	0	80.842	2420.7	72.301	50.67	91018.7	384.787	6.634	0	9557.69	534.427	0	0	0	1.768	304.153	0	0	0	0	0	0	168058	0	0	0	485930
	水利、环境和公共设施管理业	37	5820.57	1067.83	64603.5	1043.94	206.066	3263.92	802.464	109.741	89.348	198.466	5415.56	11225.1	1013.62	4086.87	56.437	10543.6	44.09	280.187	292.514	8.528	27.821	34.044	9781.23	145.744	1708.38	25354.2	7619.36	213.625	939.256	2008.81	10875.4	2768.61	926.402	23924.2	823.173	1560.24	26088.1	2535.56	12889.2	3727.58	2355.21	8641.91	255120	12375.5	28262.5	40638.1	406629
	居民服务和其他服务业	38	8939.24	1794.13	20926.3	1758.32	1043.59	4652.45	1081.36	31.697	32.113	2073.94	20909.6	27149.7	6964.53	20429.3	354.824	169.588	17.294	131.646	18.685	20.333	1.198	387.876	36483.5	65.997	98.259	23460.9	30955.5	267.565	3632.73	22163.5	24630.5	6169.29	1863.1	21066.9	344.626	6789.36	11509.6	1945.26	12424.8	7056.64	2007.56	43581.6	375405	131917	272080	403997	0
	教育	39	19427.5	3057.79	4815.66	283.864	77.856	610.419	341.963	23.34	238.233	237.813	825.549	1655.93	624.568	1465.45	208.83	166.561	70.243	612.037	1.196	14.651	0	0.253	3575.16	29.646	113.722	0	10444	528.498	3378.99	4904.51	2444.93	6946.15	1439.84	7448.53	206.776	10571.4	1456.23	813.416	30537.1	3968.88	1322.12	30487.1	155377	156577	349247	505823	1.14253e+06
	卫生、社会保障和社会福利业	40	5463.85	4517.2	14623.8	11145	868.45	3764.26	4237.31	82.534	24.735	172.859	68.229	3857.58	3991.99	1683.05	118.889	242.278	221.049	1527.03	658.993	6.354	0	0	189575	0	4872.2	0	0	0	0	36.277	0	1174.8	0	0	3719.01	4159.42	756.406	267.636	9353.85	637.347	1094.94	10191.6	283114	231859	550979	782837	1.34885e+06
	文化、体育和娱乐业	41	2037.28	1869.13	9162.88	547.704	477.224	1427.11	529.494	108.121	129.129	254.801	1491.57	2036.77	745.904	788.617	199.807	155.634	149.912	1144.43	100.188	34.798	21.517	61.809	2494.93	161.504	106.851	15856.1	14413.3	592.626	6024.74	13347.9	6766.99	12601.7	3133.25	28038.8	727.656	5681.41	4635.52	1606.24	7128.98	1364.3	1548.73	57779.8	207485	17621.8	118646	136268	131831
	公共管理和社会组织	42	125861	0	0	0	0	0	0	0	0	0	0	0	0	0	0	0	0	0	0	0	0	0	0	0	0	0	93.877	0	0	0	0	1130.22	159.194	4319.27	0	424.27	59.678	341.75	282.025	65.067	105.453	0	132842	2863.65	5864.81	8728.46	3.15386e+06
	中间投入合计	TII	4.34744e+06	310542	2.92113e+06	517098	74309.3	1.93177e+06	794111	54977.6	170359	189967	7.34209e+06	2.49236e+06	666326	2.44173e+06	202435	129890	110606	576449	47697.9	5913.48	12914.8	15032.7	1.40894e+06	61678	42673.9	8.16846e+06	2.74896e+06	60270	561077	868906	651854	483111	217803	1.16581e+06	23847.5	281009	187721	332316	557729	946789	109984	1.38208e+06	4.56162e+07	3.36355e+06	8.71568e+06	1.20792e+07	7.0867e+06
	劳动者报酬	VA001	6.0492e+06	176639	1.03737e+06	87315.6	15507.4	163135	75204.5	24240.9	20852.3	36470.2	107146	392759	99583.9	156848	20248.1	24949.2	11680.5	38240.5	8210.01	2539.17	2796.33	5461.61	627141	10022.8	27197.4	1.87835e+06	954933	50862.8	256469	617223	173536	517528	191548	249612	82371.8	338153	208824	249150	1.01409e+06	445697	131867	1.6587e+06	1.82397e+07
增	生产税净额	VA002	0	65160.5	1.41027e+06	64155.3	4422.08	150286	24566.4	994.147	-587.535	12701.1	-229980	76061.5	21661	92735.8	9090.99	5151.32	2173.08	12179.5	5665.98	374.139	1800.51	305.142	129965	3089.27	1640.53	265456	218618	3828.63	50401.7	272472	71888.1	256633	82505.9	90699.2	0	19483.6	5639.02	28864.4	663.98	0	12838.1	3550.21	3.24742e+06
加	固定资产折旧	VA003	193601	65212.2	847187	28087.4	7308.33	134256	39083.6	3450.54	5028.23	19210.9	74038.5	183939	60978.5	119470	5976.24	5280.44	1571.71	11120.8	4409.51	425.914	581.618	5740.37	564503	12132.7	17669.7	130328	491469	12615	349057	135921	45382	76208.1	441310	114177	3861	12880.5	36453.9	96570.6	88404.2	79915.2	21323.4	251097	4.79724e+06
值	营业盈余	VA004	44374.5	90741.8	5.76044e+06	332898	21967.4	232451	44257.1	11434.4	19136.4	20472.8	-253193	390389	110061	301153	9117.65	24320.8	-130.709	77911.8	11428.6	1500.87	8145.3	-8866.63	-456192	42229.6	-2340.35	221808	80464.4	-25634.5	85418.2	987501	291510	731198	289217	97563.8	2953.65	22779.7	13384.1	-16123.7	33578.4	6052.6	24157.1	0	9.67954e+06
	增加值合计	TVA	6.28718e+06	397753	9.05526e+06	512456	49205.3	680129	183112	40120	44429.4	88855.1	-301988	1.04315e+06	292284	670208	44433	59701.7	15294.6	139453	29714.1	4840.09	13323.8	2640.49	865417	67474.4	44167.3	2.49594e+06	1.74548e+06	41672	741346	2.01312e+06	582316	1.58157e+06	1.00458e+06	552052	89186.5	393296	264301	358461	1.13673e+06	531664	190186	1.91335e+06	3.59639e+07
总投入		TI	1.06346e+07	708296	1.19764e+07	1.02955e+06	123515	2.6119e+06	977223	95097.6	214789	278822	7.0401e+06	3.53551e+06	958610	3.11194e+06	246868	189592	125901	715902	77411.9	10753.6	26238.6	17673.2	2.27436e+06	129152	86841.2	1.06644e+07	4.49444e+06	101942	1.30242e+06	2.88202e+06	1.23417e+06	2.06468e+06	1.22238e+06	1.71786e+06	113034	674305	452022	690777	1.69446e+06	1.47845e+06	300170	3.29543e+06	8.158e+07
[truncated: 9 more columns]
