# Supplementary material for: Editorial Note: Measurement and driving factors of carbon productivity in China’s provinces: From the perspective of embodied carbon emissions
Source: PLoS One. 2025 Dec 15;20(12):e0338756. doi: 10.1371/journal.pone.0338756 (PMC12704855; doi:10.1371/journal.pone.0338756)
Supplement: S1 File — (ZIP) [file pone.0338756.s001.zip › Input-Output Tables of China's Provinces/Input-Output Tables of Various Provinces in 2007/3μ▓│σîù.xls]

## Sheet: 河北
河北2007年投入产出表
(按当年生产者价格计算)
单位：万元
产出		代码	中间使用																																											最终使用
			农林牧渔业	煤炭开采 和洗选业	石油和 天然气 开采业	金属矿 采选业	非金属矿及 其他矿采选业	食品制造及 烟草加工业	纺织业	纺织服装鞋帽 皮革羽绒 及其制品业	木材加工及 家具制造业	造纸印刷及 文教体育 用品制造业	石油加工、 炼焦及核 燃料加工业	化学工业	非金属 矿物制品业	金属冶炼及 压延加工业	金属制品业	通用、专用 设备制造业	交通运输 设备制造业	电气机械及 器材制造业	通信设备、计算机 及其他电子 设备制造业	仪器仪表及 文化办公用 机械制造业	工艺品及 其他制造业	废品废料	电力、热力的 生产和供应业	燃气生产 和供应业	水的生产 和供应业	建筑业	交通运输 及仓储业	邮政业	信息传输、 计算机服务 和软件业	批发和零售业	住宿和餐饮业	金融业	房地产业	租赁和商务 服务业	研究与试验 发展业	综合技术 服务业	水利、环境和 公共设施管理业	居民服务和 其他服务业	教育	卫生、社会保障 和社会福利业	文化、体育 和娱乐业	公共管理 和社会组织	中间使用合计	最终消费支出
投入																																														居民消费支出			政府消费支出
																																														农村居民	城镇居民	小计
代码		-	01	02	03	04	05	06	07	08	09	10	11	12	13	14	15	16	17	18	19	20	21	22	23	24	25	26	27	28	29	30	31	32	33	34	35	36	37	38	39	40	41	42	TIU	FU101	FU102	THC	FU103
	农林牧渔业	01	4.75241e+06	29597.5	0	11028.4	6133.5	7.49278e+06	2.31273e+06	543055	452928	353105	628.764	518537	1815.86	41978.5	6758.66	14980	0	0	0	0	10797.7	0	0	0	0	105617	835536	0	0	754.621	307485	0	0	403540	0	204.052	15.7424	15058.4	0	0	0	0	1.82175e+07	1.11803e+06	2.82791e+06	3.94594e+06	61907.9
	煤炭开采和洗选业	02	100574	1.18682e+06	10223.5	80878.7	14058	213838	111400	25039.7	54320	110130	2.31916e+06	794329	1.46172e+06	1.81025e+06	78901.5	210751	12816.6	16951.1	4540.6	140.587	6113.83	64.9549	6.26116e+06	41810.9	205.922	99348.5	16626.1	889.081	0	0	8913.48	0	0	0	0	0	0	0	0	0	0	0	1.5052e+07	453968	81070.6	535038	0
	石油和天然气开采业	03	53807.1	28.0142	0.24408	182081	111.08	1030.1	2581.88	160.499	145.159	6378.98	4.08342e+06	116097	198805	38169.7	9711.85	4874.09	4284.41	525.867	1173.59	0	1461.68	0	3438.17	51809.8	0	0	0	0	0	0	3520.35	0	0	0	0	0	0	0	0	0	0	0	4.76361e+06	0	117755	117755	0
	金属矿采选业	04	261122	21.5085	0	2.15025e+06	0	0	0	5307.02	0	0	0	53937.9	159679	1.26973e+07	82274.6	40211.4	9.44852	0	13275.1	0	0	25588	0	0	0	0	0	0	0	0	0	0	0	0	0	0	0	0	0	0	0	0	1.5489e+07	0	0	0	0
	非金属矿及其他矿采选业	05	0	72.616	107.714	149.483	71783.1	6815.87	316.42	955.045	119.998	255.144	5772.17	477536	860759	99256.5	2030.53	3925.7	5659.42	116.761	3588.8	3.42171	3480.95	0	4551.94	10.9348	4.5871	636104	5591.11	0	68.0789	0	0	965.429	2.13752	140.531	107.322	677.17	313.879	1030.73	1701.35	2842.56	451.941	1150.67	2.19842e+06	0	0	0	0
	食品制造及烟草加工业	06	1.54695e+06	0	0	120.421	3481.45	4.27124e+06	527757	295019	5893.08	8180.04	6078.84	340927	260.75	24760.1	6684.41	113.474	34.0809	0	18.2712	2.11328	12.1805	0	0	0	8.50236	0	1953.05	375.578	0	3986.47	438538	0	0	0	0	0	0	0	0	0	4209.68	0	7.4866e+06	2.04356e+06	2.8798e+06	4.92335e+06	0
	纺织业	07	1936.65	189.49	1020.71	288.986	118.807	35117.4	2.01241e+06	1.34419e+06	19641.4	11896.6	2220.46	125824	26232.2	1556.83	2901.92	20421.7	30221.6	8754.62	67.0213	75.7067	173207	16.5214	1087.87	112.069	61.7521	6124.86	5759.97	31.6402	860.822	8029.62	45548.9	220.918	116.354	1799.96	0	0	0	7028.83	0	0	30.7578	0	3.89512e+06	338026	981600	1.31963e+06	0
	纺织服装鞋帽皮革羽绒及其制品业	08	0	3646.11	10977.2	6505.72	1511.11	11087.9	276860	2.38227e+06	12796.5	41467.1	4135.02	21422.7	23016	31949.2	5309.87	21570	19484	11843.6	280.745	342.471	69050.2	35.2633	9947.44	969.772	665.373	84875.3	178786	4736.76	21065.7	47949.9	10318.3	11310.4	7716.95	5059.04	5.2193	36693.5	21205.4	10179.3	30103.6	791.38	3878.39	14770.7	3.45659e+06	301841	875226	1.17707e+06	0
	木材加工及家具制造业	09	21312.8	51727.9	19163.7	2068.76	670.992	14733.5	253414	25986.8	3.627e+06	133757	7503.39	27762.1	84042.8	11431	34112.9	95182.5	27154.4	14419.9	1559.23	1208.37	3393.42	0	8828.51	428.375	293.957	309587	44176.6	2755.6	16788.8	6562.08	6197.94	26292.8	30225	5874.57	2739.98	17348.3	8183.15	27818.9	44584	73483	11895.4	29616.6	5.13128e+06	93163.6	258496	351660	0
	造纸印刷及文教体育用品制造业	10	112585	4232.23	9536.15	6350.19	2651.41	582700	109609	74519.1	46459.6	1.89781e+06	1958.49	268049	177427	23985.2	51717.4	60618.8	12004.3	42454.1	9742.97	2992.85	7290.78	62.1843	9237.11	356.055	609.343	46453.2	383972	11534.1	37654.3	36486.1	17045.8	138903	31330.6	94506.8	2370.5	68603.9	6177.94	120657	81290.6	22856.5	151053	196232	4.96208e+06	86426.9	96043.7	182471	0
	石油加工、炼焦及核燃料加工业	11	502817	34732.4	174890	459485	7357.66	50446.6	26030.7	22362.3	20371.6	29570.2	404229	655828	404441	5.20593e+06	34638.2	147094	24443.4	41073.7	3918.57	618.088	5571.41	592.294	61851.9	4036.32	1162.63	627109	2.75631e+06	26822.7	31979.1	82795.6	91625.9	162492	17258.6	154988	9909.15	341762	37310.3	113237	199839	68869.8	33347.8	514670	1.35938e+07	108994	136155	245149	0
	化学工业	12	2.59091e+06	92099.4	55341.7	450048	13782.7	624980	654139	202075	895662	333879	394294	1.01893e+07	1.16368e+06	548252	124813	213468	200169	627305	95881.7	5745.62	36324	83.6662	73075.3	2656.1	4361.77	617226	858861	3244.39	7329.87	31776.1	47433.3	42257.3	24885.8	18058.1	16167.1	22903.1	7109.44	175894	41520.4	949950	36268.5	55724	2.25489e+07	218645	1.14186e+06	1.3605e+06	0
	非金属矿物制品业	13	2864.7	18146.4	57978.9	8016.6	517830	370740	111346	18429.9	60290.1	2317.16	11815	184026	3.00607e+06	418796	15033.5	30540.3	20819.3	243064	5543.06	6521.04	15665.6	0	30116.2	834.775	799.511	2.02508e+06	31392.3	263.516	1043.95	30.1962	8095.1	14554.6	18.6116	2155.23	1616.59	10170.8	4826.04	15748	26291.2	43333.5	6937.36	17487.1	7.36664e+06	674087	98638.5	772725	0
	金属冶炼及压延加工业	14	2181.88	164357	462176	99128.9	14311.2	9938.34	2143.27	15284.4	80281.7	68912.3	5712.25	470122	197042	2.01143e+07	3.05119e+06	3.65704e+06	1.28937e+06	2.01252e+06	248836	81547.2	43157.4	18.6706	23579.9	199.855	560.993	4.93593e+06	42815.4	0	91.1331	440.918	1181.21	1292.16	2.86083	188.097	143.639	906.326	420.103	1379.56	2277.15	3804.56	604.844	1540.11	3.71069e+07	0	0	0	0
	金属制品业	15	82158.5	38382.9	19582.8	179420	9806.7	315313	73710.9	46928.3	308936	69509.9	14907.9	140089	911202	2.60488e+06	1.98032e+06	3.73267e+06	766818	1.00572e+06	98457.1	24703.3	471555	259.117	63757	4940.97	1196.41	597009	25682.2	3600.43	3586.68	3433.79	8575.78	11148.3	84282.1	170388	800.096	11243.5	2389.7	230136	12886.3	21192	3840.95	8547.48	1.4164e+07	59188.7	105115	164303	0
	通用、专用设备制造业	16	267007	68275.4	54437.8	321291	26529.1	38924.3	44388.1	90296.9	52633.1	25232.9	34929.5	168493	1.26954e+06	713610	123958	1.04351e+06	520888	70788.6	2864.08	11523.2	2559.21	103.63	172150	3091.67	3391.99	578238	51627.4	3662.46	14820.7	11291.6	4671.08	12693.8	6206.2	6830.27	114108	173354	11931.6	5696.9	193989	1.35389e+06	2237.67	38008.3	7.71367e+06	4955.47	230377	235333	0
	交通运输设备制造业	17	41.6982	31863	23793.3	93727.5	11336.4	16362.2	10535	13964	16249.5	7873	5974.74	63804.1	692086	94476.3	48566.9	113454	2.24326e+06	14328.5	438.948	4243.59	1603.41	54.3107	12401.6	451.716	977.377	108775	260048	8721.86	79822.6	244502	12650.2	32987.9	5162.71	18054.2	289.66	3297.91	867.043	11295.2	4752.6	7779.89	2344.91	3171.42	4.32639e+06	310828	797141	1.10797e+06	0
	电气机械及器材制造业	18	14.8411	53540.5	37128.9	54271.4	15893.5	15757.1	17916.6	19417.3	17368.1	12441.4	19789.4	72238	334080	182976	34029.7	299884	61689.4	928930	36113.5	22378.6	3341.02	135.919	83087.9	1978.13	1190.34	770795	59184	8761.32	156820	12045.9	3404.86	13927.7	41377.2	6665.59	1522.71	26749.1	4560.07	25805	24729.4	40810.9	6866.69	16440.3	3.54606e+06	135722	484174	619896	0
	通信设备、计算机及其他电子设备制造业	19	171.762	4792.4	3139.42	6884.7	1363.25	6940.21	9034.02	6641.56	3795.45	2890.56	4347.41	18432.7	11141	18781.6	3643.15	101067	6298.76	213473	119554	46514.7	851.555	22.7245	14618.5	192.17	417.577	23507.6	75432.4	1986.81	651691	11181.7	2089.54	12354.5	38383.5	18304.3	542.024	95129	1826.59	81869.1	12433.3	10564.5	2945.82	31650.7	1.6769e+06	231305	781630	1.01294e+06	0
中	仪器仪表及文化办公用机械制造业	20	704.096	11326.1	21191.9	16808.9	2434.75	6150.03	5352.95	7051.48	4554.32	4277.38	21380.7	46890.5	24220	90120	7876.83	30385.9	6497.71	17977.2	1732.88	38659.6	590.808	5.13365	21165.1	1939.34	1196.52	51662.4	14766.7	308.238	166422	2292.43	9353.81	16749.4	9313.35	15438.2	3464.43	195538	51343.8	45025.3	29497.3	11587.3	13307.1	5276.84	1.03184e+06	15635.1	82791.4	98426.5	0
间	工艺品及其他制造业	21	0	2755.71	1770.6	4790.45	1287.4	15456.7	4606.7	14270.9	6502.44	7501.24	984.481	54067.4	22379.7	85237.1	26848.5	114384	11722.1	42421.7	18180.9	1886.98	22951.2	10.5525	16665.3	178.356	302.343	61506.6	1779.59	0	7535.63	197.11	2622.16	179.965	3578.33	5710.33	0	1139.02	264.856	1596.96	1856.51	280.804	1129.3	3126.89	569667	75314.6	153000	228314	0
投	废品废料	22	0	844.743	0	780.204	499.556	23379	119935	1564.46	0	217834	0	210045	127590	630840	119390	208323	3881.92	1457.04	0	0	0	74771.7	7512.58	0	0	0	0	0	0	0	0	0	0	0	0	0	0	0	0	0	0	0	1.74865e+06	0	0	0	0
入	电力、热力的生产和供应业	23	934077	254259	230936	674197	72297	490667	489722	127181	209854	302276	129404	1.51778e+06	933659	3.15654e+06	315293	576727	162651	145995	42697.8	7526.39	47557.8	10125.3	2.33984e+06	7661	46326.3	511648	1.50607e+06	18231.1	597277	150287	237891	359271	70880.7	224401	40904.8	157500	44037.9	354447	479414	129287	82735.1	476093	1.86656e+07	278508	1.39335e+06	1.67186e+06	0
	燃气生产和供应业	24	112.324	140.624	13779.5	28238.9	10.6965	774.933	6902.33	61.7606	37.7557	822.161	13835.7	23907.7	42679.6	257156	4839.7	7200.59	13546.2	1262.84	7520.85	0	0	0	4388.31	71418.7	0	1498.72	1319.28	562.43	0	0	28457.6	0	0	0	0	0	0	0	0	0	0	0	530475	124952	150146	275097	0
	水的生产和供应业	25	321.768	921.484	443.822	1157.04	654.02	2273.9	2308.87	985.454	459.935	943.431	455.332	9762.58	4431.8	24043.1	863.99	3412.72	771.457	1290.27	101.527	74.1576	342.483	3.02579	13770.5	111.656	2070.61	12752.5	17471.7	359.612	2289.75	2092.24	7825.64	2808.77	3336.29	4263.05	506.966	5601.74	1320.54	10007	16188.3	3329.43	1864.16	14221.6	178214	10049	149811	159860	0
	建筑业	26	194898	4213.4	24150.8	2271.44	1465.09	3201.42	4118.1	3747.07	1473.28	690.708	5931.6	11434.3	4447.91	5887.05	1808.49	7299.76	2544.76	1913.86	390.939	308.388	307.573	0	10989.2	260.849	352.28	0	60964.8	23829.3	65902.4	118143	45642.6	45780.3	209497	17223.8	1867.7	12328.6	5576.27	53504.6	30332.3	50049	9423.07	20164.4	1.06434e+06	184835	329059	513894	0
	交通运输及仓储业	27	692604	202901	54383.2	496644	96107.2	727069	246211	151326	218266	163496	447464	872998	1.09414e+06	3.13234e+06	217192	609335	179136	192062	25532.1	20272.2	39402.6	6028.53	641775	12533	2675.17	774552	597010	27427	55534.1	1.20419e+06	34208.3	302629	24008.9	162175	18427.1	203110	13847.5	110367	114772	58252	30276.4	285388	1.45581e+07	268349	547770	816119	2.47814e+06
	邮政业	28	2504.2	576.768	1031.73	774.27	381.661	1792.33	1186.16	2105.57	1009.77	548.277	163.461	8828.75	2176.74	1559.76	822.99	4657.57	577.345	1532.79	120.747	146.374	389.214	6.76338	978.307	54.6954	73.8107	2548.46	17545.7	15857.8	5666.78	3687.42	8496.96	8426.27	2464.21	12707.5	428.972	10551.5	503.238	11503.1	7600.05	2523.95	2636.89	26213.8	173363	1940.28	5753.59	7693.87	0
	信息传输、计算机服务和软件业	29	164684	4944.99	7362.75	9113.94	2689.81	19203.7	11078	16480.9	8588.36	7018.05	2344.46	45009.6	20742.3	16622.6	9024.97	33835.9	7672	14170.9	1685.31	2188.32	3214.17	63.1011	10844.3	667.11	953.133	19959.2	316864	7023.3	171234	16892.3	10394.7	192099	25185.2	64317	5972.71	60214.3	10682.8	81968.6	59578.9	38104.9	20111.5	211939	1.73274e+06	492508	1.1505e+06	1.64301e+06	0
	批发和零售业	30	291189	62691.2	36604.1	135706	44576.9	489098	270766	170527	52192.5	99329.4	322370	310578	531605	1.20057e+06	161659	369343	171842	206646	24727.2	12845.4	33775.7	685.948	247412	5437.98	883.672	480071	211929	10508.9	77791.6	25405.3	63880	32478.7	18788.5	36736.8	11976	65707.4	10191.9	39228.6	48635.2	191701	16966.3	68614.6	6.66367e+06	894071	1.82908e+06	2.72315e+06	0
	住宿和餐饮业	31	76469.3	20474.9	25089.3	22964.1	7893.35	62029.9	24469.5	28407.1	15635.4	19172.4	9390.57	163229	68211.1	51626.2	24783.9	102271	19061.4	27457.1	4169.8	9881.13	14708.2	45.225	22126	1704.03	1791.97	80146.2	725434	5223.47	192539	224158	39021.6	420591	36286.1	348355	18069.9	266939	26090	100545	111151	36702.6	48945.8	652266	4.15553e+06	506880	1.24556e+06	1.75244e+06	0
	金融业	32	30944.1	41631.2	23558.7	69820.9	14155.7	135960	104917	50477.8	56723.7	27995	59736.1	229554	168100	486976	36560.2	144043	27831.2	57070.4	4565.26	3899.14	5665.1	75.6393	333158	5785.95	7781.6	71193.7	1.68378e+06	220.377	234576	276516	77552.6	25072.6	43349.5	499489	1497.74	25079.2	4688.07	29402.4	242722	29705.4	19003.1	88004.6	5.47884e+06	776352	1.13593e+06	1.91228e+06	0
	房地产业	33	0	1727.79	140.675	7100.81	1294.39	15743.4	4284.74	5309.2	420.597	1319.89	3043.44	10407.9	6939.23	6939.07	1520.58	3810.17	2801.23	2025.24	1147.35	461.827	184.322	0	242.064	141.899	2.37464	5634.23	261769	5371.1	109860	93490.6	27056.7	107736	7662.45	30380.1	1385.93	117567	3582.88	11666	69214.7	10153.2	9551.7	18678.6	967770	1.91615e+06	2.27146e+06	4.18761e+06	0
	租赁和商务服务业	34	8395.45	47269.5	27198.9	63815.1	1986.9	251125	60398.7	16921.5	61517.9	10066.1	8288.65	297885	111171	64959.6	13965.6	71019.2	41904.1	49350	3821.22	6043.6	11347.7	200.151	13795.4	2449.77	768.641	796821	112143	16533.4	306965	829909	15906.6	155722	80992.1	262062	785.363	33327.6	9947.45	323845	97443.5	14125.3	18913.9	85433.5	4.40654e+06	10530	324659	335189	630373
	研究与试验发展业	35	0	7431.64	36906.2	2460.26	7.15438	3640.2	733.875	719.472	158.355	1245.15	7579.61	40851.7	6740.31	111971	3112.21	19429.4	37125.5	12828.5	3074.72	4778.08	140.131	0	1774.04	223.185	22.9008	149790	8210.94	51.0904	3988.45	3320.81	43.4654	335.214	0	1451.8	0	3000.63	0	784.019	0	0	0	0	473930	0	0	0	87523.6
	综合技术服务业	36	0	6109.14	5674.25	3799.33	11.3979	11840.2	13970.8	12510.1	2941.92	5395.9	3940.08	29727.6	18274.6	20629.1	4227.26	36423.2	12314	7253.43	4151.07	1016.69	2675.93	0	6482.64	139.104	90.4215	99765	27177.9	17.0413	49702.8	23034.8	3097.92	167.628	0	311.097	0	494.954	0	126.456	0	0	0	0	413494	0	0	0	466061
	水利、环境和公共设施管理业	37	0	877.439	890.989	4241.24	50.1041	1116.03	1090.94	711.653	231.802	316.119	1764.88	8286.6	1904.17	32879.4	447.131	3172.11	490.399	2101.92	48.2106	44.2481	782.173	0	34487.7	277.425	26695.6	1833.03	7668.56	0	4721.66	1720.69	1811.9	3935.47	42.0741	20576.8	1491.52	1223.99	43826.5	707.218	19950.1	767.886	813.188	57627.8	291627	8257.53	63280.7	71538.2	730725
	居民服务和其他服务业	38	0	40714.8	21337.8	23546	40915.2	52264.1	37491.8	56425.3	10880.9	12962.4	13796	111468	63939.5	287870	17269.8	56878.1	8196.6	18470	500.053	770.946	5219.33	6.96709	114394	2203.41	7335.18	57628.4	885899	902.743	134836	247570	63739.7	85803.5	14887.8	293015	2686.07	80828.2	19987	38504.3	43768.1	45846.8	16023.3	281453	3.31823e+06	290973	478737	769709	109991
	教育	39	14270.3	5791.97	5439.79	4010.84	235.639	2405.52	974.043	1029.42	1191.82	1746.56	1237.46	9793.7	4292.04	12897.1	1438.66	17272.5	3073.89	1341.25	547.696	521.771	1072.77	24.5784	7482.95	397.391	513.269	0	110822	1442.13	13708.2	21217.6	8262.49	65352.2	11324.1	35908.6	2270.3	46301	4140.92	3588.68	46075.3	16601.8	3442.35	185300	674761	690980	956751	1.64773e+06	3.52968e+06
	卫生、社会保障和社会福利业	40	454.785	175998	234943	25178.9	847.42	31176.9	7950.98	18730.2	2828.38	10270	10439.6	74389.9	66070.6	331017	11165	57137.6	27140	22984.1	15766.5	265.478	277.84	0	431316	1331.93	9736.87	0	380647	0	0	971.899	516.007	78941.7	1882.29	2592.49	2481.47	27956.2	7363.45	0	98529.2	66207.5	1245.83	93605.4	2.33036e+06	612216	1.6653e+06	2.27752e+06	2.98698e+06
	文化、体育和娱乐业	41	0	4360.69	5393.12	7272.3	2676.38	10132.1	6068.99	7198.98	4975.58	4514.25	2010.2	23163.1	15858.1	13730.4	4020.33	21809.2	3576.82	4036.43	670.862	813.332	4222.85	14.5148	5744.53	306.737	561.468	21314.8	94496.6	4127.67	67086	59033.4	11424.3	46078.2	24218.6	105908	2461.68	66344.3	8611.23	93230.9	40036	17308.7	14574.6	185619	1.01501e+06	55719.9	229228	284948	281359
	公共管理和社会组织	42	0	0	0	0	0	0	0	0	0	0	0	0	0	0	0	0	0	0	0	0	0	0	0	0	0	0	72.4927	17.0413	0	0	0	44339.8	1933.48	6524.47	98.9926	405.471	556.694	417.312	339.282	100.07	423.365	2865.47	58094	5935.11	56752.5	62687.6	8.2722e+06
	中间投入合计	TII	1.27105e+07	2.68049e+06	1.71773e+06	5.71668e+06	1.01121e+06	1.64352e+07	7.98086e+06	5.82565e+06	6.33533e+06	4.01535e+06	8.39244e+06	1.88168e+07	1.43226e+07	5.47051e+07	6.68073e+06	1.23096e+07	5.98979e+06	6.08392e+06	807006	320965	1.05026e+06	119104	1.11192e+07	229103	126042	1.47721e+07	1.26776e+07	215400	3.29126e+06	3.8054e+06	1.7145e+06	2.4759e+06	876600	3.0561e+06	267100	2.1902e+06	373700	2.1533e+06	2.2335e+06	3.3228e+06	578300	3.6909e+06	2.63196e+08	1.33989e+07	2.61119e+07	3.95108e+07	1.96349e+07
	劳动者报酬	VA001	1.79661e+07	976891	732666	564052	124773	701764	617986	433612	613886	393832	182508	1.37023e+06	1.20546e+06	1.66308e+06	353542	1.6476e+06	378534	336792	69685	44292.6	229053	8298.4	969817	35476.4	58347.9	2.8019e+06	3870200	86500	394260	1843700	468300	1.336e+06	233000	547000	210900	553700	166100	510600	2413300	1090000	275200	4.0917e+06	5.25706e+07
增	生产税净额	VA002	-488300	284969	835195	484485	78183.1	1.27819e+06	547205	359639	385621	250338	214818	892998	914292	3.81627e+06	378802	424714	293543	351721	53248.5	26351.3	85616.5	-2565.19	739330	6228.4	16648.3	611200	2518600	11500	125376	2335500	149800	662600	336900	385000	6200	74900	10800	125500	6100	341300	46800	15700	1.99913e+07
加	固定资产折旧	VA003	569400	218950	340086	258967	21151.6	395195	317595	105038	108776	213165	218339	737998	477398	1.59445e+06	184554	501797	182180	135895	46694.7	11837.2	61275.4	428.99	1.74692e+06	34335.3	39256.6	287300	1933800	18500	756076	664600	173100	86800	3.2125e+06	524400	28400	318000	321400	111200	286500	168800	57700	699700	1.81705e+07
值	营业盈余	VA004	0	508730	630312	2.37099e+06	432802	2.39007e+06	1.00881e+06	1.44946e+06	2.07489e+06	667096	786093	3.62112e+06	2.27898e+06	6.07779e+06	1.14849e+06	2.12715e+06	573062	1.25677e+06	188155	93261.5	218795	713503	1.25375e+06	-2864.82	-6722.28	3165200	3.1995e+06	-22300	920228	2304600	534300	1.4468e+06	314000	559400	300	272600	52400	1.4205e+06	143600	571900	194900	112300	4.70507e+07
	增加值合计	TVA	1.80472e+07	1.98954e+06	2.53826e+06	3.67849e+06	656909	4.76522e+06	2.4916e+06	2.34775e+06	3.18318e+06	1.52443e+06	1.40176e+06	6.62235e+06	4.87613e+06	1.31516e+07	2.06539e+06	4.70126e+06	1.42732e+06	2.08118e+06	357783	175743	594739	719665	4.70982e+06	73175.3	107531	6.8656e+06	1.15221e+07	94200	2.19594e+06	7148400	1.3255e+06	3532200	4.0964e+06	2015800	245800	1.2192e+06	550700	2.1678e+06	2849500	2172000	574600	4.9194e+06	1.37783e+08
总投入		TI	3.07577e+07	4.67003e+06	4.25598e+06	9.39517e+06	1.66812e+06	2.12005e+07	1.04725e+07	8.1734e+06	9.51851e+06	5.53978e+06	9.79419e+06	2.54391e+07	1.91987e+07	6.78567e+07	8.74612e+06	1.70108e+07	7.41711e+06	8.1651e+06	1.16479e+06	496708	1.645e+06	838770	1.58291e+07	302278	233573	2.16377e+07	2.41997e+07	309600	5.4872e+06	1.09538e+07	3.04e+06	6.0081e+06	4.973e+06	5.0719e+06	512900	3.4094e+06	924400	4.3211e+06	5083000	5.4948e+06	1.1529e+06	8.6103e+06	4.00979e+08
[truncated: 9 more columns]
