# Supplementary material for: Editorial Note: Measurement and driving factors of carbon productivity in China’s provinces: From the perspective of embodied carbon emissions
Source: PLoS One. 2025 Dec 15;20(12):e0338756. doi: 10.1371/journal.pone.0338756 (PMC12704855; doi:10.1371/journal.pone.0338756)
Supplement: S1 File — (ZIP) [file pone.0338756.s001.zip › Input-Output Tables of China's Provinces/Input-Output Tables of Various Provinces in 2007/4σ▒▒ΦÑ┐.xls]

## Sheet: 山西 
山西2007年投入产出表
(按当年生产者价格计算)
单位：万元
产出		代码	中间使用																																											最终使用
			农林牧渔业	煤炭开采 和洗选业	石油和 天然气 开采业	金属矿采选业	非金属矿及 其他矿采选业	食品制造及 烟草加工业	纺织业	纺织服装鞋帽 皮革羽绒 及其制品业	木材加工及 家具制造业	造纸印刷及 文教体育 用品制造业	石油加工、 炼焦及核 燃料加工业	化学工业	非金属矿物 制品业	金属冶炼及 压延加工业	金属制品业	通用、专用 设备制造业	交通运输 设备制造业	电气机械及 器材制造业	通信设备、计算机 及其他电子 设备制造业	仪器仪表及 文化办公用 机械制造业	工艺品及 其他制造业	废品废料	电力、热力的 生产和供应业	燃气生产 和供应业	水的生产 和供应业	建筑业	交通运输 及仓储业	邮政业	信息传输、 计算机服务 和软件业	批发和零售业	住宿和餐饮业	金融业	房地产业	租赁和商务 服务业	研究与试验 发展业	综合技术 服务业	水利、环境和 公共设施管理业	居民服务和 其他服务业	教育	卫生、社会保障 和社会福利业	文化、体育 和娱乐业	公共管理 和社会组织	中间使用合计	最终消费支出
投入																																														居民消费支出			政府消费支出
																																														农村居民	城镇居民	小计
代码		-	01	02	03	04	05	06	07	08	09	10	11	12	13	14	15	16	17	18	19	20	21	22	23	24	25	26	27	28	29	30	31	32	33	34	35	36	37	38	39	40	41	42	TIU	FU101	FU102	THC	FU103
	农林牧渔业	01	1116149	200622	104	133299	0	867903	202650	8340	9497	183711	0	121782	415	1061	2432	91591	79	0	0	0	0	10940	0	0	0	139800	88839	0	750	152664	89512	0	0	5576	0	2430	1411	8707	0	0	0	0	3440264	797040	1207510	2004550	0
	煤炭开采和洗选业	02	1002	675250	33	945	814	1769	924	217	3429	2874	1889418	110090	297942	210425	8553	409335	3829	9461	152	661	0	0	1410397	50103	139	659576	14763	0	558	0	4448	0	1414	3804	0	1529	423	2611	0	0	0	0	5776888	152826	137103	289929	0
	石油和天然气开采业	03	79	0	0	112	0	152	19	0	0	0	15236	220	71395	33	554	1	264	0	0	0	346	0	21158	1323	173	0	5	0	0	0	0	0	0	0	0	21	5	31	0	0	0	0	111127	0	0	0	0
	金属矿采选业	04	0	17430	0	68872	2180	0	0	0	0	14	91662	3469	2065	2406754	1404	18177	828	853	0	0	0	0	90	618	0	0	3	0	0	0	0	0	0	0	0	0	0	0	0	0	0	0	2614419	0	0	0	0
	非金属矿及其他矿采选业	05	1	10708	0	4	15744	6	0	0	0	0	11458	13278	75743	50318	1212	23086	134	5000	0	0	0	0	175	55	54	458814	1114	0	0	0	0	0	0	0	96	35	44	0	337	345	292	922	668975	0	0	0	0
	食品制造及烟草加工业	06	51719	9626	16	4490	0	358265	1245	0	0	351	3808	28186	0	0	0	475	20	0	0	419	170	0	0	0	0	0	57736	0	4430	20080	305999	0	427	65453	0	15787	4270	26348	0	0	130	0	959450	736920	1823662	2560582	0
	纺织业	07	405	15016	0	360	39	1063	70521	81207	5097	3540	10114	66977	31270	2149	1031	937	869	163	48	82	223	0	2098	152	375	440	13985	212	4501	3361	25402	875	709	42203	0	19000	4486	27714	0	0	0	0	436624	100822	165986	266808	0
	纺织服装鞋帽皮革羽绒及其制品业	08	188	55957	0	1526	4694	492	397	15081	1012	839	48309	9559	16644	24482	4278	7127	1260	485	95	824	577	0	49656	2162	3788	15828	5816	1401	3749	13876	9102	24973	1205	10189	104	1325	312	1930	617	7	2	0	339868	183174	832389	1015563	0
	木材加工及家具制造业	09	331	164319	0	2368	143	351	147	141	8486	1042	26112	2272	12112	14621	2820	7815	1420	524	67	625	758	0	7578	100	1370	193702	8506	705	8180	7513	12109	47871	1604	14799	5194	7554	4742	9709	18215	21083	15734	145404	778146	112461	160782	273243	0
	造纸印刷及文教体育用品制造业	10	606	18528	0	754	1055	70521	888	271	1969	103979	11845	29077	17600	11478	6883	3710	741	768	126	3098	591	0	20358	722	878	69396	4757	2280	5227	18368	9843	112597	2314	13291	7470	3583	4090	3279	20432	10424	30577	111840	736214	146894	46912	193806	0
	石油加工、炼焦及核燃料加工业	11	3631	321182	364	38160	5289	648	635	215	1109	1494	499978	354395	734794	2243067	144341	55370	3898	2550	139	531	236	0	49678	5167	1411	525679	165208	556	267	17315	14315	58044	2224	1925	16813	7272	11392	1262	36559	37663	19473	16610	5400859	12332	197100	209432	0
	化学工业	12	567283	568141	0	22596	22298	42088	29765	25789	3647	78460	331926	2320226	371302	326803	65397	296337	23318	346005	2231	8717	3768	0	832064	11784	6116	272515	143646	491	10268	102776	17372	11198	21757	79274	4855	32962	10577	46999	18739	20548	16642	134512	7251192	479033	471420	950453	0
	非金属矿物制品业	13	2525	164891	0	3881	3227	47801	220	1382	991	883	160715	31649	713123	202380	41812	42375	8734	1351	416	612	492	0	43681	1220	2300	1723515	10877	247	898	822	12026	0	7032	6329	4478	3611	3401	4152	15700	18170	13413	117477	3418809	260547	142214	402761	0
	金属冶炼及压延加工业	14	638	1781293	0	10686	14587	1569	1349	1646	24025	34782	368878	51628	268138	9832039	1419408	826189	287993	107004	10475	30134	38849	0	146348	4482	4956	4550971	146352	3859	0	127	380	0	1013	43	392	85	242	27	1376	1593	2553	10892	19987001	59408	53008	112416	0
	金属制品业	15	1443	422854	0	3292	2039	4548	811	532	1907	2744	32929	12676	13783	40365	120489	50098	9053	15877	1162	4919	243	0	30921	2583	1713	1575626	7100	443	765	8743	12690	7035	1724	1005	1565	719	1064	660	5487	6352	4221	43567	2455747	17665	34523	52188	0
	通用、专用设备制造业	16	20634	1323548	0	7446	15109	7625	2243	720	3829	6885	234060	73260	112043	261448	73553	416481	67425	9291	1121	5291	598	0	285758	8877	12667	345792	49740	1250	14283	10681	17032	40381	3525	4039	1079	2004	1084	2652	3785	4384	3689	30069	3485381	40330	18694	59024	0
	交通运输设备制造业	17	899	179703	0	11279	249	1651	195	98	1233	580	56337	14343	21307	85409	5202	4986	144107	702	2100	1665	157	0	120162	1669	4916	61333	299789	2218	10522	16684	697	66592	3043	2325	591	1146	611	1525	2073	2402	1785	16610	1148895	59990	229532	289522	0
	电气机械及器材制造业	18	2118	173191	0	1187	426	1440	346	82	1112	1105	49472	8710	15125	46703	21184	93259	37501	11363	1573	5646	218	0	80216	888	2850	32596	1527	502	20619	5731	1875	4768	618	1039	2036	818	1356	690	7142	8263	5964	56591	707850	57840	182443	240283	0
	通信设备、计算机及其他电子设备制造业	19	194	47360	0	1406	265	362	35	46	225	1061	15337	1988	3223	16378	5120	66719	10758	3582	8142	26914	147	0	27781	818	984	6143	13755	787	1913	9207	1489	12788	1201	1144	509	602	434	751	1778	2058	1804	14159	309367	166469	330045	496514	0
中	仪器仪表及文化办公用机械制造业	20	39	102045	0	819	256	780	123	470	668	417	49943	8392	12115	53798	5719	11937	3779	335	2145	1044	111	0	85551	3897	2846	73434	4475	657	48752	4487	767	19964	611	13434	753	2900	1117	4043	2644	3061	2205	20966	551499	3994	14388	18382	0
间	工艺品及其他制造业	21	521	18260	0	666	1039	548	167	45	249	418	14130	2179	3827	5782	1662	3726	469	326	114	371	53686	0	2908	421	933	8169	6855	63	4760	2896	2127	3	2617	9336	173	4203	1065	6125	6436	3245	1	272	170793	0	20160	20160	0
投	废品废料	22	0	0	0	27	0	0	0	0	8	14111	1354	316	9326	45035	13652	20989	943	161	1	0	0	0	0	0	1188	0	26	0	0	0	0	0	0	0	0	0	0	0	0	0	166	0	107303	0	0	0	0
入	电力、热力的生产和供应业	23	43771	631718	0	41458	20615	9733	7542	1438	7355	20538	161234	270495	256800	1457213	51006	67849	83442	5147	2667	6997	3044	0	918717	118113	57121	177054	85200	26336	215547	54502	105761	37113	24318	105134	11800	10120	19989	46186	95464	194599	6917	74577	5534630	140896	533805	674701	0
	燃气生产和供应业	24	1	5	0	5398	0	91	0	0	0	0	3387	10284	11110	2466	5745	2263	1921	2369	32	142	0	0	71	17415	0	0	2317	6	54	0	20043	0	986	344	0	173	38	231	0	0	13	0	86905	65904	156099	222003	0
	水的生产和供应业	25	31	8466	0	723	426	385	120	35	255	1387	4675	4135	776	4424	1160	2436	207	65	41	162	218	0	10148	324	1200	3792	419	12	2801	995	2652	825	31	180	608	871	871	118	3139	1093	521	2751	63478	5267	14260	19527	0
	建筑业	26	0	249394	0	927	99	2191	242	969	1690	845	3795	10685	11778	75344	12019	11341	2771	486	76	1310	497	0	11565	67	6415	47371	137882	16438	89157	21802	2645	97719	58087	22530	15145	13084	9477	22077	30235	61075	40666	2325	1092221	0	0	0	0
	交通运输及仓储业	27	46657	2809886	0	4338	22764	22798	2780	1658	5442	7896	905681	91965	134014	360709	40732	138827	10571	12680	692	4052	3142	0	143078	35108	4590	392954	386143	1582	12617	60226	9711	96047	6315	99810	1049	8728	1904	11650	6529	86	3304	0	5908715	65506	284770	350276	0
	邮政业	28	242	13682	0	122	619	995	92	96	122	475	4335	2962	2556	4533	4627	2313	355	204	153	399	147	0	3275	85	369	14943	1394	0	3748	4436	2629	24348	104	7822	1291	291	194	273	7279	1120	77	15899	128606	10993	4032	15025	16669
	信息传输、计算机服务和软件业	29	1885	70883	0	889	5246	3010	527	567	1303	1411	13153	8802	10483	19396	6106	8562	1452	848	294	1871	518	0	24203	715	3570	37155	16684	127	77017	33404	22049	242547	4582	54745	16524	3212	10756	2734	26064	30366	6354	109838	879852	151910	1074282	1226192	0
	批发和零售业	30	408739	32450	0	0	0	11233	4193	0	0	0	1413740	6343	133773	96434	74479	8989	3885	0	0	0	0	0	39	0	3	0	162662	10578	356977	648707	56699	0	42389	173012	0	72887	15004	97553	0	0	5782	0	3836550	478895	1318204	1797099	0
	住宿和餐饮业	31	821	88564	0	3215	6519	5389	855	569	1216	2762	33651	18518	23041	34016	9549	23557	3089	2520	945	2760	2556	0	15512	1141	3661	83591	16724	188	25792	58098	8208	84987	6239	80170	6756	4288	829	2884	42838	28106	7454	49443	791021	356155	1145425	1501580	0
	金融业	32	4863	408016	0	28780	26385	16798	4427	1330	2930	17707	206836	116209	175236	412456	66807	57763	18444	15500	5679	12224	18537	0	257627	15056	5165	33642	35428	180	47635	232906	59127	20375	19547	52584	3729	4669	3233	3465	69137	41829	6403	76359	2605023	44317	131841	176158	0
	房地产业	33	729	110	0	0	12	4	0	6	5	12	77	61	95	300	53	46	11	0	0	0	20	0	15	5	1	2	6183	7616	6878	2895	15	3888	5382	326	0	10901	5834	5384	0	11205	21197	20114	109382	387554	1067746	1455300	0
	租赁和商务服务业	34	473	78944	0	948	30122	22990	503	241	1352	1909	16400	43824	18559	18372	3289	15388	3138	1965	819	2630	10984	0	2464	2606	1039	74407	2652	67	17331	134371	16952	110570	281	200725	8370	1665	1223	2094	35069	15050	4644	9461	913891	40174	790744	830918	0
	研究与试验发展业	35	0	7325	0	21	0	0	0	0	0	0	0	160	139	249	138	318	61	0	0	69	0	0	75	0	60	1930	0	0	0	0	0	0	0	0	1015	77	2923	0	4012	3033	147	10730	32482	0	0	0	252678
	综合技术服务业	36	4374	2294	0	493	0	1790	1	31	18	109	650	4719	841	3007	523	601	267	20	19	26	24	0	196	15	128	32598	9839	0	444	161	29	0	35	3003	1318	1502	314	1934	67	99	6	0	71495	0	0	0	438005
	水利、环境和公共设施管理业	37	2113	0	0	0	0	0	0	0	0	0	0	0	0	0	0	0	0	0	0	0	0	0	0	0	0	0	6991	0	321	0	0	12184	0	7005	0	2427	1030	1382	17620	19937	3706	0	74716	2200	5151	7351	207633
	居民服务和其他服务业	38	1263	25746	160	2133	872	2778	270	339	210	592	13763	8826	22171	17272	1434	23960	868	13097	113	202	105	1172	76977	1535	1777	645965	4368	62	627	9740	10357	5921	3557	6079	693	1239	997	1775	1436	1082	899	4070	916502	168930	296022	464952	96746
	教育	39	243	30306	0	742	717	399	103	118	67	221	3272	2856	2390	8053	1699	1768	774	141	110	468	52	0	2279	243	1654	8157	1854	42	1926	3225	727	6865	118	2902	1292	306	53	207	41128	4590	883	17721	150671	96659	151166	247825	1728904
	卫生、社会保障和社会福利业	40	525	0	0	0	0	0	0	0	0	0	0	0	0	0	0	0	0	0	0	0	0	0	0	0	0	0	1773	0	110	0	224	781	1397	3227	4093	2457	2109	520	17676	16219	267	86350	137728	43716	123900	167616	1108256
	文化、体育和娱乐业	41	65	13254	0	732	1091	657	185	64	204	226	3868	2227	4485	6291	1392	48675	394	23254	128	401	989	1089	2395	208	856	15010	790	395	4205	11801	1047	9532	64	11683	1214	341	1657	18	5638	4018	1599	5471	187613	26479	57282	83761	290826
	公共管理和社会组织	42	0	0	0	0	0	0	0	0	0	0	0	0	0	0	0	0	0	0	0	0	0	0	0	0	0	0	42923	0	271	0	240	8509	1830	2011	23295	976	2039	1400	29449	134295	910	0	248148	0	0	0	3046652
	中间投入合计	TII	2287200	10740967	677	405094	204940	1510823	334520	143743	90662	495380	6711538	3867743	3611539	18401063	2227464	2865376	739072	594097	41875	125266	142003	13201	4685214	289677	137266	12281900	1967100	79300	1003900	1672600	856300	1169300	228300	1108500	144300	247800	132600	351100	574100	707400	230400	1205000	84626300	5473300	13222600	18695900	7186369
	劳动者报酬	VA001	1919300	3047743	74	37506	47086	111893	46344	23488	7770	43895	1297199	181788	711414	675766	356694	261951	82550	49636	13705	1613	10980	0	312098	34106	55750	1649000	953500	58700	224900	791200	244600	608800	87400	209799	67700	172200	120200	145300	1329100	457000	146000	1858800	18454548
增	生产税净额	VA002	-52000	1565711	73	25008	21019	259560	11163	9089	6649	37148	858011	225986	294417	1355521	75684	189075	47808	42019	5550	823	10806	0	345330	10966	20494	515600	214500	6600	67100	973300	77500	192900	89200	50303	3000	21100	3800	31300	4800	6400	16400	5900	7645613
加	固定资产折旧	VA003	134100	999226	35	18998	30205	42719	9252	3246	4276	27991	529645	100833	177113	502932	58733	60878	18191	9380	2505	312	854	0	631789	24996	20384	329700	678100	14000	433900	406200	87500	81700	1137400	158899	14400	33100	37500	34000	139800	63800	46600	225100	7330292
值	营业盈余	VA004	695400	1609934	1655	81841	25605	801878	7457	64502	81345	124687	974641	1510706	203008	7047109	85700	459064	71087	151521	5410	12960	26518	14428	2105626	-61127	-90107	472600	2449100	1700	337100	1315400	955400	719700	44900	237899	29600	35300	-4400	916500	79600	179000	122800	0	23903047
	增加值合计	TVA	2696800	7222614	1837	163353	123915	1216050	74216	100325	100040	233721	3659496	2019313	1385952	9581328	576811	970968	219636	252556	27170	15708	49158	14428	3394843	8941	6521	2966900	4295200	81000	1063000	3486100	1365000	1603100	1358900	656900	114700	261700	157100	1127100	1553300	706200	331800	2089800	57333500
总投入		TI	4984000	17963581	2514	568447	328855	2726873	408736	244068	190702	729101	10371034	5887056	4997491	27982391	2804275	3836344	958708	846653	69045	140974	191161	27629	8080057	298618	143787	15248800	6262300	160300	2066900	5158700	2221300	2772400	1587200	1765400	259000	509500	289700	1478200	2127400	1413600	562200	3294800	141959800
[truncated: 9 more columns]
