# Supplementary material for: Editorial Note: Measurement and driving factors of carbon productivity in China’s provinces: From the perspective of embodied carbon emissions
Source: PLoS One. 2025 Dec 15;20(12):e0338756. doi: 10.1371/journal.pone.0338756 (PMC12704855; doi:10.1371/journal.pone.0338756)
Supplement: S1 File — (ZIP) [file pone.0338756.s001.zip › Input-Output Tables of China's Provinces/Input-Output Tables of Various Provinces in 2007/5σåàΦÆÖσÅñ.xls]

## Sheet: 内蒙
内蒙古2007年投入产出表
(按当年生产者价格计算)
单位：万元
产出		代码	中间使用																																											最终使用
			农林牧渔业	煤炭开采 和洗选业	石油和 天然气 开采业	金属矿 采选业	非金属矿及 其他矿采选业	食品制造及 烟草加工业	纺织业	纺织服装鞋帽 皮革羽绒 及其制品业	木材加工及 家具制造业	造纸印刷及 文教体育 用品制造业	石油加工、 炼焦及核 燃料加工业	化学工业	非金属矿物 制品业	金属冶炼及 压延加工业	金属制品业	通用、专用 设备制造业	交通运输 设备制造业	电气机械及 器材制造业	通信设备、计算机 及其他电子 设备制造业	仪器仪表及 文化办公用 机械制造业	工艺品及 其他制造业	废品废料	电力、热力的 生产和供应业	燃气生产 和供应业	水的生产 和供应业	建筑业	交通运输 及仓储业	邮政业	信息传输、 计算机服务 和软件业	批发和零售业	住宿和餐饮业	金融业	房地产业	租赁和商务 服务业	研究与试验 发展业	综合技术 服务业	水利、环境和 公共设施管理业	居民服务和 其他服务业	教育	卫生、社会保障 和社会福利业	文化、体育 和娱乐业	公共管理 和社会组织	中间使用合计	最终消费支出
投入																																														居民消费支出			政府消费支出
																																														农村居民	城镇居民	小计
代码		-	01	02	03	04	05	06	07	08	09	10	11	12	13	14	15	16	17	18	19	20	21	22	23	24	25	26	27	28	29	30	31	32	33	34	35	36	37	38	39	40	41	42	TIU	FU101	FU102	THC	FU103
	农林牧渔业	01	1.92559e+06	7550.2	0	8410.36	167.642	3.07712e+06	761290	20871.8	258846	15151.6	0	87177.6	4581.88	235.108	798.652	0	559.366	0	0	0	0	916.481	0	0	0	74559.4	11715.8	0	0	1696.35	312280	0	0	78.2056	0	0	0	0	0	0	19531.9	0	6.58914e+06	135730	448421	584151	241219
	煤炭开采和洗选业	02	38165.2	307791	1010.71	23720.1	17603.7	93246.1	4348.81	648.525	5594.99	13561.1	547781	73821.4	235484	332001	269.804	3601.66	2746.08	392.699	21.2268	6.19431	9276.85	171.93	1.04348e+06	20625.8	321.556	66944.1	25838.6	461.59	0	0	80005.6	0	0	22.2491	0	0	0	0	0	0	0	0	2.94896e+06	74224.9	39241.1	113466	0
	石油和天然气开采业	03	876.81	3086.05	35.5077	10313.4	1399.25	322.839	9.99611	0	0	900.258	237867	50874.9	18507.1	708.736	2.28081	1707.58	570.083	0	7.17122	0	68.9608	0	1935.18	242225	0	0	0	0	0	0	6996.99	0	0	0	0	0	0	0	0	0	0	0	578415	0	35338.4	35338.4	0
	金属矿采选业	04	0	0	0	1.02051e+06	3873.65	26.0873	0	0	0	0	37047.5	132712	3919.63	3.3346e+06	0	0	0	0	0	0	0	0	0	0	0	0	0	0	0	0	0	0	0	0	0	0	0	0	0	0	0	0	4.53269e+06	0	0	0	0
	非金属矿及其他矿采选业	05	13274.6	270.725	16.017	2196.28	281800	45584.5	73.5336	1.8692	29.0772	73.8126	187.178	365488	212569	74535.4	5.55076	33.8598	40.0765	1.8352	0.07	0	0	0	357.85	0	3.80409	371644	5478.29	0	0	0	0	0	0	0	0	66.1927	46.7209	40.6011	659.466	2637.78	83.3861	0	1.3772e+06	0	0	0	0
	食品制造及烟草加工业	06	1.59348e+06	0	0	0	0	1.21114e+06	0	0	0	781.734	0	16480.4	0	0	763.308	193.942	92.4711	0	0	0	0	149.924	0	0	0	0	7076.16	37.23	0	9038.65	597958	0	0	59.0688	0	0	0	0	0	0	0	0	3.43725e+06	575159	1.59856e+06	2.17372e+06	0
	纺织业	07	12390.8	701.693	86.6429	1334.09	140.307	8239.33	469331	108613	414.737	103.904	322.581	14181	2236.13	2860.44	32.2107	672.211	70.3453	375.244	3.69815	0	69.5671	0.714405	465.291	75.383	6.3804	7010.62	57770.4	1.7	0	6056.03	2188.81	430.404	0	118.655	39.3783	0	0	0	0	0	11.9896	0	696355	7502.27	38406.3	45908.5	0
	纺织服装鞋帽皮革羽绒及其制品业	08	2626.3	5296.01	1052.22	4536.32	786.657	10015.9	5224.11	16481.5	346.78	287.804	425.098	3596.9	2083.14	4631.71	21.5503	2091.61	2037.82	555.097	187.281	91.0164	8.1033	17.7796	3011.21	390.347	114.203	10634.8	182100	607.33	2644.03	10066.8	2866.61	5357.72	2327.84	150.061	4798.41	12.7421	0	0	1754.2	0	31.189	366.577	289635	235058	1.49215e+06	1.72721e+06	0
	木材加工及家具制造业	09	1234.21	21471	79.322	7074.48	851.075	5980.22	324.442	5.95633	229664	20502.4	1068.74	3393.82	10578.1	2378.67	54.1952	3552.67	318.674	6547.13	53.0555	1572.66	11532.4	9.84067	2196.48	182.879	25.8537	105639	101096	495.6	783.96	44701.7	9345.1	5335.02	0	1116.44	34116.5	1370.99	963.717	837.933	13745.4	54388.4	2317.44	0	706906	42992.9	128352	171345	0
	造纸印刷及文教体育用品制造业	10	987.53	7465.73	1237.58	8063.24	6912.52	237900	4044.58	1561.5	1737.73	195475	292.907	16040.3	8043.74	4972.51	80.7512	2637.08	2210.47	1244.41	491.667	168.645	31.7517	106.265	2745.53	78.284	258.416	42917.8	88283.4	3191.29	8513.18	77197.8	20363.4	65217.8	6494.17	32016	5769.5	8237.22	1417.21	4799.66	55819.5	29347.9	9791.67	56534.9	1.0207e+06	32236.7	101958	134195	0
	石油加工、炼焦及核燃料加工业	11	203570	259031	1303.98	44709.3	3082.34	12103.9	5832.14	125.098	1443.89	2052.01	68105.1	143342	98200.1	282751	11.558	14577	2947.52	1463.55	159.89	10.4904	1716.08	17.1055	1869.86	381.75	174.787	102268	1.23636e+06	3871.48	754.79	19196.1	7217.68	18496.9	2066.31	27764.4	8417.12	11877.3	9494.49	6761.48	3822.65	5649.69	3056.11	50318.6	2.66637e+06	31858.1	52994.4	84852.5	0
	化学工业	12	797498	172286	10954.4	99643.7	14770.8	293681	9445.03	15636.9	23242.6	26464.5	3588.62	812757	355284	125067	296.842	17844	73413.9	17387.8	654.928	211.106	1170.35	28.8982	11719.5	1471.39	1653.15	243187	580723	197.74	0	29946.1	14396	8302.54	1876.47	859.73	211.181	2874.6	850.054	8079.15	12594.8	540085	1731.22	735.035	4.33282e+06	149739	437279	587018	0
	非金属矿物制品业	13	46842.5	30319.1	596.803	14486.9	1131.63	40103.4	2819.59	44.6965	413.737	1094.17	562.384	51391.8	317938	286758	32.7888	6843.35	4792.74	138.538	494.29	520.822	588.564	124.628	21521.4	652.062	364.76	1.6077e+06	12243.9	83.66	0	0	0	0	0	37.5598	0	1086.16	762.57	662.56	10879.6	43035.1	1365.83	0	2.50843e+06	228342	112593	340935	0
	金属冶炼及压延加工业	14	35337.9	51140	12683	64999.1	7917.26	4424.64	2181.58	4.95198	1163.6	4032.92	377.516	8415.83	41443.9	3.25902e+06	3330.76	499113	279813	159933	1498.7	27.8744	15.2144	13.4026	4873.81	2600.81	16.9674	2.33861e+06	22527.3	0	0	0	23.35	0	0	165.249	0	77.9028	54.9753	47.7785	776.071	3078.08	98.1267	0	6.80984e+06	0	0	0	0
	金属制品业	15	19352.7	77006.9	3469.42	13054	81502.4	26572	2419.66	953.466	2604.04	2684.81	643.019	41634.2	20697	114042	6611.42	133843	69842.7	13635.8	10617	5278.35	375.674	100.872	6890.49	8055.11	5197.26	120086	7454.8	242.15	622.48	3551.93	588.126	1352.42	4894.33	859.63	72.7723	366.423	258.01	224.619	3678.93	14547.5	461.249	0	826345	10317.2	34112.1	44429.3	0
	通用、专用设备制造业	16	187229	144081	14867	77685.1	5838.33	15630	6516.64	962.451	5096.83	2941.57	1390.64	53325.2	31818.9	144001	2258.43	96448.4	65247.7	2161.02	249.046	28.7736	54.8489	57.5146	28477.5	2680.5	667.276	765065	27936.5	1202.2	1320.81	3043.47	322.479	3049.36	0	215.128	817.947	114.028	79.2227	69.3322	3294.03	730040	273.146	0	2.42656e+06	364.2	9360.11	9724.31	0
	交通运输设备制造业	17	186.13	25951.6	2074.31	13871.9	1875	8527.22	1523.17	422.109	2049.07	1091.41	272.628	2512.69	10294.6	20219.9	391.472	34214.2	935112	703.512	43.9377	3.99633	31.6966	23.4647	4949.82	84.7341	206.93	43941.5	185311	2194.38	2118.38	440453	12601.3	6019.88	0	2543.63	2284.72	131.989	91.7063	80.2452	1319.78	5400.69	2331.96	0	1.77346e+06	87062.6	297573	384635	0
	电气机械及器材制造业	18	59402.8	108925	4366.94	23174.9	1205.34	6256.41	2293.74	741.69	2206.03	1156.43	1086.77	4392.25	9510.1	31230.8	282.926	24889.7	26815.8	19428.8	6035.52	75.4307	77.0641	31.7558	29712.7	932.107	653.106	489366	113107	194.59	22677.6	4217.65	457.177	452.527	0	666.759	497.497	690.041	485.96	423.636	6924	27571.9	1071.34	0	1.03369e+06	11041.7	79322.4	90364	0
	通信设备、计算机及其他电子设备制造业	19	0	6796.54	1308.69	3510.78	2174.97	3565.08	2182.57	333.656	515.426	452.114	272.567	1981.42	3591.19	3153.24	10.2794	2453.09	1252.94	13158.6	429043	31.1714	20.1204	34.8146	3892.05	100.079	103.767	11916.1	106812	356.13	64556.4	9048.59	7010.1	7996.88	925.107	9620.68	1199.18	1028.46	229.747	575.039	5511.85	8764.86	1471.52	4646.32	721607	94456.2	423151	517607	0
中	仪器仪表及文化办公用机械制造业	20	24811.8	17210.5	1329.1	6993.05	817.05	14759	798.726	234.738	634.233	587.852	935.496	4488.16	6099.68	15944.9	10.5003	366.249	7993.76	332.527	13844.6	99.8083	11.4659	18.172	4202.3	1192.23	300.11	96310.6	79624	135.72	4030.84	3031.71	2325.04	3746.92	135.981	1544.12	267.091	248.152	99.6472	140.701	31616.9	5036.15	643.135	692.059	353645	2040.7	32665.8	34706.5	0
间	工艺品及其他制造业	21	0	2598.97	86.6827	2875.71	980.546	2784.43	799.774	136.305	90.8315	233.593	217.068	99029.9	1072.49	14523.6	19.7506	1257.2	781.691	396.993	61.1791	21.78	7.11106	19.1581	546.239	40.2737	91.6001	38094	2789.44	0	951.69	31.8	346.688	392.995	1083.95	6106.1	30.4572	19.3531	10.8864	1014.72	460.666	256.47	1894.47	166.853	182323	25391.8	193298	218689	0
投	废品废料	22	0	0	0	0	0	0	294.406	0	0	11140.1	0	11637.5	11161.7	74051.5	9.45423	5074.68	2.98166	0	0	111.098	0	1791.6	0	0	0	0	0	0	0	0	0	0	0	0	0	0	0	0	0	0	0	0	115275	0	0	0	0
入	电力、热力的生产和供应业	23	180898	176468	29212.8	149961	76257.5	156205	20828.8	9362.01	12645.1	17663.2	79264	503509	245406	1.48206e+06	762.664	62234.8	24932.5	9000.53	2172.87	310.914	515.855	383.092	1.64653e+06	3558.27	16324.9	100109	36141.6	1951.86	30616.5	261558	110974	10296.6	15246.1	31337.6	5798.2	26333.6	1087.2	3440.37	103339	62156.3	17923.1	75979.3	5.80076e+06	69523.7	394194	463718	0
	燃气生产和供应业	24	0	32.2763	1662.32	467.148	77.1205	3601.06	0	0	0	773.366	42.8612	987.514	2072.5	67199.5	17.7076	2368.48	1669.33	0	0	0	3.30747	0	1157.64	90.111	0	16646.8	559.44	282.98	0	0	28555	0	0	26.9995	0	0	0	0	0	0	0	0	128294	0	9693.6	9693.6	0
	水的生产和供应业	25	9226.55	4354.7	1463.13	4134.01	1671.29	6289.92	1563.71	667.339	412.741	2535.08	1442.89	4003.16	2483.32	5310.73	6.35286	672.468	795.37	99.3946	89.4644	17.5838	42.501	19.3996	9696.05	44.5667	15995.8	8524.45	4961.21	264.44	4524.63	8496.33	22866.9	1817.6	4245.44	684.507	851.718	709.791	17.5567	1744.11	15731	13869.2	753.925	11346.4	174447	3926.42	26044.1	29970.6	0
	建筑业	26	33307.9	9433.8	125.02	1388.5	357.282	1166.03	912.834	16.5857	237.236	948.848	96.8183	1005.32	275.62	1432.96	15.3883	346.708	729.633	59.0103	0.648508	0	24.6407	15.1937	3749.35	17.714	26.1959	0	58491.5	4521.86	7721.25	64451.5	2729.16	20603.4	48209.9	170.486	5732.51	4816	675.266	8552.08	9621.78	39040.4	3539.46	0	334566	62191.2	199623	261814	0
	交通运输及仓储业	27	428600	575116	35861.4	347384	197513	412370	92323.2	23955.1	85464.1	44876.4	260109	398235	384026	1.27251e+06	1925.71	135516	79575.8	20339.3	29047.5	2455.74	10252.5	1908.56	642043	43708.7	13480.9	648573	958309	8374.7	16085	206825	75822.4	48382.1	15418	90884.5	15811.4	23518.1	7164.78	23469	62891.9	74565.6	24770.4	138770	7.97823e+06	218678	484961	703639	117341
	邮政业	28	62.04	734.07	101.714	660.817	640.092	1974.25	171.928	90.0034	36.9584	66.1152	40.4247	305.144	536.645	493.848	6.35978	135.57	145.089	50.1145	30.6632	12.9881	4.02409	12.9197	328.753	4.16551	25.6424	1165.29	260.703	3030	1294.11	3574.23	3347.37	2477.07	182.922	1005.1	496.496	679.163	22.753	89.6298	1135.49	3856.49	264.208	1154.52	30705.9	1057.99	3886.31	4944.3	0
	信息传输、计算机服务和软件业	29	17809.7	5000.6	748.873	5599.88	3326.65	4944.99	1589.17	360.155	379.741	462.337	246.543	2930.37	3482.52	3990.58	17.3643	868.682	1095.07	256.494	305.95	54.6498	16.372	60.3823	1879.39	121.14	203.106	10094.2	36692.5	1528.22	58059.7	5874.53	5513.86	39827	2411.2	23647.1	689.577	6867.15	940.831	2476.08	30578.5	19909.9	5732.64	127322	433916	113168	500315	613483	0
	批发和零售业	30	643215	212373	11550.3	108833	117770	761086	433275	112707	61669.9	81290.7	190060	137835	111108	254591	7550.67	277841	142421	35278.6	184753	5959.53	1838.18	692.037	123736	85873.9	7907.41	359720	726209	9520.3	58145.3	104350	155670	29369.7	4398.61	20346.1	2028.48	7174.81	4334.31	4353.32	30967.5	427142	7970.84	33823.9	6.09674e+06	349338	1.01575e+06	1.36509e+06	0
	住宿和餐饮业	31	44719.7	32207.1	1024.2	22610.5	13070.3	41034.9	7691.72	1930.23	2584.46	2209.14	1605.45	11287.5	9291.45	19147	151.068	6390.88	8462.57	1510.85	1353.21	361.068	510.894	248.482	6421.96	293.902	704.672	60480.6	43366.7	576.25	17651.1	122384	64611.8	36803.8	13033.6	155064	12042.7	15938.8	1011.22	27603.8	59643.1	26770.8	31462.3	97449	1.02272e+06	207937	1.34311e+06	1.55105e+06	0
	金融业	32	83629.1	90111	838.417	13590.6	31756	81238.7	81258.5	1619.1	10772.4	21553	15113	42911.8	57275.4	145417	381.338	14988.8	22963.6	4185.9	1053.07	24.0779	193.708	10384.9	187311	3161.22	5439.75	30787	335180	1326.49	14712.3	316706	29758.1	507.497	4160.68	51058.1	21492.7	732.907	3.03865	26310.6	173449	595.814	137816	117.025	2.07188e+06	322005	809963	1.13197e+06	22156
	房地产业	33	0	14997.6	945.378	10532.3	72.1747	11729.1	4840.34	4110.63	3284.42	9611.1	887.566	3360.5	14094	1030.04	35.7262	1613.54	471.679	46.5724	1202.78	401.631	156.664	91.1117	962.42	813.401	49.9161	103.71	49840.8	2170.57	49144.2	224800	65816.8	13108	0	6233.48	0	3128.39	3000	2773.78	12131.5	12029	5752.85	17823	553197	12537.9	491027	503565	0
	租赁和商务服务业	34	124.08	11926.9	63.0745	11875.2	9909.65	183147	11544.5	836.876	423.01	428.977	1369.62	9339.01	7448.83	6060.64	105.424	6959.18	6528.03	938.403	4145.78	0	88.6953	90.8199	1907.13	148.301	1345.56	19495.5	6987.56	1982.17	10092.1	290800	25631.2	32036.8	1337.84	136178	620.872	1997.15	2581.82	2610.17	18208	667.506	7875.99	1082.36	836939	7091.09	65594.5	72685.6	552346
	研究与试验发展业	35	5182.4	110.719	84.6795	21.8069	0	2939.46	1333.25	0	14.5507	0	0	1603.42	568.326	1013.2	24.2383	5031.13	10539.3	200.577	779.208	0	0	59.9999	856.412	0	0	25564.9	2635.5	5.51	742.74	0	0	1208.26	0	2.71435	0	0	0	0	0	0	0	0	60522.3	0	0	0	130181
	综合技术服务业	36	11546.5	2143.74	1348.86	718.094	281.968	7952.85	6079.77	889.814	53.1623	353.024	79.7753	3066.85	861.401	7735.87	95.3128	11533.6	565.022	224.285	1157.66	1300.21	0	91.1117	3177.31	1654.06	50.5099	54937	21758.2	6.61	0	4221.56	112.97	0	0	62.9897	0	0	0	0	0	0	0	0	144060	0	0	0	300480
	水利、环境和公共设施管理业	37	14366.8	5759.98	23.0677	235.971	304.419	1650.35	1392.34	15.2548	141.731	95.449	217.008	1475.27	665.657	2837.58	13.387	530.826	272.827	49.9845	23.93	0	0	0	5534.01	2.019	945.709	232.5	4400.15	0	189.96	825.26	1595.49	1647.59	0	1822.08	201.358	65.0208	0	0	6474.28	0	0	0	54007.3	20243.1	90090.7	110334	174733
	居民服务和其他服务业	38	16092.4	130652	7203.59	19366.6	11640.8	17438.6	2169.08	282.064	268.985	2718.37	1514.13	25120	34503	52420	265.791	25274.8	8193.22	205.664	133.282	18.5829	11.3005	1034.55	57679.4	321.063	1373.77	27497.5	62006.8	226.98	8268.92	355596	87693.9	9701.97	154.187	21243.2	667.213	7214.39	5711.29	3536.57	10000.3	28974.2	16971.6	39434.2	1.1008e+06	53826.5	228705	282531	4.65661e-10
	教育	39	47745.3	7119.79	12.3446	2436.13	284.082	2221.87	671.125	826.722	2250.16	341.924	2041.33	2857.63	1261.29	2458.42	5.46532	1207.27	1695.48	171.399	76.9329	71.1347	12.4581	16.4212	6564.9	37.2983	194.512	0	13404.9	512.34	2150.41	11223.7	386.48	9643.03	852.418	2241.08	805.419	3733.78	629.71	2183.45	14163.7	16381	4507.21	37161.2	202561	426116	674197	1.10031e+06	784013
	卫生、社会保障和社会福利业	40	55575.6	280648	3.09212	27876.9	13805.8	73259.3	18844.4	3900.5	10678.8	2328	4252.39	20920	12005.3	20282.1	137.73	11616	4219.65	1070.73	28.62	0	0	83.203	36136.9	13.8673	0.493123	0	0	0	0	783.69	0	477.43	0	5.48744	0	5512.6	2098.13	537.039	10279.2	13344.4	223.471	0	630949	346318	646192	992509	2.07589e+06
	文化、体育和娱乐业	41	0	3957.78	252.497	5770.9	4232.55	3088.24	996.847	412.129	268.392	578.298	307.285	1735.61	2124.41	3212.47	27.8031	896.444	1621.75	340.633	224.459	96.911	95.1449	81.6434	1346.56	87.5714	243.089	20570.7	9553.31	853.91	2768.01	38481.8	13105.1	6322.78	2606.38	26003.2	631.138	3072.66	97.5397	7951.15	13805.2	5285.45	7524.05	12483.3	203115	5057.77	352332	357390	249708
	公共管理和社会组织	42	269.57	0	0	0	0	0	0	0	0	0	0	0	0	0	0	0	0	0	0	0	0	0	0	0	0	0	27.89	16.53	0	0	0	182.369	0	2515.08	201.358	0	0	0	5438.4	0	523.487	0	9174.69	1886.7	59950.7	61837.4	3.73937e+06
	中间投入合计	TII	6.55523e+06	2.81213e+06	149083	2.18463e+06	917801	6.89132e+06	1.96924e+06	329762	727680	489602	1.46113e+06	3.17116e+06	2.2946e+06	1.14769e+07	26840	1.41744e+06	1.79356e+06	311885	690045	19344.2	38822	18908.1	3.90987e+06	421720	74471.8	7.9204e+06	5.22503e+06	50424.5	391140	2.68223e+06	1.77148e+06	390564	132061	654475	126593	139696	44220.4	141389	730715	2.21443e+06	319777	707407	7.37952e+07	3.96442e+06	1.29504e+07	1.69148e+07	8.38744e+06
	劳动者报酬	VA001	3.57431e+06	1.49003e+06	34812.5	362241	232211	655016	125600	113093	130081	68921.3	71669.2	298963	632637	1.30669e+06	2734.49	244420	224585	32962.6	14065.7	6302.01	8487.14	5862.71	351381	11161.3	29969.4	2.93276e+06	1.77793e+06	66582.8	162793	2.14764e+06	656993	716956	199023	499405	47569	260569	273026	157045	1.25735e+06	1.26994e+06	384238	2.88826e+06	2.57263e+07
增	生产税净额	VA002	-49982.3	828605	91206.9	343274	131832	1.10062e+06	183166	31581.7	84937.2	51284.2	75655.9	354937	325318	1.3838e+06	2710.44	53207.7	68705.8	25737.2	26443	2409.59	13350.2	301.821	505492	30022.5	13355.6	378109	707100	6798.21	35839.7	949762	141458	227435	176092	65233.9	3551.53	2910.29	0	1999.27	458.182	0	7996.2	0	8.38271e+06
加	固定资产折旧	VA003	876514	429476	67018.7	212986	94592	216894	37296.4	10063.6	26408.5	81195	72138	171895	224660	1.57537e+06	1008.04	150660	76457.2	6156.36	3965.48	926.749	1823.68	4542.84	578983	40204.2	31568	357974	1.02314e+06	15498.1	309401	440142	227458	102155	631950	108240	11300.3	30262.3	16100	40085.2	94800	70928.4	17302.7	202500	8.69204e+06
值	营业盈余	VA004	1.80836e+06	2.06957e+06	288845	1.25981e+06	252333	2.60522e+06	380407	-6298.01	87131.2	73758.5	-93277.2	899484	295895	1.80346e+06	5278.33	-264864	-97458	44870.7	111290	8913.71	37770.5	-5192.23	2.43504e+06	248621	-3235.4	116459	1.77017e+06	-29122	281128	773058	-223624	1.7889e+06	-82364.2	134617	1689.35	11102.6	5727.97	1.04281e+06	3568.28	144054	80899.2	12221.9	2.0077e+07
	增加值合计	TVA	6.2092e+06	4.81768e+06	481883	2.17831e+06	710969	4.57775e+06	726470	148440	328558	275159	126186	1.72528e+06	1.47851e+06	6.06931e+06	11731.3	183423	272290	109727	155764	18552.1	61431.5	5515.13	3.87089e+06	330009	71657.7	3.78531e+06	5.27833e+06	59757.1	789162	4.3106e+06	802285	2.83544e+06	924700	807496	64110.2	304845	294854	1.24194e+06	1.35617e+06	1.48492e+06	490436	3.10298e+06	6.2878e+07
总投入		TI	1.27644e+07	7.62981e+06	630966	4.36294e+06	1.62877e+06	1.14691e+07	2.69571e+06	478202	1.05624e+06	764761	1.58732e+06	4.89644e+06	3.77311e+06	1.75462e+07	38571.3	1.60086e+06	2.06585e+06	421612	845809	37896.3	100254	24423.2	7.78076e+06	751728	146129	1.17057e+07	1.05034e+07	110182	1.1803e+06	6.99283e+06	2.57377e+06	3.22601e+06	1.05676e+06	1.46197e+06	190703	444540	339074	1.38333e+06	2.08689e+06	3.69935e+06	810213	3.81038e+06	1.36673e+08
[truncated: 9 more columns]
