# Supplementary material for: Editorial Note: Measurement and driving factors of carbon productivity in China’s provinces: From the perspective of embodied carbon emissions
Source: PLoS One. 2025 Dec 15;20(12):e0338756. doi: 10.1371/journal.pone.0338756 (PMC12704855; doi:10.1371/journal.pone.0338756)
Supplement: S1 File — (ZIP) [file pone.0338756.s001.zip › Input-Output Tables of China's Provinces/Input-Output Tables of Various Provinces in 2007/6Φ╛╜σ«ü.xls]

## Sheet: 辽宁
辽宁2007年投入产出表
(按当年生产者价格计算)
单位：万元
产出		代码	中间使用																																											最终使用
			农林牧渔业	煤炭开采 和洗选业	石油和 天然气 开采业	金属矿 采选业	非金属矿及 其他矿采选业	食品制造及 烟草加工业	纺织业	纺织服装鞋帽 皮革羽绒 及其制品业	木材加工及 家具制造业	造纸印刷及 文教体育 用品制造业	石油加工、 炼焦及核 燃料加工业	化学工业	非金属矿物 制品业	金属冶炼及 压延加工业	金属制品业	通用、专用 设备制造业	交通运输 设备制造业	电气机械及 器材制造业	通信设备、计算机 及其他电子 设备制造业	仪器仪表及 文化办公用 机械制造业	工艺品及 其他制造业	废品废料	电力、热力的 生产和供应业	燃气生产 和供应业	水的生产 和供应业	建筑业	交通运输 及仓储业	邮政业	信息传输、 计算机服务 和软件业	批发和零售业	住宿和餐饮业	金融业	房地产业	租赁和商务 服务业	研究与试验 发展业	综合技术 服务业	水利、环境和 公共设施管理业	居民服务和 其他服务业	教育	卫生、社会保障 和社会福利业	文化、体育 和娱乐业	公共管理 和社会组织	中间使用合计	最终消费支出
投入																																														居民消费支出			政府消费支出
																																														农村居民	城镇居民	小计
代码		-	01	02	03	04	05	06	07	08	09	10	11	12	13	14	15	16	17	18	19	20	21	22	23	24	25	26	27	28	29	30	31	32	33	34	35	36	37	38	39	40	41	42	TIU	FU101	FU102	THC	FU103
	农林牧渔业	01	4.0001e+06	38377.1	0	1376.23	130.91	6.14644e+06	329944	364747	366730	106790	29.01	497048	15.92	102.8	0	0	58.19	822.94	0	0	127030	0	0	0	0	40652.8	179906	0	0	68.14	1.28308e+06	0	2.23	2799.98	0	4200.86	0	42246.8	0	0	12.5	0	1.35327e+07	1.42895e+06	3.43528e+06	4.86423e+06	444458
	煤炭开采和洗选业	02	52527	70784.8	7584.42	61263.8	22071	74390.9	18019.6	20459.6	58718.9	37422.8	344620	199204	510354	592308	11970.8	65062.8	14912.1	5531.96	3163.2	2355.36	14865.6	8789.39	1.82403e+06	31350.6	525.6	117717	23523.6	1413.14	0	0	3918.14	0	0	0	0	0	0	0	0	0	0	0	4.19885e+06	9744.78	9552.13	19296.9	0
	石油和天然气开采业	03	4160.23	0	9.01	1373.92	965.83	385.2	36.16	46.77	345.46	72.26	1.18762e+07	479509	48691	4893.71	190.21	1676.69	3262.42	1592.9	1438.24	46.04	98.33	503.46	5768.27	29093.6	4.27	0	153.05	0	0	0	2192.89	0	0	0	0	0	0	0	0	0	0	0	1.24627e+07	18715.4	95290.5	114006	0
	金属矿采选业	04	0	412.8	0	1.06643e+06	125.19	33.33	0	0	0	1816.66	1890.42	51098.4	162535	5.53477e+06	372.07	72376.2	4124.6	51044.5	5351.6	0	56.55	0	274	147.42	3.34	0	0	0	0	0	0	0	0	0	0	0	0	0	0	0	0	0	6.95286e+06	0	0	0	0
	非金属矿及其他矿采选业	05	1556.65	1382.58	6860.77	22436.3	158019	5048.59	1388.35	30.49	194.24	479.99	6241.66	75479.1	768918	20994.3	294.88	10433.1	2775.87	81287.3	10.03	5.1	4897.21	0	217.5	25.8	27.16	739533	1937.41	0	0.81	0	0	0	21.16	0	392.67	102.75	242.48	11.42	787.24	1556.39	102.46	177.54	1.91387e+06	0	0	0	0
	食品制造及烟草加工业	06	2.42042e+06	0	2268.28	420.27	224.02	3.68076e+06	6298.51	186354	6258.05	4249.96	838.4	58737.1	74.42	631.05	271.84	1924.41	0	75.71	527.75	20.35	15764.1	0	0	0	20.16	0	27695.4	130.17	0	13643.9	1.4117e+06	0	0	0	0	0	0	0	0	0	92719	0	7.93203e+06	1.05575e+06	4.02784e+06	5.08359e+06	0
	纺织业	07	40523.5	673.35	1203.12	1333.54	65.13	5999.6	848194	1.30328e+06	11239.7	42872.2	5485.94	71364.7	21903.7	4004.95	1944.81	12867.3	5620.7	8157.48	309.81	2748.21	75452.4	21.79	971.57	55.21	65.26	5648.75	25265.2	354.49	0	1417.61	45197.8	757.63	932.07	24293.4	35.44	28.45	0	26086.9	0	0	7.19	0	2.59638e+06	53231.6	119691	172923	0
	纺织服装鞋帽皮革羽绒及其制品业	08	7533.39	4457.78	12046.7	4324.11	659.27	13805.9	59181.9	520968	116859	11074.5	6119.07	21270.2	6209.69	17367.2	6896.11	31556.9	141829	9767.47	4878.54	984.28	8694.88	344.01	4752.64	880.83	481.12	38251.9	14085.7	1710.54	5421.7	197558	14125.5	42627.8	11679.1	19105.9	182.57	286.98	16079.4	10238.5	3414.49	46231.7	22231.3	16954.7	1.47313e+06	272852	1.60706e+06	1.87991e+06	0
	木材加工及家具制造业	09	13050.2	10504.9	1563.79	849.01	2229.94	8552.76	631.05	3500.89	924388	38762.4	17791.7	37268.9	67737.9	43434.5	88356.9	72010.4	22702	13278.2	7322.94	10360	12063.3	0	2451.01	799.07	587.95	347261	11170.8	7626.73	17885.2	17860	5221.88	5192.2	2629.86	4775.21	12257.6	6229.19	6492.07	66088.6	20866.6	41669.5	13727.9	34679.4	2.02183e+06	29664.1	158720	188384	0
	造纸印刷及文教体育用品制造业	10	14268.2	5132.5	12948.7	3434.53	2428.96	149588	20708.6	39525.5	74417.8	641789	12462.3	179860	205407	27088.8	32832.2	57432.3	20678.8	51010.4	32561.3	10355.4	11496.6	1398.37	7504.28	691.07	1163.19	22565.7	20840.2	5202.2	118721	258381	25622.3	388075	18494.9	170986	15076.7	57454.8	5100.62	44820.1	105448	35259.2	135319	48967.8	3.09252e+06	27665.5	120500	148165	0
	石油加工、炼焦及核燃料加工业	11	203203	30668.4	201874	159660	27504.6	21107.4	4716.56	9339.35	19358.1	12386.6	3.20114e+06	938008	267007	1.28053e+06	36368.3	271358	70589.4	44028.4	34558.8	10026	3301.37	2881.37	473290	3295.54	5125.01	782915	1.7532e+06	9414.65	9976.49	54068.4	47521.5	54318.1	26252	53103.4	9379.01	45792.2	32624.9	50515.3	47019.7	31192.9	12222.5	16027.4	1.03669e+07	27649.4	257520	285170	0
	化学工业	12	1.25751e+06	39160.5	134360	172888	79928.4	239846	236487	160289	334451	195172	950572	7.93155e+06	557558	440022	169107	527636	561733	560289	511425	128739	47539.3	22899	21475.8	5568.7	13446.5	775924	217395	311.37	9821.21	71320.2	33135.6	36284.1	39526.4	46262.6	78995.8	27135.3	22447.4	217992	18861.5	1.1103e+06	29389.1	5845.01	1.80406e+07	200266	734294	934560	0
	非金属矿物制品业	13	23071.2	8978.84	11865	26032.3	32058.9	49099.3	1934.09	2221.18	26274.3	4116.47	42869	88308.3	1.52144e+06	311761	23437.7	50976.3	26180.3	101208	123966	35789	4546.43	1169.27	5689.26	1410.21	1353.64	3.95269e+06	6909.36	57.68	58.46	0	4614.37	0	303.52	0	5463.49	1379	4643.8	165.78	10962.4	21911.5	5200.58	2485.12	6.5426e+06	14696.9	84785.6	99482.5	0
	金属冶炼及压延加工业	14	17704.2	87958.8	272068	54606.9	11485	3844.03	3489.05	6502.13	100482	19301.5	26253.9	164540	297723	10203541	2.15561e+06	4.41538e+06	1.72651e+06	2.56038e+06	214337	62220.9	51545.8	2278.57	104192	1010.35	1318.34	3.64378e+06	62883.5	0	1.39	575.21	1080.47	0	36.43	0	676.18	176.94	417.54	19.67	1355.62	2680.1	176.45	305.72	2.62785e+07	0	0	0	0
	金属制品业	15	26890	43923.6	5118.94	98162.9	1764.64	41747.6	3670.77	15796.8	93075.8	18182	29754.6	160867	219656	388447	788043	937417	220576	386860	290581	52571.8	19282.4	792.59	33811	2923.14	9297.06	803504	42397.4	1068.64	3014.58	1234.54	10506.8	17665.9	34031.7	49242.3	19677.3	16547.5	4017.5	143202	5878.24	11727.3	3766.31	1332.58	5.05803e+06	35463.2	105499	140962	0
	通用、专用设备制造业	16	127024	145529	263560	249063	39741.4	18929.7	14379.1	18381.2	28045.4	11461.3	83950.2	168267	200027	585798	254503	4.50099e+06	1.35303e+06	379542	37527	43282.9	712.65	1533.07	106989	3999.02	7694.35	378600	223433	1804.67	5491.87	1024.9	4489.8	30777.2	10942.5	3093.52	13678.6	11289.4	9648.8	1837.62	23594.5	135552	1036.47	4678.68	9.50493e+06	6972.32	36264.9	43237.2	0
	交通运输设备制造业	17	59730	18319.1	37697.9	42217.7	9893.42	15575.4	1878.38	4842.88	5860.17	2624.27	22661.8	17045.8	16231.8	68653.1	16184.4	181652	4.54875e+06	44964.8	11836.5	8947.3	5569.21	658.69	155248	7120.48	4303.52	96087	661024	23111.2	15001.6	588717	24545.4	107941	14295	88419.5	1365.08	21438.6	15477.5	70569	31147.1	5174.75	1329.58	34001.2	7.10811e+06	180636	412458	593095	0
	电气机械及器材制造业	18	20800.6	37138.9	39504.6	29408.8	3402.64	6954.85	3850.57	4663.68	13012.9	4893.7	39972.4	57198.7	23352.6	131198	13894.8	1.00015e+06	343199	926436	157034	59399.8	1881.7	1112.08	551570	1583.43	1183.67	509389	49369.9	1358.45	210118	31351.3	2823.87	557.56	44212.8	121607	35408.1	47433	6322.91	29711.5	12925.5	25795.8	2433.9	2929.26	4.60655e+06	137924	383126	521049	0
	通信设备、计算机及其他电子设备制造业	19	10515.3	6335.3	9201.89	2610.45	969.81	5289.84	1606.1	2559.22	2341.96	5008.76	4981.09	41937.5	4695.54	7417.37	3027.55	438686	231711	414035	1.64749e+06	241224	442.98	437.68	5559.73	444.77	543.34	18123.9	16569.8	2229	262871	30006.2	2273.12	12093	12584	74684.5	48365.4	53567.7	7014.01	14652.7	5236.97	5845.83	5021.46	7084.64	3.6673e+06	142835	894040	1.03688e+06	0
中	仪器仪表及文化办公用机械制造业	20	552.91	7691.81	34333.3	6030.76	1095.35	2956.75	631.79	1570.65	1380.44	1552.49	32802.2	36091.4	15073.5	47168.1	4579.52	111394	90339.8	32849.4	46911.3	61315.6	113.27	380.16	128077	1636.11	1078.01	61799.5	29975.2	284.23	90666.2	13969.2	6977.45	56399.7	19441.9	7200.98	19375.7	41659.7	10354.6	26876.5	47015.4	7678.79	6650.53	1080.99	1.11501e+06	8633.8	75517.4	84151.2	0
间	工艺品及其他制造业	21	165.06	3674.26	944.42	1452.57	588.17	2921.19	956.17	1730.79	9168.97	1507.12	2402.35	9812.04	28640.2	58811.2	3345.92	51854.8	19511.1	13948.1	10227.5	6797.82	13321	27.96	1523.25	253.78	95.12	63233.3	3671.97	0	3868.02	154.67	131.08	175.84	1232.85	1720.68	191.4	1443.33	45.24	4642.1	241.76	340.34	1905.18	122.81	326801	28252.8	228466	256718	0
投	废品废料	22	903	0	0	1.47	8.73	0	0	0	0	69553.9	8643.66	20348.8	75371.8	740939	2267.43	425769	7089.77	43582.6	0	0	0	31721.1	0	10.07	0	0	0	0	0	0	0	0	0	0	0	0	0	0	0	0	0	0	1.42621e+06	0	0	0	0
入	电力、热力的生产和供应业	23	138700	119558	264740	248263	37317.5	128830	46031.5	35983.6	76266.6	41933.5	310559	560788	469314	1.1433e+06	207455	398659	137467	68668.8	62436.6	13758.8	10565.9	4424.23	4.54211e+06	6062.14	63028	230104	143300	5088.06	133399	189450	119380	67553.5	58124.5	20131.2	19991.5	13782.5	19921.7	25091.5	52457.5	66772.5	10986.8	25850.4	1.03376e+07	143996	796225	940221	0
	燃气生产和供应业	24	2941.4	111.43	16.57	2140.98	1374.13	3280.81	606.21	134.46	29.55	937.23	63515.8	38466.3	33725.8	44131	7191.42	15842.6	8976.46	10168.6	2932.91	399.67	107.71	76.26	4231.85	17636.5	35.4	7711.52	4291.21	943.84	0	0	11807.2	0	0	0	0	0	0	0	0	0	0	0	283765	4973.61	153002	157975	0
	水的生产和供应业	25	4599.29	1350.4	6948.95	2404.95	530.75	9610.02	1386.31	3422.16	1001.63	1079.33	3071.72	21658.6	6330.2	14459.7	2432.24	8908.38	4340.45	2285.36	3672.02	716.02	465.99	675.81	20068.2	265.27	5122.14	32817.9	12613.5	576.85	4716.1	9039.88	12438.8	19413.2	3411.88	1340.31	2215.29	2467.95	869.02	5800	13081.9	9451.96	1925.53	1627.29	260613	8495.48	74833.6	83329.1	0
	建筑业	26	4417.05	2917.15	7112.72	1457.33	279.88	2324.84	384.31	871.76	891.54	440.45	22335.9	6621.28	4756.89	9413.99	1064.61	6704.99	4535.82	1755.46	1958.2	373.28	83.29	49.14	4226.22	207.56	437.21	223932	35827.5	8249.74	8475.06	52995.3	10675.3	13784.3	78128.3	2477.28	3105.13	4571.76	12342	20055.2	19470.7	96435.1	9581.87	21231.7	706959	67802.5	383424	451227	0
	交通运输及仓储业	27	334307	68799.4	73897.2	151317	47385	261470	25858.7	72264.6	122254	43080.1	580140	469137	427221	704427	183064	469496	246278	157245	140756	25968.2	11976.2	8985.01	122945	5686.9	3593.96	1.45278e+06	1.17972e+06	21489	81576.4	1.15941e+06	46542.3	355826	32113.4	112436	32521.8	73683.9	8516.58	35753.2	34865	23044.5	20654.3	25497.5	9.45399e+06	184297	879121	1.06342e+06	1.02458e+06
	邮政业	28	17639.9	497.1	2181.1	3958.86	236.9	3099.98	405.5	727.71	1476.92	491.74	1901.4	10762.6	4463.37	2214.54	1576.9	13791.5	2178.48	2193.7	2028.55	811.14	391.32	281.27	1422.81	124.13	210.03	2823.46	5976.55	25753.5	13342	11179.8	4897.78	88787.9	3411.36	4430.3	5450.54	7106.21	753.25	2084.3	8149.32	1960.26	4162.8	3009.9	268347	1389.73	8566.21	9955.94	0
	信息传输、计算机服务和软件业	29	103112	2076.25	6964.44	3751.02	1231.56	18067.8	2697.18	6728.26	11532.8	3315.43	24893.2	31106.8	11221.6	9810.22	9930.97	30904.8	8498.8	7794.57	13968.5	2609.6	1323.68	902.03	6645.72	888.11	964.07	20700.1	81840.6	3006.9	309447	46477.8	9220.71	349846	17893.8	8733.37	10648.1	16516.1	5766.11	4647.18	24176	18002.3	9571.68	14791.3	1.27222e+06	253005	1.2088e+06	1.4618e+06	0
	批发和零售业	30	478982	43770.7	54446.1	82791.8	29529.7	352389	48673.1	72262.4	126724	69276.7	855579	451937	323003	491149	145939	713986	574637	295644	478661	65468.1	14837.6	4658.98	91072.5	9373.22	2700.6	894326	275419	19286.4	191359	113125	103886	84280.3	30531.3	56617.5	32841.6	29001.2	13744.4	40962.7	26254.8	228076	27173.6	7462.35	8.05184e+06	663574	2.13608e+06	2.79966e+06	0
	住宿和餐饮业	31	93063.5	13076.5	23271.4	34262.3	5151.34	35231.8	9066.38	27281	39787.7	10604.7	38702.1	121396	71806.4	41604.7	43208.1	147220	40781.7	45583.1	44712.8	13052.6	4279.05	1246.38	23623.6	2347.21	1393.13	71680.3	146764	826.21	93295.5	421672	21823.5	454229	38266.9	238645	31757.9	68723.1	10752	32257.7	99644.3	25509.4	38665.1	109406	2.83567e+06	298303	1.77823e+06	2.07653e+06	0
	金融业	32	223386	33058.7	25171.8	35032.5	13807.1	90145.3	22763.2	35242.1	52317.8	26632	123957	249562	169591	311155	53230	190584	172930	71790.9	298407	12976.5	4561.86	4303.2	391412	9683.17	18917.2	176881	778552	1926.71	67665.4	565766	58976.2	721764	135069	129089	12653.5	53829.2	28181.2	49927.8	79181.8	29363.9	21727.6	21465.1	5.57264e+06	190245	1.21535e+06	1.4056e+06	132569
	房地产业	33	4069.7	3266.23	3118.9	201.14	595.02	14626.5	2870.67	30769.8	2586.17	1499.47	7755.04	21758.6	7094.62	2205.47	1626.96	19584.8	12010.9	14407.1	13076.9	893.24	328.62	0	4844.23	178.34	17.39	1660.03	15603.2	3082.7	114089	421310	43286.9	282608	40233.9	30542.2	5447.21	17107	1065.65	86339.8	17303.7	9532.21	16303.3	6161.39	1.28106e+06	643207	1.90323e+06	2.54644e+06	0
	租赁和商务服务业	34	43863.7	8232.63	7608.41	23711.9	4247.04	111546	8780.82	62550.4	22443.1	13569.5	48609.5	169240	55073.7	81799.3	22181.2	126858	113065	88744.8	85389.8	19326.5	3315.45	431.76	19663.2	2141.91	543.29	88576.7	63383.2	9488.76	190986	966467	47000.1	467543	80355.8	121756	10349.4	26643	12000.5	34604.4	59629.8	21462.9	21408.9	6205.04	3.3708e+06	29628.8	462161	491789	274503
	研究与试验发展业	35	1478	737.77	4.07	1057.09	0	871.46	212.69	6322.5	12879.2	62.83	12852.6	21222.2	5605.1	9069.09	23748.2	74979.9	25722.1	5408.7	24767.7	3105.3	558.16	0	778.94	0	15.09	174244	4939.05	72.53	768.86	2035.41	93.44	2582.36	103.45	0	19786.4	4606.66	0	0	0	0	0	0	440691	0	0	0	249709
	综合技术服务业	36	19700.8	10093.4	16844.5	24694.9	971.45	10091.8	58.34	7463.81	3539.11	1659.72	75920.1	35639.7	7362.26	26934.6	22207.2	67713	46086.7	20882	23767.4	445.81	352.7	1938.17	18992.2	1320.49	420.61	168349	1573.05	9.24	4432.31	30642.1	1019.02	601.82	24.94	0	10318.9	70433.8	0	0	0	0	0	0	732505	0	0	0	662195
	水利、环境和公共设施管理业	37	41683.5	692.45	29710.4	3727.51	308.02	689.03	397.71	208.93	3001.01	3010.8	6871.72	3580.21	1209.17	18959.8	2949.86	2126.48	11849.2	238.95	377.18	248.32	0	0	8190.84	115.19	17172.3	1235.42	3715.93	0	1650.08	798.26	1028.85	21911	2993.84	49918.5	428.06	907.65	653.4	3584.23	9237.59	1549.04	988.28	3440.62	261359	8009.91	105927	113937	404904
	居民服务和其他服务业	38	91077.5	20293.7	28393.7	14304.6	3565.08	9926.8	891.79	2812.86	8546.08	5026.17	38471.5	87112.1	21185.5	104230	17032	27190.2	29758.2	6485.34	22979.2	2905.26	595.41	3445.01	145337	780.75	3809.25	49553.2	216648	1066.31	41803.1	293039	54727.2	59168.2	28266.1	42631.9	7561.58	11901.3	17321.6	161751	52772.8	46225.4	15142	28659.6	1.82439e+06	301681	1.32275e+06	1.62443e+06	0
	教育	39	15900.4	9899.78	3445.14	2645.33	1055.33	3926.75	247.77	1501.85	1267.48	551.42	4675.04	8262.92	3592.89	9886.12	2581.62	20559.6	11490.9	1378.48	3578.23	1488.48	4.09	0	4243.83	405.94	336.93	0	22830.2	724.01	6592.13	29345.8	5307.42	139687	3438.02	1309.83	3988.2	7334.33	2742.39	1315.57	64530.7	10199.9	3214.74	39513.1	455000	460723	1.08983e+06	1.55055e+06	1.28385e+06
	卫生、社会保障和社会福利业	40	16989	9466.89	3616.43	13130.5	2244.63	17766.8	4765.82	17024.8	4543.18	9675.71	9290.02	51068.8	21444.5	45010.9	32044.2	133532	51863.2	21812.5	18912	2242.12	2427.84	331	135988	651.24	1823.97	10359.2	3869.27	31.87	984.5	7162.38	826.16	26564.3	2320.64	215.11	5975.2	4166.38	3993.77	569.47	18784.2	24263.2	2792.12	6373.83	746918	99926	1.41854e+06	1.51846e+06	1.16142e+06
	文化、体育和娱乐业	41	7881.29	2665.24	5764.53	3656.82	881.94	7076.77	2032.95	2428.47	5216.5	1823.76	5760.15	16492.3	6907.32	8595.79	6610.83	20260.9	6584.65	4946.46	5640.45	1638.46	690.17	366.8	5547.66	520.23	405.74	22200.8	20191.3	3130.74	30401.6	60031.8	16205.9	54143.9	10847.8	12723.5	4833.75	13527	2538.3	5937.03	17684.3	6608.73	54518.1	17696.2	483617	50664.4	302575	353240	479147
	公共管理和社会组织	42	0	0	0	0	0	0	0	0	0	0	0	0	0	0	0	0	0	0	0	0	0	0	0	0	0	0	355.32	0.34	0	0	0	331.72	546.5	410.95	104.82	925.45	9.35	2842.52	720.57	131.14	1232.03	35.32	7646.03	0	0	0	3.21625e+06
	中间投入合计	TII	9.946e+06	911668	1.61827e+06	2.65788e+06	546072	1.15742e+07	1.73613e+06	3.05281e+06	2.68891e+06	1.46576e+06	1.89525e+07	1.36806e+07	6.66953e+06	2.35882e+07	4.39958e+06	1.57275e+07	1.09242e+07	6.55813e+06	4.38948e+06	905616	475540	109064	8.98474e+06	150688	169263	1.60276e+07	6.38882e+06	160831	2.0479e+06	5.6613e+06	3.4983e+06	3.96349e+06	802700	1.5007e+06	480500	763400	282100	1.2632e+06	932700	2.1015e+06	593300	515100	1.98866e+08	7.08983e+06	2.80246e+07	3.51144e+07	9.33358e+06
	劳动者报酬	VA001	11000000	710333	1.15349e+06	438207	95712.7	934703	254254	591947	309194	256462	820776	1.35456e+06	546549	2.02884e+06	390660	1.76235e+06	1.39467e+06	421832	589869	100886	97625	7538.74	820216	33293.6	84427.3	3.60133e+06	1.23759e+06	111843	576000	3149400	624200	1.99315e+06	400100	1.00196e+06	148400	389800	308100	521200	1877200	874600	302900	2412700	4.57289e+07
增	生产税净额	VA002	0	160652	298401	57634.1	27650.3	538394	38185.4	251255	148130	88847.6	2.90704e+06	1.05208e+06	332555	1.7824e+06	151901	592478	2.05234e+06	139391	147262	14547.8	39885.6	3364.5	537985	9341.37	11984.5	759785	374000	15207.1	123000	3648400	201100	565312	746700	540807	14500	53200	9700	70400	12200	297000	62300	4800	1.88821e+07
加	固定资产折旧	VA003	334000	202494	29027.9	216527	28934.5	725280	89652	200393	100912	181770	478603	1.07915e+06	361191	2.1822e+06	216175	814437	519986	260237	187780	32486.3	53875.5	4662.16	1.76944e+06	19566.6	95619.4	393000	1.0079e+06	30273.7	1015700	779000	215800	288087	1862600	82841.6	24900	68300	77600	66200	211900	27400	84400	291300	1.67116e+07
值	营业盈余	VA004	0	8532.45	982103	796282	48923.1	1.70118e+06	285203	467731	527747	206171	36596.5	2.14882e+06	1.37457e+06	1.13167e+06	552103	2.3061e+06	1.33026e+06	749345	536470	109610	21812.2	1.23525e+06	261607	-19067.3	-17351.7	1.38447e+06	3.44537e+06	-15071.2	728500	3046600	1199500	544463	598700	109370	22100	120000	102700	1837700	255400	126300	325400	0	3.06132e+07
	增加值合计	TVA	11334000	1.08201e+06	2.46302e+06	1.50865e+06	201221	3.89956e+06	667295	1.51133e+06	1.08598e+06	733251	4.24301e+06	5.63462e+06	2.61487e+06	7.12511e+06	1.31084e+06	5.47536e+06	5.29725e+06	1.57081e+06	1.46138e+06	257530	213198	1.25082e+06	3.38925e+06	43134.3	174680	6.13858e+06	6.06486e+06	142252	2443200	10623400	2240600	3.39101e+06	3608100	1.73498e+06	209900	631300	498100	2495500	2356700	1325300	775000	2708800	1.11936e+08
总投入		TI	2.128e+07	1.99368e+06	4.08129e+06	4.16653e+06	747293	1.54738e+07	2.40343e+06	4.56414e+06	3.77489e+06	2.19901e+06	2.31955e+07	1.93152e+07	9.2844e+06	3.07133e+07	5.71041e+06	2.12029e+07	1.62215e+07	8.12894e+06	5.85086e+06	1.16315e+06	688739	1.35988e+06	1.2374e+07	193822	343942	2.21662e+07	1.24537e+07	303083	4491100	1.62847e+07	5.7389e+06	7.3545e+06	4.4108e+06	3.23568e+06	690400	1.3947e+06	780200	3.7587e+06	3.2894e+06	3.4268e+06	1.3683e+06	3.2239e+06	3.10802e+08
[truncated: 9 more columns]
