# Supplementary material for: Editorial Note: Measurement and driving factors of carbon productivity in China’s provinces: From the perspective of embodied carbon emissions
Source: PLoS One. 2025 Dec 15;20(12):e0338756. doi: 10.1371/journal.pone.0338756 (PMC12704855; doi:10.1371/journal.pone.0338756)
Supplement: S1 File — (ZIP) [file pone.0338756.s001.zip › Input-Output Tables of China's Provinces/Input-Output Tables of Various Provinces in 2007/7σÉëμ₧ù.xls]

## Sheet: 吉林
吉林2007年投入产出表
(按当年生产者价格计算)
单位：万元
产出		代码	中间使用																																											最终使用
			农林牧渔业	煤炭开采 和洗选业	石油和 天然气 开采业	金属矿 采选业	非金属矿及 其他矿采选业	食品制造及 烟草加工业	纺织业	纺织服装鞋帽 皮革羽绒 及其制品业	木材加工及 家具制造业	造纸印刷及 文教体育 用品制造业	石油加工、 炼焦及核 燃料加工业	化学工业	非金属 矿物制品业	金属冶炼及 压延加工业	金属制品业	通用、专用 设备制造业	交通运输 设备制造业	电气机械及 器材制造业	通信设备、计算机 及其他电子 设备制造业	仪器仪表及 文化办公用 机械制造业	工艺品及 其他制造业	废品废料	电力、热力的 生产和供应业	燃气生产 和供应业	水的生产 和供应业	建筑业	交通运输 及仓储业	邮政业	信息传输、 计算机服务 和软件业	批发和零售业	住宿和餐饮业	金融业	房地产业	租赁和商务 服务业	研究与试验 发展业	综合技术 服务业	水利、环境和 公共设施管理业	居民服务和 其他服务业	教育	卫生、社会保障 和社会福利业	文化、体育 和娱乐业	公共管理 和社会组织	中间使用合计	最终消费支出
投入																																														居民消费支出			政府消费支出
																																														农村居民	城镇居民	小计
代码		-	01	02	03	04	05	06	07	08	09	10	11	12	13	14	15	16	17	18	19	20	21	22	23	24	25	26	27	28	29	30	31	32	33	34	35	36	37	38	39	40	41	42	TIU	FU101	FU102	THC	FU103
	农林牧渔业	01	3.30127e+06	19285	0	2468.21	33.42	2.62276e+06	9247.37	15381.1	538276	10749.2	1121.8	682143	398	3046.46	0	177.91	654.05	9.38	0	0	18485.6	171.82	0	18.18	0	0	537284	0	0	432.11	263037	0	0	0	0	0	5709.66	0	0	0	0	0	8.03216e+06	926004	1.04568e+06	1.97168e+06	223932
	煤炭开采和洗选业	02	19908.1	428552	55612.3	9329.15	34010.5	123056	5656.2	977.89	22751.5	7406.61	122394	278459	293640	163773	1463.21	6727.23	17584.7	232.99	4811.25	267.99	14916.1	603.64	598499	18280.8	1073.14	27465	28967.9	767.21	0	0	10189.7	0	0	0	0	0	0	0	0	0	0	0	2.29738e+06	39553.4	14469.7	54023.1	0
	石油和天然气开采业	03	460.43	0	52410.9	5081.71	3386.9	3195.95	116.81	159.79	137.83	82.67	836687	65460.3	18746.7	601.12	847.25	1570.84	9790.95	28.05	77.02	15.02	89.74	29.69	1660.34	78580.9	66.34	0	0	0	0	0	5660.93	0	0	0	0	0	0	0	0	0	0	0	1.08495e+06	39540.6	90623.7	130164	0
	金属矿采选业	04	30.44	0	0	80359.3	0	0	0	0	0	0	0	1620.08	3289.31	629217	0	5687.82	0	2030.07	498.33	0	0	0	0	0	0	0	0	0	0	0	0	0	0	0	0	0	0	0	0	0	0	0	722733	0	0	0	0
	非金属矿及其他矿采选业	05	197.33	74.46	458.41	17.67	192929	960.5	3.08	0.9	19.31	244.13	513.42	169031	180546	858.78	8.96	145.16	248.15	34.98	15933.5	0	0.37	0	50.17	0	0.27	419212	2006.87	0	0	0	0	0	0	0	126.25	24.51	129.64	374.32	660.26	1436.17	424.35	727.87	987399	0	0	0	0
	食品制造及烟草加工业	06	1.36664e+06	0	0	3.18	6.03	887687	1547.12	550.74	2130.29	239.07	8.64	31651.1	925.03	276.32	0	27.4	101.44	10.24	4.07	0	136.63	26.74	34.88	2.81	0	0	4734.21	86.24	0	9489.25	910549	0	0	0	0	0	0	0	0	0	3819.4	0	3.22069e+06	720698	1.91927e+06	2.63997e+06	0
	纺织业	07	1237.08	152.37	1002.23	193.74	0	2503.82	144690	44181.4	3838.55	2093.42	118.98	179440	4304.66	635.58	7.94	1605.17	143077	5314.68	12.85	0.43	1709.81	1.42	462.37	200.85	18.57	471.41	2954.79	1.29	0	0	5420.23	464.97	961.74	86.79	0	851.98	124.9	31.5	0	2246.38	105.96	0	550526	41396	113081	154477	0
	纺织服装鞋帽皮革羽绒及其制品业	08	111.22	3685.09	6381.24	2545.93	211.49	3597.34	4598.55	30047.4	2388.33	469.57	329.87	9180.36	1728.57	2453.59	483.21	2094.43	27708.7	892.12	109.84	12.71	213.12	34.34	2865.96	501.35	279.31	6846.2	8190.41	1524.12	5932.68	53049.7	6174.7	7865.65	4882.3	5.22	0	690.47	379.05	11163.6	231.1	304.69	35516.4	766.18	246446	262503	1.59608e+06	1.85858e+06	0
	木材加工及家具制造业	09	15994.8	18255	3264.9	1424.07	68.59	3899.95	1768.15	488.1	669977	21620.2	1355.02	32450.4	21861.1	1685.35	19354.9	10269.5	21213.8	827.66	532.49	85.38	1434.66	11.08	892.79	405.26	50.28	92193.7	4137.46	525.21	187.74	4407.5	16043.9	1303.85	2751.68	305.43	2256.78	2879.76	2698.43	6798.62	11884.7	31697.6	7955.38	13369.8	1.05059e+06	33980.3	110357	144338	0
	造纸印刷及文教体育用品制造业	10	5682.62	1281.15	3818.33	744.82	368.03	186567	2075.32	3929.2	40431.7	161515	173.43	177695	12334.9	1151.22	4102.73	5697.17	15795.7	1205.71	2847.75	132.4	329.13	26.14	1538.68	192.7	171.25	80150.4	30061.7	4793.78	20275.9	14155.4	23514.3	55907.6	46965.8	86893	1900.57	36112.6	2340.22	20159	111749	12145.9	65066.7	97304.4	1.3393e+06	43381.3	152057	195439	0
	石油加工、炼焦及核燃料加工业	11	210921	35869	125812	25770.1	2421.55	14443.9	2134.5	1166.59	13066.3	2197.02	89035.5	1.1916e+06	108598	114851	1740.6	16404.6	53271.1	4955.78	2227.7	53.09	385.58	467.75	10134.8	3516.88	804.99	72524.5	1.00802e+06	4970.12	2915.82	57989	50330.1	29100.1	280055	200722	7004.81	19479.3	14927.3	82849.4	33145.2	23862.3	27894.6	195068	4.1427e+06	40372.3	52263.4	92635.8	0
	化学工业	12	904376	26097.2	52085.1	33104.6	11223.8	305253	75118.1	9161.59	105510	39835.8	31953.6	2.99917e+06	138652	36215.9	17892.6	50826.7	1.69755e+06	17907.5	19909.1	468.12	2370.79	9783.78	7424.85	2542.49	4100.03	537857	51736	167.34	0	1577.02	23995.7	6392.97	2100.95	70.16	87342.6	2455.56	73308.3	504149	40804.2	365412	24446.3	11224.5	8.33157e+06	488643	1.04836e+06	1.537e+06	0
	非金属矿物制品业	13	30040	7767.33	18536.4	8862.34	13241.7	40037.6	914.34	91.95	3770.95	372.09	1447.23	112178	502469	48621	5363.72	8721.49	86047.4	542.88	1248.36	378.26	211.91	872.46	18889.7	908.72	166.53	1.78422e+06	5581.92	10.3	0	0	3557.68	0	0	0	1754.02	344.19	1807.93	5227.61	9243.66	19923.2	5943.78	10420	2.75973e+06	74345.2	73104.3	147449	0
	金属冶炼及压延加工业	14	23292.7	20631.4	18850.6	39648.9	628.75	3241.55	69.29	912.3	1736.12	16502.2	484.61	22137.1	21420.1	818520	217442	605789	2.15188e+06	40334.9	15615.6	44.82	119.6	26.88	1476.71	72.58	27.1	2.28658e+06	7489.43	0	0	345.68	132.36	0	0	0	126.25	24.51	129.64	374.32	660.26	1436.17	424.35	727.87	6.31936e+06	0	0	0	0
	金属制品业	15	8088.52	24138.3	27647.5	15453.5	5391.4	55389.6	1044.6	1671.06	24530.6	4949.25	826.39	64385.4	32732.3	157404	101618	188827	508838	40033.3	17041.5	3593.05	3291.33	1761.16	14325.8	2667.59	2556.27	55658.4	5893.55	478.86	1393.44	426.19	24441.9	6828.44	11310.6	1279.71	753.02	41704.4	2024.11	168458	3961.57	33404.6	3818.96	4443.82	1.67449e+06	16398.2	29071.4	45469.5	0
	通用、专用设备制造业	16	63607.6	56726.6	270990	130781	6939.67	19286.5	2264.89	1253.42	34052	2592.72	2217.53	49755.1	25118.4	33217.4	11884.1	164787	1.14353e+06	3376.7	3171.74	374.74	3992.46	193.54	48205.3	5788.53	2776.47	103575	8969.11	2875.75	2541.1	0	20529.1	1026.6	4683.7	5817.65	942.39	11185	2338.85	7484.24	34663.8	513051	3255.91	1494.05	2.81131e+06	11062.1	45183.2	56245.3	0
	交通运输设备制造业	17	8844.67	13210.2	25791.1	8465	4445.76	9080.43	593.82	420.84	4225.5	1090.02	748.59	14381.6	13795.4	7817.82	9142.35	40492.6	1.13882e+07	4358.15	1050.48	817.41	103.35	67.34	36221.7	216.36	136.12	68852.2	199894	1735.24	6046.02	36015	17043.8	4445.81	8449.3	14228.6	250.25	7423.47	300.57	10783.9	1320.52	2835.4	3331.51	1494.05	1.19782e+07	253565	258800	512364	0
	电气机械及器材制造业	18	1841.3	16877.1	16654.5	4326.24	1966.17	9152.18	796.75	445.07	9488.89	1689.12	1424.92	28369.9	7559.56	7628.53	1566.41	67890.5	756474	135277	28780.4	1754.32	484.15	664.56	21919.5	2647.26	319.35	709894	8397.13	1721.07	89561.6	10358.8	3903.35	536.58	46530.7	3501.4	1503.77	8722.28	14987	12545.6	7923.14	19502.1	6610.3	8925.96	2.08112e+06	71441.2	183491	254932	0
	通信设备、计算机及其他电子设备制造业	19	1003.42	1148.55	4596.68	627.22	357.84	2702.68	466.07	187.38	1221.69	148.87	70.54	5064.1	1358.07	1059.78	505.81	15598.4	43482.1	19264	113324	279.21	50.82	20.21	1834.16	191.75	146.97	41920.4	1796.86	969.31	303317	3364.52	214.23	324.54	84679.1	3899.49	270.55	38320.3	1195.37	95059.7	2839.14	3078.81	1906.96	3830.88	801698	183729	509594	693323	0
中	仪器仪表及文化办公用机械制造业	20	439.53	2784.87	10803.9	3397.52	776.52	4775.25	340.02	212.99	996.88	243.33	1121.22	22745.7	4799.78	3513.65	601.61	9583.39	18104.3	2065.31	4575.77	2374.78	33.9	44.57	4215.17	2245.2	256.97	24204.8	1298.44	536.79	6167.9	345.68	157.63	509.61	1028.1	1225	439.64	7880.53	896.45	9164.77	65531	3461.64	1248.83	2030.38	227179	9400.88	25459.9	34860.8	0
间	工艺品及其他制造业	21	430.12	1535.84	1422.4	9339.12	210.66	5826.61	523.1	150.62	2976.04	148.08	181.27	9794.55	9017.56	4299.53	186.81	4011.64	11053	4257.2	5457.84	26.6	46.49	26.02	717.66	262.07	89.02	11681.5	1203.84	0	2554.35	0	0	0	1382.91	6410.5	0	1155.34	23.94	1161.88	363.15	171.06	1020.49	612.94	99731.7	36260.7	135437	171698	0
投	废品废料	22	86.06	150.14	0	168.29	1380.52	1374.54	31.49	17.35	104	10609.7	1282.24	7655.88	21337.3	173651	28472.3	78804.3	7754.33	1057.07	0	6.25	107.57	71890.1	0	0	0	0	0	0	0	0	0	0	0	0	0	0	0	0	0	0	0	0	405941	0	0	0	0
入	电力、热力的生产和供应业	23	168289	110025	168772	83682.9	18620.8	147748	38613.4	6134.38	99719.5	33024.3	15698.1	1.00754e+06	246213	279845	22480.1	84383.5	292670	14417.3	18474.6	465.43	1909.42	769.9	918528	89241.5	24272.9	102113	167646	2735.44	191190	317264	105352	18431.5	126671	162820	6675.66	26741.8	11773	61284.7	318609	53933.7	110032	143581	5.8184e+06	66924.6	879719	946644	0
	燃气生产和供应业	24	112.42	0	1584.64	459.05	283.58	1095.26	305.59	13.34	11.09	7.2	735.47	2156.08	2212.96	14853	75.33	2126.39	9634.33	20.05	6.42	1.18	3.32	2.44	34.88	5026.14	5.52	1250.87	163.46	438.96	0	0	24973.4	0	0	0	0	0	0	0	0	0	0	0	67592.4	55394	220170	275564	0
	水的生产和供应业	25	933.49	3501.58	9821.03	2073.04	471.08	11193.5	1172.41	483.93	2528.01	616.45	255.93	15857.4	2260.82	8734.74	568.74	1815.38	7852.98	566.71	7950.23	49.08	92.42	83.23	10932.3	1496.44	1617.5	22767.7	12175.1	429.95	2823.97	20127.8	18734	2083.62	12024.1	19962.5	227.71	4603.72	446.3	11994.9	53052	5942.65	10567	12756.8	303648	2264.95	79117.7	81382.7	0
	建筑业	26	4954.83	983.48	3220.7	198.71	62.91	1858.32	55.7	23.25	320.1	140.25	546.85	11597.6	1045.72	204.88	73.19	587.37	3626.43	101.35	149.83	1.27	29.07	17.45	1177.53	54.03	32.56	0	10143.2	10721.6	25483	51857.1	42527.5	15541.9	12492	41036.7	1503.77	16438.2	1576.87	98360.3	7923.14	17574.5	10035.2	8925.96	403204	28203	196966	225169	0
	交通运输及仓储业	27	75798.1	29161.7	42158.5	19533.7	9528.38	138688	6001.44	4223.54	64562.8	5937.25	8495.55	164261	55074.6	41058.3	7674.92	34166.2	178487	5729.39	8610.48	490.65	4694.69	967.66	10583.1	5195.56	1356.95	285634	171585	4944.38	11417.1	265041	6760.65	34890.5	16196.7	72050.6	2394.32	39042.6	3453.89	23478.1	74642.6	8001.5	46703.5	146340	2.13502e+06	250050	727997	978047	346547
	邮政业	28	1193.92	38.78	139.48	19.9	12.99	347.77	26.99	20.57	165.9	5.93	2.96	1665.62	197.35	56.93	36.7	127.63	136.48	158.04	81.85	2.1	12.25	1.01	45.06	2.94	7.45	7922.52	54.85	2799.8	644.47	0	1274.03	1435.23	1570.35	120575	207.42	3205.73	522.44	3666.35	26641.6	487.1	1966.3	6895.59	184375	1817.07	7378.63	9195.7	0
	信息传输、计算机服务和软件业	29	23.35	1598.34	1871.78	397.03	214.69	6150.88	854.86	159.71	1587.22	388.44	360.06	8544.75	1114.82	1338.29	309.27	1507.1	4112.63	512.96	3391.01	16.11	237.21	8.07	726.66	774.63	133.92	16151.6	34310.3	1238.34	42919.1	4773.99	2447.12	39949.8	5756.07	17114.1	1749.52	16045.5	1582.48	8393.85	19741.8	10359.5	9616.39	60298.1	328781	145645	854932	1.00058e+06	0
	批发和零售业	30	62634	383.16	3574.56	3.14	0	2604.68	4.64	14.58	193.62	0	0	17.58	35.02	117.72	0	0	5355.5	216.76	0	0	0	0	0	0	0	0	0	5168.37	22717.3	0	0	0	0	0	0	0	0	0	0	0	0	0	103041	1.06106e+06	3.9466e+06	5.00766e+06	0
	住宿和餐饮业	31	919.11	11963.6	11438.5	3182.4	1266.21	28544.6	2429.8	1052.32	11590.6	838.17	1177.15	58146.9	6661.44	11928.2	1624.62	11359.6	29454.4	3394.82	1962.11	247.6	463.58	149.43	4999.11	1403.43	441.16	50647.8	37939	726.02	36435.4	88470.2	5549.19	34034.7	17018.6	89023.1	1932.13	31898.8	2862.3	18011.2	47968	13658.9	32664.5	335240	1.05072e+06	506457	1.57209e+06	2.07855e+06	0
	金融业	32	11929.3	30160.3	27536	6013.14	1340.26	44981.1	9256.51	1177.36	22548.9	6773.73	1533.25	55760.3	22826.6	37884.5	2426.59	7781.42	8605.05	3194.95	9688.02	36.81	103.11	915.4	68472.8	4505.98	2573.12	34142.8	114926	236.24	3246.23	262382	11315.2	3531.55	133881	41569	203.22	6000.28	6345.14	32968.6	60421.6	4726.45	19407.4	11300.8	1.13463e+06	48117.1	465973	514090	17871
	房地产业	33	94.38	77.81	536.1	258.39	92.37	3645.71	298.16	684.94	1244.35	701.61	67.27	6806.47	1134.27	402.32	1602.62	2303.56	6835.12	975.14	1903.73	70.71	177.08	66.21	481.66	11.09	13.19	253319	3126.56	489.16	29669.6	10669.3	4420.51	12198.3	6448.29	9119.1	22.55	20251.9	52.47	3588.34	9606.82	2471.02	26683.6	0	422621	598874	1.52709e+06	2.12597e+06	0
	租赁和商务服务业	34	0	3532.67	6353.02	1065.4	854.29	47734.4	1617.41	1637.87	8598.01	542.16	1114.09	239255	8709	3713.62	1160.76	9057.98	60288.5	2613.15	4129.64	374.55	421.49	48.47	4505.11	5171.07	177.15	361082	76107.8	2891.19	45393.2	509170	13323.5	57732.4	102320	36886.7	114.99	5981.01	360.27	30653.5	13205.2	5457.05	41476.1	10994.6	1.72582e+06	14694.7	105500	120195	380612
	研究与试验发展业	35	2584.02	0	364.26	152.66	0	3108.76	0	25.4	3.41	0.96	0.72	0	0	0	0	0	30845	0	0	0	0	0	0	0	0	201489	1616.4	0	2245.23	0	0	0	0	0	0	0	0	0	0	0	0	0	242436	0	0	0	48627
	综合技术服务业	36	23831.1	1628.32	235.96	3128.36	207.45	2444.49	45.86	230.42	1143.4	147.34	60.3	33188.2	859.76	4809.85	46.84	1462.18	39003	121.55	3370.99	85.39	11.22	11.52	892.2	8.26	49.2	10257.5	144.74	45.06	9145.24	8462.45	34.84	0	0	0	0	0	0	0	0	0	0	0	145113	0	0	0	507692
	水利、环境和公共设施管理业	37	1646.29	8610.12	425.49	289.78	250.38	22707.3	6.99	1.85	1195.66	53.41	88.96	52886.5	292.33	763.79	11.73	139.78	1798.83	16.41	84.52	1.01	2.75	0.2	1864.14	1.43	7634.6	184.34	531.77	0	380.03	644.11	41.81	3554.1	3803.7	31347.1	0	0	145.1	1871.62	5348.12	318.23	0	804.48	149749	5093.78	28085.1	33178.9	442365
	居民服务和其他服务业	38	6211.35	18114.2	9953.33	3691.88	1432.94	8190.63	1028.74	135.36	4646.68	760.32	690.9	24474.5	15914	4770.74	622.78	2173.36	55940.1	388.32	653.3	23.57	505.24	55.04	19736.3	877.55	746.51	11004.4	121188	372.02	60917.7	157857	133439	18568.4	67594.3	12992.4	1485.74	4886.16	6522.65	13085	15516.2	15169.3	8286.83	58727.4	889351	115805	433826	549631	28942
	教育	39	12502.8	4598.39	1218.74	546.03	239.25	1235.28	109.59	195.26	579.46	132.78	263.74	4727.56	649.54	740.3	246.68	639.67	8217.36	832.84	207.94	12.76	6.99	9.77	807.1	218.85	282.02	0	14549.5	514.91	3795.12	19469.6	4988.38	5739.48	5137.58	8829.99	2241	3245.32	122.29	3137.84	8682.45	3268.74	1830.4	15361.8	140135	281461	600292	881753	2084237
	卫生、社会保障和社会福利业	40	11809.5	8200.84	313517	8532.1	822.63	12627	4902.07	1110.47	24661	14193.4	1359.84	16336.6	11292.9	3654.83	4544.44	17522.9	56150.2	499.28	2370.61	0	1523.71	86.09	65347.8	10292.2	758.88	0	29.36	0	0	241.54	0	1226.83	0	0	1555.62	678.56	286.35	0	51731.5	3130.15	1094.43	21452.9	673544	243665	447158	690824	696860
	文化、体育和娱乐业	41	1053.04	2036.21	2224.51	956.71	373.69	4779.82	469.36	139.18	1734.64	174.64	250.46	5533.52	1031.59	1141.14	301.02	1271.13	104359	484.73	181.31	45.44	47.11	44.53	1129.99	320.88	130	27374	11302.1	937.13	15159.8	46117.9	2658.67	9317.12	5245.47	24561.4	306.62	3824.05	831.07	4006.52	4984.98	3628.75	4213.22	33903.3	328586	69432.5	253736	323169	407448
	公共管理和社会组织	42	0	0	0	0	0	0	0	0	0	0	0	0	0	0	0	0	0	0	0	0	0	0	0	0	0	0	0	2.57	0	0	0	2974.31	0	4522.33	0	292.24	9.77	0	1848.73	0	0	0	9649.95	3838.89	13096.3	16935.2	3.04841e+06
	中间投入合计	TII	6.35103e+06	912837	1.30108e+06	516296	316073	4.79447e+06	321200	128871	1.72866e+06	349236	1.1262e+06	7.86313e+06	1.80216e+06	2.62652e+06	466492	1.46416e+06	1.90057e+07	318259	300447	12608.2	58753.8	89959.6	1.88163e+06	243844	53271.6	7.70864e+06	2.69615e+06	55853.8	944476	1.9545e+06	1.76274e+06	375917	1.01194e+06	1.01685e+06	125291	362390	160214	1.25029e+06	1.04491e+06	1.1821e+06	517367	1.21902e+06	7.74216e+07	6.79107e+06	1.97621e+07	2.65532e+07	8.23355e+06
	劳动者报酬	VA001	7551676	317278	493863	103994	44263.5	387023	34396.3	25128.3	189259	46876.4	20162.5	729170	163111	198407	42197.9	196448	1.10967e+06	50666.8	27282.1	1931.04	7998.56	4135.51	185700	41758.5	24076.2	1431876	643935	58711	222696	1059939	243166	500455	125908	224583	149582	201865	118444	250967	1643156	537136	132920	1659300	2.12011e+07
增	生产税净额	VA002	-111404	90336.7	446023	43603.5	17052	521965	28780.8	19978.3	129154	26458.7	71403	843915	127473	268045	46337.3	113868	1.67692e+06	30799.5	21844.9	965.52	5191.71	1440.93	100993	7030.3	7177.14	362327	368469	6674	141898	1331124	93916	281013	159034	55154	1700	24081	3506	64585	5700	14404	18130	7633	7.4747e+06
加	固定资产折旧	VA003	397742	63795.4	372210	20059.8	9064.16	147781	6696.6	4593.58	61765.6	25085.8	11260.3	468991	86976.2	109708	16641.1	46872.7	661367	9651.15	8630.79	260.3	1836.8	1689.62	314889	39236.9	17238.1	195557	432538	17813	655221	424603	128449	73798	1222465	105432	11723	26718	48665	58276	327245	77547	33598	329896	7.07359e+06
值	营业盈余	VA004	0	164669	1.05108e+06	176246	42037.8	931664	143387	63234.1	247122	36943.2	182045	2.90966e+06	325137	487438	146831	225910	3.8534e+06	42697.4	65706.1	1720.07	6064.59	10285.5	200361	11572.6	4572.24	1057444	1229019	623	283166	2043977	708005	405127	22999	315500	-37358	74133	47784	623455	102232	169540	84374	-141144	1.83187e+07
	增加值合计	TVA	7838014	636080	2.36318e+06	343904	112417	1.98843e+06	213261	112934	627301	135364	284870	4.95174e+06	702698	1.0636e+06	252008	583099	7.30136e+06	133815	123464	4876.93	21091.7	17551.6	801943	99598.4	53063.7	3047204	2673961	83821	1302981	4859643	1173536	1260393	1530406	700669	125647	326797	218399	997283	2078333	798627	269022	1855685	5.40681e+07
总投入		TI	1.4189e+07	1.54892e+06	3.66426e+06	860200	428490	6.78291e+06	534461	241806	2.35596e+06	484600	1.41107e+06	1.28149e+07	2.50485e+06	3.69011e+06	718499	2.04726e+06	2.63071e+07	452074	423910	17485.2	79845.5	107511	2.68358e+06	343443	106335	1.07558e+07	5.37012e+06	139675	2.24746e+06	6.81415e+06	2.93627e+06	1.63631e+06	2.54235e+06	1.71752e+06	250938	689187	378613	2.24757e+06	3.12324e+06	1.98072e+06	786389	3.07471e+06	1.3149e+08
[truncated: 9 more columns]
