# Supplementary material for: Editorial Note: Measurement and driving factors of carbon productivity in China’s provinces: From the perspective of embodied carbon emissions
Source: PLoS One. 2025 Dec 15;20(12):e0338756. doi: 10.1371/journal.pone.0338756 (PMC12704855; doi:10.1371/journal.pone.0338756)
Supplement: S1 File — (ZIP) [file pone.0338756.s001.zip › Input-Output Tables of China's Provinces/Input-Output Tables of Various Provinces in 2007/8Θ╗æΘ╛Öμ▒ƒ.xls]

## Sheet: 黑龙江
黑龙江2007年投入产出表
(按当年生产者价格计算)
单位：万元
产出		代码	中间使用																																											最终使用
			农林牧渔业	煤炭开采 和洗选业	石油和 天然气 开采业	金属矿 采选业	非金属矿及 其他矿采选业	食品制造及 烟草加工业	纺织业	纺织服装鞋帽 皮革羽绒 及其制品业	木材加工及 家具制造业	造纸印刷及 文教体育 用品制造业	石油加工、 炼焦及核 燃料加工业	化学工业	非金属矿物 制品业	金属冶炼及 压延加工业	金属制品业	通用、专用 设备制造业	交通运输 设备制造业	电气机械及 器材制造业	通信设备、计算机 及其他电子 设备制造业	仪器仪表及 文化办公用 机械制造业	工艺品及 其他制造业	废品废料	电力、热力的 生产和供应业	燃气生产 和供应业	水的生产 和供应业	建筑业	交通运输 及仓储业	邮政业	信息传输、 计算机服务 和软件业	批发和零售业	住宿和餐饮业	金融业	房地产业	租赁和商务 服务业	研究与试验 发展业	综合技术 服务业	水利、环境和 公共设施管理业	居民服务和 其他服务业	教育	卫生、社会保障 和社会福利业	文化、体育 和娱乐业	公共管理 和社会组织	中间使用合计	最终消费支出
投入																																														居民消费支出			政府消费支出
																																														农村居民	城镇居民	小计
代码		-	01	02	03	04	05	06	07	08	09	10	11	12	13	14	15	16	17	18	19	20	21	22	23	24	25	26	27	28	29	30	31	32	33	34	35	36	37	38	39	40	41	42	TIU	FU101	FU102	THC	FU103
	农林牧渔业	01	2178137	26084.7	0	133.8	0	4.67442e+06	109078	172363	287356	49624.5	0	189086	0	3.8	39.2	29	8	0	2503.8	0	42226.2	0	0	0	0	5851.7	3327.1	0	0	2664.2	387579	0	0	0	0	0	0	5431.4	0	0	0	0	8.13595e+06	408492	1.60588e+06	2.01437e+06	100372
	煤炭开采和洗选业	02	41866.6	415484	9883.1	5917.4	8145	68394	6895.3	1196.7	16448.7	30002.5	338886	69434.8	120876	36902.5	2901.1	21762.6	17795.4	2943.5	0.5	730.3	604.6	291.2	1.2446e+06	33829.3	4184.4	12031.9	37730.5	10897.1	0	0	10160.4	0	2317.2	0	0	0	0	703.4	0	0	0	0	2.57382e+06	130762	30393.8	161156	0
	石油和天然气开采业	03	170	0	111800	3.4	13.8	2559.4	0.6	0	1	74.2	6875640	528495	2934.2	4275.7	185.3	1283.2	2440.2	2.1	6.6	0.4	0	0.6	41672.1	4350.1	0.5	0	369.2	0	0	0	12137.7	0	0	0	0	0	0	0	0	0	0	0	7.58842e+06	29100.9	67529.5	96630.4	0
	金属矿采选业	04	0	2736.5	0	64801.8	0	0	4.3	0	0	0	3858.5	18550.6	8833.1	542506	185.4	109079	24	414.5	0	0	0	37671.7	11.4	0	0	0	0	0	0	0	0	0	0	0	0	0	0	0	0	0	0	0	788677	0	0	0	0
	非金属矿及其他矿采选业	05	9382.8	1218.3	285.2	0	67177.8	3271.5	57.9	23.1	25.4	370.8	773.9	18887.2	86217.4	11980.8	7878.8	3183.4	803.6	518.3	258.4	27.2	0.5	0	760.8	0	36.8	250230	2549.3	0	0	0	0	0	6951.6	0	64.6	47.9	92	0	1190.6	672.9	89.4	532.7	475561	0	0	0	0
	食品制造及烟草加工业	06	1.49404e+06	0	0	0	0	1.08132e+06	267.8	77578.5	36.3	3233.9	66.6	69830.4	88.9	645.7	1.9	70.3	54.6	86.6	44325.8	6	0	0	1304.4	0	0	0	4600.2	65.6	0	10491.5	669430	0	0	0	0	0	0	0	0	0	16221.2	0	3473769	1.25933e+06	2.46795e+06	3.72728e+06	0
	纺织业	07	24486.9	3623.9	5328.4	26.9	79	16227	87000	207973	2139.7	6994.6	3344.6	17333.3	2675.1	121.4	50	2657.5	5546	1629.8	0	52.6	578.9	0	677	13.2	470.2	10596.5	2743.8	17.7	0	2379.5	6531.1	207.5	230.2	1659.6	0	64.5	8.4	460	0	0	2.9	0	413930	61249.1	345549	406798	0
	纺织服装鞋帽皮革羽绒及其制品业	08	88772.6	6341.9	37527.9	260.1	343.9	3164	628.6	6473.6	4304.7	4812.4	3948	2940.1	587.3	1234.9	879	4757.8	6267.7	997	101.9	327.6	14.2	2.9	11254.9	190	378	28187.5	7839.9	3562.4	988	40318	1948.3	7716.6	1397.1	7456	44.7	417.8	4603.4	852.3	165.4	0	494	290.2	292793	204858	1.195e+06	1.39986e+06	0
	木材加工及家具制造业	09	174367	62521.8	8514.2	62.7	54.2	4526.2	187.9	116	311120	26722.6	2705.8	2668.6	12293.1	2173	853.9	16620.4	4231.2	5081.4	158.2	1299.1	3727.5	0	2789.5	443.3	603.2	112835	16983.5	5338.3	718.6	2646.2	2454.8	1182.5	1401.5	1004.3	1832	7566.2	2612.3	1269.8	32730.9	18741.9	2480.1	14457	870095	21149	67704.5	88853.5	0
	造纸印刷及文教体育用品制造业	10	52520.3	5914.7	12685.1	480.2	175.9	143773	3663.3	1284.4	15902.2	338508	1893.2	87559.2	5062.4	1182.2	4070.7	12221.5	6112.6	5388	313.8	1342	573.5	14.8	8646.6	479.9	905.8	19709.1	31161	22932.9	5305.4	11134.9	7570.1	56242.6	42273.6	31641.8	5808	13361.8	6079.4	2266.9	107747	28528.6	8645.7	77610.7	1.18869e+06	33573.2	91788.3	125362	0
	石油加工、炼焦及核燃料加工业	11	805435	133409	157787	2173.4	13002	39387	2215.5	561.7	8179.6	7609.9	288331	470677	26274.3	255752	11027	43947.4	9439.2	8688	477	1252.8	404.4	4102	649152	3185	4967.5	472857	1.1067e+06	73985.5	44924.4	140583	78719.9	81230.5	38629.3	129803	45812.3	20145.8	122583	475747	253626	46883.5	28724.1	111917	6.22031e+06	79234	230865	310099	0
	化学工业	12	1.22497e+06	86790.7	208045	10520.3	7532.3	169063	80056	6820.9	89935.4	81554.5	146996	2.29496e+06	113570	11520.3	107693	96280.3	115912	76521.1	3557.6	12432.6	9413.4	923.2	14960.3	3949.6	37315.5	675164	37622.3	925.9	95.1	17450.3	13930.8	12617.2	6376.9	29989	1426.8	23243.5	2668.2	3092.6	25175.9	391237	3712.4	11574.2	6.26759e+06	210400	750545	960945	0
	非金属矿物制品业	13	50421.6	29825.5	46319	568.2	347.8	26713.4	394.7	354.2	9341.8	5821.7	7292.4	36360.1	209273	17260.8	9776.2	27041.2	12720.5	9122	723.9	2034.1	7.6	0	9217.2	2218.5	2117	843678	15082.4	126.1	0	0	6028.6	0	9500.5	1.2	1155.1	830.4	1602.3	9043.2	20495.1	11741.4	1543.9	9069.4	1.44517e+06	94764.3	98454.5	193219	0
	金属冶炼及压延加工业	14	14323.3	65105.4	96876	547.9	604.4	5818.2	52.9	160.5	9850.5	10194.9	6572.2	11976.3	46832.6	688072	328096	1.23453e+06	320623	399728	1386.4	18750.4	43.8	0	15441.7	540	486.5	3.67922e+06	60427.7	0	0	242.7	207.2	0	7878.4	0	101.9	75.5	145	0	1877.1	1061	141	839.9	7.02883e+06	0	0	0	0
	金属制品业	15	90270.2	21372.3	40528.6	1121.7	7857.8	44336.2	506.7	585.5	14695.3	5889.1	6787.5	37465.9	35461.6	18467.2	78730.2	371101	65083	41547.4	4138.7	12214.2	4266.7	51.2	17353.4	1465.6	3480.5	168092	13072.5	5404.6	555.5	802	2564.6	1715.2	323.9	85532.7	0	464.9	196.6	2312	0	0	4.1	0	1.20582e+06	11348.1	45458.6	56806.7	0
	通用、专用设备制造业	16	165489	146451	266205	1839.1	3833.4	21802.9	3294.9	1308.2	6861.5	13276.8	32013.2	25883.7	16720.7	16903.3	29321.1	1.54476e+06	210716	197977	662.1	7785.8	126.5	485.4	91510.1	2929.3	12056.5	2.02847e+06	258145	14241	666.4	9247.4	1598.9	3879.3	3143.2	2596.1	3211.9	4780.6	357.1	1438.5	13882.7	602278	705.2	1524.7	5.77038e+06	9814.8	57215	67029.8	0
	交通运输设备制造业	17	11265.6	38949.9	64996.6	303.1	1613.5	8966.9	488.6	324.8	2082	3789.1	6827.2	3860.7	1906.4	2392.8	2919.8	83112.3	920467	4740.9	346.2	3327	98.5	224.6	31278.4	1677.7	1311	97151.3	79152.1	17781.2	960.1	148493	2270.6	12247.6	1750.1	18008.9	202.5	1412.6	288.9	5095.4	3571.7	2079.8	609.2	1611.2	1.58996e+06	124718	127783	252501	0
	电气机械及器材制造业	18	75210.9	85594.5	76592.5	676.4	939.6	9173.9	1463.7	605.2	4941.3	7544.8	21401.7	9851	4124.3	7532.5	5536.9	224263	97036.3	160899	7801.1	24347	78	201.7	174418	805.4	2666.6	1.17439e+06	11029.7	7550.4	30996.9	19562.7	510.7	255.8	313.7	96255.7	1149.1	3876.9	1578.8	29714.2	19970.3	11469	1772.2	8809.5	2.42292e+06	68232.6	199491	267724	0
	通信设备、计算机及其他电子设备制造业	19	19516.6	16580.9	17929	189.1	262.8	3402.8	501.8	444.4	723	3282.5	3487.8	3334.9	579.8	901.7	708.2	51743.2	77540.8	91746.7	81827.7	105412	40.3	50	6980.1	544.7	645.6	16072.6	18693.8	6641.4	170177	25836.6	924.2	2065.4	11672.4	17112.6	3970.9	49882.8	1869.5	2110.2	18581	4656.6	1101	11692.1	851436	166840	390683	557522	0
中	仪器仪表及文化办公用机械制造业	20	7736.9	10795.2	68657.1	192.9	531.7	2959.9	187.7	100.5	775.9	917.2	6026.9	6812.1	1461.9	1758.9	864.1	46932.2	98403	28304.7	1001.5	43214.4	18.3	99.2	6952.5	836.3	2140.7	502837	18072.8	534.4	24754.5	1285.1	1968.2	7008.5	8614.6	6131.7	1268.8	31365.9	2923.6	65944.6	7083.5	2135.6	10859.4	9642.1	1.04011e+06	7319.6	36540.8	43860.4	0
间	工艺品及其他制造业	21	917.4	4671.9	12163.1	243.5	126.8	3431.2	302.3	27062.2	795.5	2080.5	1027.5	3043.8	943	506.8	1676.9	22468.9	3089.7	2965.2	211.6	2809.8	500.8	43.3	1579.3	304.4	400.8	70573.3	10801.7	0	972.7	109	1332.1	193.2	3881.6	1973	29.6	534	7.4	295.2	25	477.7	213.5	170.7	184956	41185.4	112379	153565	0
投	废品废料	22	23592.3	0	0	0	0	0	0	0	4010	10822.8	5398.1	23808.9	11071.6	99353	62.1	25189.9	4150.2	227.7	0	0	0	554.3	0	0	0	0	0	0	0	0	0	0	0	0	0	0	0	0	0	0	0	0	208241	0	0	0	0
入	电力、热力的生产和供应业	23	129834	218086	515692	17366	21930.1	144137	30859.4	5268.7	36688.8	57853	106329	186257	146697	122966	19276	119776	60482.5	24579.3	3034.8	3302.9	868.1	1552.6	2.05184e+06	2803.6	171692	179026	151241	21523.6	59384	264406	50306.3	18941.7	54483.6	28647.3	62974.4	18191.8	35810	230218	138988	51429.3	18758.1	218648	5.80215e+06	154997	979193	1.13419e+06	0
	燃气生产和供应业	24	2101.6	0	88.6	14.2	57.6	694.9	1314.8	0	3.7	19.3	3507.5	398.7	1180	5368.6	1677.4	20669.1	814.4	2206.9	431.7	1.6	0	2.4	979.3	98770.6	2.3	1021.4	904.6	7005.8	0	0	9228.9	0	0	0	0	0	0	0	0	0	0	0	158466	0	106038	106038	0
	水的生产和供应业	25	2868.1	14571.2	61178.5	2744.5	458.4	17733.9	279	366.8	445.5	1396.4	12707.7	9061.3	1836.8	2074.5	478.3	3068.3	2148	1059.4	197.8	116.9	35.2	3.2	44959.7	235.3	32808.2	84160.4	9573.5	1763	1467.6	16624.4	11804.5	5737.3	10867.9	2160.2	10698.2	677.7	646.8	21071.6	46424.5	6918.4	1921.1	5025.9	450376	6658	94447.2	101105	0
	建筑业	26	17790.7	7373.4	1502.8	53.4	131.8	3084.9	31.7	308.5	350.5	172.3	1914.4	1695.3	186	218.1	301.8	2795.8	2116.5	397	198.5	761.5	2.1	0	4713.3	1016.7	723.4	4967.3	33970.7	46816.4	4426	94015.9	10600.3	25203	265063	23766.6	1266.8	10107.4	1760.3	10264.3	22500.4	12900.1	8030.4	9925.1	633424	82634.2	253117	335751	0
	交通运输及仓储业	27	367244	219036	272318	33204.8	37289.5	399806	19026.8	12891.5	62812.4	44949.1	105530	278431	98873.5	111161	65373.4	302058	125856	77182.3	7099.2	16223	6893	5011.2	311793	9245.7	10084.4	1.00742e+06	729484	41485.1	17009	328076	34932.4	53288.9	42160.1	169708	14073.6	34614.2	13453.7	24026.1	40765.8	37999.9	12101.7	116402	5.7164e+06	220400	626938	847338	0
	邮政业	28	18951.7	5703.9	15585.8	555.2	210.4	23470.8	250.3	144.6	1653.3	4079.7	8920.6	11784.4	2310.8	4873	1160	14769.6	10542	3861.1	215.2	1478.9	131.8	19.9	8448.4	569.8	1020.4	7715.5	243.8	66621.9	37927.3	5204.7	13709.4	43543.8	39558.6	29275.6	9412.2	3951.9	6373.6	3780.8	36507.4	18994.4	14839.8	59520.3	537893	8571.7	36793.4	45365.1	0
	信息传输、计算机服务和软件业	29	20527.9	24513.3	61584.8	1761.7	1122.8	18053.3	853.1	860.8	4936.2	4470.9	10753	31897.5	4655.1	3800.4	4026.1	26831.4	17315.3	10138	1474.1	2353.6	396.3	91.4	81341.3	2042.3	5329.4	12199.9	78852	18286.2	152055	23531.6	6436.5	111758	52560.4	71221.6	10874.4	11862.2	7888.2	3860.2	84797.1	26559.3	11419	116642	1.14193e+06	159643	703507	863150	0
	批发和零售业	30	593280	56316.2	137025	2750.8	27476.3	639567	57915.6	65934.7	38713.4	137647	109757	389680	115382	50059.3	55273.5	317706	143050	77835.5	8467.6	20986.5	6520.6	538.9	118837	2260.7	8155	970235	96451.4	62456.4	94438.3	38437.2	97928.2	33646.1	22799.6	61712.5	4351.9	16136.9	8173.4	27680.7	55528.6	155503	7326.1	38593.4	4.97253e+06	274537	906076	1.18061e+06	0
	住宿和餐饮业	31	26148	25615.4	37502.5	2114.7	772	19165.9	833.1	879.1	3820.9	4436.3	17011.4	31422.4	4760	4604.4	9952.2	35051.2	19584.3	18297.8	1122.6	3283.4	343	257.1	54582.4	1448.5	4157.2	52783.3	147498	7355.2	38187.6	135760	19811	78356.5	31927.7	146440	16941.9	25825.5	14192.9	8520.4	29925.5	19569	17953.1	268382	1386596	211365	1.13045e+06	1.34182e+06	0
	金融业	32	55884.5	46714	21952	105.3	1983.3	83197	6694.6	2326.7	10550.2	11402	24382.2	73911.6	14230	35241.9	2486.6	35403.2	42979	14470.9	358.2	3104.4	1449.1	1249.2	185954	213.7	6730.5	41939.2	340551	13209.7	18693.6	284255	12366.9	15579.7	68990.3	70078.2	1210.1	3907.3	2615.7	7433.2	27634.5	3652.2	5055	11992.2	1.61214e+06	73000	808600	881600	0
	房地产业	33	1907.2	10182	55758.3	455.9	5249.7	12955	4506.7	1360.5	4573.7	2593.7	3864.7	2395	1183.3	2525.2	4746.8	7348.3	2520	13929.7	1250.9	902.7	109.4	0.1	17189.5	102.8	29.5	20894.7	10419.7	40968.2	88507.2	197163	53724.9	90419.1	15540.4	32535.1	27109.8	20121.6	10439.9	7125.6	100569	50721.7	45152.4	36118.6	1.00517e+06	419421	1166027	1.58545e+06	0
	租赁和商务服务业	34	6505.1	44857.4	57880.5	804	1081.1	111145	808	1879	10720.9	7203.4	13697.9	99677.4	6685.5	2132.4	11934.8	68227.1	56640.3	12586.2	1755.3	3809.2	27.2	18.9	50343.1	892.8	14555.2	124494	107850	22434.5	45690.9	347417	3250.5	61353.6	23934.9	94188.3	798.2	5678.1	4701.7	4010.9	4549.6	59980.7	16580	24031.5	1.53681e+06	8541.4	106030	114571	101795
	研究与试验发展业	35	666.8	396.8	21163.8	0	0	4137.1	99	102.9	207.8	485.7	1364.4	14622	136.1	324.9	175.1	26155.2	28188.7	6401.4	475.3	948.8	0	0	12000	0.5	130.6	211696	3787.3	11.5	0	0	0	0	0	0	43.9	135.8	0	0	0	0	0	0	333858	0	0	0	113031
	综合技术服务业	36	5973.2	3410.7	4267	0.9	0	4924.8	298.1	2158.7	67.1	444.1	8464.5	8383	730.1	1193	784.6	8199.4	3039.9	488.8	407.5	1338	56.8	0	14723.6	43.9	789.6	41197.7	1274.9	242	0	11018.5	678.5	0	0	0	7.3	13.6	0	0	0	0	0	0	124620	0	0	0	706384
	水利、环境和公共设施管理业	37	12484.6	1690.1	174.6	4.6	0	2148.6	16.6	58.3	95.7	1214.6	3437.8	2651.7	261.8	371.8	111.3	838.5	951.9	2603.3	1.2	85.9	0	0	3789.2	92.6	4342.3	1752.6	20416	0	207.7	6856	199	2569.7	0	19696.4	0	0	21844.8	139.5	0	232.3	0	549	111890	12179.2	80062.5	92241.7	456082
	居民服务和其他服务业	38	15160	53460.5	54223.9	808	3284.7	8170.5	491.7	47.8	604.5	659.2	7199.5	12674.9	7965.2	5592	701.5	8777.8	8961.8	2397	98.1	628.9	58.5	33	104592	880.8	5700.5	124300	123681	2120.2	2609.6	274828	11569.7	26132.2	80491	21334.3	5858	9573	11610.5	7328.3	33704.2	13638.3	3237.3	52201.8	1.10739e+06	191776	314428	506205	419044
	教育	39	17823.9	22865.2	4668.6	848.2	84.9	1461.5	88.5	44.7	416.7	331	1904.3	3078.4	414.9	645.4	1895.1	5248.6	3531.6	1087	45	215.1	22.2	0	3189.3	324.6	288.5	0	22845.8	3514.4	1204.7	17426.9	809.5	7202.1	24637.6	1559	3939.5	4053.5	1409	561	17579.4	15289.3	679.2	13050.5	206285	298953	960758	1.25971e+06	2516227
	卫生、社会保障和社会福利业	40	3129.9	11335.2	29206.4	691.7	2673	4528.8	556.1	741	4098.2	3173.1	6912.2	4566.6	3342.6	3241.8	540.2	70658.7	2307.5	28753.5	0	268.2	0	0	21308.1	8271	4674.6	0	0	0	0	0	129.6	2543.9	0	0	2628.8	3992.9	6890.7	0	12937	25626.6	982.2	2576.3	273286	276657	1.06276e+06	1.33942e+06	1.87225e+06
	文化、体育和娱乐业	41	1453.5	7720.8	4091.6	532.9	73.2	4133.3	188.6	308.4	942.5	875.6	1694.5	5405.2	1102.7	1051.2	2754.5	6215	8820.8	1970.5	108	364.6	129.1	81.6	6766.7	409.8	911.1	17505.7	50831.6	8930.1	4097.1	31291.7	3328.2	13228.4	14396.8	15157.3	2431.1	3733.3	2972	742	15908.1	4908.3	2331.1	23566.8	273465	28062.9	186000	214063	457144
	公共管理和社会组织	42	0	0	0	0	0	0	0	0	0	0	0	0	0	0	0	0	0	0	0	0	0	0	0	0	0	0	25.3	1555.6	0	0	0	11933	732.2	6156.7	0	448	0	0	0	0	17	0	20867.8	14772	39955.3	54727.3	5.50788e+06
	中间投入合计	TII	7.85263e+06	1.93732e+06	2.59799e+06	154879	216520	7.83522e+06	422360	601019	971227	896534	8.21263e+06	5.10082e+06	1.11972e+06	2.07889e+06	777106	5.02283e+06	2.51831e+06	1.33977e+06	176544	297540	79766.1	53575.6	5.42792e+06	187388	346292	1.30713e+07	3.66601e+06	536304	847019	2.50956e+06	1.54868e+06	787999	894800	1.2228e+06	240698	331096	298399	962539	1.17444e+06	1.62589e+06	243703	1.25697e+06	8.7443e+07	5.40454e+06	1.74824e+07	2.28869e+07	1.22502e+07
	劳动者报酬	VA001	7.98482e+06	779599	878085	26655.8	40259.9	514217	55361.4	32675.5	117275	139414	433112	505619	134445	163150	75872	772323	298843	274285	14131.2	44358.8	14073	3229.2	580642	43395.4	134964	2.31463e+06	981887	85599	263492	864882	232100	635203	412903	178396	91000.5	204102	131300	411856	1.84399e+06	780856	151598	2.07261e+06	2.57172e+07
增	生产税净额	VA002	-512884	250408	3.01936e+06	27494.8	16002.5	718980	47349.7	52394.1	103548	59588.1	104344	395572	93699.7	165934	50352.8	390924	185008	130950	10683.4	35729.2	8481.9	-5785.7	523955	17047	-19493.4	566957	442981	30401.8	68691.5	714800	133404	449107	234300	63193.8	4000.3	33801.4	3799.7	113630	36267.8	59325.8	41999	2907.9	8.86921e+06
加	固定资产折旧	VA003	479078	245353	1.28206e+06	9113.4	5760.6	407070	30862.9	5663.7	73654.9	107431	511736	465901	129882	114706	45745.4	266783	225176	95541.1	13334.3	17883.4	6400.7	3750.7	725646	40100.5	104583	340158	369413	47397	599498	342127	91212	94797.4	1.3524e+06	124495	14000.9	27101.1	41600.3	69260.2	222764	167768	48299.3	257511	9.62302e+06
值	营业盈余	VA004	1.20285e+06	249778	11686742	76283.4	50279.5	1.08264e+06	93764.7	144860	162387	27880.8	77661.3	523781	110053	189330	79012.2	498223	117201	175038	9150.5	87963.1	6334.7	152843	337365	4458.4	-9219.1	465089	1.71121e+06	-22601.6	357599	3.37843e+06	852302	177894	266402	245211	13300.3	64400.1	37200.3	600815	497436	569565	147301	0	2.64982e+07
	增加值合计	TVA	9.15387e+06	1.52514e+06	1.68662e+07	139547	112302	2.7229e+06	227339	235594	456866	334314	1.12685e+06	1.89087e+06	468080	633120	250982	1.92825e+06	826229	675814	47299.4	185934	35290.3	154037	2.16761e+06	105001	210835	3.68683e+06	3.50549e+06	140796	1.28928e+06	5.30024e+06	1.30902e+06	1.357e+06	2.266e+06	611297	122302	329404	213901	1.19556e+06	2.60046e+06	1.57751e+06	389197	2.33303e+06	7.07077e+07
总投入		TI	1.70065e+07	3462458	1.94642e+07	294426	328823	1.05581e+07	649699	836613	1.42809e+06	1.23085e+06	9.33948e+06	6.99169e+06	1.5878e+06	2.71201e+06	1.02809e+06	6.95108e+06	3.34454e+06	2.01559e+06	223843	483474	115056	207613	7.59552e+06	292389	557127	1.67581e+07	7.1715e+06	677100	2.1363e+06	7.8098e+06	2.8577e+06	2.145e+06	3.1608e+06	1.8341e+06	363000	660500	512299	2.1581e+06	3774900	3.2034e+06	632900	3.59e+06	1.58151e+08
[truncated: 9 more columns]
