# Supplementary material for: Editorial Note: Measurement and driving factors of carbon productivity in China’s provinces: From the perspective of embodied carbon emissions
Source: PLoS One. 2025 Dec 15;20(12):e0338756. doi: 10.1371/journal.pone.0338756 (PMC12704855; doi:10.1371/journal.pone.0338756)
Supplement: S1 File — (ZIP) [file pone.0338756.s001.zip › Input-Output Tables of China's Provinces/Input-Output Tables of Various Provinces in 2007/9Σ╕èμ╡╖.xls]

## Sheet: 上海
上海2007年投入产出表
(按当年生产者价格计算)
单位：万元
产出		代码	中间使用																																											最终使用
			农林牧渔业	煤炭开采 和洗选业	石油和 天然气 开采业	金属矿 采选业	非金属矿及 其他矿采选业	食品制造及 烟草加工业	纺织业	纺织服装鞋帽 皮革羽绒 及其制品业	木材加工及 家具制造业	造纸印刷及 文教体育 用品制造业	石油加工、 炼焦及核 燃料加工业	化学工业	非金属矿物 制品业	金属冶炼及 压延加工业	金属制品业	通用、专用 设备制造业	交通运输 设备制造业	电气机械及 器材制造业	通信设备、计算机 及其他电子 设备制造业	仪器仪表及 文化办公用 机械制造业	工艺品及 其他制造业	废品废料	电力、热力的 生产和供应业	燃气生产 和供应业	水的生产 和供应业	建筑业	交通运输 及仓储业	邮政业	信息传输、 计算机服务 和软件业	批发和零售业	住宿和餐饮业	金融业	房地产业	租赁和商务 服务业	研究与试验 发展业	综合技术 服务业	水利、环境和 公共设施管理业	居民服务和 其他服务业	教育	卫生、社会保障 和社会福利业	文化、体育 和娱乐业	公共管理 和社会组织	中间使用合计	最终消费支出
投入																																														居民消费支出			政府消费支出
																																														农村居民	城镇居民	小计
代码		-	01	02	03	0	05	06	07	08	09	10	11	12	13	14	15	16	17	18	19	20	21	22	23	24	25	26	27	28	29	30	31	32	33	34	35	36	37	38	39	40	41	42	TIU	FU101	FU102	THC	FU103
	农林牧渔业	01	269032	0	0	0	0	872229	91083	34685	116252	282	6	198191	0	0	0	0	0	0	0	0	0	0	0	0	0	0	11765	0	0	579	648094	0	0	0	0	0	119569	46158	0	8545	0	0	2416470	586957	9281194	9868151	52141
	煤炭开采和洗选业	02	22868	0	0	0	0	17578	1872	3283	6199	245	157875	369788	44862	364744	1680	5499	4560	5174	29	875	194	114	2021589	123821	810	1930	83848	245	0	6	526	0	0	0	0	0	0	3187	3680	2669	0	761	3250511	11	455	466	0
	石油和天然气开采业	03	0	0	0	0	0	0	0	0	0	0	7039139	0	0	0	0	0	0	0	0	0	0	0	0	207380	0	0	0	0	0	0	0	0	0	0	0	0	0	0	0	0	0	0	7246519	0	0	0	0
	金属矿采选业	04	0	0	0	0	0	0	0	0	0	227	0	0	6680	1308530	0	1288	0	8724	0	0	0	0	0	0	0	0	0	0	0	0	0	0	0	0	0	0	0	0	0	0	0	0	1325449	0	0	0	0
	非金属矿及其他矿采选业	05	31	0	3	0	0	304	234	887	180	765	1546	29301	394143	86392	861	1553	570	115	101	0	345	9	1258	27	0	1106283	598	0	0	0	0	0	0	0	0	0	0	0	2725	2979	0	4529	1635739	0	0	0	0
	食品制造及烟草加工业	06	282490	0	2	0	0	2536099	0	0	0	0	30	248454	0	0	0	0	0	167	524	0	0	0	0	0	0	0	181804	0	0	1136	1489188	0	0	0	0	0	0	0	0	2069	11599	0	4753562	137739	4926261	5064000	0
	纺织业	07	3460	0	12	0	0	409	1649492	1609478	20098	5081	134	220108	369	40	5448	23104	54072	42790	675	679	26217	84	103	14	21	34358	6707	2	0	26	32583	5574	1662	123053	156	930	91	38319	0	0	545	0	3905894	11690	602301	613991	0
	纺织服装鞋帽皮革羽绒及其制品业	08	928	0	168	0	0	5282	51585	307718	38280	16912	1144	15300	3972	16467	9383	23684	34656	23068	14947	3835	3450	317	6701	953	700	134929	59739	874	8999	1334	7742	54709	59083	4871	2664	6145	2194	11545	6025	82	62356	3086	1005827	50333	1604041	1654374	0
	木材加工及家具制造业	09	3189	0	19	0	0	337	5579	576	398192	39083	538	3157	2536	4442	52629	15706	122615	9466	8884	5739	5256	5	1001	40	29	259727	1229	57	270	11	1208	1309	606	265	54	1335	8162	462	6423	7493	106	11105	978840	9012	273987	282999	0
	造纸印刷及文教体育用品制造业	10	10408	0	11	0	0	139700	28658	53286	34377	1666073	350	119122	43158	9286	38771	59634	38035	81008	324185	32707	6080	177	4900	200	267	37831	63578	24432	6987	481	18158	611561	197767	195913	14046	41172	1428	4217	120566	125366	118606	476623	4749125	2920	185778	188698	0
	石油加工、炼焦及核燃料加工业	11	108813	0	0	0	0	36667	24901	26447	13829	46394	65612	1438111	119499	1511865	69334	220233	187074	79428	173586	6229	5040	5633	472729	65224	13	154529	4253847	12460	4677	137462	92586	23558	268493	35072	7773	1395	8799	66670	40651	74018	450	60455	9919556	0	592835	592835	0
	化学工业	12	150033	0	1660	0	0	309839	475603	506774	205475	716687	177983	15956607	218893	260379	527261	954990	1752639	1124994	3450714	257293	151915	25735	65012	4224	66592	786810	206562	350	6129	216	76597	26490	96521	1065606	42814	1113620	87672	314126	8129	1481525	22331	104120	32800920	31227	1081303	1112530	0
	非金属矿物制品业	13	11575	0	158	0	0	34968	15505	24097	12626	13467	11753	89690	783420	344560	63545	87801	278716	231822	603595	50610	32064	5767	8052	1838	486	5691721	8334	40	1463	0	27788	0	40218	0	0	0	0	0	15230	23480	0	12046	8526435	9632	192074	201706	0
	金属冶炼及压延加工业	14	6912	0	1140	0	0	14848	1529	4029	306722	295289	2160	93966	499069	8594064	3732164	7742987	3907054	4155158	2348476	305526	259207	11659	5311	152	49	6094447	48740	0	0	3	1797	0	0	0	0	0	0	0	638	746	0	1061	38434903	0	0	0	0
	金属制品业	15	3455	0	1102	0	0	18283	7506	55560	129766	81047	2297	93428	20457	219543	499182	793684	540129	467345	993424	107121	12391	2383	53294	1067	10066	429286	28904	94	39	8	7057	50870	96798	2899133	0	7111	16544	58017	2751	3213	347	47626	7760328	6117	210776	216893	0
	通用、专用设备制造业	16	36205	0	5579	0	0	21791	29674	41729	40631	38333	21372	61994	47875	285431	128150	5361031	2644815	387596	371820	70431	4253	522	147276	5024	8318	1227138	142409	340	11318	36	3119	4819	26098	10095	2709	6190	9690	2550	6208	418612	4870	5788	11641839	1957	176266	178223	0
	交通运输设备制造业	17	52602	0	1264	0	0	3002	2100	3496	1651	13962	957	6018	5964	165656	123340	146477	4457466	33033	22956	7034	2049	1842	19064	907	943	42716	1465983	441	2999	27935	7699	10263	11722	4786	90996	3700	1176	17472	1068	1248	2805	1850	6766642	20981	1333376	1354357	0
	电气机械及器材制造业	18	6236	0	843	0	0	6001	5362	8422	13705	18595	10580	32241	5387	60891	16417	984953	496811	2181451	3183695	27903	6099	1334	64622	331	173	388699	141010	101	249247	12856	9253	3130	92312	560516	46582	17900	18615	806	58168	18300	3575	167944	8921066	17324	226782	244106	0
	通信设备、计算机及其他电子设备制造业	19	754	0	198	0	0	1514	2842	1121	1702	26407	907	7871	18098	13128	60056	168249	416949	1164365	31701813	476266	685	60	7789	123	100	8829	34543	230	710274	112742	1825	3733	21535	26217	8801	11117	2451	338316	2922	1451	11930	52547	35420460	26269	1700962	1727231	0
中	仪器仪表及文化办公用机械制造业	20	12005	0	532	0	0	14158	4947	7534	6837	65144	18116	79260	10339	132767	21370	208869	201308	86579	227188	740151	2939	318	35650	1382	9520	140015	39040	356	47234	44	3683	72007	150503	14908	38705	514394	4595	5896	23262	31237	6768	14083	2993643	6494	752435	758929	0
间	工艺品及其他制造业	21	1846	0	78	0	0	948	3403	71481	3593	3398	45	2249	6534	4994	6121	18070	3161	24857	15061	1523	54672	51	2068	57	39	73750	6293	0	1625	1	50	202	15544	3844	562	1610	511	752	1033	75	812	874	331787	13905	337738	351643	0
投	废品废料	22	0	0	0	0	0	343	504	541	42738	26084	556	13834	18921	649114	33965	64494	977	51114	0	206	1913	247688	0	0	0	0	0	0	0	0	0	0	0	0	0	0	0	0	0	0	0	0	1152992	0	0	0	0
入	电力、热力的生产和供应业	23	112201	0	5869	0	0	102734	126863	127727	65043	103853	117088	1733567	232556	659128	161263	735903	420218	297959	945127	70524	26385	5983	1425841	50265	82100	1192453	313768	4882	95772	265049	147335	153205	299894	153238	38802	64793	75212	33934	53246	103358	97630	94799	10795567	26803	1069394	1096197	0
	燃气生产和供应业	24	40485	0	0	0	0	39021	20742	10376	24365	12016	0	129657	126687	128456	38104	21726	64667	27111	15899	461	527	0	19268	160928	67	4047	19604	626	2181	10702	127779	4272	25356	5995	14	88	44	0	10459	488	264	6767	1099249	11409	452850	464259	0
	水的生产和供应业	25	1612	0	0	0	0	25674	1686	1159	454	1568	3948	33600	2072	4788	1349	2720	2884	1546	3747	1365	232	74	1594	762	18632	11562	12770	335	6615	39113	5906	4240	1634	1504	804	705	12529	484	4933	4969	645	2032	222246	6341	119264	125605	0
	建筑业	26	253	0	19	0	0	6829	8771	64148	7536	9748	11765	22275	3589	9193	10168	40391	46159	24702	104691	7874	2384	266	50557	1474	1142	112100	293047	5426	206890	26917	330254	281975	415779	253602	34861	57563	124772	446921	312984	110721	65021	603633	4116400	0	0	0	0
	交通运输及仓储业	27	79808	0	7275	0	0	262325	99835	489868	258947	157279	309912	1015115	187793	848222	204066	724570	523731	514532	633950	90025	29457	1474	197288	96918	2393	366082	6609725	106559	134577	820967	19984	271370	86645	752355	77899	139007	37131	92620	74454	9078	138732	146904	16618872	25502	1210438	1235940	0
	邮政业	28	308	0	2	0	0	3628	1999	4498	1562	5042	115	8161	949	998	2232	8729	7606	6565	12493	1940	429	66	2589	89	133	2430	23792	2086	2472	83	2653	57519	21996	12952	1566	6347	234	2081	11828	1131	2637	54356	276296	11335	51100	62435	0
	信息传输、计算机服务和软件业	29	5656	0	8692	0	0	154935	174336	294427	152179	167357	370399	1082373	175333	921760	392714	1131465	1071832	766077	2288817	85098	56645	2394	342450	34353	5551	965054	248015	22934	1205719	739055	235322	2165040	554503	3416844	109696	273738	85714	170698	143057	65141	150129	478076	20713578	37851	235225	273076	0
	批发和零售业	30	167272	0	1422	0	0	400943	214441	102833	139068	330618	443263	1481215	218481	1022134	455875	616710	391050	745711	2445906	181661	73913	14715	100873	5436	2977	616973	1365370	22762	136841	1332627	434631	89266	50035	490809	20573	69421	81462	247058	77332	144634	41611	68585	14846507	96935	1422159	1519094	0
	住宿和餐饮业	31	88	0	177	0	0	15126	10715	22794	8778	27693	918	42779	6018	9377	14999	71370	46240	45711	58835	14949	3309	342	12124	559	393	65329	209878	294	126308	2317	15600	351902	163496	164702	16870	96844	9898	38225	85754	5624	29964	283252	2079551	89670	2072637	2162307	0
	金融业	32	17455	0	6446	0	0	84762	49070	114632	155996	109664	182753	728438	71906	523110	139993	613961	835536	709085	779215	38979	105100	28881	304274	9154	10182	106145	1823385	13972	472270	1699668	204971	3061443	931812	561595	15707	82233	38731	102353	42927	14154	82825	74967	14947750	145812	1587060	1732872	0
	房地产业	33	1979	0	80	0	0	6588	15387	20866	2576	4275	972	20821	5844	13434	63196	143216	83329	66752	139702	9314	17939	4590	8172	939	218	25823	519609	2723	292119	11170	121121	422453	798478	224966	12587	169395	8435	83766	112210	90931	185344	226245	3937564	318251	3173625	3491876	0
	租赁和商务服务业	34	7283	0	221	0	0	552518	93343	239579	106508	466895	15658	1194364	120457	82687	183268	690028	1964508	696530	864820	35419	28736	149	56906	5547	2430	368765	1488564	12933	1270286	26547	792945	2143651	1363532	4127651	32577	39314	78070	51253	101545	10146	232740	75594	19623967	116739	793720	910459	0
	研究与试验发展业	35	1357	0	277	0	0	981	2188	1978	0	402	0	3417	336	3590	4414	111774	154775	3441	162301	5096	0	0	0	0	0	21667	62	79	102642	1	0	26975	478	397	49924	99935	551	69	0	0	3399	0	762506	0	0	0	755594
	综合技术服务业	36	17704	0	925	0	0	3190	7125	1865	583	405	626	19551	6635	5502	16727	174807	909107	42342	140873	7274	3607	357	5345	133	935	115476	6612	167	848	22989	59	58710	1333	284	279698	864583	45498	269	0	0	8671	0	2770815	0	0	0	254032
	水利、环境和公共设施管理业	37	152	0	1	0	0	278	2371	2509	596	4659	39	2556	1251	1926	3725	11785	17954	3597	2787	633	524	1	6591	142	3549	18511	839	0	349	2	51	5832	44	180137	0	55	6712	49	653	29	43	0	280932	555	44160	44715	1159056
	居民服务和其他服务业	38	8915	0	2	0	0	5577	6561	531	139	716	13266	22515	4182	1462	8565	28543	25363	16603	21838	3462	6182	10	1682	344	575	25699	13100	717	18024	33867	39555	18118	5307	11925	2761	26007	75	10121	50704	26485	19332	10336	489166	160200	2148753	2308953	0
	教育	39	364	0	507	0	0	2211	855	1831	1159	2514	301	2201	878	1570	1677	9342	11433	5637	9586	1314	2677	24	2439	191	179	0	11136	165	39846	169	1353	33068	3693	14001	3369	3288	2118	789	11876	4668	5132	55891	249452	170201	1426731	1596932	4221735
	卫生、社会保障和社会福利业	40	400	0	18	0	0	1339	779	379	87	28	0	4028	175	1719	238	11071	10254	809	13480	1038	34	3	225	9	2	0	505	0	0	0	366	6554	0	206	0	0	0	0	7738	2208	2253	32544	98489	152778	1817431	1970209	1690632
	文化、体育和娱乐业	41	7388	0	13	0	0	826	1213	2726	1061	1885	53	2720	646	863	1904	6210	3306	3593	21627	3014	329	51	1986	74	88	16973	11964	382	7249	101	27808	21957	34419	588442	4617	1554	1160	121528	52232	4307	10608	35885	1002762	28650	1120487	1149137	1747024
	公共管理和社会组织	42	50	0	0	0	0	0	0	0	0	0	0	0	0	0	0	0	0	0	0	0	0	0	0	0	0	0	33	18	0	0	0	67562	396	2753	119	159	36	29	1348	23	21	5768	78315	0	0	0	5727687
	中间投入合计	TII	1453572	0	44715	0	0	5703785	3240659	4265870	2319490	4480092	8984176	26628043	3415964	18272212	7094154	22036627	21731559	14136557	52107367	2653568	933178	363078	5456623	780081	229672	20648087	19756711	237082	5172269	5326220	4936646	10113337	5837692	15908637	958306	3721648	889879	2310740	1454759	2801203	1324101	3220132	310948491	2331600	42223598	44555198	15607901
	劳动者报酬	VA001	818795	0	12181	0	0	938436	326483	871373	305492	648755	103286	2200739	460048	577267	664657	2403522	1707351	1088281	1664394	290464	157224	11935	243563	105681	94215	2458781	2538708	213066	1977710	2682089	637927	2711392	903026	4240302	512434	1422477	154561	1061107	2985158	1399996	554427	2464758	44612061
增	生产税净额	VA002	70489	0	27757	0	0	2672072	176722	424292	209057	260099	182231	1419099	317949	1153925	458511	1325753	1582754	776246	780392	185813	102020	6941	664940	20216	19519	415207	570234	17289	342252	1718982	191290	842512	982105	156822	11687	145892	24622	134306	20184	5203	126350	19340	18561074
加	固定资产折旧	VA003	50633	0	43265	0	0	273063	122533	155310	55454	227407	139578	1333410	227867	1019193	204467	603341	699230	318505	1364799	51755	25012	2681	1362115	61028	83514	254043	2281273	26278	1050313	312660	89574	244660	680173	1204971	88314	165957	407158	172703	339034	102700	338063	176002	16358036
值	营业盈余	VA004	166312	0	86462	0	0	792215	226191	729883	412660	277206	124970	2873927	406516	2208865	943482	2022235	1644268	1743810	2276251	364974	115507	35629	580452	-53933	-76719	402980	1336258	38185	1764256	6373249	873265	7543599	4756400	494171	38659	243929	8483	167339	297765	194898	-3041	-74230	42357328
	增加值合计	TVA	1106229	0	169665	0	0	4675786	851929	2180858	982663	1413467	550065	7827175	1412380	4959250	2271117	6354851	5633603	3926842	6085836	893006	399763	57186	2851070	132992	120529	3531011	6726473	294818	5134531	11086980	1792056	11342163	7321704	6096266	651094	1978255	594824	1535455	3642141	1702797	1015799	2585870	121888499
总投入		TI	2559801	0	214380	0	0	10379571	4092588	6446728	3302153	5893559	9534241	34455218	4828344	23231462	9365271	28391478	27365162	18063399	58193203	3546574	1332941	420264	8307693	913073	350201	24179098	26483184	531900	10306800	16413200	6728702	21455500	13159396	22004903	1609400	5699903	1484703	3846195	5096900	4504000	2339900	5806002	432836990
[truncated: 9 more columns]
