# Supplementary material for: Editorial Note: Measurement and driving factors of carbon productivity in China’s provinces: From the perspective of embodied carbon emissions
Source: PLoS One. 2025 Dec 15;20(12):e0338756. doi: 10.1371/journal.pone.0338756 (PMC12704855; doi:10.1371/journal.pone.0338756)
Supplement: S1 File — (ZIP) [file pone.0338756.s001.zip › Input-Output Tables of China's Provinces/Input-Output Tables of Various Provinces in 2012/10μ▒ƒΦïÅ.xls]

## Sheet: sheet1
江苏2012年投入产出表
(按当年生产者价格计算）
单位：万元
产 出 投 入		代码	中间使用																																											最终使用
			农林牧渔 产品和服务	煤 炭 采选产品	石 油 和 天 然 气 开采产品	金 属 矿 采选产品	非金属矿 和其他矿 采选产品	食品和烟草	纺织品	纺织服装鞋 帽皮革羽绒 及其制品	木材加工品 和 家 具	造纸印刷和 文教体育用品	石油、炼焦 产 品 和 核燃料加工品	化学产品	非 金 属 矿物制品	金属冶炼和 压延加工品	金属制品	通用设备	专用设备	交通运输设备	电气机械 和 器 材	通信设备、 计算机和其 他电子设备	仪器仪表	其他制造产品	废品废料	金属制品、 机械和设备 修理服务	电力、热力 的生产和供应	燃气生产 和 供 应	水的生产 和 供 应	建筑	批发和零售	交通运输、 仓储和邮政	住宿和餐饮	信息传输、 软件和信息 技术服务	金融	房地产	租 赁 和 商务服务	科学研究 和技术服务	水利、环境 和公共设施 管 理	居民服务、 修 理 和 其他服务	教育	卫 生 和 社会工作	文化、体育 和 娱 乐	公共管理、 社会保障和 社会组织	中间使用 合 计	最终消费支出
																																														居民消费支出			政府消费 支 出
																																														农村居民	城镇居民	小计
代码		-	01	02	03	04	05	06	07	08	09	10	11	12	13	14	15	16	17	18	19	20	21	22	23	24	25	26	27	28	29	30	31	32	33	34	35	36	37	38	39	40	41	42	TIU	FU101	FU102	THC	FU103
中间投入	农林牧渔产品和服务	01	4.59195e+06	5866.51	0	783.152	855.96	2.2575e+07	8.42135e+06	94628.2	1.43362e+06	162462	118.562	3.21779e+06	3885.34	4163	18168.8	1359.18	932.239	3616.85	410.767	1510.59	477.851	29.5972	31.0407	23.533	0	10.2661	121.593	2.29802e+06	12181.5	1733	2.31938e+06	18101.2	16333.8	828.727	239567	36589.1	993376	221767	4.79433	29333.9	2448.81	0	4.67289e+07	2770488	5.46071e+06	8.2312e+06	1.95826e+06
	煤炭采选产品	02	57600.8	893123	1495.59	112.05	237967	203787	800999	26096.8	42438.3	872895	1.88462e+06	3.43813e+06	907296	2.50052e+06	160197	110057	167024	64887.1	323630	6754.96	11844.7	36125.3	4181.03	0	1.59931e+07	30.3413	6.94876	778455	1.69229	1943.31	269.925	0	2062.91	0	1.16278	0	0	0	705.794	10297.6	1969.65	8036.6	2.95486e+07	126963	560128	687091	0
	石油和天然气开采产品	03	0	0	4513.89	0	739.574	45131.5	19226.1	3.19478	8060.5	407.372	1.43428e+07	3.00999e+06	201671	626002	106326	91708	151567	48802.2	37742.4	75302.5	10108.4	6.03314	150.416	488.62	0	137968	78.1412	200.354	0	162.522	0.0754353	0	229.212	0	0	0	0	0	0	1144.17	218.85	892.956	1.89217e+07	0	0	0	0
	金属矿采选产品	04	0	586.643	0	810946	5.63399	1.28589	0.000738404	0	0	256.983	0	321347	35426	1.46302e+07	186598	926.418	378938	30861.9	7414.9	4016.84	1.8234	0.0344737	0	21.0777	0	0	0.000338576	0	0	0.23667	13.4102	0	0	0	0	0	0	3.01221	0	0	0	0	1.64075e+07	0	0	0	0
	非金属矿和其他矿采选产品	05	0	700.724	0.275083	6.19412	556971	14519.6	3399	7097.72	27389	2767.64	26.6859	7.61165e+06	4.44397e+06	352604	35267.1	3603.38	500.207	2439.29	106317	95076.9	283.672	0.181387	0.0010687	1.20056	0	1.90348	61.1534	7.73281e+06	26.8506	1011.88	129.505	30.399	159.604	65.8809	23.3332	1513.11	103.763	4.70531	55.3737	0.794061	4.36553	1.25924	2.10006e+07	0	0	0	0
	食品和烟草	06	8.87241e+06	1391.33	12.894	258.012	443.106	7.18609e+06	35735.8	409.848	111834	10683.7	11235.8	7.93176e+06	5098.19	9625.49	95843.5	11847.9	9660.39	9304.24	11102.7	10411.7	5402.07	1450.27	548.816	144.085	0	560.418	447.468	30052.7	37568.3	33934.6	4.90835e+06	26014.1	238853	28833.8	11893.7	32817.9	4094.05	88652.9	17420.3	1385.63	560270	65847.7	3.04197e+07	6.06926e+06	1.32524e+07	1.93217e+07	0
	纺织品	07	51302.4	1775.28	12.1495	0.845231	2759.61	40103	2.37142e+07	1.29763e+07	113979	1.94552e+06	1895.28	1.89041e+06	800123	74783.2	196739	19782.7	36310.2	279387	172308	84477.2	15842	9863.75	34592.7	79.3007	16299.8	20.8756	12.8659	15982.5	45471.9	9829.1	117200	619.789	250961	1803.61	35036.8	9947.89	204.061	1195.84	152.732	404.926	44025.7	25438.8	4.30372e+07	625822	1.43197e+06	2.05779e+06	0
	纺织服装鞋帽皮革羽绒及其制品	08	11248.6	28017	461.086	2068.67	7649.92	31481.6	108570	3.63652e+06	299682	117028	3667.83	208933	43219.8	117498	73847.8	67893.9	48152.7	46760.2	218078	96110.3	34600.3	3312.45	7311.7	1034.93	178068	1989.18	2059.61	155891	47334.2	274548	49682.2	16669.6	194865	39030.8	101762	6493.32	9504.86	30300.7	296.495	336.221	20257.3	36366.6	6.37861e+06	2.26931e+06	6.27743e+06	8.54673e+06	0
	木材加工品和家具	09	79555.4	8931.65	0.448932	116.462	4457.95	22706.8	17783.2	9518.31	6.15225e+06	63812.3	3487.48	94736.8	87189.5	68318.4	242124	302162	212203	175892	388704	34259.6	65025.9	5204.43	1385.51	128.675	41816	300.32	54.2022	2.02399e+06	11386.5	310388	15685.8	25758	43686.2	10557.7	167093	9051.54	1184.63	21058	380.791	164.22	5833	0.404372	1.07283e+07	447424	1.01275e+06	1.46017e+06	0
	造纸印刷和文教体育用品	10	98397.6	6864.95	321.048	539.439	10007.3	776235	316218	442058	268987	5.93939e+06	2078.03	2.09578e+06	764334	91516.3	311919	439643	297820	356509	776941	1.24958e+06	322340	268021	12592.6	1197.51	124305	5559.74	2279.71	376881	96930.2	575392	469052	580508	4.43512e+06	544103	1.29714e+06	373207	56252.9	1.23787e+06	282211	29351.9	898838	784914	2.70192e+07	713905	1.97961e+06	2.69352e+06	0
	石油、炼焦产品和核燃料加工品	11	559432	7681.63	26861.3	10506.9	35814.6	86442.6	107425	259989	157928	75970.7	1.15066e+06	1.61475e+06	417853	3.57641e+06	337545	501863	363891	633623	686017	203899	89226.2	10009.8	85785.9	1240.34	480879	2869.25	2172.01	1.97902e+06	403758	6.07851e+06	59503.6	67280.2	225638	175144	924855	194165	51301.9	757917	50754.8	9367.12	48037.9	354142	2.28661e+07	2.51099e+06	4.12114e+06	6.63213e+06	0
	化学产品	12	5.07845e+06	83687.5	1148.51	22572	321421	1.27146e+06	1.074e+07	2.95888e+06	1.99103e+06	2.8434e+06	46677.9	1.06362e+08	1.90096e+06	1.0402e+06	1.4274e+06	1.90905e+06	1.8183e+06	4.79364e+06	9.26394e+06	1.87031e+07	1.40695e+06	1.08571e+06	37715.4	935.033	192854	1647.54	88342.3	4.19916e+06	34519.9	212855	282813	3820.9	100367	41661.2	156511	524901	230524	103738	307215	5.1174e+06	85419.4	42488.3	1.86835e+08	573319	1.97882e+06	2.55214e+06	0
	非金属矿物制品	13	44974.5	30465.1	124.195	10610.7	2128.19	295722	24983.7	179632	184538	61226.6	3171.71	521127	1.07854e+07	709376	1.56523e+06	698554	490892	121754	3.37099e+06	7.24008e+06	50724.3	1469.72	8788.69	57.1022	138725	38.4797	243.44	2.19494e+07	4199.31	28673.7	21161.6	7087.6	8.76301	2465.37	385.219	2364.02	706.396	5.62801	76760.1	692.325	16.7783	55.4034	4.86349e+07	11485	18955.1	30440.1	0
	金属冶炼和压延加工品	14	32941.2	32256.6	11820.3	8885.5	3861.81	17249.7	293465	29561.5	822081	1.1634e+06	2765.49	1.80049e+06	1.09272e+06	7.0419e+07	2.02925e+07	2.13887e+07	1.12826e+07	2.44923e+07	4.52947e+07	9.15711e+06	5.20623e+06	7250.84	1.16888e+06	131825	23355.7	1703.8	1204.54	2.86296e+07	564.664	21346.7	519.142	0	3.61552	207.59	60.2567	13500.4	474.19	26.4376	35.6607	16.2484	473.021	45.918	2.42846e+08	0	0	0	0
	金属制品	15	135077	86338.8	3214.21	493.033	1991.23	292646	68259.2	225598	167081	120723	4838.63	1.40512e+06	413786	1.18667e+07	3.37408e+06	1.09649e+06	812696	2.45315e+06	2.78053e+06	1.77291e+06	3.8019e+06	299336	13362.1	5669.79	414818	494.259	1375.54	4.14409e+06	78453.7	810551	27941.6	19204.8	19373.5	19736.1	251871	1.7452e+06	156132	156326	22176.2	463.114	6283.08	6.39381	3.90765e+07	58981.7	258406	317388	0
	通用设备	16	37141.8	23679.1	654.642	765.461	60253.1	74019.2	313304	151452	58846.4	123270	15529.8	1.07886e+06	709672	1.28608e+06	492420	7.7896e+06	3.71416e+06	8.77476e+06	7.25196e+06	524333	2.21612e+06	11250.7	53400.7	384.181	1.38324e+06	1161.95	1473.49	786519	12972.9	54277.9	89491.4	7483.72	256411	54203.1	107425	32009.5	9342.88	23493.2	25005.1	2426.41	37937.1	5675.99	3.76525e+07	0	0	0	0
	专用设备	17	103086	54669.9	771.533	1881.85	73203.9	95366.9	352159	126201	19832.5	100333	3593.89	441151	79881.6	407362	428864	350783	3.89257e+06	657305	277677	655783	409024	44648.6	31464	193.744	19475.6	1688.16	843.307	70243	372.132	15921.3	6613.23	3922.62	181661	10097	25450.6	3457.38	104.982	441.331	231.03	1.60393e+06	324.857	1620.29	1.05542e+07	0	0	0	0
	交通运输设备	18	351976	1821.64	95.7916	682.291	1216.75	6706.97	5093.78	28228.7	2325.47	4081.48	537.239	25273.8	13289.2	97848.5	12970.5	127453	269079	1.53162e+07	177543	330415	5363.52	132.727	15146.1	14840.6	293961	530.182	256.47	72039.9	906.641	449828	10590.6	8556.85	17820.3	5174.5	76125.2	8287.33	1093.63	36905.1	151.66	1053.94	4109.03	815357	1.86111e+07	2.14543e+06	1.00131e+07	1.21585e+07	0
	电气机械和器材	19	285027	24312.3	244.844	871.875	1730.72	21952.8	49874.2	64064.3	161672	71911.3	5530.32	346357	133890	259442	453206	4.15771e+06	1.57803e+06	1.66892e+06	1.85471e+07	7.69913e+06	1.65516e+06	1750.45	1829.61	49466.3	1.79751e+06	849.339	413.554	5.06065e+06	234144	432576	6310.71	178007	4107.45	23343.1	5323.7	681266	65041.4	471958	728.971	179616	9195.02	55.4034	4.63902e+07	570567	1.49837e+06	2.06894e+06	0
	通信设备、计算机和其他电子设备	20	15168.6	1931.36	117.752	37.7256	450.713	6838.31	17898.2	5558.46	6234.49	340036	390.806	29479.8	66692.9	46765	62518.1	1.5658e+06	556777	4.05734e+06	4.9921e+06	7.31037e+07	1.15538e+06	1000.14	4024.24	5761.84	101481	674.341	245.88	213798	469365	131872	14211.7	2.30337e+06	170513	25919.7	891418	39602.8	9029.08	481370	18858.7	2507.07	17832.4	60296.6	9.09943e+07	677266	1.24018e+06	1.91745e+06	0
	仪器仪表	21	12708.5	374.853	482.109	6.05634	736.7	6107.28	5548.93	47645.7	38355.9	5115.55	3086	115445	14345	96402.9	165807	316536	76542	130793	303173	4.22464e+06	1.10265e+06	446.467	1.90474	0	195768	1152.06	1857.82	492826	4251.56	52333	175.629	1740.41	11224.9	12538.1	576.124	555643	71235.9	34110.4	113528	15.0193	413.368	0	8.21634e+06	91006.6	1.05262e+06	1.14362e+06	0
	其他制造产品	22	32958.5	379.411	31.161	0.40926	184.51	5000	79726.9	622840	2955.82	156109	435.949	20933.4	6613.95	55250.8	43151.6	4648.18	4092.63	27979.5	745298	41705.4	1735.85	203607	459.096	148.51	70844.9	28.6511	4.15612	14176.9	95.5283	281171	430245	2616.83	4718.03	7186.95	1201.95	729496	151867	230790	34.6353	8221.7	168138	179.049	4.15726e+06	125347	475364	600711	0
	废品废料	23	0	0	0	0.00208942	38.3129	13.9043	3835.6	2538.56	0.675075	2.36385e+06	2.40977	1.74566e+06	902023	4.50634e+06	1.66214e+06	2.01435e+06	5131.94	140060	964.802	0.0727255	104756	0	1.18595e+06	0	0	0	0.0125957	0.310022	0	0	0	0	0	0	0	0.218901	0	0	0	0	0	0	1.46377e+07	0	130699	130699	0
	金属制品、机械和设备修理服务	24	0	301.834	104.876	209.629	331.012	4117.56	401151	147828	24625.3	1241.76	4071.82	21465.5	7418.74	2.16753e+06	392.118	14557	7906.71	11860.6	3939.42	10077.2	1450.44	454.381	273.985	439.877	0	1030.58	46.2711	778	184446	243141	0	0	62174	139770	25106.5	16513.8	12572.7	4637.68	86876.5	2488.3	8669.2	26474	3.64648e+06	19451	47229	66680	0
	电力、热力的生产和供应	25	213807	159339	16454.6	56738.9	71352.5	678896	2.52729e+06	722921	33114	1.06106e+06	428562	5.04129e+06	1.81587e+06	7.34721e+06	1.56489e+06	1.43817e+06	746369	1.35703e+06	1.70254e+06	1.70823e+06	475691	87598.4	16340.4	4346.75	6.21754e+06	2315.91	162947	1.51343e+06	623779	874761	971121	251203	830516	273970	242489	161184	138421	257892	182493	166114	171960	311887	4.26291e+07	1574680	1.78833e+06	3.36301e+06	0
	燃气生产和供应	26	0	0	0	0.128594	0	277.288	1366.57	74616.9	11.4334	4849.72	0.94485	1308.42	160.816	71143.9	29238.4	1036.98	1300.1	595.568	10505.6	410.558	2187.61	0	1826.6	0	24521.8	2.08914e+06	22.1452	77.2601	163.649	336416	110756	282007	0	12527.7	34399.2	7306.23	54976.6	49295.4	17.1226	1266.84	57026.4	0	3.26075e+06	222185	1.35815e+06	1.58034e+06	0
	水的生产和供应	27	10848.1	1661.1	1448	496.067	1248.21	17269.2	55615.4	5213.58	3407.83	10441.6	1692.35	70975.8	11182	32222.9	14128.6	13183.9	9397.71	13847.1	18717.7	52235.6	3180.93	767.812	669.896	148.686	112528	273.994	61183	122395	18654.5	37961.9	38978.9	6673.34	57248.9	10330.4	23465	13692.6	5487.73	21099.7	29369.7	16839.1	16025.1	40494.5	982702	64967	97823.7	162791	0
	建筑	28	170295	7612.75	254.093	51.9216	4610.65	26693.4	45106.3	549259	13563.2	19430.8	1983.46	293814	13276.5	40745.6	52790.2	49338.9	40453.4	93344	47271	148302	29868.5	3363.03	21649.6	441.682	57533.5	1592.54	3796.11	1.50357e+06	110804	173265	70888.8	34274	242965	80348.6	14768.8	59245.5	9685.15	91519.4	194068	62308.8	15301.2	150836	4.55029e+06	1.41696e+06	1.0645e+06	2.48146e+06	0
	批发和零售	29	1.04404e+06	311.797	108.338	216.548	341.939	12705.3	1.31898e+06	863714	893616	12832.1	8894	2.9056e+06	565040	69592.4	2.29983e+06	609417	13734.7	2.19234e+06	2.33262e+06	10409.8	10712.7	469.38	1524.38	8666.5	1.42319e+06	1064.6	1325.03	5243	1.72394e+06	387324	1066.12	21438.8	0	0	1.74565e+07	96513.4	18350.7	43154.2	0	21284.3	31852.2	259.546	3.64083e+07	3156417	1.83561e+07	2.15125e+07	0
	交通运输、仓储和邮政	30	646722	66942	2669.67	13169.5	77540.2	809914	905450	3.76849e+06	651876	568316	56611.3	3.57409e+06	1.03274e+06	1.4193e+06	827972	1.28916e+06	758780	670079	2.25298e+06	1.39039e+06	386379	50387.9	187225	8322.62	2.4354e+06	6735.71	8668.89	1.14644e+06	2.18965e+06	1.42418e+07	66737.3	340087	1.11087e+06	271294	3.05307e+06	390684	94337	336656	385287	17243.5	69828.4	800544	4.83809e+07	419553	2.85941e+06	3.27896e+06	4.75545e+06
	住宿和餐饮	31	135448	29529.8	1273.84	4529.35	9365.17	265499	235546	206094	121150	182768	10606.2	680296	165315	208350	210969	398505	252802	368925	952132	249750	285387	11730.5	29623.2	3840.75	335872	13092.1	8668.06	492485	596523	350639	59501.9	246473	3.93313e+06	474379	267006	300592	71920.4	479603	300753	25082.8	96150.3	1.76538e+06	1.48367e+07	1.90234e+06	4.63544e+06	6.53778e+06	0
	信息传输、软件和信息技术服务	32	68707.3	1873.58	207.382	606.634	1912.77	31941.4	46497.8	2.21152e+06	23244.1	33850	4278.05	116727	26306.9	186787	47934.7	60920.7	50577.4	60563.1	203417	117199	25057.7	4820.27	14239	437.185	124015	6105.81	2515.6	68196.6	107936	158688	39741.5	3.12191e+06	1.56626e+06	96793.5	45797.6	58829	9082.09	52076.3	48311.5	5537.19	19427.6	162456	9.03331e+06	1629884	2.98935e+06	4.61923e+06	0
	金融	33	277447	133949	14031	8057.98	80857.7	587026	1.30685e+06	799458	305357	549266	141857	3.13349e+06	397129	1.83481e+06	973820	1.05222e+06	631207	1.1082e+06	1.24495e+06	1.2426e+06	472626	28187.6	8888.74	7421.1	1.89462e+06	148432	186934	1.0836e+06	3.85702e+06	2.25083e+06	646941	699205	1.50677e+06	4.61195e+06	1.42742e+06	449557	449959	775755	12105.9	47441.4	80278.9	158563	3.66271e+07	5.82648e+06	1.09663e+07	1.67928e+07	12352.7
	房地产	34	53794	27.3525	19.1969	0	64.377	2780.26	30683.9	168685	2764.68	30531.5	92.8939	47087.9	29202.3	5005.18	11794	22894.1	11677.5	14055.6	134918	142984	2942.84	36.9092	58.8997	0	12122.4	223.982	1.04534	16945.9	1.36919e+06	80496.2	1.51153e+06	146299	1.75726e+06	2.338e+06	220499	117812	34586.3	93404.7	167192	102474	124435	451667	9.25625e+06	4212847	7.93095e+06	1.21438e+07	0
	租赁和商务服务	35	154843	93423.7	75631	23054.8	14613	2.0729e+06	578222	1.99322e+06	418781	784398	84114.5	4.10699e+06	326763	393435	533178	1.20702e+06	790601	2.25668e+06	968426	2.56787e+06	684762	38110	39775.2	2157.55	91374.8	52537.3	28907.3	5.24303e+06	2.82486e+06	971411	1.80921e+06	476734	7.18432e+06	1.79942e+06	1.04812e+06	1.02003e+06	239057	322017	67691.7	48205.2	205579	595235	4.42367e+07	488987	2.0949e+06	2.58388e+06	1.99615e+06
	科学研究和技术服务	36	3563.21	2605.86	0.0344439	0.862851	85.0703	34749.4	29411.1	35716.8	87026.7	20026.6	0.887942	65425.3	29285.2	42375.8	19584.2	183899	323013	135540	604266	260837	16177.4	1543.74	325.348	2366.46	61586.8	1.17192	1.6746	618897	123539	12307.5	32520.2	889393	14986.8	357.314	87.5446	18906.4	617.46	257.089	119.017	551.42	198.009	885.017	3.67304e+06	15668.3	59420.5	75088.8	1.04127e+07
	水利、环境和公共设施管理	37	180008	529.035	5.77138	93.0879	164.873	2621.14	3038.25	9666.26	1707.86	2916.83	159.049	6252.84	1696.78	4520.22	2748.21	4582.84	3681.68	3643.59	56853.9	3487.39	2240.81	188.588	130.31	60.9107	60758.6	230.074	177.847	8789.65	7392.51	5562.58	868.688	5034.88	82821.3	9446.97	3785.69	4265.57	5272.67	9247.35	1867.37	484.266	1558.17	15365.5	513928	12344	658606	670950	4.62158e+06
	居民服务、修理和其他服务	38	851.169	35789.1	555.792	261.569	12935.7	61200.6	115444	10441.6	24864	42467.8	13461.4	657766	76755.3	289112	135640	168803	160663	318997	287657	324559	145793	3890.7	37520.1	1049.84	1033.98	4769.53	8906.08	406261	216751	530615	221398	123887	352521	53116.3	169380	348718	43244.7	206778	669227	80697.6	370388	560313	7.29449e+06	491053	5.66158e+06	6.15263e+06	0
	教育	39	0	4396.76	217.519	275.848	1653.94	12862.9	15603.7	15832.5	11952.2	6738.72	1597.14	87531.8	9796.26	19322.3	16240.7	29153.8	16664.1	20219.5	41665.7	57302.6	9769.39	416.147	1521.5	286.045	15172.3	4625.02	308.665	72417.3	50218	89893.1	8037.67	21812.7	423732	19880.9	16019.8	32069.8	8005.99	35158.8	183846	72393.3	8048.11	535784	1.97844e+06	1792796	2.25157e+06	4.04436e+06	1.22849e+07
	卫生和社会工作	40	0	0	0	0	0	0	0	2602.64	0	0	0	0	0	22406.6	0	0	0	0	97039.6	0	0	0	0	0	487073	0	0	0	8002.31	659.234	2678.67	14.6976	0	0	0	0	0	0	0	16158.7	232.943	0	636868	1.04189e+06	2.68478e+06	3.72666e+06	1.08432e+07
	文化、体育和娱乐	41	18194.6	3293.39	45.1164	484.644	1036.21	23546	18472.6	22272.4	9411.14	16064.2	876.437	38861.5	9758.86	24225.5	16185.1	28440.2	19828	19555.7	47286.3	19887.9	12086	1043.37	2931.62	320.295	85600.9	1324.76	1097.3	59971.8	39934	52061.7	22375.9	32875.9	461860	53418.6	29346.7	43063.8	9019.69	59008.9	38789.7	4521.89	14547.5	125067	1.48799e+06	498001	1.25256e+06	1.75056e+06	2.92241e+06
	公共管理、社会保障和社会组织	42	0	101.449	0	195.905	1116.12	5248.47	5889.17	993.774	9465.82	3197.07	250.088	21631.2	4086.64	7008.86	6765.11	7507.89	6527.13	11444	10596.9	24982.4	5082.11	353.698	526.641	11.3113	0	293.838	159.746	4713.27	8843.9	23676.4	2241.94	82210.6	32325.9	9684.91	43119.8	17678.4	1735.63	22234.1	3626.99	10671.8	3189.97	139431	538820	122047	1.19229e+06	1.31433e+06	2.34836e+07
	中间投入合计	TII	2.343e+07	1.83654e+06	165410	980589	1.60412e+06	3.77249e+07	5.31397e+07	3.35034e+07	1.47071e+07	1.9895e+07	1.82463e+07	1.66198e+08	2.83511e+07	1.27027e+08	3.85089e+07	4.95493e+07	3.0013e+07	7.29432e+07	1.06752e+08	1.33646e+08	2.02425e+07	2.22399e+06	3.03265e+06	253959	3.49064e+07	2.49306e+06	579220	9.3391e+07	1.55562e+07	3.06004e+07	1.44459e+07	1.00523e+07	2.57939e+07	1.12576e+07	2.84141e+07	8.15618e+06	3.0179e+06	6.75773e+06	3.28835e+06	7.69989e+06	3.20674e+06	8.04206e+06	1.29163e+09	4.46961e+07	1.18712e+08	1.63408e+08	7.32906e+07
增加值	劳动者报酬	VA001	3.368e+07	819996	143998	62519.7	222747	3.11676e+06	5.43271e+06	5.68564e+06	1.08224e+06	2.60715e+06	856358	1.20247e+07	2.18271e+06	8.95733e+06	3.59103e+06	5.63538e+06	4.14843e+06	8.19019e+06	8.41263e+06	1.85852e+07	2.25685e+06	322504	146031	20977.2	2.52568e+06	130858	177217	1.88228e+07	20723500	1.12396e+07	8751700	5.28078e+06	6361411	2916804	6.14246e+06	3.86483e+06	1.70001e+06	3.39869e+06	12330411	5.52836e+06	1.68208e+06	1.43414e+07	2.54103e+08
	生产税净额	VA002	0	320265	309208	51936.2	114730	4.58594e+06	652658	871923	195607	268616	2.82832e+06	6.14554e+06	531641	2.78725e+06	1.12554e+06	840953	312214	1.01095e+06	1.37247e+06	1.02313e+06	323148	23062.2	33281.6	16021.5	296295	76617.9	17824.6	4.43839e+06	17441000	2.15571e+06	832700	568622	3129200	5835114	1.11971e+06	437522	106090	389413	52918	40679	200421	107256	6.29899e+07
	固定资产折旧	VA003	502898	155943	285772	7078.18	96069.4	1.59586e+06	2.6501e+06	896491	577925	1.98749e+06	450915	9.61762e+06	1.82733e+06	8.65659e+06	2.3918e+06	2.20829e+06	1.48285e+06	3.06851e+06	4.073e+06	7.39522e+06	978226	55818.3	56180	24495.9	4.23112e+06	63503.1	247546	1.29225e+06	2839600	4.29644e+06	524300	2.08828e+06	713600	14069800	769682	1.07161e+06	359564	1.70643e+06	1945344	817444	245480	2.34617e+06	9.06706e+07
	营业盈余	VA004	0	315142	149279	61773.7	227781	7.49997e+06	4.77264e+06	2.30002e+06	1.91942e+06	1.57009e+06	635402	2.57291e+07	4.05584e+06	7.31345e+06	3.77565e+06	5.95358e+06	4.7125e+06	2.12657e+06	1.41118e+07	9.16459e+06	3.28707e+06	78939.1	1.38477e+07	20730.4	4.03261e+06	472645	119421	7.64645e+06	16042500	5.41534e+06	343400	4.09975e+06	21160898	7106324	7.40119e+06	620259	727501	944796	376098	835322	640081	338405	1.91952e+08
	增加值合计	TVA	34182912	1.61135e+06	888257	183308	661326	1.67985e+07	1.35081e+07	9.75407e+06	3.77519e+06	6.43334e+06	4.771e+06	5.3517e+07	8.59752e+06	2.77146e+07	1.0884e+07	1.46382e+07	1.0656e+07	1.43962e+07	2.79699e+07	3.61681e+07	6.84529e+06	480324	1.40832e+07	82225	1.10857e+07	743625	562009	3.21998e+07	57046600	2.31071e+07	10452100	1.20374e+07	31365109	29928042	1.5433e+07	5.99422e+06	2.89317e+06	6.43933e+06	14704771	7.22181e+06	2.76807e+06	1.71333e+07	5.99715e+08
总投入		TI	5.76129e+07	3.44789e+06	1.05367e+06	1.1639e+06	2.26545e+06	5.45234e+07	6.66478e+07	4.32574e+07	1.84822e+07	2.63284e+07	2.30173e+07	2.19715e+08	3.69486e+07	1.54742e+08	4.9393e+07	6.41875e+07	4.0669e+07	8.73394e+07	1.34722e+08	1.69814e+08	2.70878e+07	2.70431e+06	1.71158e+07	336184	4.59921e+07	3.23669e+06	1.14123e+06	1.25591e+08	7.26028e+07	5.37075e+07	2.4898e+07	2.20898e+07	5.7159e+07	4.11856e+07	4.38472e+07	1.41504e+07	5.91107e+06	1.31971e+07	1.79931e+07	1.49217e+07	5.97481e+06	2.51753e+07	1.89135e+09
[truncated: 11 more columns]
