# Supplementary material for: Editorial Note: Measurement and driving factors of carbon productivity in China’s provinces: From the perspective of embodied carbon emissions
Source: PLoS One. 2025 Dec 15;20(12):e0338756. doi: 10.1371/journal.pone.0338756 (PMC12704855; doi:10.1371/journal.pone.0338756)
Supplement: S1 File — (ZIP) [file pone.0338756.s001.zip › Input-Output Tables of China's Provinces/Input-Output Tables of Various Provinces in 2012/11μ╡Öμ▒ƒ.xls]

## Sheet: sheet1
浙江2012年投入产出表
(按当年生产者价格计算）
单位：万元
产 出 投 入		代码	中间使用																																											最终使用
			农林牧渔 产品和服务	煤 炭 采选产品	石 油 和 天 然 气 开采产品	金 属 矿 采选产品	非金属矿 和其他矿 采选产品	食品和烟草	纺织品	纺织服装鞋 帽皮革羽绒 及其制品	木材加工品 和 家 具	造纸印刷和 文教体育用品	石油、炼焦 产 品 和 核燃料加工品	化学产品	非 金 属 矿物制品	金属冶炼和 压延加工品	金属制品	通用设备	专用设备	交通运输设备	电气机械 和 器 材	通信设备、 计算机和其 他电子设备	仪器仪表	其他制造产品	废品废料	金属制品、 机械和设备 修理服务	电力、热力 的生产和供应	燃气生产 和 供 应	水的生产 和 供 应	建筑	批发和零售	交通运输、 仓储和邮政	住宿和餐饮	信息传输、 软件和信息 技术服务	金融	房地产	租 赁 和 商务服务	科学研究 和技术服务	水利、环境 和公共设施 管 理	居民服务、 修 理 和 其他服务	教育	卫 生 和 社会工作	文化、体育 和 娱 乐	公共管理、 社会保障和 社会组织	中间使用 合 计	最终消费支出
																																														居民消费支出			政府消费 支 出
																																														农村居民	城镇居民	小计
代码		-	01	02	03	04	05	06	07	08	09	10	11	12	13	14	15	16	17	18	19	20	21	22	23	24	25	26	27	28	29	30	31	32	33	34	35	36	37	38	39	40	41	42	TIU	FU101	FU102	THC	FU103
中间投入	农林牧渔产品和服务	01	1396063	5	0	54	573	7149348	3472504	648372	1157540	688064	156	2045259	874	614	60454	754	487	1288	1132	884	65	28580	52	187	8674	18	1645	1154905	110051	658	2093859	1337	7498	486	776081	253249	526304	63537	41358	5261	8190	0	21706420	1350587	10294734	11645321	142243
	煤炭采选产品	02	0	27667	0	5002	19226	82037	404027	59867	34396	370547	96901	946063	1113102	893296	74162	42122	15110	43525	12717	10850	1223	624813	1400	30383	10232604	0	16	590768	0	992	0	0	0	0	1	0	0	0	0	0	6	0	15732823	25475	7276	32751	0
	石油和天然气开采产品	03	0	0	0	28	0	18895	50425	3805	10807	8947	10343055	2614113	179253	131095	55285	23324	8464	45999	32683	1897	140	184	0	4538	736726	1195383	0	380	0	0	0	0	0	0	0	0	0	0	0	0	0	0	15465426	0	0	0	0
	金属矿采选产品	04	0	0	0	139539	0	0	0	0	718	92018	0	67289	123551	2926670	57762	16045	8537	91338	42734	11469	9028	0	41385	0	0	0	0	0	0	700	28	0	0	0	0	0	0	39	0	0	0	0	3628850	0	0	0	0
	非金属矿和其他矿采选产品	05	12232	0	0	383	353799	21328	2424	191	3659	18209	6	222244	1832234	63263	13311	1735	2108	2117	17748	2275	121	1256	15983	0	6442	0	1014	1376439	0	601	7	0	0	5	16	4130	82	39	47	0	52	7	3975507	0	0	0	0
	食品和烟草	06	2043203	13	0	128	993	6309325	102378	210420	52715	169218	3329	564658	26525	5855	6470	13219	7047	7127	10658	5433	2122	51627	423	945	2294	75	3252	27987	43855	23850	1954590	18017	123565	8465	11217	28444	2538	18520	6921	862	97455	66387	12032125	5021540	10638544	15660084	0
	纺织品	07	0	1	0	97	63	29508	25809984	13080895	466932	1004859	1901	1557325	51365	8924	34956	36755	20152	43284	20235	2124	5713	361275	1964	13	71	4	56	13880	20802	14593	23461	1404	2644	638	934785	78	17470	18194	5301	2	806	19649	43612163	275998	817943	1093941	0
	纺织服装鞋帽皮革羽绒及其制品	08	0	509	0	1152	5578	27786	134260	10897387	351324	201427	3962	380497	58571	28235	51384	56279	91614	42125	71788	17755	7718	67282	6703	4755	29313	496	10550	294286	54639	64985	57161	28329	234310	33928	17556	7791	45235	96272	2952	593	11024	12821	13510332	1407558	8965322	10372880	0
	木材加工品和家具	09	17367	1148	0	291	1445	9192	288987	87787	5914069	836188	2760	198008	43290	18762	112601	140085	35129	94653	173838	7743	7251	47992	5955	455	1908	67	278	1873520	6567	9177	20279	56490	26049	8312	1824	25627	18260	74157	131	59	4968	145	10172814	531418	762003	1293421	0
	造纸印刷和文教体育用品	10	0	108	0	1027	5125	1062471	440250	866545	503246	11985592	1910	1718300	347350	145708	401548	466416	137974	231697	596463	124311	105520	132697	14041	9360	28425	967	9949	281471	219740	191167	504698	1162218	2235335	93768	569235	394618	66904	142600	314119	39665	985568	405251	26943357	126232	1226358	1352590	0
	石油、炼焦产品和核燃料加工品	11	81103	64	0	3221	79041	134283	252455	237412	83540	212236	1031158	4443294	366450	579956	163803	352649	115079	134179	173409	39557	10194	21537	10542	15135	232176	84	4216	1119950	547100	4257821	53170	60446	120731	28277	705645	31574	54728	675851	94769	20254	19513	113429	16680031	703095	3903958	4607053	0
	化学产品	12	1667670	12	0	17693	86210	1831243	14516912	3893964	1306191	3782300	373681	64572070	1395910	261574	1844879	1062183	837787	2071891	3516652	695848	339612	792825	292795	20570	29497	3233	64453	2715332	55511	98224	70406	296273	705541	2278	13618	105998	37695	486677	551713	3690627	43394	36513	114187455	1098125	4163015	5261140	0
	非金属矿物制品	13	38161	2	0	438	15185	398951	34871	52792	232035	218952	1389	1373536	4883378	295849	659933	444046	130423	188964	1546591	526332	336076	19384	25929	2271	8427	216	887	16568681	209	9861	12508	298	0	1268	134	3548	677	46	13966	138	200	33253	28079805	627592	713515	1341107	0
	金属冶炼和压延加工品	14	7528	0	0	41865	8738	35927	228416	112076	739370	2026149	1129	1124321	753993	31741466	11881001	14069646	5453879	6384784	12318318	2546447	378982	468393	38027	324575	12251	3136	996	20884105	2108	14579	125	5	3	21	42	55234	555	301	231	23	102	0	111658847	208032	84218	292250	0
	金属制品	15	541367	0	0	2504	3461	305408	95026	160784	430355	716733	2759	657406	122583	116601	3374899	2391462	682993	880321	1886980	397090	152197	137857	27886	223904	19991	536	1040	2887952	269731	12264	16367	365	583986	2199	704845	980231	133134	40755	3570	719	14098	6308	18988667	289038	183415	472453	0
	通用设备	16	0	4	0	5974	25074	89085	338254	188214	249678	324820	7574	911204	136562	285982	827643	13327408	3102645	3117513	2558220	384919	187210	67200	10876	110820	209848	4042	16486	637633	19367	57227	168578	16311	285727	44158	34311	76874	27204	39544	3762	5093	27799	7450	27938293	31	118983	119014	0
	专用设备	17	1496650	0	0	39692	33768	32221	84396	68263	237765	95737	1929	358557	181526	735606	233459	483310	1801083	137020	920259	159936	167544	5470	117	142	22364	60	5653	133046	447	9129	5276	178	16637	4778	27729	2858	2270	273	988	1464703	250	2524	8973613	0	61911	61911	0
	交通运输设备	18	15732	0	0	942	1392	11192	6005	29614	5096	33446	463	17565	28157	85694	18806	452433	34157	17702634	56074	1374	1073	1784	1504	4462	837	29	685	38742	1275	1163844	10464	24115	32523	6554	701616	113774	17774	24093	262951	8509	11095	244579	21173058	1018287	4413123	5431410	0
	电气机械和器材	19	0	0	0	2054	28619	26687	147017	21386	105326	336780	2784	531679	120258	143387	437389	3275466	1361951	1575747	15050952	1795086	885749	60384	2976	87624	328637	390	3715	3020125	12380	29684	29851	667274	13902	2280	1755862	482271	17124	114231	731	462018	2642	0	32942418	160984	1911735	2072719	0
	通信设备、计算机和其他电子设备	20	0	1	0	124	298	4957	55932	32172	4455	68985	424	105761	36364	15197	114673	900442	429590	355129	2892845	9447944	1238836	10845	307	284	6672	47	1013	133913	10711	8749	23442	1063220	46300	4591	282458	183913	5214	74725	3247	5692	148571	17878	17735921	885051	1992083	2877134	0
	仪器仪表	21	0	757	0	440	1989	8282	43652	3702	303	14235	8612	79529	26586	24311	209287	1000443	371903	195203	581920	334219	1212984	97010	82	25932	54095	4808	21905	35823	181	4139	95	299047	0	111	397	285658	26216	89835	27269	321	140	62057	5153478	9958	322435	332393	0
	其他制造产品	22	0	0	0	4	0	1263	8761	293205	2889	2093	41	8269	5744	4342	3964	12149	649	1469	125182	984	47622	129603	0	1	29	1	2	2613	1759	9158	202305	872	4015	2902	1219216	20344	56502	120286	7912	272	1621	0	2298043	597376	1435989	2033365	0
	废品废料	23	0	24	0	9	15306	6676	20936	18512	17459	1189516	1997	394932	412255	3146769	425207	342870	129746	221055	7330	8016	471	32	2309170	128025	55	3	2750	0	0	0	0	0	0	0	0	7	0	0	0	0	0	0	8799128	0	0	0	0
	金属制品、机械和设备修理服务	24	20925	114	0	4889	30687	72256	211437	148763	74460	168123	6130	541969	163885	202404	88735	185361	49340	182270	86650	47480	15528	30403	3568	56662	204248	241	101086	33565	106203	104870	3388	12496	8315	9414	10916	75837	9373	2225	29164	7318	7385	17569	3135652	0	0	0	0
	电力、热力的生产和供应	25	104398	2700	0	33498	173157	997661	2645835	705118	361486	1614240	62286	4936915	1424319	2015091	1214558	964953	424354	577568	759367	290489	78428	186727	96084	55994	16583042	1098	273796	1356072	600416	198764	972577	191829	285211	227360	50712	94525	136023	104346	147829	117411	87351	204274	41357862	1135185	1808986	2944171	0
	燃气生产和供应	26	0	0	0	40	0	16800	2121	0	261	4124	0	4015	3593	32560	49031	21635	6536	1520	20	222	0	0	799	0	0	396408	0	6515	9072	110725	157756	0	0	6879	2558	92	21242	195218	720	0	4841	0	1055303	339250	384837	724087	0
	水的生产和供应	27	0	58	0	110	1988	28169	61355	26380	23278	24109	1189	69707	20253	32357	30296	22358	11208	15115	13485	11476	2613	4722	654	876	32330	66	179844	155223	93397	8946	32465	1628	19748	1466	6634	7305	19029	20462	11742	9830	2730	10053	1014654	127252	666022	793274	0
	建筑	28	0	89	0	124	438	15171	16108	18433	7056	15614	1225	50543	19798	15408	11385	15581	6834	22549	13485	6166	1263	1636	1066	0	27120	101	4979	1828110	45639	39542	22652	6112	122367	13184	11730	16871	9531	22177	100522	41658	18197	53162	2623626	255826	0	255826	0
	批发和零售	29	433572	904	0	9352	27241	1354642	5453069	3696849	708910	1184724	635947	3051311	923133	815508	598683	1115857	429788	964959	1364355	870393	228916	171542	135646	36445	364787	65705	7041	4340593	1721400	395430	406913	351439	315498	17287	733908	261208	82726	140320	77286	455455	95143	65890	34109775	1209586	4921976	6131562	0
	交通运输、仓储和邮政	30	64996	3757	0	8511	172257	829565	702581	642655	517119	691747	154667	2478381	1051673	637680	584833	831630	368175	582703	691685	230180	95204	150563	48378	23690	879894	14531	12600	1825522	2452426	10610127	125985	141745	1023734	54267	426141	590949	48037	121596	258756	69175	66124	310897	30595136	506854	2521424	3028278	561076
	住宿和餐饮	31	0	291	0	2636	19195	136093	150448	156558	82897	146337	2804	557639	124798	83818	127181	284010	179953	112195	207178	106816	48511	33287	5564	16773	48820	1925	14235	266957	592643	137561	42201	279109	1238303	116504	152380	780451	38944	101926	329327	22148	77008	440837	7266261	1536943	9425749	10962692	0
	信息传输、软件和信息技术服务	32	0	7204	0	5472	38172	198979	639962	661640	184087	296903	5161	557642	146938	167465	292814	610034	325150	212209	231810	169930	61163	60382	12642	19408	130178	2727	89618	126787	1003707	157101	114719	1285638	975342	103798	71441	97773	15736	59409	181074	23843	41022	248692	9633772	724905	3896940	4621845	0
	金融	33	568488	1080	0	9772	43416	736525	1580337	997492	409568	1013889	86367	3701512	974984	1504257	864364	1258482	487022	1096057	1168961	377456	108942	79555	46920	40367	1927397	25596	198269	2662586	5870274	3326632	614247	872690	4587089	889580	5751571	254728	160025	233393	553761	22428	226550	185547	45518176	1367062	5524077	6891139	2745
	房地产	34	0	16	0	34	2849	12056	31841	69577	29001	68075	438	63136	30324	24915	41175	64049	43805	25358	39896	29940	17165	12268	984	1358	5476	124	2033	32026	1163639	83097	1098793	89986	735081	286696	62445	148300	45465	228846	68606	67599	68521	115046	4910039	579133	1077235	1656368	0
	租赁和商务服务	35	13187	94	0	7758	30644	575355	300315	525885	218166	279639	49048	1584489	234843	146830	266131	425094	220099	319358	587942	239786	91514	79766	8223	21128	186923	10490	45200	677611	4752988	259176	2106029	661078	2066971	988284	580516	288569	129614	214341	45005	53500	178131	129967	19599687	87154	3574690	3661844	370215
	科学研究和技术服务	36	106099	577	0	1614	8866	28680	53740	67650	39286	45574	955	371593	23727	36137	144375	207611	85249	120510	198298	34115	32655	11502	1029	219	44365	259	2794	2609212	606527	55110	12599	89784	31628	1368	172	514726	209	30889	544	452806	67	861	6073981	0	0	0	2691986
	水利、环境和公共设施管理	37	64337	33	0	276	2405	9620	14302	13481	6398	12978	256	31851	12999	12750	10484	22144	13690	9615	13066	8158	3355	2873	879	1546	16619	158	7526	18446	50749	24135	1756	17380	128285	8930	9819	24691	105767	7455	6479	1543	5279	17244	719757	19319	381345	400664	2030505
	居民服务、修理和其他服务	38	80746	290	0	1123	24655	56708	33009	71610	27701	52751	2414	311982	53003	28472	44692	110108	74645	58830	79902	23685	17164	8365	1098	2827	47723	285	13788	230814	401006	214481	154253	25818	74262	6776	93921	46357	45561	30067	1035233	149405	56576	1264082	5056188	544610	2660492	3205102	0
	教育	39	0	165	0	262	2987	12476	12425	20138	9949	20648	949	33554	8289	8051	12212	24821	9454	7559	16135	6113	4589	4248	515	1568	11742	271	2785	55283	107108	24086	4722	9337	262634	12648	17244	11746	5729	5023	982438	19032	13951	103387	1866273	1147767	3649818	4797585	5712097
	卫生和社会工作	40	228656	0	0	0	0	0	0	0	0	0	0	0	0	0	0	0	0	0	0	0	0	0	0	0	0	0	0	0	356051	26496	6980	40	0	0	0	0	0	0	0	1252061	7649	0	1877933	1129896	1469922	2599818	9437163
	文化、体育和娱乐	41	0	63	0	642	5428	23170	35899	30666	16503	28946	446	83778	23036	18622	21652	53917	27563	19191	29675	15597	7786	5650	1874	3136	18659	472	6816	186084	121080	40301	245745	72108	320393	34618	25868	71104	13536	19802	80973	16063	191934	251204	2170000	311760	1380741	1692501	939026
	公共管理、社会保障和社会组织	42	905419	3	0	641	206	9904	5829	8950	2741	9754	60	18673	3724	5293	5458	10082	4923	3487	11804	1986	3071	1039	241	192	80413	56	873	13879	23904	5403	4624	35932	35588	7677	124720	10057	1213	2770	12072	10759	2721	355870	1742011	20100	78000	98100	15453195
	中间投入合计	TII	9907899	47753	0	349415	1270474	22709895	58488485	38829210	14628735	30075226	12898262	103340569	17489200	47446774	25470935	45138968	17546295	37900115	48128442	18992481	5915318	3972558	3174281	1276570	32581072	1734108	1113844	70216836	21454662	21803385	11375074	7840348	16669215	3031755	15889284	6351510	1943646	3620240	5263469	8496845	2528674	4802833	801714660	25378979	95438814	120817793	37340251
增加值	劳动者报酬	VA001	16080600	14711	0	34698	106457	2091874	4390140	5144293	1777054	3130821	177557	6940732	1588601	2007930	2752993	4745198	2252379	4291493	4626243	2037635	819884	615870	111227	444111	1263262	33644	248255	12500308	8427672	5511071	3859255	3331848	14195296	2255823	2645071	1120492	727005	3060815	5990306	3965734	1367722	11071501	147757581
	生产税净额	VA002	-739500	39469	0	11576	227275	2249800	1725328	1206153	1306184	2069803	1663080	3931657	1140704	1104493	2135586	4649801	1205288	1693154	1835834	686545	141832	328343	217256	175884	577009	6979	91294	4011211	3328864	1684124	1471961	706041	6908419	3890814	605461	217729	99068	291058	36322	19570	223346	356948	53531763
	固定资产折旧	VA003	1337700	2216	0	7763	48326	760352	1912424	901555	377000	1287452	216005	4340173	760172	1446284	813504	1398054	742424	1349050	1392908	592876	155870	120400	43884	90094	3365990	95937	355671	424584	1666818	4438977	958021	1261018	1194796	279522	972542	123662	351882	288054	842462	375677	388635	811944	38292678
	营业盈余	VA004	0	-23274	0	73199	152215	2694552	5749159	3563511	983707	1652768	264643	8318483	1511669	3796172	1951589	1989228	3065021	3751714	3764562	2248473	851969	456770	410460	127972	5314680	158110	-1136	3827000	19788780	2722659	2296686	3296104	13328893	14664987	2527830	952574	406952	1323662	36445	1057044	222543	250080	119528455
	增加值合计	TVA	16678800	33122	0	127236	534273	7796578	13777051	10815512	4443945	8140844	2321285	23531045	5001146	8354879	7653672	12782281	7265112	11085411	11619547	5565529	1969555	1521383	782827	838061	10520941	294670	694084	20763103	33212134	14356831	8585923	8595011	35627404	21091146	6750904	2414457	1584907	4963589	6905535	5418025	2202246	12490473	359110477
总投入		TI	26586699	80875	0	476651	1804747	30506473	72265536	49644722	19072680	38216070	15219547	126871614	22490346	55801653	33124607	57921249	24811407	48985526	59747989	24558010	7884873	5493941	3957108	2114631	43102013	2028778	1807928	90979939	54666796	36160216	19960997	16435359	52296619	24122901	22640188	8765967	3528553	8583829	12169004	13914870	4730920	17293306	1160825137
[truncated: 11 more columns]
