# Supplementary material for: Editorial Note: Measurement and driving factors of carbon productivity in China’s provinces: From the perspective of embodied carbon emissions
Source: PLoS One. 2025 Dec 15;20(12):e0338756. doi: 10.1371/journal.pone.0338756 (PMC12704855; doi:10.1371/journal.pone.0338756)
Supplement: S1 File — (ZIP) [file pone.0338756.s001.zip › Input-Output Tables of China's Provinces/Input-Output Tables of Various Provinces in 2012/12σ«ëσ╛╜.xls]

## Sheet: sheet1
安徽2012年投入产出表
(按当年生产者价格计算）
单位：万元
产 出 投 入		代码	中间使用																																											最终使用
			农林牧渔 产品和服务	煤 炭 采选产品	石 油 和 天 然 气 开采产品	金 属 矿 采选产品	非金属矿 和其他矿 采选产品	食品和烟草	纺织品	纺织服装鞋 帽皮革羽绒 及其制品	木材加工品 和 家 具	造纸印刷和 文教体育用品	石油、炼焦 产 品 和 核燃料加工品	化学产品	非 金 属 矿物制品	金属冶炼和 压延加工品	金属制品	通用设备	专用设备	交通运输设备	电气机械 和 器 材	通信设备、 计算机和其 他电子设备	仪器仪表	其他制造产品	废品废料	金属制品、 机械和设备 修理服务	电力、热力 的生产和供应	燃气生产 和 供 应	水的生产 和 供 应	建筑	批发和零售	交通运输、 仓储和邮政	住宿和餐饮	信息传输、 软件和信息 技术服务	金融	房地产	租 赁 和 商务服务	科学研究 和技术服务	水利、环境 和公共设施 管 理	居民服务、 修 理 和 其他服务	教育	卫 生 和 社会工作	文化、体育 和 娱 乐	公共管理、 社会保障和 社会组织	中间使用 合 计	最终消费支出
																																														居民消费支出			政府消费 支 出
																																														农村居民	城镇居民	小计
代码		-	01	02	03	04	05	06	07	08	09	10	11	12	13	14	15	16	17	18	19	20	21	22	23	24	25	26	27	28	29	30	31	32	33	34	35	36	37	38	39	40	41	42	TIU	FU101	FU102	THC	FU103
中间投入	农林牧渔产品和服务	01	4.68981e+06	45642.9	0	349.211	38.7783	1.23023e+07	961606	13005.9	1.55251e+06	41091.4	61.8922	569219	645.373	261.671	708.386	249.811	242.71	1618.55	326.001	108.426	28.3842	103000	118.73	48.8876	288.409	1.87526	0.11442	378306	15799	1.09355e+06	759271	5407.34	3332.26	5954.5	64531.5	27563.3	163410	18108.9	533.05	3.49253	2485.01	0	2.28215e+07	1.7947e+06	4.25056e+06	6.04526e+06	208010
	煤炭采选产品	02	49569.3	681659	0	6492.03	11323.2	205294	27005.8	49270.2	18865.6	42790.4	465619	1.2817e+06	2.82473e+06	1.2611e+06	6783.11	9874.97	3387.02	11279.7	4992.07	9.58672	57.6136	35944.6	57214.1	0.432672	7.2214e+06	22.9275	3.28986	257858	48.4957	1192.55	17.5861	0	0	0	1.37542	86.4509	0	0	117.022	38918.4	2.99046	72376.5	1.4647e+07	63592.4	3903.09	67495.5	0
	石油和天然气开采产品	03	0	0	0	179.437	0.136757	25874.9	5139.32	695.162	3287.97	4001.23	2045994	114781	329725	67613.6	15877.8	9235.77	1263.17	41117.3	39357.7	6824.57	30.5311	97.5742	0.000236701	423.036	5.20935	1.58861	37.9299	99.2885	0	4.1081	0.0246724	0	0	0	0	10.0712	0	0	13.6325	4533.82	0.348375	8431.54	2.72466e+06	0	0	0	0
	金属矿采选产品	04	0	11701	0	446805	135.13	12.9815	0	0	0	209.111	0	103851	93640.1	5.31401e+06	34.9617	678.85	5316.69	125.672	118159	685.66	154.57	106737	262.891	73.6021	0	0	0.00014879	0	0	0.129259	10.8699	0	0	0	0	0	0	12.1511	0	0	0	0	6.20262e+06	0	0	0	0
	非金属矿和其他矿采选产品	05	4781.53	3192.92	0	206958	519312	58278.6	71.7158	7.28447	47.2244	6092.75	11.5243	366264	1.63455e+06	43499.2	284.778	11610.3	81.5834	10905.7	122468	85155.9	0.529671	26.2278	25.5726	0.000635148	3867.47	0.396391	24.7633	1.59182e+06	4.1662	1776.9	34.6261	0.233828	50.407	34.1533	24.7785	958.335	59.8857	18.5516	43.4776	0.582425	1.57218	1.25043	4.67234e+06	83466.8	0	83466.8	0
	食品和烟草	06	2.21491e+06	2571.84	0	3865.49	330.379	5.35142e+06	2800.6	67032.4	9074.2	13968	245.135	206538	3469.88	2053.31	927.423	2453.38	1626.93	2640.63	18017	842.118	190.355	129.876	191.367	40.9322	805.632	46.229	63.8275	34432.2	20931.1	6374.54	1.57323e+06	7540.86	81691.5	13447.4	2378.45	3393.44	2313.88	1133.25	3655.16	1010.16	3943.01	56278	9.71801e+06	2.75412e+06	4.84304e+06	7.59716e+06	0
	纺织品	07	7414.39	4220.65	0	4009.94	243.629	35270.4	2.86766e+06	2.78474e+06	32001.8	257488	139.595	335827	8079.57	4568.71	657.149	3201.99	3860.92	4613.83	28661.7	2088.95	334.979	2541.08	124.802	12.4841	245.503	3.88361	10.0581	7381.52	12326	7370.81	19285.2	617.241	1037.17	418.863	1653.39	2938.17	73.0854	4634.15	364.291	330.61	213.241	528.503	6.4472e+06	128902	533801	662704	0
	纺织服装鞋帽皮革羽绒及其制品	08	11793.1	7405.33	0	29285.6	2091.08	10617.6	7495.2	1.46128e+06	11442.2	172243	1172.64	39373.6	19527.8	51545.8	6267.31	28747.6	21349.2	17006	40320.6	8266.65	1181.14	895.43	461.649	1028.7	4841.59	141.884	411.21	142117	55789.4	36630.2	17409	7137.29	77759.5	21791.5	10291.2	5198.58	977.647	5012.05	2049.15	0	1893.45	0	2.34024e+06	614770	2.68046e+06	3.29523e+06	0
	木材加工品和家具	09	48429.7	6229.18	0	8736.4	14023	14630.3	1752.03	12989.2	1.82826e+06	133489	100.745	45731.5	22555.1	9721.19	6478.56	45165.3	22967	18743.5	88631.7	4422.45	393.402	1001.45	297.556	92.0327	482.536	16.9123	34.7374	421475	6618.77	13883	20760.9	2030.19	6047.72	4144.51	3358.77	6915.9	3306.37	15777.5	306.587	23.6528	403.964	250013	3.09044e+06	193266	324643	517909	0
	造纸印刷和文教体育用品	10	28140.5	5429.73	0	7410.75	1459.18	835302	40018	221481	223182	2.08384e+06	1728.73	680686	56228	16429.9	17446.4	44079.1	30062.5	67504.3	755305	414965	5132.29	11364.7	754.17	217.951	71396.5	539.351	327.43	92418.9	37405.5	51431.3	90602.1	46376	938005	155059	868352	103621	75800.2	20650.1	280818	16728.2	169134	412149	8.97898e+06	238292	508171	746463	0
	石油、炼焦产品和核燃料加工品	11	741357	57076.7	0	102155	78391.6	54808.6	16426.2	11979.1	30810.2	22564.4	198108	340404	306133	558246	29006.8	144490	27925.4	90494.4	90973.3	62814	1621.07	33668	3303.35	9827.6	920821	599.709	904.638	777361	180335	3.81776e+06	21444.7	13609.5	103094	69815.8	315674	101579	12735.5	20107.4	30484.5	12893.2	4091.47	308319	9.72422e+06	149460	400216	549676	0
	化学产品	12	3.11193e+06	164555	0	96794.2	71710.9	1.006e+06	408659	307518	223785	1.09854e+06	162682	1.47758e+07	662794	81149.8	516420	615937	175949	681030	3.67959e+06	813882	41321.6	41451.1	925.931	5799.91	16235	372.963	7087.23	939621	22756.2	89040.1	74484.8	5806.6	6523.94	28591.3	17430	68840.9	131393	111905	141695	4.89792e+06	11809.6	5011.38	3.53208e+07	513047	1.26938e+06	1.78243e+06	0
	非金属矿物制品	13	128239	66960.8	0	57934.7	148347	211777	3105.43	1627.4	108892	6528.97	480.843	260168	2.85944e+06	182223	85684.1	20549.8	29953	97358.8	288626	49059.7	24738.3	207.2	146.878	417.015	38304	19.031	115.655	7.98972e+06	2385.8	20646.2	7895.58	2428.03	11.7374	1453.79	289.821	332.622	7634.59	12.4834	19005.7	579.645	7.48304	0.106563	1.27233e+07	675876	413842	1.08972e+06	0
	金属冶炼和压延加工品	14	0	303984	0	214683	24851.6	14283.5	5365.33	12585.3	146365	71685	1698.36	697557	1.32058e+06	1.43126e+07	5.4476e+06	4.60323e+06	2.84319e+06	6.07595e+06	9.48094e+06	362786	146865	685531	286.51	156374	7934.27	527.145	611.01	8.38546e+06	418.275	32833.8	141.191	13.5684	1.29311	124.452	52.3182	10096.1	495.208	119.455	31.714	13.6347	3.05824	1.89787	5.53678e+07	124505	0	124505	0
	金属制品	15	78860.5	180554	0	44518.6	19624.8	265072	5270.51	13702.5	120668	48993.8	616.093	145003	39258.5	40221.6	798981	441258	114225	346736	698750	154986	29246.2	2978.66	913.769	5193.65	10173.7	92.8104	533.347	1.61089e+06	6805.99	25864.3	15819.9	450.325	1100.12	250429	56400	227985	44516.4	155225	88721.3	327.794	470.439	0.0110701	6.09144e+06	179586	405212	584797	0
	通用设备	16	33096.3	57115.6	0	103147	54901.4	87391.1	33350.4	9046.59	21824.9	34508.4	7248.09	98512.1	168765	351051	127386	2.48549e+06	922648	1.76366e+06	3.02795e+06	68477.4	7912.32	20724.8	526.574	29674.4	48554	365.366	585.283	169581	14218.2	42645.2	78660.4	5051	35947.3	12852.1	4388.5	17258.6	278.566	6335.07	6877.34	1475.91	959.456	335.047	9.96078e+06	6962.92	25031.4	31994.3	0
	专用设备	17	277495	108180	0	106593	29818.5	114396	111676	41162.1	9850.58	69390.3	4127.83	43063.8	59653.9	40502.8	28258.8	16717.9	1.65815e+06	26985.2	211195	221997	20485.9	428.041	421.476	39.6574	6749.95	359.195	290.195	7103.56	412.325	5944.39	4095.22	303.205	14592	5309.11	173.467	285.618	194.299	104.049	127.989	1.61038e+06	53.5626	0	4.85707e+06	10191.2	30193.6	40384.8	0
	交通运输设备	18	18402.7	4550.46	0	4157.54	11193.8	4473.58	899.039	891.03	412.188	648.386	564.649	2547.28	11908.8	7064.04	708.307	94450.8	52220.7	3.24806e+06	5376.14	508.539	414.731	135.603	446.034	67647.4	719.562	100.974	119.22	22883.1	637.336	172234	5393.95	538.76	13461.2	3228.44	47954.6	2206.63	3570.01	474.042	1475.71	1143.9	66.0919	0.1804	3.81389e+06	411966	811919	1.22389e+06	0
	电气机械和器材	19	10393	63711.4	0	36255.3	5730.65	20255.9	5757.69	3789.02	60293.9	5153.34	1108.64	31063.1	40436.8	27085.8	23437.4	533314	207068	407534	4.67071e+06	370305	93197.3	1441.1	65.3509	18504.2	427212	189.386	207.185	1.20889e+06	12674.5	15023.1	2538.56	40433.5	567.322	9667.09	206235	37786.4	7806.5	15459.8	522.675	242733	146.655	0.0982299	8.86471e+06	323599	560391	883990	0
	通信设备、计算机和其他电子设备	20	5457.37	4198.69	0	951.981	78.3121	6736.03	510.318	2019.38	787.193	896.08	241.332	13180.9	7800.31	7278.28	5747.1	45400.1	76442.3	166609	581897	2.2954e+06	299825	727.959	18.79	112.553	16755.2	228.234	77.6374	61082.2	33602.5	15788.7	12056.3	445270	43133.5	9212.6	415940	36106.5	13769.2	19419.6	9255.99	1169.32	1056.85	52463.5	4.7087e+06	230388	689662	920050	0
	仪器仪表	21	6414.05	2978.47	0	565.306	158.953	4546.26	2781.85	46.5176	13961.5	1382.15	2908.93	13411.3	10839.5	10041.4	2107.44	21872.3	100945	127953	42567.7	19761.6	65210.3	16488.7	3.57324	726.251	220463	266.889	509.012	5821.53	787.01	2644.41	51.2631	2291.67	0.0432707	117.952	914.994	159690	64640.2	1323.75	110011	6.54945	60.8926	0	1.03727e+06	1850.08	14476.4	16326.4	0
	其他制造产品	22	24319	6035.69	0	3147.7	7.32484	4263.61	1352.5	7722.87	321.121	4187.83	222.916	2497.58	5478.48	4295.85	483.044	31144	1040.15	14234.3	130311	482.252	2529.37	17727.5	7.04607	4.33848	374.957	15.8199	2.92068	3818.41	95.6957	14826.4	47582.4	815.229	532.559	1430.52	194751	15888.3	76734.8	239901	569.29	7.40068	1065.56	44.0247	860272	122565	60737	183301	0
	废品废料	23	0	0	0	1.07601	9459.34	9.1629	162.393	16.258	0.570582	210786	20.6799	92993.4	63926.2	1.0773e+06	18535.1	8164.51	4906.62	29464.9	371.791	0	306.624	14.7037	2.23442e+06	0.00492024	94.0739	0	0.00662614	0.0675294	0	0	0	0	0	0	0	0.271089	0	0	0	0	0	0	3.75095e+06	0	0	0	0
	金属制品、机械和设备修理服务	24	0	680979	0	344099	138668	606671	279256	79700.5	83356	108660	57741.1	966393	255722	827958	136056	224597	421213	334813	640011	97337.1	45316.2	139182	3589.8	12758.5	604264	3467.79	10200.9	55808.1	75307.6	261577	14939.4	123069	23644.3	87532.6	31520.7	15161.1	75012.1	1919.28	82403.6	18660.5	2810.2	8891.02	7.98026e+06	0	0	0	0
	电力、热力的生产和供应	25	558920	297462	0	503870	125766	873939	378575	179161	173827	171365	67655.3	1.51947e+06	1.24215e+06	1.30743e+06	193828	250895	143570	426554	348432	187405	18161.2	15732.3	15290.6	6108.51	1.93812e+06	7328.46	75310.9	1.04076e+06	304840	142668	320116	129392	292506	145412	36950.5	21190.2	38120.4	35208.5	96454.7	186018	12339.9	378486	1.42068e+07	288854	1.18612e+06	1.47498e+06	0
	燃气生产和供应	26	0	0	0	55.3496	0	1553.14	5.82996	0.126984	70.1765	24.0199	0.199909	109.509	144.611	335.691	423.475	822.298	272.558	73.6629	214.428	21.9732	12.2731	19462.9	3.16671	0.00790134	196.614	503929	9.92112	0.611294	539.761	87489.4	134123	0	0	4862.16	838.257	22.5896	256.9	7252.48	1784.48	0	67.2652	0	764978	106365	415799	522164	0
	水的生产和供应	27	6980.93	4511.53	0	18882.2	1191.61	23009.6	4293.98	6040.95	2966.59	3465.83	2053.29	42551.6	29444.7	17106.9	5806.96	25811.4	3897.89	24354.8	17463.4	5845.33	1195.52	204.554	15291.9	1614.8	68968.6	140.136	22438.2	274118	18068	11699	30726.5	1226.55	43743.4	85886.4	3419	2718.63	7601.12	10575.1	51532.2	30484.7	1436.29	72349.8	1.00112e+06	18596.5	248110	266706	0
	建筑	28	17105.8	17289	0	5610.47	5411.99	17340.6	5332.69	8760.08	7839.44	5247.89	1784.77	16434.6	8182.43	5331.95	3217.66	11385.6	3940.4	18938.2	11306.8	6072.12	1455.5	1276.26	291.596	33.3944	33118.1	336.369	1795.18	1.40707e+06	74597.7	116539	17105.1	17703.8	83316.5	70189.2	16512.6	2453.69	51062.4	15971.3	85372.6	53954.8	3936.83	53069.8	2.2837e+06	100627	378052	478679	0
	批发和零售	29	1.46375e+06	134877	0	164748	104025	3.87847e+06	504032	890165	379653	364171	239887	1.54425e+06	651053	1.53459e+06	452504	880352	663237	1.18704e+06	2.21498e+06	578750	93700.5	77984.3	3105.9	28521.6	620182	501.667	1114.49	3.7648e+06	416021	495562	366889	76567.6	257538	89477.2	309727	110326	65191.9	84779.1	64773.5	680134	26847.1	132028	2.55963e+07	2.78985e+06	6.52621e+06	9.31606e+06	0
	交通运输、仓储和邮政	30	815657	152472	0	223806	184331	833005	163035	180686	212583	183297	115424	1.25549e+06	800985	907595	202279	291933	229885	428367	584646	163741	27903.7	64129.5	36937.8	8276.68	990585	76180.1	6181.38	1.82947e+06	624592	3.60475e+06	127575	42318.3	355236	125091	133566	115155	34123	79107	173629	263101	20084.4	902120	1.75693e+07	714117	1.18437e+06	1.89849e+06	359459
	住宿和餐饮	31	86540.7	40775.8	0	85563.1	34642.4	71960.1	12152.5	17667.9	19877.3	19159.5	4546.35	93302.2	81448.3	26737.8	23947.4	48792.8	40470.6	92575.4	39194.8	19112.5	6030.42	3338.57	2217.6	1316.21	21054.4	3238.95	1355.63	180152	221192	139961	46198.6	34891.1	1.55657e+06	236215	46997.3	35933	47738.7	13080.1	255209	28411.3	8974.37	922011	4.67055e+06	528305	3.2145e+06	3.7428e+06	0
	信息传输、软件和信息技术服务	32	54913.2	2046.42	0	972.694	926.054	20623.1	6959.66	11283.8	10550.1	11061.6	613.56	23331.2	6628.36	11531.5	6261.2	11674.1	6699.74	11886.9	40099.6	20836.5	6318.49	898.442	528.95	103.803	4607.23	156.031	1123	18691.7	55226	19415.7	21130.1	380338	646877	43352.7	4998.22	9925.88	2751.04	5700.2	71056.4	10887.1	2095.79	122040	1.68712e+06	338780	1.33451e+06	1.67329e+06	0
	金融	33	168051	729957	0	216406	15842.7	347274	141884	231247	53593.2	85242.3	55796.8	489819	240993	524335	114221	224677	157299	536521	217700	130216	11169.6	15112.4	12769.8	9059.04	445510	30629.1	28661.5	828910	1.65725e+06	1.8057e+06	352396	133026	208731	385963	1.75201e+06	54765.8	115359	52611.5	166823	208283	19369.5	821939	1.37971e+07	461194	3.02041e+06	3.4816e+06	24680.9
	房地产	34	51.7391	29.933	0	0	0	1339.35	4989.69	24729.4	495.033	10360.1	771.034	4052.44	2003.11	7863.79	3123.66	2974.61	2356.93	988.625	12147.4	3336.25	323.992	536.576	5.16193e-05	0	0	0	0	1107.9	493178	29488.9	284389	50505.2	892796	382702	126869	35508.4	9742.6	60025.7	39025.7	104823	8102.46	183274	2.78401e+06	1.76294e+06	3.30103e+06	5.06397e+06	0
	租赁和商务服务	35	18612.2	208832	0	293930	26698.5	509146	80133.9	45944.6	48030.4	39112.2	26676.7	414883	177686	53874.9	60105.7	169088	91090.5	527098	239323	104712	23975.7	142875	19897.3	2024.35	67632.7	11999.9	10062	2.44542e+06	879067	361264	290997	377753	1.839e+06	1.02398e+06	94918.5	107457	13630.5	74867.4	84807.4	25577.4	19114.8	316555	1.13679e+07	29845.9	846729	876575	1.01985e+06
	科学研究和技术服务	36	67185	1111.98	0	1668.38	36.2295	20577.2	5101.06	10824.3	7402.46	5671.31	122.148	82539.9	1597.75	17521.2	11474.4	25956.8	5649.08	48165.1	33580	15279.6	2176.73	194.775	0	146.609	74.226	0	238.257	305213	16963.3	7826	122.485	950.347	194.094	0	0	4526.05	2.19136	528.922	41.893	5950.31	4.62375	523.26	707141	907	4440	5347	1.20672e+06
	水利、环境和公共设施管理	37	74681.9	643.705	0	1099.15	140.869	982.48	179.489	333.926	250.876	287.415	87.8172	1546.77	1347.73	377.514	383.782	835.399	683.635	1111.69	421.949	292.408	61.7362	54.0142	43.8902	17.8683	353.731	19.8748	26.665	3390.94	3733.12	2549.09	852.908	1273.34	36359.3	5303.95	699.285	280.256	1074.66	258.257	354.475	402.064	64.6726	7032.48	149895	3797.64	84663	88460.6	1.25819e+06
	居民服务、修理和其他服务	38	411543	72672.7	0	5629.27	9161.9	40406.5	13458.7	14634.3	11300.6	12538.9	12795.9	57542.4	34261.7	33169.6	26423.2	34760.5	30406.5	183922	144395	14068.9	5604.91	2015.55	628.624	274.168	445970	1001.2	3698.32	209618	91552.5	258025	116477	32158.8	118001	28224.5	89058.4	18823	80093.5	10858.8	68124	73017.1	12658.2	280178	3.10915e+06	323826	601369	925196	0
	教育	39	23581.6	1594.73	0	8129.57	376.969	7518.96	1507.72	1329.32	592.741	1309.55	656.11	7083.03	4321.89	5530.95	2046.58	3478.23	3077.15	14243.4	2905.79	1223.7	297.783	199.844	65.035	100.121	4213.22	320.451	423.92	40645.1	52261.8	10899.1	6570.61	3986.82	223024	9731.69	3210	21547.3	719.95	1067.28	113931	41633.8	1252.22	415147	1.04176e+06	1.27483e+06	1.69524e+06	2.97007e+06	4.05269e+06
	卫生和社会工作	40	165981	0	0	0	0	0	0	0	0	0	0	0	0	0	0	0	0	0	0	0	0	0	0	0	0	0	0	0	2500.65	1591.59	495.796	11.0504	0	0	0	0	0	0	0	10402.6	0.401291	0	180983	716952	2.12226e+06	2.83922e+06	4.39097e+06
	文化、体育和娱乐	41	1079.22	4836.31	0	7623.14	704.346	5459.37	903.842	1696.62	1265.41	1472.67	451.302	9188.61	6805.66	1930.33	1927.31	4372.28	4162.15	5788.05	2311.86	1469.4	349.476	273.719	228.017	103.151	3186.8	152.821	245.076	22342.5	18857.6	17884.2	6481.33	8098.82	184268	27408.6	5370.22	15353.3	5983.16	1850.49	8565.79	3326.19	52670.2	131683	578131	65366.8	382215	447582	478312
	公共管理、社会保障和社会组织	42	69261.2	131.724	0	832.528	233.459	1634.43	466.465	504.375	2568.08	278.489	35.2593	5307.52	1120.04	1029.06	622.086	1121.97	797.312	12910.5	2770.32	1199.98	153.428	259.229	165.121	127.929	118.156	42.0547	63.7025	2780.99	6688.05	3958.1	2880.15	2568.15	10300	8778.98	28867.9	4222.37	131.995	791.387	3498.51	10376.6	110.413	22945.2	212653	0	28935.1	28935.1	8.27863e+06
	中间投入合计	TII	1.54947e+07	4.13818e+06	0	3.36792e+06	1.65139e+06	2.78939e+07	6.11113e+06	6.72732e+06	5.43286e+06	5.35321e+06	3.4822e+06	2.67935e+07	1.4096e+07	2.87541e+07	8.38448e+06	1.14308e+07	8.11353e+06	1.7107e+07	2.86774e+07	6.29474e+06	985384	1.56699e+06	2.41199e+06	366845	1.42659e+07	643357	174906	3.65384e+07	5.43649e+06	1.28463e+07	4.89125e+06	2.00196e+06	8.09899e+06	3.3532e+06	4.89632e+06	1.40411e+06	1.1583e+06	1.09219e+06	2.06407e+06	8.58563e+06	389808	5.93623e+06	3.48413e+08	1.81463e+07	4.44006e+07	6.25469e+07	2.12775e+07
增加值	劳动者报酬	VA001	2.13961e+07	2.84888e+06	0	549613	93400	1.8452e+06	786496	912429	334514	530602	62402.2	2.11127e+06	1.29346e+06	1.49411e+06	564863	987747	657417	1.79927e+06	1.72307e+06	532773	92029.5	85055.6	139304	50244.2	894609	26497.4	55422.3	8.745e+06	5.23111e+06	4.13776e+06	1203518	434624	1.85864e+06	481551	943362	672085	297416	1.45913e+06	3.51848e+06	2.20102e+06	454876	4.30409e+06	7.78095e+07
	生产税净额	VA002	10200	1.48872e+06	0	926109	308238	4.61289e+06	495636	758401	517583	339592	362564	1.48351e+06	780543	1.60879e+06	367163	790160	716993	1.22475e+06	1.80612e+06	407145	78406.4	119903	196398	33118.3	4.1584e+06	125353	65196.5	1.96216e+06	3.38684e+06	454532	337750	110071	800725	1.18941e+06	194961	92283.9	27522.4	55552	13239.4	14620.4	163562	15307.6	3.26004e+07
	固定资产折旧	VA003	381000	797232	0	132781	44405	509913	212308	107930	114747	136653	101709	916527	753345	780935	385264	446845	195846	660874	712846	291005	36394.8	21371.2	94558.4	37644.6	1.27902e+06	30262.2	65895.4	608642	499449	1.06865e+06	398494	519604	285460	3.75773e+06	441534	102300	627958	31394.9	534710	132071	109640	606628	1.89716e+07
	营业盈余	VA004	0	760239	0	694770	208044	3.29172e+06	520386	880290	508987	1.02921e+06	-91629.5	3.56804e+06	1.18513e+06	3.23203e+06	784241	1.29853e+06	1.17298e+06	1.10775e+06	5.0459e+06	846541	194356	258854	352479	51507	136109	85974.7	27297.6	2.47418e+06	3.12232e+06	861044	749754	843022	3.23134e+06	1.22892e+06	1.93887e+06	460094	116319	111434	62510	109320	196175	103872	4.27589e+07
	增加值合计	TVA	2.17873e+07	5.89507e+06	0	2.30327e+06	654087	1.02597e+07	2.01483e+06	2.65905e+06	1.47583e+06	2.03606e+06	435046	8.07934e+06	4.01247e+06	7.11587e+06	2.10153e+06	3.52329e+06	2.74324e+06	4.79264e+06	9.28794e+06	2.07746e+06	401186	485184	782738	172514	6.46813e+06	268087	213812	1.379e+07	1.22397e+07	6.52199e+06	2689516	1.90732e+06	6.17617e+06	6.65762e+06	3.51872e+06	1.32676e+06	1.06922e+06	1.65752e+06	4.12894e+06	2.45703e+06	924252	5.02989e+06	1.7214e+08
总投入		TI	3.72821e+07	1.00332e+07	0	5.67119e+06	2.30547e+06	3.81536e+07	8.12596e+06	9.38637e+06	6.90869e+06	7.38926e+06	3.91725e+06	3.48728e+07	1.81085e+07	3.58699e+07	1.0486e+07	1.49541e+07	1.08568e+07	2.18996e+07	3.79653e+07	8.37221e+06	1.38657e+06	2.05218e+06	3.19473e+06	539359	2.0734e+07	911444	388718	5.03284e+07	1.76762e+07	1.93683e+07	7.58077e+06	3.90928e+06	1.42752e+07	1.00108e+07	8.41505e+06	2.73087e+06	2.22752e+06	2.7497e+06	6.19301e+06	1.10427e+07	1.31406e+06	1.09661e+07	5.20553e+08
[truncated: 11 more columns]
