# Supplementary material for: Editorial Note: Measurement and driving factors of carbon productivity in China’s provinces: From the perspective of embodied carbon emissions
Source: PLoS One. 2025 Dec 15;20(12):e0338756. doi: 10.1371/journal.pone.0338756 (PMC12704855; doi:10.1371/journal.pone.0338756)
Supplement: S1 File — (ZIP) [file pone.0338756.s001.zip › Input-Output Tables of China's Provinces/Input-Output Tables of Various Provinces in 2012/13τaÅσ╗║.xls]

## Sheet: sheet1
福建2012年投入产出表
(按当年生产者价格计算）
单位：万元
产 出 投 入		代码	中间使用																																											最终使用
			农林牧渔 产品和服务	煤 炭 采选产品	石 油 和 天 然 气 开采产品	金 属 矿 采选产品	非金属矿 和其他矿 采选产品	食品和烟草	纺织品	纺织服装鞋 帽皮革羽绒 及其制品	木材加工品 和 家 具	造纸印刷和 文教体育用品	石油、炼焦 产 品 和 核燃料加工品	化学产品	非 金 属 矿物制品	金属冶炼和 压延加工品	金属制品	通用设备	专用设备	交通运输设备	电气机械 和 器 材	通信设备、 计算机和其 他电子设备	仪器仪表	其他制造产品	废品废料	金属制品、 机械和设备 修理服务	电力、热力 的生产和供应	燃气生产 和 供 应	水的生产 和 供 应	建筑	批发和零售	交通运输、 仓储和邮政	住宿和餐饮	信息传输、 软件和信息 技术服务	金融	房地产	租 赁 和 商务服务	科学研究 和技术服务	水利、环境 和公共设施 管 理	居民服务、 修 理 和 其他服务	教育	卫 生 和 社会工作	文化、体育 和 娱 乐	公共管理、 社会保障和 社会组织	中间使用 合 计	最终消费支出
																																														居民消费支出			政府消费 支 出
																																														农村居民	城镇居民	小计
代码		-	01	02	03	04	05	06	07	08	09	10	11	12	13	14	15	16	17	18	19	20	21	22	23	24	25	26	27	28	29	30	31	32	33	34	35	36	37	38	39	40	41	42	TIU	FU101	FU102	THC	FU103
中间投入	农林牧渔产品和服务	01	2.41046e+06	3936.2	0	887.82	635.95	9.50685e+06	966510	1.10729e+06	1.38733e+06	959456	194.35	818910	1665.63	706.99	985.06	240.45	108.61	95.12	442.63	428.33	6.71	223.49	19.53	5.34	558.74	4.71	15.42	497410	17192.4	53392.7	2.07063e+06	84	12336.1	1177.05	15289.1	60959.4	11243.2	78853.1	19.03	12336.9	15502.9	2168.04	2.00166e+07	2.10547e+06	5.91778e+06	8.02324e+06	822928
	煤炭采选产品	02	32787.6	321520	0	12773.7	34654.7	76961.2	21932.7	25883.2	5052.18	36079.4	56700.5	186839	615810	344388	3097.55	4514.26	1124.07	750.59	1930.42	1099.19	230.21	6396.24	1502.96	1292.74	1.63967e+06	5.81	4.75	43112.2	53.37	13.65	16.03	0	0	0	0	0	0	0	0	0	0	0	3.4762e+06	7297.6	6664.76	13962.4	0
	石油和天然气开采产品	03	0	0	0	14.55	2800.8	8644.53	98.13	4005.25	1855.3	658.9	3.01598e+06	515350	88861.4	21486	2287.31	826.95	531.13	2476.88	1176.53	12501.4	160.28	29.16	0	49.41	946506	420309	48.73	3.47	0	3.62	0	0	0	0	0	0	0	0	0	0	0	0	5.04666e+06	0	114242	114242	0
	金属矿采选产品	04	16.84	446.13	0	822727	1417.58	133.46	0	0	0	273.15	0	167588	68594.2	3.55686e+06	421461	215863	316.56	44.31	10040	1106.17	54457.5	141.27	0	0	0.01	0	0	0	0	5.15	0.26	0	0	0	0	0	0	28.58	0	0	0	0	5.32152e+06	0	0	0	0
	非金属矿和其他矿采选产品	05	3050.67	3188.35	0	35.53	255958	3109.9	88.81	14679.7	164.86	298915	4.16	56176.4	2.92121e+06	146655	7573.59	10975.2	30.12	4405.95	442.29	7511.4	18.6	81.02	27.06	0.04	2533.35	0.79	19.53	363644	27.06	11784.1	0.57	6.98	19.68	0	0.58	339.86	35.78	35.59	155.56	255.37	141.87	15.95	4.11332e+06	0	0	0	0
	食品和烟草	06	3.52e+06	524.62	0	2406.11	4151.75	1.24069e+07	28031	75030.3	19278.1	194297	370593	190575	8476.83	4271.71	1398.5	2219.63	2084	90180.9	6384.52	2482.44	2896.44	20224.3	330.85	324.86	5375.07	121.75	110.58	8300.47	80921.1	109970	2.1449e+06	3336.85	77840.6	40219.2	10274.9	1938.41	385.52	78895.2	1731.11	3162.58	352804	698009	2.05713e+07	3.44357e+06	9.13801e+06	1.25816e+07	0
	纺织品	07	16030	772.04	0	2720.65	1294.37	44140.6	4.78816e+06	9.33536e+06	17167.3	486303	12689.2	316213	61249.8	8817.44	3200.2	5787.09	14910.5	2384.81	62560.5	4713.24	3571.83	92614.8	4190.35	123.87	379.09	4.5	11.56	9966.84	3492.49	19236.6	1598.39	2263.35	3612.58	768.23	2568.08	59.34	28.38	3928.51	22.92	446.73	79.86	1894.69	1.53353e+07	42353.1	278001	320354	0
	纺织服装鞋帽皮革羽绒及其制品	08	22733.2	9650.25	0	11634.8	7214.51	63891	833608	9.62743e+06	26244.1	148254	4194.38	89663.7	97359.8	22312.3	12041.6	20416.1	31591.1	17380.7	42672.4	9245.63	972.08	4416.27	3994.42	2217.77	25300.1	381.46	3373.3	116833	92870.5	59192.7	6679.21	5264.6	205241	64514	34857.1	7872.9	286.64	25161.8	12424	5070.65	2905.01	1626.16	1.1779e+07	274999	1.32555e+06	1.60055e+06	0
	木材加工品和家具	09	163522	29362.8	0	10020.8	5039.7	15717.7	50530.8	28070	4.47683e+06	520493	8649.62	210775	97112.1	16738.2	45261.9	71697.1	22601.7	29028.9	90382.8	5608.53	1648.95	546008	413.84	82691.4	972.36	22.16	17.23	556598	11593.7	14658.3	5490.75	15215.1	17931.7	5523.59	2354.59	534.85	248.41	12117.9	155.05	1404.84	3258.45	537.75	7.17684e+06	111494	317685	429179	0
	造纸印刷和文教体育用品	10	19979.9	4167.1	0	9973.17	22827	853452	65348.7	1.18578e+06	125468	6.29535e+06	5395.07	611170	285353	42543.8	141844	119769	31100	33283	273294	284571	10391.4	67035	8141.52	3378.18	42712.8	456.35	1335.11	107411	74562.2	110874	131046	172527	1.04718e+06	205696	103269	443994	3077.84	245981	12363	64445.3	107643	99143	1.34733e+07	60328.3	278455	338783	0
	石油、炼焦产品和核燃料加工品	11	1.23304e+06	7289.42	0	229716	109258	67851.8	23529.2	208948	38681.3	47343.5	869024	375607	212411	889212	19095.9	35996.6	47951.7	27873.2	67310.1	31357.2	2692.66	3743.85	7816.36	3942.7	20292.8	149.91	441.7	275632	131413	4.04921e+06	31407.4	12214.6	70205.9	28431	116889	26503.7	8208.19	115262	5108.33	20411.8	17516.7	12435.4	9.50143e+06	173049	290716	463765	0
	化学产品	12	1.68146e+06	19733.5	0	232239	131866	1.08476e+06	4.14348e+06	2.0991e+06	269260	1.09663e+06	345831	1.49315e+07	1.1236e+06	333092	292880	144186	239057	450716	414305	693808	113126	215637	32261.7	167059	28425.8	3447.92	22493.4	972884	26843.2	214625	6413.45	8734.69	17512.2	20104.7	4698.7	2858.49	37426.1	535982	2275.76	561754	296066	897.82	3.3019e+07	408936	1.48699e+06	1.89592e+06	0
	非金属矿物制品	13	68287.9	3855.82	0	67166.1	122540	92870.8	2307.14	30768.3	33862.2	118351	10320	280949	3.82351e+06	202828	109677	139336	46127.3	39363.8	1.17492e+06	398307	5965.91	751.14	3363.9	897.11	13129.4	181.63	119.49	9.79638e+06	203.48	21668.3	966.82	660.71	2.34	0	34.89	976.31	827.81	604.04	4122.06	11469.7	4730.77	7609.18	1.664e+07	187888	845160	1.03305e+06	0
	金属冶炼和压延加工品	14	10017.2	12603	0	44263.3	8462.7	29004	6204.77	26373.4	142932	333537	1790.15	93482.7	602093	9.71155e+06	1.84113e+06	1.90533e+06	1.21607e+06	1.79575e+06	1.71401e+06	839423	138552	206196	33976.1	132932	15466.5	1728.02	696.97	1.32311e+07	224.73	11653.3	201.15	0	0.73	0	4.65	2602.24	193.63	653.3	2325.86	3676.32	1946.46	20.29	3.41181e+07	0	0	0	0
	金属制品	15	36487.2	1979.31	0	43098.9	7376.4	182281	12741	102005	83426.9	152310	4954.57	189196	189519	234164	970138	174580	125256	35007.2	525527	25894.5	12774	131348	9685.66	5242.98	6126.4	347.17	526.79	1.41077e+06	18105.8	286066	1024.91	13203.4	1817.57	495.44	126793	40186.8	28936.3	3360.53	776264	9611.35	907.92	2859.92	5.98239e+06	29449.4	120009	149459	0
	通用设备	16	9076.67	13473.1	0	54487.2	36254.7	76590.3	20761.7	169267	33090.9	57437.4	6610.51	188847	373516	72628.4	63258.8	1.25118e+06	815509	265096	553404	141269	3573.92	30737.9	3497.2	128893	47629.1	1717.49	2038.63	153830	19644	111677	7567.11	42882.1	54747.6	15233.6	8318.03	3998.06	297.43	30527.4	656.72	2266.27	1727.52	1747.59	4.87497e+06	3013.76	3457.43	6471.19	0
	专用设备	17	91836.2	3454.61	0	12378.9	62725	80511.3	37989.9	277384	182247	105052	13300.3	995854	93445.2	43909.6	5835.96	72630.3	716998	28851.8	402893	532910	2142.43	1311.33	1051.79	812.4	10673.7	1412.21	802.63	55093.4	1606.72	2983.42	592.43	1839.37	3804.17	572.71	494.56	316.41	2501.93	1144.26	17.72	323380	34959	83.82	4.2078e+06	946.97	8648.01	9594.98	0
	交通运输设备	18	135071	1865.19	0	9248.88	2779.01	4492.74	949.8	8530.08	3475.14	2417.67	996.91	7502.8	22005.8	12662	5356.61	76563.1	15430.2	4.91643e+06	5341.55	9475.51	449.71	404.25	1706.6	43215	3510.96	84.43	100.01	22529	41945.8	658688	6925.38	5187.74	33035.5	11546.8	13423.8	7989.78	233.95	18208.7	128.62	2874.81	3451.7	315.87	6.11656e+06	96353.5	2.25209e+06	2.34845e+06	0
	电气机械和器材	19	27095.2	8723.12	0	21342.2	24493.9	11694.1	6715.02	17829.6	15521.3	32854.2	1353.31	54509.9	48132.7	19412.6	12807.6	347993	190881	371466	2.69958e+06	431191	18266	1889.23	775.97	86988.7	82217	465.39	381.5	1.56383e+06	180490	300474	68612.7	79225.7	1559.05	7860.04	32135.9	676.96	2006.38	2597.96	3170.69	931.11	3753.46	902.77	6.78281e+06	179387	595823	775210	0
	通信设备、计算机和其他电子设备	20	182480	574.88	0	1265.48	4339.99	12956.1	2369.2	35227.3	3615.09	380810	737.07	8637.24	367191	6047.78	17808.9	333261	73893.6	27156.1	1.25738e+06	1.64742e+07	379113	463.92	361.92	4665.23	8056.27	257.01	131.81	161590	261094	28156.5	40197.9	244201	39559.2	16446.1	28380.9	11807.6	253.35	22177.5	1287.71	242295	20571.4	1287.55	2.07023e+07	178643	884953	1.0636e+06	0
	仪器仪表	21	369.96	2463.81	0	1422.24	1056.74	10491.6	217.61	559.52	1409.05	9450.56	2301.19	8802.28	9872.21	16888.9	22601.4	33127.3	20117.6	13118.1	38915.6	74723.1	124807	3837.6	25.97	761.84	30522.4	1738.69	1041.15	58854.8	4451.26	7250.61	1309.71	35298	290.46	176.91	1170.97	2347.38	154.55	12549.5	15725	54256.4	4899.83	2306.72	631686	705.22	26987.5	27692.7	0
	其他制造产品	22	729.91	86.29	0	156.73	22.18	1830.63	1471.05	53528.5	129.69	1368.59	856.09	3288.31	2515.82	2200.33	169.03	3896.05	269.83	909.82	3423.18	235887	1388.86	24965.9	12.42	30.97	246.3	6.78	4	1362.77	34.68	13111.5	12270.2	551.57	1143.04	422.7	1038.94	1016.36	6811.42	50901.4	516.61	122579	9586.11	115.18	560856	69573.4	67635.7	137209	0
	废品废料	23	2852.64	30.04	0	49.19	1964.9	120.52	288.34	558.33	226.05	127801	294.4	43259.2	14563.3	193041	60370	5929.92	257.64	9590.48	35.73	40.8	14.48	0.42	106557	3135.28	33.64	0.35	19.95	0.02	0	0	0	0	0	0	0	0	0	0	0	0	0	0	571033	0	0	0	0
	金属制品、机械和设备修理服务	24	873.53	2610.48	0	9308.37	9612.05	24583.8	4312.31	17219.7	18602.1	7013.45	918.92	23530.9	46114.8	35202.7	4553.35	5552.66	11285.9	18836.8	4632.07	8445.66	6185.15	1364.49	94.77	2153.2	776042	358.69	432.32	1492.1	2916.2	15613.3	11383.5	9700.69	495.96	3.77	85.46	99.12	145.74	1408.39	16.89	1061.92	245.93	130.94	1.08464e+06	0	0	0	0
	电力、热力的生产和供应	25	244695	59351.1	0	151990	200945	413355	536864	550825	560544	557348	204127	2.0817e+06	1.0612e+06	1.96045e+06	166735	174254	82668.4	268112	226758	184867	19090.1	34887.5	19678.7	32239	3.53546e+06	5160.96	40067.9	338970	71395.4	671131	284443	243694	178478	25889	17304.1	6743.7	18934.8	294825	11122.8	79248.2	62809.1	96349	1.57747e+07	307138	1.09158e+06	1.39872e+06	0
	燃气生产和供应	26	116997	0	0	43.85	350.07	2128.65	5454.34	70.97	496.38	2371.76	3908.83	339.86	2573.67	1161.42	1045.64	3745.04	818.84	259.34	1920.94	1563.79	27.06	0.82	158.74	0.77	53410.1	408970	189.82	16813.8	0	275145	12022.8	0	0	0	4453.51	9.5	0.13	29484.8	0	52337.3	1292.09	1335.57	1.0009e+06	314783	150398	465181	0
	水的生产和供应	27	6650.46	2034.09	0	2425.81	4414.08	17846.6	11941	35258.5	7229.59	23782.4	1184.65	35787	26211	13174.5	5574.46	13263.4	3312.54	5001.71	8086.09	5796.63	1393.6	773.96	777.02	1761.65	75999.3	51.26	43550.4	91470.1	9281.85	35573.7	3862.49	506.92	17307	1733.88	1870.68	1814.22	411.29	15165.7	639.45	13396.1	4316.52	9792.98	560424	17561.9	138651	156213	0
	建筑	28	288839	1988.45	0	5289.84	7246.81	53055.4	6540.63	37637.6	17586.6	32000.4	2688.63	33752.8	39590.5	33682.5	4904.71	11562.8	5063.45	11282.7	10122.5	26474.7	1880.02	1783.43	1352.84	11737.5	66491	1325.92	2717.46	799196	31350.8	397526	57548.8	37283.8	68467.3	9298.82	4598.72	781.03	5360.1	43822.8	2347.29	78466.3	39859.8	11539.4	2.30405e+06	275608	568882	844491	0
	批发和零售	29	380266	24476.7	0	60667.3	53596.6	1.09529e+06	399469	1.12976e+06	443014	610949	348502	805021	466561	594111	192207	233044	180213	278036	421978	807988	40347.2	71588.9	36546.8	50428.9	1.1068e+06	42941.2	7223.89	1.29764e+06	100646	400943	218180	107504	353695	58829.2	38343.6	314040	7271.29	83095	64893.5	100871	98508	288302	1.34138e+07	570705	1.71272e+06	2.28342e+06	0
	交通运输、仓储和邮政	30	374630	237276	0	184706	249974	1.30863e+06	430080	755599	279895	981457	892922	1.59318e+06	3.01546e+06	1.76199e+06	312955	262254	175814	292564	351519	429641	43428.7	50925.3	63957.2	39383	2.68755e+06	108605	12785.9	4.05259e+06	99804.4	374596	265928	175484	261933	35060.8	26290.7	37799.6	9900.69	602149	54093.9	105622	53071.2	80331.6	2.31318e+07	671977	1.73515e+06	2.40712e+06	37746.3
	住宿和餐饮	31	83248.2	8775.19	0	26119.9	35688.5	148317	41614.3	139023	31979.4	77565	7223.83	205552	128048	69507.6	32942.5	55895.7	55811	46027.3	96380.8	63182.6	11026.3	8250.84	4766.8	10079	99251.6	3175.32	1195.41	261244	626649	338217	118405	709530	1.65463e+06	437205	221006	27404.3	8489.03	99296.4	9299.6	58018.1	82538.7	336821	6.4794e+06	588242	2.43716e+06	3.0254e+06	0
	信息传输、软件和信息技术服务	32	81740.4	36641	0	48106.4	26104.2	113797	38774.8	229730	25737	45995.7	3449.46	111363	79090.7	90267	26378.5	49451.8	27921.3	21142.5	43736.1	45703	6948.38	3782.65	3497.13	4222.7	190786	1517.22	2982.31	24125.5	123546	132877	6962.35	600269	702015	90254.7	14498.4	4148.07	1477.67	10871.4	5852.81	22550.2	15835.6	51257.4	3.16541e+06	762075	2.86279e+06	3.62487e+06	0
	金融	33	242467	35245.9	0	20200.6	41882.9	315456	93559.9	224480	70669.3	221296	149771	323168	207912	375687	541252	85879.2	213366	66362.3	163783	186556	5147.69	29308	8393.29	16108.2	758768	21822.3	9969.77	406387	2.61638e+06	4.07436e+06	18218.8	69431.5	326459	409491	3.15048e+06	42857.1	8675.95	200723	8830.71	77262.7	61583	34857.9	1.59345e+07	779539	1.0225e+06	1.80204e+06	0
	房地产	34	6791.74	186.47	0	1285.74	3437.56	15746.2	3829.34	50488.2	11626.3	28484.1	423.41	48294.7	36524.2	25762.4	8972.5	8017.02	7549.06	6802.64	32910.7	44233.3	5667.28	2972.34	728.41	103.89	10414.6	227.79	32.54	5962.31	147467	437949	124612	299737	558536	219079	50930.4	6664.88	3596.49	366980	7483.87	122697	29534.5	248976	2.99172e+06	1.39948e+06	3.07867e+06	4.47815e+06	0
	租赁和商务服务	35	13739.7	26368.2	0	20079.9	16285.7	191133	24865.2	686795	35228.7	190435	16564.4	222580	155382	73625.6	30395.5	52201.8	30736.1	44085.5	104711	153517	5560.24	10764	2783.39	21958.7	65970.9	4377.69	4141.75	145995	1.55467e+06	538244	600081	366004	1.06258e+06	62362.6	255120	48502.8	15719.5	59521.5	22541.6	37617.7	76174	71977.3	7.1214e+06	44724	939675	984398	65505.5
	科学研究和技术服务	36	30141.7	1663.68	0	11718	3324.17	17809.3	905.1	5575.54	3131.96	74509.1	810.14	42385.1	16808.2	13220.8	10186.1	10291.7	14559.7	29105.4	68317.8	32575.9	1259.22	6141.28	192.9	369.64	15769.8	64.76	167.72	512569	91572.7	9113.91	1.9	399.44	109.04	118.08	1144.79	31792.2	708.21	641.26	2.98	24.38	104.68	10.68	1.05932e+06	9812.58	57037.5	66850.1	1.16768e+06
	水利、环境和公共设施管理	37	23403.5	207.99	0	3331.33	455.53	2526.34	2756.74	5182.89	1067.16	4697.62	122.69	5211.86	4107.92	1140.85	464.5	2391.09	3914.72	560.95	1415.92	1486.99	138.85	94.44	108.64	141.56	155145	46.44	20551.9	3554.85	8495.55	38284.4	2620.18	1843.72	50497.2	19689.4	23719.3	258.67	5770.43	1468.12	1361.42	1930.55	1417.82	2807.38	404393	18730.4	99563.9	118294	351341
	居民服务、修理和其他服务	38	238016	8868.34	0	5019.7	141223	69685.1	13231.8	65633.8	30478.7	51403	12791.6	147342	116532	40497.5	17619.8	48986.5	68726.2	35457.5	59194.9	123834	4263.31	3625.23	1716.95	16751.8	92681.6	5284.93	4333.56	768057	505079	521491	210823	116517	74021.5	26473.8	59526.8	3473.39	6526.43	111690	9264.02	124962	51018.4	123247	4.13537e+06	177501	667689	845190	1.14742e+06
	教育	39	17937.6	2464.02	0	3115.48	4234.84	12678.1	3673.02	31945.2	2552.1	14807.5	732.29	17771.7	13279	5504.67	2180.72	4919.64	3805.06	4149.99	4091.24	4580.51	489.48	318.22	184.71	10849.5	16029.6	175.87	325.53	41412.9	89962.6	25065.9	5095.17	1430.81	340378	37326.4	10210.2	1801.09	843.63	10479	2798.32	65550.4	8715.91	35668.1	859534	658001	1.49294e+06	2.15094e+06	2.98073e+06
	卫生和社会工作	40	10897.4	12532	0	17165.2	14136.4	9915.83	61467.3	72189.6	108214	19341.6	0	30466.2	45672.2	17397	113090	220678	34042.1	34193.7	13379.1	78162.7	318.76	2125.89	0	1823.3	366036	0	10.78	0	2794.31	6033.11	747	0	18414.6	0	0	764.1	4864.85	4429.87	8597.84	1026.01	2535.68	234.97	1.3337e+06	592078	2.57453e+06	3.1666e+06	4.37729e+06
	文化、体育和娱乐	41	9476.92	2368.06	0	6414.89	10707.7	31967.3	13879.6	38946.3	8702.18	21206.6	1711.85	48089.5	36496	21520.6	8225.13	13521.8	12260.6	12490.1	21657.6	14536.6	3189.15	1726.69	1831.18	1931.4	33606.2	1055.26	471.71	46054.5	185640	89413.6	119019	12122.4	227960	307049	121211	6285.81	3296	35684.6	3224.19	16600.2	170138	432836	2.15453e+06	170720	868620	1.03934e+06	526356
	公共管理、社会保障和社会组织	42	468701	327.74	0	608.96	2238.34	13358.2	2521.9	11571.9	3520.45	2910.92	450.78	11947.4	8990.34	6673.36	1822.58	3243.72	2087.34	4989.33	5858.55	10361.5	439.3	1396	360.76	537.56	3340.68	20.29	106.26	3863.8	151978	9430.83	3894.78	7245.42	39588	36147.7	33612.3	8482.38	1150.95	8294.34	1559.42	3129.47	5248.28	241448	1.12346e+06	11874.8	79792.9	91667.7	7.07059e+06
	中间投入合计	TII	12306900	913085	0	2.16762e+06	1.67499e+06	2.84925e+07	1.27091e+07	2.85215e+07	8.52754e+06	1.4373e+07	6.38107e+06	2.61322e+07	1.66346e+07	2.1043e+07	5.54178e+06	6.23548e+06	4.54617e+06	9.34082e+06	1.09868e+07	2.24413e+07	1.03402e+06	1.59029e+06	366843	891241	1.30399e+07	1.03803e+06	184991	38224500	7386400	14475700	6601700	3401400	7523400	2195200	4536400	1160700	206300	3219000	1052400	2405000	1.6474e+06	2901900	3.54052e+08	1.4744e+07	4.55372e+07	6.02812e+07	1.85476e+07
增加值	劳动者报酬	VA001	17667700	614567	0	505228	437905	3.60698e+06	1.62825e+06	6.4467e+06	1.42174e+06	2.14219e+06	721130	2.97421e+06	2.44594e+06	1.87739e+06	662272	892298	602764	1.33908e+06	1.53215e+06	3.10279e+06	253376	330771	24455.5	107604	1.04211e+06	53978.3	67110.5	11720200	7074000	5428500	2693500	863300	2693700	827000	1305100	645500	459300	2923200	3116900	1625000	1425600	4489500	9.9791e+07
	生产税净额	VA002	36600	180896	0	177519	192485	3.35123e+06	458350	1.75902e+06	479318	843122	871348	1.41515e+06	1.1836e+06	1.14131e+06	271289	364923	256688	609718	612027	307417	47879.8	82043.8	28699.9	16669.3	1.03284e+06	48827.2	25831.9	1895500	5362800	720000	242500	319700	1198300	1797700	288900	113000	23600	148000	17300	24600	108600	42100	28097400
	固定资产折旧	VA003	62800	26706.7	0	75962.5	83330.8	750029	447368	632930	243164	391880	225502	1.23983e+06	704742	815525	160531	196419	156116	266165	264777	531877	28214.8	40094.8	6943.61	19394	1.431e+06	48367.9	61729.4	568700	821100	1985900	252800	1394600	267000	5213100	378600	104400	80700	192000	367000	99000	173200	339000	2.11485e+07
	营业盈余	VA004	0	157176	0	197405	191019	3.45953e+06	1.21347e+06	4.19677e+06	832350	1.85495e+06	-240871	2.86143e+06	1.92199e+06	1.46354e+06	678561	858583	433852	890070	1.4203e+06	2.2846e+06	145982	154591	20763.7	49731.9	716005	196889	20905.8	2275600	3444700	2766300	186000	1465900	5994700	2559300	1809200	384300	89800	165100	142600	460500	206900	50400	47980900
	增加值合计	TVA	17767100	979345	0	956114	904740	1.11678e+07	3.74744e+06	1.30354e+07	2.97657e+06	5.23214e+06	1.57711e+06	8.49063e+06	6.25627e+06	5.29777e+06	1.77265e+06	2.31222e+06	1.44942e+06	3.10504e+06	3.82926e+06	6.22669e+06	475453	607500	80862.7	193399	4.22196e+06	348062	175578	16460000	16702600	10900700	3374800	4043500	10153700	10397100	3781800	1247200	653400	3428300	3643800	2209100	1914300	4921000	1.97018e+08
总投入		TI	30074000	1.89243e+06	0	3.12374e+06	2.57973e+06	3.96603e+07	1.64565e+07	4.1557e+07	1.15041e+07	1.96052e+07	7.95818e+06	3.46228e+07	2.28909e+07	26340760	7.31443e+06	8.5477e+06	5.99559e+06	1.24459e+07	1.48161e+07	2.8668e+07	1.50947e+06	2.19779e+06	447706	1.08464e+06	1.72618e+07	1.38609e+06	360569	54684500	24089000	25376400	9976500	7444900	17677100	12592300	8318200	2407900	859700	6647300	4696200	4614100	3.5617e+06	7822900	5.5107e+08
[truncated: 11 more columns]
