# Supplementary material for: Editorial Note: Measurement and driving factors of carbon productivity in China’s provinces: From the perspective of embodied carbon emissions
Source: PLoS One. 2025 Dec 15;20(12):e0338756. doi: 10.1371/journal.pone.0338756 (PMC12704855; doi:10.1371/journal.pone.0338756)
Supplement: S1 File — (ZIP) [file pone.0338756.s001.zip › Input-Output Tables of China's Provinces/Input-Output Tables of Various Provinces in 2012/14μ▒ƒΦÑ┐.xls]

## Sheet: sheet1
江西2012年投入产出表
(按当年生产者价格计算）
单位：万元
产 出 投 入		代码	中间使用																																											最终使用
			农林牧渔 产品和服务	煤 炭 采选产品	石 油 和 天 然 气 开采产品	金 属 矿 采选产品	非金属矿 和其他矿 采选产品	食品和烟草	纺织品	纺织服装鞋 帽皮革羽绒 及其制品	木材加工品 和 家 具	造纸印刷和 文教体育用品	石油、炼焦 产 品 和 核燃料加工品	化学产品	非 金 属 矿物制品	金属冶炼和 压延加工品	金属制品	通用设备	专用设备	交通运输设备	电气机械 和 器 材	通信设备、 计算机和其 他电子设备	仪器仪表	其他制造产品	废品废料	金属制品、 机械和设备 修理服务	电力、热力 的生产和供应	燃气生产 和 供 应	水的生产 和 供 应	建筑	批发和零售	交通运输、 仓储和邮政	住宿和餐饮	信息传输、 软件和信息 技术服务	金融	房地产	租 赁 和 商务服务	科学研究 和技术服务	水利、环境 和公共设施 管 理	居民服务、 修 理 和 其他服务	教育	卫 生 和 社会工作	文化、体育 和 娱 乐	公共管理、 社会保障和 社会组织	中间使用 合 计	最终消费支出
																																														居民消费支出			政府消费 支 出
																																														农村居民	城镇居民	小计
代码		-	01	02	03	04	05	06	07	08	09	10	11	12	13	14	15	16	17	18	19	20	21	22	23	24	25	26	27	28	29	30	31	32	33	34	35	36	37	38	39	40	41	42	TIU	FU101	FU102	THC	FU103
中间投入	农林牧渔产品和服务	01	2789890	119743	0	7794	993	4570975	1416836	444358	1219793	310442	614	1229799	17474	858	5292	494	287	575	263	29	2	711	18	0	32	8	190	61583	14644	8379	449086	43	6570	21095	88850	2707	35127	67651	517	2256	635	0	12896613	2566791	3623919	6190710	273557
	煤炭采选产品	02	7130	907750	0	101046	155552	77744	24476	23308	3851	57184	701635	332026	2100220	1493737	19313	9357	1580	26901	5999	248	32	822	786	407	877646	7320	6	356878	0	5836	2	0	190	0	1	99	0	0	0	115	11	9289	7308497	2350	4893	7243	0
	石油和天然气开采产品	03	13	491	0	570	6727	8547	3967	453	603	13660	2429491	360844	64083	17340	7930	3687	669	1394	1647	143	100	36	3	67	174	208543	66	76	0	3	0	0	17	0	0	11	0	0	0	9	1	1095	3132460	0	0	0	0
	金属矿采选产品	04	0	1538	0	2489229	1316	105	0	0	0	126	11	452659	143770	7211758	660298	422	34	19	5671	217	9	132	0	9	0	732	0	0	0	0	17	0	0	0	0	0	0	4	0	0	0	0	10968076	0	0	0	0
	非金属矿和其他矿采选产品	05	761	4656	0	38387	455237	845	0	21	2993	7855	2	643147	567150	23167	1529	254	29	42	6053	37	1	4	0	11	2650	15	44	1286131	1	3254	5	0	5	0	3	116	2	2	4	0	0	0	3044413	0	0	0	0
	食品和烟草	06	2485156	6764	0	18754	2940	5726865	4020	47963	5561	5694	1254	662029	12965	4719	496	1800	538	1266	1644	332	116	529	1129	26	5582	45	769	14098	204470	81667	1730489	1693	36205	5009	3529	4962	1408	12926	9327	4040	4103	60779	11173661	1692295	3607540	5299835	0
	纺织品	07	1478	3673	0	11794	821	7587	2476376	2365548	24337	155010	174	270451	38697	3839	45686	1663	2472	1786	7148	178	24	51231	4398	31	97	6	38	8666	53383	16695	23518	198	1924	962	406	54	13	4149	312	325	355	932	5586435	427700	875946	1303646	0
	纺织服装鞋帽皮革羽绒及其制品	08	2520	18370	0	84371	36106	150745	38642	3555755	35291	72493	1298	182700	212980	353133	10970	15615	10956	24582	9923	2350	595	1023	4221	948	2695	232	3697	123877	347682	117917	29094	981	186040	6186	107332	27609	854	87397	1200	1823	9616	22111	5901930	1492074	2883546	4375620	0
	木材加工品和家具	09	24755	14552	0	24752	4423	5037	18524	3807	1601382	79671	1420	32900	83528	7580	7866	19691	28549	13893	21731	392	133	392	178	9	79	43	634	421947	33001	20161	9474	4168	24806	5320	33032	6288	308	7750	1765	7	3112	0	2567060	115898	251422	367320	0
	造纸印刷和文教体育用品	10	8153	29734	0	61149	19528	294070	41053	90045	43715	1824045	1234	998831	217304	30660	47083	31897	33648	21976	54968	6560	1416	2127	8906	189	32177	540	1215	163464	360555	106406	56806	84172	516792	97217	346582	45572	24934	68062	132529	39278	326265	249054	6519911	172687	678399	851086	0
	石油、炼焦产品和核燃料加工品	11	52334	71990	0	97229	91879	25009	6223	13927	19938	36761	274787	841339	111326	674725	20585	25477	12035	4144	58407	361	194	656	16333	221	13275	5425	279	856694	162814	1130244	17084	14973	40719	7109	136815	16233	15701	22563	68301	4835	3770	75611	5048325	32385	67460	99845	0
	化学产品	12	1156664	40609	0	1412883	837440	351541	321774	681210	220061	818199	173360	12506792	1138366	379754	253516	243358	140046	166314	917434	99957	9489	64030	27037	396	18528	6507	41836	1074965	139692	285944	40458	1355	29079	6134	21854	43987	5450	202480	90096	697359	4142	185447	24855543	554314	1145661	1699975	0
	非金属矿物制品	13	22051	98453	0	158361	35623	154828	6187	508	14420	74169	1384	244502	4702495	247378	25212	23345	3103	20779	125582	102314	5618	1316	8956	115	21083	216	244	8941485	1567	27425	47951	215	2	190	115	1660	51	37	9837	2696	3	0	15131476	639494	1405414	2044908	0
	金属冶炼和压延加工品	14	343	84556	0	661281	5983	11882	1932	4347	75039	275147	866	269720	705764	32769620	1778379	1521198	761036	1238488	4354121	544599	159143	31423	9001	50432	17207	4385	745	4573944	5149	63818	376	23	0	3	211	3853	29	235	7	1	8	0	49984294	0	0	0	0
	金属制品	15	11840	19834	0	68817	3471	55073	2701	13796	25616	103052	1337	149527	98463	41524	324619	119413	37328	42446	245021	61202	6725	19815	6258	1817	4234	4085	1143	1016253	43457	20727	14242	1661	2235	5236	2495	16074	431	58042	9855	37	1003	4920	2665825	25330	52763	78093	0
	通用设备	16	13785	110548	0	411344	18624	67203	12154	11956	16183	22642	3107	139345	107403	182389	72801	673092	194527	211426	274841	10193	88936	947	7545	1790	25158	3508	8986	291649	32500	21766	2834	131	4642	214	1151	7899	46	281	3573	935	118	40	3058212	1977	2564	4541	0
	专用设备	17	19233	27104	0	66981	9760	216607	15785	42590	2699	28555	1532	70604	36513	32422	28192	9551	596471	1833	19323	26401	938	151	3090	1	5809	2228	928	182128	2293	20649	2100	77	55547	676	461	470	18	152	1817	421192	33	611	1953525	524	2646	3170	0
	交通运输设备	18	6297	3306	0	32606	3871	8532	1088	6059	1786	1240	226	10790	44224	31224	468	4191	4816	4767763	1269	704	26725	96	6625	189	269	130	440	56904	7072	160554	7443	890	56589	2499	35850	9635	2196	6570	672	2617	931	0	5315356	780866	1599546	2380412	0
	电气机械和器材	19	22791	36772	0	90167	19448	14942	4404	9142	9827	91673	806	510076	70287	56873	45467	110938	102271	464193	3387820	782160	8129	28915	1874	8283	323574	442	811	1453297	24064	119297	3130	445905	1971	6687	5829	10141	3348	9211	2923	74	46136	0	8334098	212533	442721	655254	0
	通信设备、计算机和其他电子设备	20	4723	37130	0	81096	48780	96717	11798	34482	18868	163135	2545	345575	254295	162872	10598	647680	309185	110002	624747	4239849	253606	56563	10265	567	146239	680	8015	361020	402804	218554	66261	133268	39693	5646	29619	25742	5853	40768	11009	2900	7694	13878	9044721	286069	595908	881977	0
	仪器仪表	21	258	2849	0	3171	411	3511	55	50	36	847	1107	18296	6379	5917	5785	23500	8410	7015	39103	2670	238237	172	10	150	29921	4006	853	22711	714	8017	39	336	12	10	697	9215	707	17096	13516	2040	174	3251	481254	113261	235932	349193	0
	其他制造产品	22	155	5454	0	194	20	1458	80	16140	53	1992	315	4359	875	1255	7839	253	188	40	156	15	5	1498	7	3	137	6	1	2078	39	23649	2509	263	226	294	3167	3248	8894	4355	60	591	160	12	92043	2598	5413	8011	0
	废品废料	23	6	351	0	105	1125	101	159	12603	1788	195438	1102	68461	15017	363336	27286	12665	3677	719	483	4	2	0	100789	640	66	78	47	0	0	0	0	0	0	0	0	0	0	0	0	0	0	0	806048	0	0	0	0
	金属制品、机械和设备修理服务	24	0	3550	0	483	142	793	370	100	241	3901	443	1304	1220	2018	4697	1067	5335	4186	4367	62	2	2	14	5	74045	783	16	1943	194	650	11	127	19	5	23	6	3	5	2007	93	113	430	114775	0	0	0	0
	电力、热力的生产和供应	25	209261	327859	0	1438808	193688	611487	387463	332878	211059	334193	47624	1781988	2551775	1881083	188507	210455	281101	144243	260255	134766	8429	5215	109183	1216	5108739	16954	94960	1079427	819306	921129	290392	111926	178979	74523	74608	15808	61501	153873	168874	67061	41107	98205	21029908	473446	986222	1459668	0
	燃气生产和供应	26	594	22	0	113	5	58	6	1	15	190	105	174	320	413	9163	459	271	4	76	1	1	0	120	12	1	280974	7	49	81	394	74153	0	0	38	4095	276	180	1706	0	114	1065	0	375256	160956	349140	510096	0
	水的生产和供应	27	526	3869	0	15462	1821	38224	2049	4095	2280	30191	1885	36076	39631	11174	28615	3862	12278	867	5965	1182	152	57	305	10	79335	483	2779	75495	14099	5830	14658	16985	7296	1400	6227	1245	552	12630	32982	1589	2967	2365	519493	28705	59794	88499	0
	建筑	28	866	11171	0	5504	3454	11729	1969	5195	2936	10074	772	18253	18649	11316	3367	2352	2834	2142	3425	731	88	43	1849	49	20171	388	2174	1016278	115284	152932	9961	14740	52873	3931	13858	2461	1699	14741	83490	5370	2256	48633	1680008	124023	258349	382372	0
	批发和零售	29	716627	122807	0	124123	44608	1551544	474195	1069929	164513	406738	155632	1273675	591692	595831	79831	121324	98498	309199	364364	271147	31993	16724	6008	1756	145818	9534	1683	1260167	1094188	139331	424947	32943	128073	14388	90277	19934	9459	44866	25203	46403	99762	44265	12223999	1317804	2823266	4141070	2561879
	交通运输、仓储和邮政	30	301351	381729	0	380989	122653	476649	96626	175929	98156	218970	115879	785076	517180	1070333	166458	107141	75935	107625	217682	63219	10817	3728	11338	1528	2845352	10201	2580	1214146	2411749	1687356	72545	19033	145857	87551	96645	118821	18824	76206	91052	39292	30785	521175	14996161	187974	384606	572580	816241
	住宿和餐饮	31	19651	170325	0	171174	58088	92722	19071	54941	11679	33370	2574	157911	156593	58487	13658	36099	14554	19138	25416	6651	2152	698	11495	508	379848	2510	2645	297980	2013001	133831	31859	116017	203852	55446	216380	100538	26010	120525	159888	71305	37235	747765	5853590	420510	1311151	1731661	0
	信息传输、软件和信息技术服务	32	25855	33612	0	79654	18672	40079	8907	33837	4899	17289	1520	72527	89154	29292	14068	14240	11637	6624	13855	2680	693	246	2742	133	30279	2230	3285	32972	162250	54415	11794	39439	246535	10098	11888	5493	3161	11538	18888	12470	6025	65640	1250615	455641	1135508	1591149	672124
	金融	33	9177	64969	0	41262	32280	89691	33612	41593	14088	52432	30437	254125	229652	233006	40891	42415	18638	52635	98762	5085	1426	495	3805	529	302991	8320	13977	457001	1382163	989012	131826	19593	94318	152941	53548	7946	58715	40374	50347	3513	46408	12095	5216093	413799	1059457	1473256	623518
	房地产	34	28	405	0	1145	841	12845	683	3310	3978	10672	115	10198	16749	8914	3257	3086	1187	347	7275	646	394	44	382	8	3703	482	49	3628	213040	24554	41929	19923	190826	39305	18034	5850	1381	93821	37352	5503	12960	503	799352	506932	1240960	1747892	0
	租赁和商务服务	35	385	55237	0	72061	11210	79732	5260	36394	3479	60941	29860	161115	42736	16955	29415	33521	18283	20070	69518	2237	773	107	987	223	45308	8544	1575	324035	851354	35350	23217	64736	279955	36103	54672	7864	13832	19865	7141	888	9188	16879	2551005	56021	105039	161060	270361
	科学研究和技术服务	36	43341	1968	0	19253	5572	54432	371	9927	2279	24966	3749	40231	63489	18969	25833	9852	32600	24529	4802	2417	426	15	127	0	1798	122	1524	372822	18818	9315	58	3242	17	7	4	7068	25	544	22	10	434	145	805123	12307	48670	60977	627722
	水利、环境和公共设施管理	37	83372	4141	0	3871	804	1210	366	1138	178	562	36	2065	2382	1030	197	472	175	323	371	74	29	11	285	11	10664	45	62	4074	29626	2638	707	516	12389	1186	1019	955	452	1996	1390	1361	732	13704	186619	106264	221356	327620	796330
	居民服务、修理和其他服务	38	65478	47482	0	6477	10790	15894	2780	11115	3247	14193	3580	26794	25413	13648	9378	7559	7047	5032	8305	928	387	130	1693	18	33776	2788	2831	488449	503872	67983	33426	48345	66964	21953	37196	3452	4567	30944	179563	54973	3688	191778	2063916	251624	524150	775774	0
	教育	39	17633	10254	0	14797	8135	13875	1143	6702	1574	3947	710	17026	15042	6176	1503	3191	1575	2563	2275	416	134	84	787	42	2860	346	1265	30823	235984	89584	5906	5571	178701	4253	6522	4282	5024	12315	228916	8955	9797	198629	1159317	622402	1622698	2245100	1330724
	卫生和社会工作	40	15490	0	0	0	0	0	0	0	0	0	0	0	0	0	0	0	0	0	0	0	0	0	0	0	0	0	0	0	1382	619	555	0	0	0	0	0	0	0	0	18919	0	0	36965	624977	1624679	2249656	811136
	文化、体育和娱乐	41	690	23629	0	7984	1784	3629	735	2149	321	2655	295	6192	5046	2004	1367	1537	870	549	1773	125	51	21	804	19	46197	257	146	17872	145935	6761	9193	3377	61241	12633	7844	2075	810	3467	8561	4564	5374	91224	491760	278298	550248	828546	1011102
	公共管理、社会保障和社会组织	42	649622	649	0	7983	8546	17886	2003	9284	1889	3843	109	22365	18818	6061	522	4508	933	10886	2287	1854	174	100	1356	26	274	40	183	10448	142873	20954	4045	2635	59141	8452	32461	10151	5635	7553	12104	11887	3834	1079735	2184109	258171	331914	590085	5810506
	中间投入合计	TII	8790283	2909905	0	8313224	2283171	14962403	5445843	9176585	3870651	5568157	3994932	25011867	15135119	48062790	4027937	4102681	2835606	7838558	11254127	6375136	858296	290309	370709	72394	10657791	594181	202728	27957457	11991100	6803600	3684100	1209500	2910300	694700	1543300	549800	317200	1256700	1465100	1537400	722000	3760200	269407840	15419000	32118900	47537900	15605200
增加值	劳动者报酬	VA001	15169400	144229	0	305533	34668	405481	109436	346546	92909	320863	9620	525151	370721	576027	82081	127317	69849	266609	282087	195405	28444	8193	27682	5614	611245	15505	61859	5285827	1574000	2507700	1409900	310500	1241100	230300	433600	407300	203100	1724300	2675200	1079700	569000	3935400	43779401
	生产税净额	VA002	18900	228922	0	623404	121058	1894795	436103	566588	342678	470833	516117	1765738	967167	2113188	200130	213867	71815	449338	594095	336416	43193	14932	-8309	4756	953503	49470	43315	2020422	4828500	641900	515300	180300	570600	497800	121600	51700	20300	126500	32900	23400	81500	40000	22784734
	固定资产折旧	VA003	14000	19093	0	81826	18758	150978	25812	80286	19666	55013	6972	247848	148412	225058	30002	48209	19568	58713	129118	58478	6235	1368	13656	329	765643	9902	35876	696034	831300	1059200	409000	861800	186600	2804800	138600	82000	75300	99600	352200	204400	171600	782400	11025653
	营业盈余	VA004	0	415881	0	1607053	302075	3375469	1027467	1816698	773678	1319616	420159	6033953	3286824	6862431	765527	712710	596629	1471173	2416288	1352704	169589	52411	175086	15492	2647783	162850	209449	3141600	2125600	2096800	774200	1035200	2132400	685400	380900	170300	48400	428700	62100	244400	517300	66700	51898995
	增加值合计	TVA	15202300	808125	0	2617816	476559	5826723	1598818	2810118	1228931	2166325	952868	8572690	4773124	9776704	1077740	1102103	757861	2245833	3421588	1943003	247461	76904	208115	26191	4978174	237727	350499	11143883	9359400	6305600	3108400	2387800	4130700	4218300	1074700	711300	347100	2379100	3122400	1551900	1339400	4824500	129488783
总投入		TI	23992583	3718030	0	10931040	2759730	20789126	7044661	11986703	5099582	7734482	4947800	33584557	19908243	57839494	5105677	5204784	3593467	10084391	14675715	8318139	1105757	367213	578824	98585	15635965	831908	553227	39101340	21350500	13109200	6792500	3597300	7041000	4913000	2618000	1261100	664300	3635800	4587500	3089300	2061400	8584700	398896623
[truncated: 11 more columns]
