# Supplementary material for: Editorial Note: Measurement and driving factors of carbon productivity in China’s provinces: From the perspective of embodied carbon emissions
Source: PLoS One. 2025 Dec 15;20(12):e0338756. doi: 10.1371/journal.pone.0338756 (PMC12704855; doi:10.1371/journal.pone.0338756)
Supplement: S1 File — (ZIP) [file pone.0338756.s001.zip › Input-Output Tables of China's Provinces/Input-Output Tables of Various Provinces in 2012/15σ▒▒Σ╕£.xls]

## Sheet: sheet1
山东2012年投入产出表
(按当年生产者价格计算）
单位：万元
产 出 投 入		代码	中间使用																																											最终使用
			农林牧渔 产品和服务	煤 炭 采选产品	石 油 和 天 然 气 开采产品	金 属 矿 采选产品	非金属矿 和其他矿 采选产品	食品和烟草	纺织品	纺织服装鞋 帽皮革羽绒 及其制品	木材加工品 和 家 具	造纸印刷和 文教体育用品	石油、炼焦 产 品 和 核燃料加工品	化学产品	非 金 属 矿物制品	金属冶炼和 压延加工品	金属制品	通用设备	专用设备	交通运输设备	电气机械 和 器 材	通信设备、 计算机和其 他电子设备	仪器仪表	其他制造产品	废品废料	金属制品、 机械和设备 修理服务	电力、热力 的生产和供应	燃气生产 和 供 应	水的生产 和 供 应	建筑	批发和零售	交通运输、 仓储和邮政	住宿和餐饮	信息传输、 软件和信息 技术服务	金融	房地产	租 赁 和 商务服务	科学研究 和技术服务	水利、环境 和公共设施 管 理	居民服务、 修 理 和 其他服务	教育	卫 生 和 社会工作	文化、体育 和 娱 乐	公共管理、 社会保障和 社会组织	中间使用 合 计	最终消费支出
																																														居民消费支出			政府消费 支 出
																																														农村居民	城镇居民	小计
代码		-	01	02	03	04	05	06	07	08	09	10	11	12	13	14	15	16	17	18	19	20	21	22	23	24	25	26	27	28	29	30	31	32	33	34	35	36	37	38	39	40	41	42	TIU	FU101	FU102	THC	FU103
中间投入	农林牧渔产品和服务	01	1.51859e+07	7425.54	69.9819	2779.65	1.97445	5.42854e+07	1.2222e+07	1.37722e+06	4.60021e+06	1.73807e+06	114.011	4.06656e+06	6242.64	512.259	383.242	567.567	45584.2	83.7184	69.5034	23.6249	5.85072	20157.5	0	1.29313	555.59	1.14673	12.1037	92668.6	3498.48	485783	1.13552e+06	0.124812	3460.68	317.393	107768	45155.6	138552	86103.2	267.067	10863.8	2382.48	0	9.56724e+07	4.77468e+06	1.18884e+07	1.66631e+07	2.73578e+06
	煤炭采选产品	02	11082.2	1.95136e+06	3834.68	34031.1	7506.64	214757	22797.4	14211.3	65048.6	128721	2.31671e+06	6.32345e+06	3.22299e+06	1.98513e+06	127922	16112.2	24475.7	9850.78	7410.98	3976.12	749.514	45454.9	0	6389.51	1.4089e+07	386778	9.05372	90606.3	15.7158	2301.18	1904.22	0	2482.81	0	0	100.679	157.039	49.5825	4257.9	2887.58	42.7187	5293.81	3.11299e+07	195485	224091	419577	0
	石油和天然气开采产品	03	0	0	97051.9	486.977	0	21248.8	43199.5	1147.88	1146.66	19068.5	4.12571e+07	2.6534e+06	658649	161781	29147.6	19539.1	25317.5	21335.4	52253.3	1087.38	224.837	0	0	0	9651.68	441409	0	0	0	0	0	0	641.727	0	0	26.0222	40.5895	12.8155	1100.53	746.348	11.0414	1368.28	4.55182e+07	113469	602034	715502	0
	金属矿采选产品	04	0	0	0	1.32203e+06	0	0	0	0	0	17618.6	85.4972	89127	82892.3	1.68449e+07	1.26984e+06	1.3332e+06	423621	60383.7	257322	90476.8	5830.43	307127	0	0	0	0	0	1264.08	25.173	97.0002	0	0	0	0	0	0	0	0	0	0	0	0	2.21059e+07	0	0	0	0
	非金属矿和其他矿采选产品	05	0	29627.6	0	24196	1.01166e+06	7977.93	9.28389	0	0	10684.9	0	947958	3.28338e+06	155459	2161.49	9995.4	0.851048	1911.12	45537.2	0	142.296	0	0	0	0	0	0	1.82563e+06	0	175.925	0	0	0	0	0	0	0	0	0	0	0.0291223	0	7.35651e+06	0	0	0	0
	食品和烟草	06	8.19973e+06	67707	4908.67	28513.8	5983.27	5.16019e+07	63847.7	80703.8	28876.2	25787.7	43964.2	1.1737e+06	168016	80986.6	49873.4	37908.6	79415.7	18814.3	117596	63974.1	4012.84	7225.67	204.714	1265.14	14831.4	681.661	830.815	84931.8	47705.4	89701.5	3.71486e+06	58329.3	612709	160524	24391.4	37340.3	5590.4	26817.1	165642	2972.27	70281.7	57673.9	6.71307e+07	8.3702e+06	2.70783e+07	3.54485e+07	0
	纺织品	07	21679.8	8801.56	149.167	7114.97	121071	137215	3.6032e+07	1.32314e+07	555797	2.50219e+06	92211.5	762587	154555	219703	92702.5	39748.6	57808.8	153737	134275	2724.79	23955.2	246405	24.5854	96.4068	305.774	1.83298	22.5519	13845.5	4061.56	38854.6	102637	844.433	18516.8	2344.33	1862.56	2241.33	3260.11	66544.4	917.501	4431.41	3174.48	0	5.48618e+07	560173	955246	1.51542e+06	0
	纺织服装鞋帽皮革羽绒及其制品	08	8352.48	148365	84348.6	79960.9	12407.1	236029	1.91398e+06	8.37273e+06	689344	69913.4	40562.9	908355	375500	160316	154628	203954	61918.9	94978.9	134050	31464.7	5517.23	31187.5	44683	8400.04	63113	356.367	1979.21	199767	12428.2	101141	41306	9215.76	993957	38441.9	57802.8	34296.2	63915.4	200143	30625.8	13392	31257.4	40000.3	1.58041e+07	709326	3.69201e+06	4.40134e+06	0
	木材加工品和家具	09	34094.2	17708.4	2589	14493.8	3485.68	56888.1	48560.4	4605.61	9.14172e+06	249160	58272.6	85458.2	139632	228746	67773.7	213052	416581	66050.2	93895.9	10889.3	3544.7	59922.5	57.2426	2987.31	13089.2	135.204	352.633	6.47933e+06	7882.64	129481	30601.1	30786.5	290340	32922.5	21831.1	28868	30602.6	214490	6708.07	5425.27	28813.3	0	1.83718e+07	122034	840803	962837	0
	造纸印刷和文教体育用品	10	7542.81	44878	17903.3	91939.7	14258.2	2.49159e+06	593369	527613	389588	2.01759e+07	83750.3	1.51309e+06	747032	349784	272323	399403	152551	75154.9	416184	401282	10892.7	19459.9	142.801	440.852	165874	1569.04	1236.15	499912	37662.6	108030	86814.3	375568	3.80609e+06	306332	940210	147838	30019	169483	555543	10167.5	252205	1.24794e+06	3.75385e+07	123979	1.756e+06	1.87998e+06	0
	石油、炼焦产品和核燃料加工品	11	85212.3	128668	719540	208844	628341	113434	33848.4	41846.4	113437	48878.5	1.07852e+07	1.3838e+07	3.76448e+06	4.36094e+06	457157	300208	132391	130012	103186	3227.97	5609.33	8891.36	37.5139	22511.4	147909	130443	1187.8	1.46927e+06	42625.9	9.85556e+06	81581.8	25328.6	555450	83163.9	338619	140750	132926	126108	288804	17358.7	14687.4	560133	5.00458e+07	910671	1.36169e+06	2.27236e+06	0
	化学产品	12	7.40914e+06	1.86278e+06	536532	459946	348026	2.5996e+06	3.77165e+06	1.5606e+06	2.66594e+06	5.4169e+06	1.62153e+06	1.11777e+08	7.10977e+06	2.22371e+06	2.6518e+06	771054	1.29309e+06	2.73843e+06	2.72924e+06	2.18494e+06	523560	288323	132070	11840.6	68444.6	20113.5	86332.8	3.83209e+06	4742.63	1.06891e+06	136481	1238.39	45745.5	9736.45	4321.36	198299	273510	640658	106913	3.99295e+06	71824.8	287894	1.73538e+08	1.53474e+06	2.61542e+06	4.15016e+06	0
	非金属矿物制品	13	36294.7	81579.7	232111	277151	3545.77	1.89281e+06	951.587	3009.55	217349	64224.6	111595	2.83145e+06	2.34675e+07	3.9452e+06	104025	146589	94317.5	490846	2.36249e+06	385321	100967	576.693	21.4377	632.043	1.45221e+06	0	21.7133	2.395e+07	111.369	83406.9	1050.25	5538.98	8.91374	0	1174.81	770.792	39973.9	21.7681	101842	4581.26	4521	608.34	6.24964e+07	1.89879e+06	482720	2.38151e+06	0
	金属冶炼和压延加工品	14	5664.05	94857.3	763424	97267.2	21191.3	12182.5	21842.7	7416.3	44269.5	221337	91658.7	1.00775e+06	578415	4.92459e+07	1.29148e+07	1.97837e+07	8.02017e+06	7.28932e+06	1.44255e+07	2.17697e+06	285525	1.29867e+06	16.5255	37432.7	8922.97	0	39.1093	1.10952e+07	778.684	160101	0	0	0	0	164.198	8616.03	4465.12	535.149	0	0	0	0	1.29724e+08	0	0	0	0
	金属制品	15	44466.4	54007.4	401788	125316	957.949	772176	33273.1	8443.89	891347	83978.2	127637	561971	142375	2.91862e+06	8.79561e+06	5.28147e+06	3.9472e+06	2.41007e+06	2.57382e+06	1.38862e+06	205348	114200	30104.1	191094	66906.3	76.3751	213.596	4.93643e+06	2750.77	797977	19504.2	2567.89	11070.7	3688.31	229940	116051	57946.6	90203.5	586.626	30.3357	8851.82	57948.8	3.75066e+07	192201	99746	291947	0
	通用设备	16	38525.8	1.15664e+06	266987	1.22937e+06	1383.22	240474	23110.8	14127.6	97068.3	44833.1	542684	322555	111333	1.3754e+06	4.11754e+06	1.45251e+07	7.1737e+06	4.42336e+06	2.59382e+06	661569	296425	581.782	0.153101	20632.2	1.16044e+06	25.3386	20681.2	433792	8319.97	371538	56985.4	3532.29	113970	12271.8	51485.6	43469.7	24357.4	17852	19161.2	1095.51	1659.89	270.662	4.16182e+07	1688.93	53035.4	54724.3	0
	专用设备	17	38548.8	921685	251.032	1.23862e+06	855814	219718	48517.9	607784	517306	1.46144e+06	202068	3.11605e+06	150589	527185	33211.5	355445	1.04311e+07	73504.7	29204.7	43440.6	160957	54.8534	0	4084.91	283.253	59.2566	9.04638	391685	312.565	215429	4045.67	776.885	389992	1005.64	642.269	10822	1155.47	94560.9	171.85	719178	148.188	377.551	2.28673e+07	12897.8	107402	120300	0
	交通运输设备	18	536526	1659.46	2529.38	7337.66	1902.8	108638	3160.78	2432.96	1477.85	6803.66	5743.04	17141.3	8217.74	32153.7	7087.89	33201.1	2.78787e+06	3.08314e+07	30289.7	2724.46	9223.06	84.3308	2.30401	46658.7	12990.9	138.212	165.754	59919.3	1.00011e+06	3.42867e+06	1618.83	1444.43	146158	8105.57	437543	8218.26	19285.1	301329	48596.6	530.33	588.619	754337	4.0714e+07	2.50398e+06	4.2983e+06	6.80228e+06	0
	电气机械和器材	19	25095.1	128888	258361	140308	89832.9	39467.7	45101.4	12081.4	114805	98753.5	3.11286e+06	84495	133353	268162	23045.3	1.7176e+06	1.57457e+06	1.40823e+06	9.17085e+06	1.23387e+06	182589	714.45	0.535637	10293.5	4.49631e+06	208.383	2004.8	3.52987e+06	21030.4	106191	19973.2	397016	47691.5	10901	362237	248207	34868.1	145457	2689.82	137515	2514.08	0	2.9438e+07	821341	2.11397e+06	2.93531e+06	0
	通信设备、计算机和其他电子设备	20	2514.26	204194	160457	83154.4	897.706	69267.3	21560.5	6257.32	9757.07	4955.79	12512.4	148824	24099	110713	5378.73	792583	628711	27163.1	2.1702e+06	2.60356e+07	859324	73.7471	24.7226	591.175	14966.9	335.853	389.954	264467	12834.4	41312.9	32587.6	1.54177e+06	531944	33042.4	1.04902e+06	489802	64027.7	369873	250438	4545.37	32264.9	434487	3.65469e+07	583629	2.15132e+06	2.73495e+06	0
	仪器仪表	21	6626.4	196803	200863	5977.49	3614.27	6899.78	108.701	410.164	773.559	946.448	402190	232564	12200.4	190668	30783.2	699934	346991	48187.5	259522	141174	1.00053e+06	319.801	0.0512985	931.348	151485	474.499	17.7327	7259.38	0	21364.4	0	2100	0	164.21	5869.1	353937	74499.6	92391.7	66899.5	2994.84	13840	81094.9	4.66341e+06	4713.11	63187.7	67900.8	0
	其他制造产品	22	13851.1	3980.38	1.58244	3142.08	10191.5	3245.79	79.7057	326968	596.77	285392	161000	3636.98	16413	4918.15	12757.5	771.484	1.14747e+06	326384	1592.64	3080.45	19543.3	433426	0.034984	32.9152	138.747	0.555521	89.6932	22934.8	86.3457	5103.67	44424.6	3.69401	11395.4	9157.64	53047.3	123309	9786.78	107302	1122.67	65.7008	6414.19	0	3.17286e+06	113636	157134	270769	0
	废品废料	23	0	0	0	122.246	0	0	0	0	5.78723	198643	0	0	502593	1.4239e+06	33201.3	179004	2196.04	118755	0	543.699	26.3671	0	172156	35633.8	4725.87	8.33997	0	0	0	0	0	0	0	0	0	0	0	0	0	0	0	0	2.67151e+06	0	0	0	0
	金属制品、机械和设备修理服务	24	0	93369	223180	27653.9	2471.35	29415.7	15591.4	2908.27	14325.9	13010.9	60917	38622.5	64513.4	68061.4	5530.38	15104.6	6653.19	13396.4	6174.79	24009.3	883.946	1107.35	10.2182	8242.78	77240.2	388.156	401.122	0	576.635	2891.99	138.827	2300.15	4358.64	65.7617	668.918	0.197994	114.776	142.246	710.254	91.2202	0	12.195	825255	0	0	0	0
	电力、热力的生产和供应	25	55246.9	3.05685e+06	1.188e+06	803379	714950	2.97135e+06	2.24502e+06	692012	421617	991196	531294	1.25921e+07	3.4628e+06	6.50077e+06	1.23632e+06	1.20668e+06	1.498e+06	1.7689e+06	1.81644e+06	337038	59987	20792.8	47148.8	22680.1	6.20659e+06	32367.1	164738	1.77189e+06	1.05012e+06	218505	285864	150449	455745	60642.8	165376	77307.4	128057	96269.1	377177	23376.8	52877.1	449587	5.60075e+07	101326	1.99497e+06	2.0963e+06	0
	燃气生产和供应	26	0	0	0	0	0	3.36365	0	0	0	0	0	0	792.692	2740.81	0	0	0	0.00476806	0	0	0	0	0	0	0	63737.5	0	0	959.897	62492.4	93777.5	0	1572.8	0	7782.48	21114.6	44.17	104104	27641	776.069	2040.16	0	389579	16699.3	239366	256065	0
	水的生产和供应	27	556.315	11775	1777.33	2055	17990.2	37230.4	8485.88	2090.34	4246.85	8949.83	5035.79	20532.7	33776.1	15461.7	7391.16	4786.46	2886.79	1804.09	4978.33	3125.39	334.946	472.334	15.4735	300.107	35671.1	28.6984	68242.8	59131	538.036	1861.01	5129.4	293.116	9651.08	2954.78	6143.43	532.327	2633.55	7951.95	15149.2	627.283	295.377	2120.69	415013	36861.1	396798	433659	0
	建筑	28	70338.5	1.03977e+06	286375	68906.2	3635.51	107589	5953.83	58854.3	31238.9	4878.16	22103.9	124294	71077.1	259972	28005.8	117667	14572.9	110300	105177	334.602	441.286	1160.59	135.356	0	19747.9	719.881	4839.31	2.25685e+06	24430.7	362634	178797	50958.8	221635	273177	29449.1	887.372	54915	78183.6	9674.89	40003	17377.6	216188	6.37325e+06	925589	1.42612e+06	2.35171e+06	0
	批发和零售	29	3.57866e+06	74683.6	14331.5	42061.4	90949.3	4.11002e+06	533994	443675	405263	1.37102e+06	468861	4.08495e+06	819859	879119	421903	1.75317e+06	654667	686455	381134	700609	29453.8	30348.1	34131.1	4532.84	918274	245429	3859.83	404531	11263.3	421728	159148	357488	92624.2	7653.87	387726	40157.8	4852.05	222169	10782.5	750320	40043.5	311688	2.60036e+07	213568	570799	784367	0
	交通运输、仓储和邮政	30	976667	218375	781425	395830	140375	2.89086e+06	1.34707e+06	406451	680184	709646	1.15724e+06	4.35737e+06	5.62984e+06	2.9916e+06	915273	1.27562e+06	633295	638552	1.20488e+06	401095	46542.6	33405.1	61160.3	3009.04	434536	8885.23	1216.77	3.92295e+06	8.61494e+06	3.27037e+06	30144.2	66572.3	907495	137198	860004	212374	137758	207381	157093	10166.5	15511.8	217951	4.71083e+07	370609	3.0604e+06	3.431e+06	4.63707e+06
	住宿和餐饮	31	26245.3	237964	71227.2	86001.8	28475.6	324559	149703	114625	50072	138607	96030.5	601908	347785	217529	215443	254365	136389	77888.3	347665	100485	17382.7	8284.06	646.052	4013.62	110310	2540.27	2419.37	377957	2.12222e+06	125464	131344	136712	2.27987e+06	235302	1.77381e+06	401979	46484.8	160274	273582	22530.4	71372.7	1.97164e+06	1.38991e+07	1.4368e+06	5.64925e+06	7.08605e+06	0
	信息传输、软件和信息技术服务	32	14341.9	36739.5	3081.7	11272.2	4849.4	136528	38479	66635.8	27646.7	35850.8	7054.4	136710	39229.5	41470	105005	85250.4	41211.6	20152.7	25196.9	14274.7	3273.1	2399.38	12.1571	1005.36	204904	2045.72	2399.83	37747	1.0104e+06	74277	64368.4	487044	989340	7164.72	14630.5	63739.2	2954.29	8059.27	98404.2	1914.96	19474.5	562184	4.54872e+06	620364	3.15322e+06	3.77358e+06	0
	金融	33	31734.2	1.18135e+06	200245	97766.5	72118.6	986253	850541	343099	236476	953533	610005	2.2726e+06	1.37043e+06	2.5031e+06	377886	683127	231220	275219	504721	237174	15399.5	11369.3	1531.08	17480.3	1.53241e+06	13980	16299.9	934023	206741	866805	122566	172328	1.71289e+06	1.56641e+06	666329	187260	109706	124159	316450	5931.94	37564.4	421956	2.30782e+07	2.09915e+06	1.0479e+07	1.25782e+07	5489.56
	房地产	34	10764.5	0	11020.1	5830.15	1713.81	19609	5824.59	159314	20419.2	99822.3	0	50253	78118.7	68994.2	99640.8	3017.53	21547.5	26531.3	21705.9	22827.3	491.072	11206.5	0	0	444.556	115.11	22.6613	12425.9	121312	54055.4	103302	156755	2.12866e+06	727026	611975	75456.5	5404.33	383169	240585	16737.6	24267.7	272588	5.67295e+06	3.50542e+06	1.00726e+07	1.3578e+07	0
	租赁和商务服务	35	6812.23	832396	17281.3	185451	54526.7	654424	261076	170993	63588.9	292585	221000	1.84683e+06	469693	467066	353221	400953	300061	268358	689160	564935	26093.5	5479.83	34.1991	2411.5	177026	10850.2	3908.82	367311	2.17492e+06	214389	228752	484386	2.42899e+06	1.33695e+06	731462	123013	7202.57	61664.2	128403	5230.88	33626.7	42724.2	1.67152e+07	133694	1.38947e+06	1.52316e+06	2.51411e+06
	科学研究和技术服务	36	10588.9	8225.71	15.6431	7498.47	175.804	41090	4193.87	5159.77	2711.29	15857.6	3254.65	489616	7487.57	48248.1	22791.2	49529.2	90764.3	24580.6	43410.7	217577	1152.93	308.209	0.0389258	76.0008	16327.5	53.5079	3.92346	2.37321e+06	56995.3	7670.21	43461.2	87910.4	0.511713	0	204.82	423504	0	1471.97	2.69551	191645	61.6033	10.9089	4.29684e+06	10255.8	27432.4	37688.2	1.3943e+06
	水利、环境和公共设施管理	37	57991.7	2865.2	210.74	951.918	217.522	5058.69	1552.21	987.155	496.818	1023.17	895.753	4594.65	2837.81	1850.01	2136.92	1321.21	931.341	491.307	894.851	768.954	168.92	40.2984	8.78882	54.3151	636.742	26.662	129442	3281.53	702.602	8679.4	356.827	1032.04	21386.8	3767.88	834.559	956.193	36831.5	617.401	2582.94	76.6922	112.759	2079.61	301755	26557.3	589456	616013	2.49136e+06
	居民服务、修理和其他服务	38	33402.8	2970.75	1234.06	5096.2	2073.3	93320.4	50988.3	15838.2	5086.72	12162.5	4693.67	111080	269156	64152.6	68140.5	194585	72742.8	47858.7	40909.8	27278.9	5171.9	1084.11	71.4753	74.7109	3269.14	161.638	43937.9	62474.2	13164.7	555771	139003	15830.1	178477	16093.4	38655.7	8497.73	79531.5	255484	336682	17809.9	35522.4	688115	3.61765e+06	2.61343e+06	1.9461e+06	4.55952e+06	14750.3
	教育	39	37.8993	6102.1	1513.03	6474.26	315.633	13352.3	7222.24	991.39	3143.12	1031	2259.63	42641.4	5239.77	6581.1	13036.2	5742.28	3824.7	1697.35	4562.94	1354.02	133.51	10.1009	3.83924	25.5739	9463.46	29.252	186.495	10066.1	1748.05	6349.68	4630.81	2538.26	169849	6402.5	2070.49	23039.9	1841.03	964.255	19743.3	1040.91	348.901	647889	1.0355e+06	821520	1.39414e+06	2.21566e+06	1.30003e+07
	卫生和社会工作	40	0	0	0	0	0	0	0	0	0	0	0	0	0	0	0	0	0	0	0	0	0	0	0	0	0	0	0	0	176357	60991.7	15370.3	2382.17	0	0	0	0	0	0	0	549225	4667.13	199194	1.00819e+06	1.65043e+06	3.19928e+06	4.84971e+06	1.06029e+07
	文化、体育和娱乐	41	0	28266.4	5185.93	24678.4	2080.9	56195.6	14776.7	10463.6	5246.49	10141.5	8516.52	47278.7	27014	19992.5	20069.2	12538.2	14252.4	6004.59	11908.7	8494.1	1692.04	400.127	82.8888	509.076	16068.5	268.759	454.812	38529.6	9263.03	11928.8	9536.74	54959	218514	36330.5	18183	10327.5	2640.83	7193.02	29749.5	1007.49	57391.4	46153.8	904289	198687	737018	935706	965672
	公共管理、社会保障和社会组织	42	56221.5	710.725	1141.57	3188.75	886.948	45704.3	2409.41	3698.46	3895.7	2605.32	1647.29	28389.6	13176.8	7489.09	8799.48	3803.45	66707.4	1384.05	15389.2	21139.2	649.205	42.8955	2.00312	248.762	7781.42	64.2309	198.001	2469.57	6818.93	4872.85	404.547	10014.4	109163	17254.6	36226.3	5880.22	2300.88	4242.88	6268.07	2595.57	765.25	65963.4	572616	0	639009	639009	2.41413e+07
	中间投入合计	TII	3.66405e+07	1.3944e+07	6.56095e+06	7.2562e+06	4.27987e+06	1.27654e+08	6.04859e+07	2.86988e+07	2.21215e+07	3.75361e+07	6.42703e+07	1.79315e+08	5.75731e+07	1.00979e+08	3.51538e+07	5.29275e+07	4.26568e+07	5.47875e+07	4.29326e+07	3.75495e+07	3.91375e+06	3.01077e+06	524539	466614	3.17129e+07	1.36451e+06	558168	7.19157e+07	1.68105e+07	2.34429e+07	7.12798e+06	4.69602e+06	1.95118e+07	5.14651e+06	9.03946e+06	3.71414e+06	1.63221e+06	4.47343e+06	3.70297e+06	6.57284e+06	958804	9.64747e+06	1.24327e+09	3.83286e+07	1.07505e+08	1.45834e+08	6.2503e+07
增加值	劳动者报酬	VA001	4.10275e+07	2.45551e+06	688391	506396	96144.2	4.00284e+06	1.60086e+06	1.04945e+06	454686	1.59015e+06	364805	4.15436e+06	1.78789e+06	2.52289e+06	1.93863e+06	2.23016e+06	1.21233e+06	1.81608e+06	944031	1.45299e+06	136771	36413.2	20920.4	23862.8	1.96034e+06	71506.5	52079.5	1.53128e+07	2.14602e+07	1.04598e+07	8.20436e+06	1.00736e+06	5.26038e+06	1.86067e+06	2.25202e+06	1.61967e+06	740923	4.41976e+06	9.11012e+06	5.10334e+06	768995	1.22968e+07	1.74075e+08
	生产税净额	VA002	33600	1.21524e+06	1.9986e+06	499945	216084	5.51507e+06	2.12084e+06	1.13485e+06	928045	1.52301e+06	1.08852e+06	5.82493e+06	2.82132e+06	2.85331e+06	2.97235e+06	2.94505e+06	3.2777e+06	1.97214e+06	1.58483e+06	1.03198e+06	242829	324177	42306.3	28347.7	3.80941e+06	51422	11930.8	4.09906e+06	1.85643e+07	2.32305e+06	650508	421907	2.12076e+06	2.87495e+06	681763	355604	78140.5	260343	71072.5	90573.7	115439	252485	7.90278e+07
	固定资产折旧	VA003	1.75588e+06	525256	36206.9	364443	63932.5	3.29133e+06	910369	562480	196051	584199	1.37725e+06	4.05366e+06	973726	3.05615e+06	1.34581e+06	852930	1.19251e+06	1.32881e+06	305392	934472	75059.4	137729	17762.7	3761.38	3.43225e+06	46528.7	34785.1	2.05144e+06	3.16217e+06	3.80097e+06	823369	1.68302e+06	330478	1.04387e+07	785942	425553	604069	378202	1.19925e+06	606280	378922	3.4975e+06	5.76246e+07
	营业盈余	VA004	0	2.52755e+06	2.76768e+06	1.27917e+06	825089	1.34175e+07	8.55857e+06	2.48742e+06	3.70501e+06	5.15419e+06	1.79792e+06	1.93742e+07	8.34833e+06	5.49875e+06	4.8659e+06	1.02305e+07	8.35881e+06	6.72824e+06	6.21468e+06	2.86752e+06	1.07862e+06	786888	83281.8	196834	5.6521e+06	240121	30777	7.91073e+06	2.18873e+07	8.72742e+06	916476	2.44903e+06	1.16494e+07	4.67057e+06	2.89936e+06	1.27746e+06	562878	941511	380528	1.21206e+06	392482	601248	1.89554e+08
	增加值合计	TVA	42817000	6.72356e+06	5.49088e+06	2.64995e+06	1.20125e+06	2.62267e+07	1.31906e+07	5.23421e+06	5.28379e+06	8.85155e+06	4.62849e+06	3.34072e+07	1.39313e+07	1.39311e+07	1.11227e+07	1.62586e+07	1.40413e+07	1.18453e+07	9.04893e+06	6.28696e+06	1.53328e+06	1.28521e+06	164271	252806	1.48541e+07	409578	129572	2.9374e+07	6.5074e+07	2.53112e+07	1.05947e+07	5.56131e+06	1.93611e+07	1.98449e+07	6.61909e+06	3.67829e+06	1.98601e+06	5.99982e+06	1.0761e+07	7.01224e+06	1.65584e+06	1.6648e+07	5.00282e+08
总投入		TI	7.94575e+07	2.06676e+07	1.20518e+07	9.90615e+06	5.48112e+06	1.5388e+08	7.36765e+07	3.3933e+07	2.74053e+07	4.63876e+07	6.88988e+07	2.12722e+08	7.15043e+07	1.1491e+08	4.62765e+07	6.91861e+07	5.66981e+07	6.66328e+07	5.19815e+07	4.38365e+07	5.44703e+06	4.29598e+06	688811	719421	4.6567e+07	1.77408e+06	687740	1.0129e+08	8.18844e+07	4.87541e+07	1.77227e+07	1.02573e+07	3.88729e+07	2.49914e+07	1.56585e+07	7.39243e+06	3.61822e+06	1.04732e+07	1.44639e+07	1.35851e+07	2.61464e+06	2.62955e+07	1.74355e+09
[truncated: 11 more columns]
