# Supplementary material for: Editorial Note: Measurement and driving factors of carbon productivity in China’s provinces: From the perspective of embodied carbon emissions
Source: PLoS One. 2025 Dec 15;20(12):e0338756. doi: 10.1371/journal.pone.0338756 (PMC12704855; doi:10.1371/journal.pone.0338756)
Supplement: S1 File — (ZIP) [file pone.0338756.s001.zip › Input-Output Tables of China's Provinces/Input-Output Tables of Various Provinces in 2012/16μ▓│σìù.xls]

## Sheet: sheet1
河南2012年投入产出表
(按当年生产者价格计算）
单位：万元
产 出 投 入		代码	中间使用																																											最终使用
			农林牧渔 产品和服务	煤 炭 采选产品	石 油 和 天 然 气 开采产品	金 属 矿 采选产品	非金属矿 和其他矿 采选产品	食品和烟草	纺织品	纺织服装鞋 帽皮革羽绒 及其制品	木材加工品 和 家 具	造纸印刷和 文教体育用品	石油、炼焦 产 品 和 核燃料加工品	化学产品	非 金 属 矿物制品	金属冶炼和 压延加工品	金属制品	通用设备	专用设备	交通运输设备	电气机械 和 器 材	通信设备、 计算机和其 他电子设备	仪器仪表	其他制造产品	废品废料	金属制品、 机械和设备 修理服务	电力、热力 的生产和供应	燃气生产 和 供 应	水的生产 和 供 应	建筑	批发和零售	交通运输、 仓储和邮政	住宿和餐饮	信息传输、 软件和信息 技术服务	金融	房地产	租 赁 和 商务服务	科学研究 和技术服务	水利、环境 和公共设施 管 理	居民服务、 修 理 和 其他服务	教育	卫 生 和 社会工作	文化、体育 和 娱 乐	公共管理、 社会保障和 社会组织	中间使用 合 计	最终消费支出
																																														居民消费支出			政府消费 支 出
																																														农村居民	城镇居民	小计
代码		-	01	02	03	04	05	06	07	08	09	10	11	12	13	14	15	16	17	18	19	20	21	22	23	24	25	26	27	28	29	30	31	32	33	34	35	36	37	38	39	40	41	42	TIU	FU101	FU102	THC	FU103
中间投入	农林牧渔产品和服务	01	1.28563e+07	65866.1	65.8481	2277.99	334.915	2.76456e+07	6.11435e+06	1.49495e+06	1.97446e+06	388983	320.489	1.48524e+06	922.909	4554.69	723.324	268.644	1105.52	2759.25	108.221	309.07	124.237	47612.6	60.5794	53.3258	574.658	5.48271	2.75391	926623	2343.81	15051.6	1.08442e+06	2801.59	168.148	1209.79	10.3078	1092.66	86.2462	82.9616	0	8.29443	168.233	0	5.4122e+07	3.56363e+06	4.54496e+06	8.10859e+06	941287
	煤炭采选产品	02	12483.7	5.88911e+06	1489.81	517.075	79.9011	4934.58	2977.69	1706.95	39379.3	47381.2	2.68994e+06	1.55892e+06	606717	780603	5301.12	14865.2	42774.9	5396.44	387.869	150.861	423.855	15576.2	9891.78	64.0691	1.37177e+07	63128.1	34.5231	38412.1	180.631	4970.54	366.277	0	0	0	0	0.20182	0	0	0	1860.84	159.759	7498.45	2.55654e+07	194292	65244.5	259537	0
	石油和天然气开采产品	03	49603.6	929.617	48113.8	49.6139	16264.5	30549.4	1810.85	1868.16	5635.62	7129.69	2.69195e+06	510969	790953	144584	56744.4	39894.8	9619.29	25593.2	27908.7	0	1129.64	1743.66	317463	6918.46	3319.55	560151	60.364	1.69751	1164.77	53.7532	0	0	0	0	51.3109	0	0	0	0	294.173	27.3713	681.961	5.35323e+06	16712.4	25483.3	42195.7	0
	金属矿采选产品	04	0	49948.9	3.33796	5.8558e+06	227480	0.00567556	0	0	0	19758.6	142808	931536	1.27106e+06	1.67083e+07	43852	40475.1	33320.1	126166	225398	7155.71	669.309	333.44	0	0	346.824	0	0	0	0	0	0	0	0	0	0	7.53007	0	0	0	0	0	0	2.56845e+07	0	0	0	0
	非金属矿和其他矿采选产品	05	338.713	1.16854e+06	10063.5	239521	1.25227e+06	300.239	15.1241	449.793	1954.31	48595.2	7245.79	620301	5.42272e+06	329105	24051.9	1061.1	46889.8	641.981	1343.64	941.461	506.599	1796.06	0	18328.2	6399.88	402.648	1975.24	2.09854e+06	2005.38	1168.04	9.41592	38.4587	0	0	0	6.61471	0	0	0	0.502049	0.0486567	0	1.13075e+07	7586.3	15395.2	22981.5	0
	食品和烟草	06	5.88462e+06	13024	176.647	82171.8	2914.82	2.09694e+07	26584	897099	11820	167857	88423.7	564011	79991.6	21430.2	3806.43	6450.64	22219.4	7409.37	5534.24	13371.9	3056.68	22903.5	12998.5	4489.09	4586.6	611.621	822.634	18838.7	84439.4	59342.9	7.41795e+06	27386.5	176072	11854.5	14488.9	7656.82	2623.98	12486.9	75783.7	19874.8	80677.6	80816.6	3.7008e+07	4.72036e+06	9.7534e+06	1.44738e+07	0
	纺织品	07	38420.5	85747.2	1876.95	55985.7	7380.84	144233	4.62206e+06	4.98301e+06	185541	771276	16729.8	829114	278433	52248.4	9922.1	13189.7	104875	82347.5	13412.1	4180.79	794.511	13400.4	7595.31	1927.01	4219.03	947.712	375.323	49503.9	14633.1	24114.2	100820	591.342	10748.1	1538.95	23985.1	5359.07	425.573	57609.4	107.347	6838.36	5237.66	8243.72	1.2639e+07	274646	828052	1.1027e+06	0
	纺织服装鞋帽皮革羽绒及其制品	08	438744	63006	12538.8	46705	37098.3	66182.7	398624	2.70089e+06	380734	156575	27767.8	274485	648509	80793.5	24317.4	52730.9	56261	327187	12838.9	42880.8	3320.93	5876.36	20668.4	14042.7	19950.1	2465.83	46256.7	111158	23319.1	72373	43475.8	88690.7	224059	12893.3	72147.6	11722.1	469.538	49529	1827.86	8250.93	6176.35	10337.5	6.69788e+06	1.97768e+06	6.07568e+06	8.05336e+06	0
	木材加工品和家具	09	214957	67726.4	728.737	593582	50072.4	58306.2	12761.9	22931.9	6.90136e+06	168811	8436.55	58358	167333	94238.9	5822.52	93662.7	77686.9	95597.3	55337.3	12064.9	14014.1	42725	22388.6	10034.7	7322.15	460.531	453.749	419065	5516.86	33169.8	21743.8	2897.23	44149.2	2452.02	8952.32	4516.76	1013.21	4363.75	267734	12317.7	326.371	50159.1	9.73555e+06	515842	761388	1.27723e+06	0
	造纸印刷和文教体育用品	10	9548.25	20746.2	2261.85	13335.1	23397.1	680894	36161.5	48184.9	143900	7.58298e+06	11004.4	692739	486084	187844	83881	122703	34578.1	76791.2	147548	99666.9	27101.7	22758.4	38658.7	64031.2	84136.8	2134.91	5720.52	75808.9	16788	171023	97848	264924	1.60567e+06	254225	52524.2	492008	20436.6	41824.1	121148	17290.1	337234	1.10667e+06	1.54242e+07	195127	417808	612935	0
	石油、炼焦产品和核燃料加工品	11	422305	263304	35169.2	420565	359917	130016	27450.9	33479.5	56473.6	38021.4	2.97435e+06	703036	2.46077e+06	2.19003e+06	67676.1	113903	106463	119406	48146.3	27736.8	8604.92	6702.73	86037	30983.1	73642	5261.88	34276.3	509673	104909	4.35663e+06	14102.3	46463.2	221433	48728.7	216694	95060.8	21860.2	32695.1	442145	65205.1	23512.8	353473	1.73963e+07	260859	1.22859e+06	1.48945e+06	0
	化学产品	12	5.33719e+06	322252	138805	1.70332e+06	1.01481e+06	2.44205e+06	844030	709535	977722	1.85553e+06	659918	2.34364e+07	2.81749e+06	470071	386220	393443	1.26313e+06	1.18454e+06	1.74169e+06	690368	98698.2	133223	648326	193111	206368	94860.2	89328.1	1.63297e+06	96036.6	334189	124486	6522.39	40493.9	1918.9	6815.04	149368	25819	14535.2	20919.5	2.26755e+06	7075.37	32739.9	5.46138e+07	876523	2.59063e+06	3.46716e+06	0
	非金属矿物制品	13	586974	337516	115809	244860	266188	432282	21575.4	15999.5	165327	156783	40146.4	901397	1.73776e+07	1.54567e+06	68563.4	695441	846202	184556	895691	315095	180434	35598	46234.3	1.03541e+06	35457.9	3779.03	6639.76	2.00555e+07	9349.2	198883	29728	34093.5	281.33	17223	2419.35	12111.7	51154.3	28371.7	11404.2	2076.2	13.1326	0	4.70098e+07	119968	160994	280962	0
	金属冶炼和压延加工品	14	1277.1	320802	9884.7	93141.3	62837.4	40548.5	16126.3	4547.59	247776	256155	27409.4	1.8175e+06	3.7197e+06	2.29416e+07	4.91105e+06	7.38369e+06	6.42702e+06	4.97263e+06	3.61501e+06	1.45879e+06	287232	7914.78	233464	883521	11352	36683.2	8438.95	8.09738e+06	640.3	80834.2	237.864	233.063	0	0	1908.85	18574.6	67.2752	529.42	0	107.915	0.370974	0	6.79966e+07	9318.14	26942.1	36260.2	0
	金属制品	15	47322.5	268494	7589.11	188860	56074.2	391597	125122	77968.2	275852	67279.6	12525.1	1.77575e+06	1.42653e+06	256591	1.14367e+06	1.14014e+06	647957	547125	689448	97009.3	37112	1246.34	204013	133248	6151.85	1329.21	9564.93	1.1216e+06	12436.4	79048.4	23750.7	1475.1	10432.4	1634.9	10446.4	326300	6110.12	2064.07	14.2743	6575.42	394.485	654.115	1.12385e+07	30090.7	97806.7	127897	0
	通用设备	16	11937.1	492595	35440	832566	199371	249028	73194	30055.9	156921	68937.8	36285.5	279756	397083	768724	126706	3.01121e+06	2.21218e+06	1.55472e+06	534022	132161	154759	8665.78	51372.7	25722.9	63729.7	13129	25434.9	309892	29312	63321.9	35860	16871.5	305849	6325.04	9485.65	33424.8	1349.35	6708.04	3599.7	24105.1	2747.81	20219.8	1.24148e+07	1783.82	53974.8	55758.6	0
	专用设备	17	197641	192599	233061	1.24054e+06	111817	81574.1	62799.8	74014.7	17319	48961.1	6765.72	482334	258887	173000	42586.4	137266	3.16061e+06	40197.7	130509	217711	52372	1062.66	5962.24	10327.2	9672.18	185.964	6509.8	106918	486.495	18682	2926.95	1371.88	169692	155.161	2032.26	3211.88	63.6719	746.167	184.725	102308	104.529	0	7.40517e+06	6545.98	88115	94661	0
	交通运输设备	18	78867.4	37552.8	24821.9	95619.7	74323.8	52890.6	20011	13891.7	10839.2	5588.58	44032.6	25558.4	295732	55324.1	20599.7	154805	246088	4.30665e+06	12174.4	1372.44	379.129	236.595	2923.73	34065.9	9746.35	627.957	1145.43	25623.2	1084.66	334159	6055.08	4203.13	82964.1	2026.6	27609.3	21301.7	1893.72	100183	14690.5	5577.36	2361.84	4705.36	6.2603e+06	1.03057e+06	2.25614e+06	3.28672e+06	0
	电气机械和器材	19	279581	145637	18541	167476	31752.1	46805.9	16257.5	28428.8	13163.2	50367.2	3833.38	81645	195312	72915.4	174736	917572	576099	666481	2.81618e+06	1.69613e+06	220693	43052.1	111895	46700.3	234033	1371.41	10768.5	1.11725e+06	5067.97	55560.2	6794.97	152253	9533.44	1542.7	2815.16	21266.1	610.817	3752.86	1717.7	5569.82	2227.84	274.885	1.00537e+07	631563	1.23459e+06	1.86615e+06	0
	通信设备、计算机和其他电子设备	20	22914.6	54344	4538.42	78895.1	17269.6	11341.6	7508.83	3623.29	5580.65	20799	4172.32	10978.6	28730.6	15626.4	2989.52	218672	221962	238690	864098	6.5737e+06	561171	156605	1915.16	13485.4	36454.9	524.965	781.812	67346.1	7920.86	70592.2	9689.38	153536	193386	4190.05	43108.3	19149.2	12939.6	297699	5086.38	14114.1	37223.5	40329.2	1.01537e+07	699637	1.33378e+06	2.03341e+06	0
	仪器仪表	21	0	20112.5	36539.6	14520.2	51300.3	28986.1	3732.98	588.712	545.029	2447.92	711.341	31801.3	16476.7	41142.8	24874.4	58776.5	323793	66780.9	89154.2	150285	144532	241.658	1078.48	934.911	40763.4	69159.7	7699.64	11575.9	46.9173	7311.4	44.0532	14.739	424.489	252.995	1925.32	14634.2	456.714	1037.88	124.044	2464.7	44.9558	628.395	1.26797e+06	7085.93	91558.5	98644.4	0
	其他制造产品	22	68765.4	5646	398.657	423.842	129996	3881.31	649.701	82436.9	7314.9	1530.78	55.1854	71120.5	121510	8972.67	1541.8	2328.49	20278.1	6152.15	1465.32	52592.4	1550.96	52447	72038	52485.8	9442.48	15.6335	4.91352	3585.63	449.295	5348.29	60471.1	232.892	4807.35	850.779	1377.69	6589	9581.66	7028.07	0	1865.65	154.837	608.581	877996	136201	67579.8	203781	0
	废品废料	23	544.736	792.332	0.00664501	108.685	847.126	2598.68	0	257.236	4548.55	86159	2184.63	115220	1.09938e+06	2.86752e+06	19222.2	236347	28205.3	65668.7	60.1805	47.4802	41.7402	2387.26	924605	1688	23.3322	0	0	0	0	0	0	0	0	0	0	0	0	0	0	0	0	0	5.45846e+06	0	0	0	0
	金属制品、机械和设备修理服务	24	0	292497	193064	770406	267156	495336	140302	135590	114026	93436.4	42419.5	324984	623505	515209	132067	125562	278223	218855	14600	21160	903.719	1490.83	76964.5	5448.7	1.12182e+06	8603.68	22645.4	11165.4	14550	82297.9	1097.96	13604.2	399.513	36.492	542.246	452.266	1585.8	1442.66	52.1166	2231.75	399.022	2888.87	6.16902e+06	0	0	0	0
	电力、热力的生产和供应	25	168812	656849	67679.7	1.38523e+06	298158	1.63897e+06	475227	226906	193665	375481	522027	1.93283e+06	3.55161e+06	3.46043e+06	544517	383330	431034	235612	255998	290244	46345	85371.7	220085	432836	4.7524e+06	47547.2	416663	296527	92042.9	564239	221258	83576.2	345719	57650.8	63254.7	47013.7	17502.6	93797.1	37355	331897	21842.8	273279	2.56428e+07	777134	2.40617e+06	3.1833e+06	0
	燃气生产和供应	26	0	167.194	0.00354008	0	0	19.3167	0	0	103.514	1.77634	44147.9	791.628	7297.15	2190.35	523.733	640.476	77.0498	492.584	90.5248	0	0	0	0.577653	46.4437	0	444379	1.01017	0	1161.4	302709	159428	0	0	568.055	6062.51	98.4517	85.6777	8456.16	0	33104.7	765.087	0	1.01341e+06	233053	590155	823209	0
	水的生产和供应	27	27.1077	14356.8	836.549	514.96	15899	95345.5	5847.37	14261.5	5165.23	17433.9	6558.49	56756.3	155373	47646.8	5948.56	25777	8987.2	22201.2	4320.97	4195.55	560.632	3429.31	2008.18	1438.25	116599	1455.11	107285	73050.1	1969.58	14357.3	29223.4	7242.69	39648.8	3428.92	4060.27	1728.01	6716.13	14039.2	5841.9	2696.54	1327.26	33758.1	979317	16143.2	275882	292025	0
	建筑	28	212505	38076.2	9686.13	11485.6	18827.9	55552.4	4724.36	6301.18	12836.7	19461.8	7960.43	39352	51022.6	55827.4	13691.5	11122.3	12264.7	74933.3	13226	33293.7	1091.67	1922	9019.44	2270.9	186247	4129.07	6213.57	1.69324e+06	19271.9	265837	42685.9	37695.7	193000	4542.37	6081.76	21106.2	4592.53	17932.1	94905.9	39002.5	4640.85	38934.4	3.39652e+06	1.07576e+06	2.01248e+06	3.08824e+06	0
	批发和零售	29	1.45948e+06	328215	41729.9	1.63335e+06	538173	2.88192e+06	915706	872471	906228	1.42057e+06	300195	2.80729e+06	3.34058e+06	6.45649e+06	1.45399e+06	1.8921e+06	1.94311e+06	1.39135e+06	1.18527e+06	836982	228122	154085	208786	12069.4	51837.2	31486.2	21682.1	4.18696e+06	137430	631936	666851	55461.7	210303	24482.1	41061.2	163087	10667.7	40973.9	64774.3	181621	30165.7	131762	3.98908e+07	755030	1.02217e+06	1.7772e+06	57372.6
	交通运输、仓储和邮政	30	446918	613548	31814.3	466388	269838	1.60049e+06	319129	215117	461372	365192	832077	1.52209e+06	1.96026e+06	2.12612e+06	298413	454919	561167	499076	236998	264724	42363.8	38345	282833	195029	987554	68224.5	20487.4	1.30788e+06	667188	4.27942e+06	220240	73621.4	501113	89912.3	193389	187888	24402.3	94305.8	123660	31060	32965.1	693350	2.37009e+07	517385	1.12889e+06	1.64628e+06	850146
	住宿和餐饮	31	93124.1	251814	24644.1	136462	94352.7	513436	78080.4	59796.8	94132.1	98591	63239.4	584611	1.0655e+06	772549	104261	189158	213940	265396	164057	453088	39650.4	29400.8	101398	35652.3	615439	14727	19799.5	314430	321215	1.16722e+06	121969	480571	1.18235e+06	446865	619367	491415	55883.9	105858	219991	138365	98555.1	1.56686e+06	1.35072e+07	1.37075e+06	4.66965e+06	6.0404e+06	0
	信息传输、软件和信息技术服务	32	6253.27	34968.9	4740.03	18704.8	42255.8	85779.2	8406.02	37164.8	37814	34806.8	10129.7	57201	413607	122661	19993.6	16698.3	24051.2	22895.2	14011	43297.9	3550.13	2636.12	14885.4	30151.4	178839	1785.71	29803	113724	31555	84141.7	96919.6	30030.1	793556	14405.2	7736.32	20110.9	2934.05	10514.1	9771.09	91367	17561	538231	3.17965e+06	615006	2.01642e+06	2.63143e+06	0
	金融	33	2766.76	491113	24107.3	143670	119566	359729	201423	80249.7	47564.9	160746	143159	763558	407928	884722	143582	149521	222994	110978	118850	63263.3	32784.4	4217.02	7268.35	16067.1	1.61124e+06	1619.25	34303	508617	502797	3.04348e+06	241405	5411.99	634119	484142	597166	38143.1	4114.3	5947.28	191892	8993.25	8155.46	246067	1.28674e+07	2.37554e+06	5.85728e+06	8.23283e+06	245554
	房地产	34	48.6416	14027.4	1110.04	20179.5	8407.02	17643.3	1659.41	2916.09	4541.74	2223.73	2510.23	17950.7	124687	25799.2	647.161	14741.8	16441.2	4985.85	3922.85	430.818	1220.1	6181.74	2252.98	2169.34	1524.07	3.93159	539.829	5934.99	218834	42786.3	441126	183774	872988	76737.4	47148.2	29090.2	363.192	41899.6	593808	133.969	15630.9	173879	3.0429e+06	2.52186e+06	3.79113e+06	6.31298e+06	0
	租赁和商务服务	35	90.9933	122848	37437.9	53891.2	15696.4	158524	27762	27543.1	3582.4	9673.06	1859.26	139495	188059	327139	20693.8	48663.8	64353.5	42020.7	40218.9	182356	13962.3	339.038	1408.72	560.058	108498	1886.68	6045.48	302421	12358.1	64217.4	114022	340776	871140	241619	120582	127134	19036.4	1203.53	1810.73	20021.6	2982.67	171630	4.05556e+06	13933.2	769247	783180	648380
	科学研究和技术服务	36	53740	96991	11039.4	42900.3	25825.7	81033.7	5796.44	2827.82	3789.3	13600	43256.3	26249.3	37006	13246.4	31666.3	27581.3	31153.6	53343.4	4537.44	20290.8	938.842	3424.09	3521.04	42.4195	389432	13.1036	2374.93	363605	72095.7	9910.21	354.452	47.0716	238.399	1418.58	80.3318	37432.6	219.339	491.144	4.06568	2173.63	34.1855	3660.61	1.51739e+06	2354	4580	6934	1.0402e+06
	水利、环境和公共设施管理	37	1226.6	1241.53	32.7222	137965	24168.7	2039.57	918.762	210.021	553.499	476.372	251.756	2558.64	4842.18	2256.89	537.839	912.135	925.115	1221.91	475	1903.6	176.978	195.82	578.352	303.575	836.511	88.0321	128.613	1746.89	1943.38	7974.67	582.623	2933.31	15267.3	2404.8	5301.06	1264	547.82	537.544	16196	367.258	582.407	33766.2	278441	49457.9	555427	604885	1.10348e+06
	居民服务、修理和其他服务	38	25319.8	53519.7	2427.43	2106.39	18273	29090.2	1695.13	5774.19	2977.61	7836.46	908.889	22684.8	35671.9	22447.4	3090.2	13822.4	19960.3	31158.8	15948.7	16886.2	4833.16	1482.15	2485.92	668.043	75594.3	602.248	2247.02	40428.6	3498.13	228290	17024	53267.6	101484	397.639	19614	6900.07	1323	60647.4	55211.7	9320.2	57258.7	384292	1.45847e+06	757837	1.4169e+06	2.17474e+06	123844
	教育	39	21474.5	75412.6	572.786	10852.1	14288.8	27815.7	6118.72	4698.05	11193.9	7355.02	4865.25	29083.8	14853.3	15707.6	5213.83	12609.6	9620.55	7524.98	7366.38	5192.51	1625.76	358.313	3655.4	12632.3	39527.8	736.914	2880.54	69476.9	71852.4	128234	34960.6	11248.2	493269	18107.1	4696.71	14781.5	5203	2758.34	23318	6202.15	17113.5	716029	1.97049e+06	1.52752e+06	2.95777e+06	4.48529e+06	1.06127e+07
	卫生和社会工作	40	174.364	0	0	0	0	0	0	0	0	0	0	0	0	0	0	0	0	0	0	0	0	0	0	0	0	0	0	0	1451.34	520.381	5874.07	0	0	0	0	0	0	0	0	0	4.0899	0	8024.25	2.65196e+06	4.63355e+06	7.28551e+06	4.28832e+06
	文化、体育和娱乐	41	16275.9	13430.7	461.213	6423.69	4862.79	17505.7	3405.39	2086.01	5063.77	5144.37	2288.13	22998	38106.7	19488.4	4424.56	7783.91	9107.64	9740.22	4290.51	14790	1400.18	1503.99	6767.19	2165.09	8982.74	777.653	1166.09	18223.8	14956.6	67719.5	16326	22893.1	151173	35333.7	121885	11885.6	2287.97	4765.08	975443	15443.4	24172.9	112307	1.82526e+06	218462	632725	851186	740962
	公共管理、社会保障和社会组织	42	26458	18913.2	289.398	2365.65	1219.24	13880.6	1118.33	1821.17	3565.72	3660.48	1068.99	20605.6	8561.04	7123.04	1680.67	2587.01	2978.33	1934.39	7978.92	3535.91	1191.27	454.562	934.286	552.227	2834.6	206.921	645.31	24835.5	17200.4	24852.3	2678.12	2445.85	51273.4	4227.42	19074.1	3908.08	2072.8	3184.56	8278.7	2940.83	274.25	233063	538475	62990.8	267353	330343	1.5188e+07
	中间投入合计	TII	2.9095e+07	1.30043e+07	1.18959e+06	1.68137e+07	5.77076e+06	6.15881e+07	1.46311e+07	1.29217e+07	1.34923e+07	1.46536e+07	1.15259e+07	4.56292e+07	5.19964e+07	6.4688e+07	1.00338e+07	1.82264e+07	2.03597e+07	1.76972e+07	1.40196e+07	1.38494e+07	2.21944e+06	958946	3.76444e+06	3.33167e+06	2.48346e+07	1.48551e+06	951205	4.61295e+07	2.6215e+06	1.6996e+07	1.15148e+07	2.2092e+06	9.5572e+06	1.8753e+06	2.3759e+06	2.4468e+06	316500	1.17e+06	3.3888e+06	3.4812e+06	840300	7.0718e+06	6.00726e+08	3.08182e+07	6.67259e+07	9.75441e+07	3.58403e+07
增加值	劳动者报酬	VA001	3.67116e+07	5.38216e+06	575234	1.2496e+06	1.64004e+06	6.08789e+06	1.39623e+06	1.20084e+06	1.37147e+06	1.45116e+06	438511	4.35172e+06	5.63839e+06	3.94863e+06	1.50388e+06	1.96228e+06	2.30184e+06	1.58546e+06	1.42484e+06	1.76394e+06	292348	173526	97164.1	45451.9	1.74866e+06	67111.3	176584	9.62724e+06	9.14839e+06	7.53254e+06	7.67637e+06	591336	2.82817e+06	1.02494e+06	1.62561e+06	960238	443788	2.02174e+06	7437306	2.46564e+06	662734	6.42174e+06	1.45054e+08
	生产税净额	VA002	91949	781113	464753	278911	1.00466e+06	5.00129e+06	690965	459466	2.80794e+06	372026	188203	1.73338e+06	5.49383e+06	1.52575e+06	919844	1.02714e+06	781604	349198	163166	856264	104098	48448.1	248136	2661.42	36094.3	13580.9	85251.3	2.08418e+06	4.57083e+06	1.18255e+06	295702	215556	1.34929e+06	1.47424e+06	260731	241491	38118.1	92734.9	38682	21011.7	94527.7	20294.6	3.75097e+07
	固定资产折旧	VA003	891816	693129	163331	493218	210346	1.72027e+06	470128	411725	396060	759425	163451	1.9407e+06	2.49784e+06	2.41264e+06	313826	614326	495672	533781	279178	513612	76390.2	50192.9	36898.4	7601.14	2.69458e+06	49609.1	68483.1	986381	902489	1.85544e+06	478430	1.4748e+06	377369	6.37106e+06	420031	261462	208306	163502	504990	286432	115869	884655	3.42495e+07
	营业盈余	VA004	0	2.99391e+06	213708	1.90508e+06	1.50669e+06	7.0048e+06	2.53191e+06	2.47104e+06	639561	1.77471e+06	1.41539e+06	5.41388e+06	8.73503e+06	5.84689e+06	1.37995e+06	2.59311e+06	3.04266e+06	2.3997e+06	3.53109e+06	1.39402e+06	419589	507110	6303.42	146496	836296	51564	25698.8	3.84865e+06	4.15649e+06	958777	533097	1.19721e+06	5.58117e+06	1.53676e+06	814128	512709	149288	410623	163522	382020	135969	13014	7.91796e+07
	增加值合计	TVA	3.76954e+07	9.85031e+06	1.41703e+06	3.92681e+06	4.36172e+06	1.98143e+07	5.08924e+06	4.54307e+06	5.21504e+06	4.35732e+06	2.20556e+06	1.34397e+07	2.23651e+07	1.37339e+07	4.1175e+06	6.19685e+06	6.62178e+06	4.86814e+06	5.39828e+06	4.52784e+06	892426	779278	388501	202211	5.31563e+06	181865	356017	1.65464e+07	1.87782e+07	1.15293e+07	8.9836e+06	3.4789e+06	1.0136e+07	1.0407e+07	3.1205e+06	1.9759e+06	839500	2.6886e+06	8.1445e+06	3.1551e+06	1.0091e+06	7.3397e+06	2.95993e+08
总投入		TI	6.67904e+07	2.28546e+07	2.60662e+06	2.07406e+07	1.01325e+07	8.14024e+07	1.97204e+07	1.74647e+07	1.87074e+07	1.90109e+07	1.37315e+07	5.90689e+07	7.43614e+07	7.84219e+07	1.41513e+07	2.44233e+07	2.69815e+07	2.25653e+07	1.94179e+07	1.83772e+07	3.11187e+06	1.73822e+06	4.15294e+06	3.53388e+06	3.01502e+07	1.66737e+06	1.30722e+06	6.26759e+07	2.13997e+07	2.85253e+07	2.04984e+07	5.6881e+06	1.96932e+07	1.22823e+07	5.4964e+06	4.4227e+06	1.156e+06	3.8586e+06	1.15333e+07	6.6363e+06	1.8494e+06	1.44115e+07	8.96719e+08
[truncated: 11 more columns]
