# Supplementary material for: Editorial Note: Measurement and driving factors of carbon productivity in China’s provinces: From the perspective of embodied carbon emissions
Source: PLoS One. 2025 Dec 15;20(12):e0338756. doi: 10.1371/journal.pone.0338756 (PMC12704855; doi:10.1371/journal.pone.0338756)
Supplement: S1 File — (ZIP) [file pone.0338756.s001.zip › Input-Output Tables of China's Provinces/Input-Output Tables of Various Provinces in 2012/17μ╣ûσîù.xls]

## Sheet: sheet1
湖北2012年投入产出表
(按当年生产者价格计算）
单位：万元
产 出 投 入		代码	中间使用																																											最终使用
			农林牧渔 产品和服务	煤 炭 采选产品	石 油 和 天 然 气 开采产品	金 属 矿 采选产品	非金属矿 和其他矿 采选产品	食品和烟草	纺织品	纺织服装鞋 帽皮革羽绒 及其制品	木材加工品 和 家 具	造纸印刷和 文教体育用品	石油、炼焦 产 品 和 核燃料加工品	化学产品	非 金 属 矿物制品	金属冶炼和 压延加工品	金属制品	通用设备	专用设备	交通运输设备	电气机械 和 器 材	通信设备、 计算机和其 他电子设备	仪器仪表	其他制造产品	废品废料	金属制品、 机械和设备 修理服务	电力、热力 的生产和供应	燃气生产 和 供 应	水的生产 和 供 应	建筑	批发和零售	交通运输、 仓储和邮政	住宿和餐饮	信息传输、 软件和信息 技术服务	金融	房地产	租 赁 和 商务服务	科学研究 和技术服务	水利、环境 和公共设施 管 理	居民服务、 修 理 和 其他服务	教育	卫 生 和 社会工作	文化、体育 和 娱 乐	公共管理、 社会保障和 社会组织	中间使用 合 计	最终消费支出
																																														居民消费支出			政府消费 支 出
																																														农村居民	城镇居民	小计
代码		-	01	02	03	04	05	06	07	08	09	10	11	12	13	14	15	16	17	18	19	20	21	22	23	24	25	26	27	28	29	30	31	32	33	34	35	36	37	38	39	40	41	42	TIU	FU101	FU102	THC	FU103
中间投入	农林牧渔产品和服务	01	6.53113e+06	27799.8	17.9979	27111.8	58637.7	1.91257e+07	2.37156e+06	61677.4	1.55167e+06	33406.8	54.1629	93515.8	1127.03	662.333	921.122	194.351	43899.9	2175.89	813.407	136.176	37.0464	94.4029	0.602598	15.9773	554373	4.62545	0.487172	13284.6	17365.5	313910	851432	16943.2	1585.41	0	12.92	1548.28	0	0	0	0	262.993	0	3.1703e+07	1.74843e+06	2.71563e+06	4.46406e+06	93443.3
	煤炭采选产品	02	0	156396	1566.03	25091.2	12227.1	338343	52338.5	12860.9	7923.52	69039	153160	1.93587e+06	1.46562e+06	265196	11248.1	10621.1	24594.5	41582.6	6081.3	73.9533	0	90021.9	0	720.859	3.19783e+06	0	0	172864	0	716.301	0	0	0	0	0	0	159.983	0	0	0	3.58476	12938.4	8.06508e+06	45809.7	30491.9	76301.5	0
	石油和天然气开采产品	03	956.743	427.596	8118.45	0	111.877	48574.9	22014	117.676	0	0	3.4833e+06	383224	129411	17728.5	102.919	9894.53	7335.45	21742.1	11374.5	882.643	36.6996	0	0	5.11077	0	383418	0	0	0	1161.65	0	0	0	0	0	0	18.2275	0	0	0	0.408426	1474.13	4.53143e+06	0	0	0	0
	金属矿采选产品	04	0	96182	0	1.69466e+06	0	169.967	0	0	0	0	0	314533	225720	6.47546e+06	0	0	0	0	62.031	17874.2	0	7078.79	0	0	0	0	0	0	0	0	0	0	0	0	0	0	0	0	0	0	0	0	8.83173e+06	0	0	0	0
	非金属矿和其他矿采选产品	05	0	1930.29	919.836	3831.45	0	53568.9	0	0	0	10448.9	0	986476	1.634e+06	80031.8	0	256.67	33304.8	166.203	196.95	0	10.7313	1031.69	0	579.151	25614.2	0	0	1.20474e+06	0	977.103	0	0	0	0	0	0	0	0	0	0	0	0	4.03809e+06	0	0	0	0
	食品和烟草	06	6.05989e+06	74.8735	73.9023	12162	4931.29	2.03568e+07	3628.68	5186.92	1588.7	62914	74.3518	2.02336e+06	27628.8	3104.33	4536.45	4111.69	2597.58	7538.04	3162.68	2578.94	1007.64	560.322	271.313	271.233	2477.17	76.4737	1562.82	65844.6	21257.9	42666.3	2.11603e+06	41094.6	49069.8	2530.94	73465.8	12495.2	6686.48	3525.94	7231.74	1671.81	2878.24	43115.1	3.10817e+07	5.84667e+06	1.1939e+07	1.77857e+07	0
	纺织品	07	3762.01	109.551	615.089	5552.49	66359.9	70859.4	6.06287e+06	2.96236e+06	1736.16	5945.1	1574.49	916087	426932	4542.1	90858.7	2044.64	35840.1	4153.7	8212.97	572.818	228.211	234605	73.1873	21.0667	237.152	2.86704	1.20416	43906	87145.2	115008	9886.04	844.691	269.616	11.4371	773.796	2618.63	0	4940.54	28.9173	0	12.5262	0	1.11716e+07	432312	695719	1.12803e+06	0
	纺织服装鞋帽皮革羽绒及其制品	08	12720.7	446.917	4343.71	20540.6	194532	58143.1	9683.99	1.02505e+06	55394	5916.55	1542.92	86946.5	47032.8	18529.6	896503	17072	8328.8	41553.3	8461.59	9791.59	1190.2	2445.16	5035.17	1075.66	59337.7	489.517	314.061	166443	12394.7	116208	17968.8	4536.7	34027.9	19186.2	38313.7	3891.78	0	2357.91	352.021	0	3858.17	0	3.01196e+06	1.32391e+06	5.41981e+06	6.74372e+06	0
	木材加工品和家具	09	2965.79	140.747	1478.8	4481.77	44379.2	22303.5	3126.61	46679.7	35789.5	21870	323.338	17733.7	80064.5	5835.49	40825.8	15135.6	5043.19	81462.8	15341.2	651.466	958.176	778.076	20.9681	59.4442	478.306	230.995	3.47349	410050	5364.41	152687	434915	1674.02	1000.45	1356.88	30723.4	10963.9	0	476.239	17776.7	0	34.3785	0	1.51518e+06	190221	655913	846134	0
	造纸印刷和文教体育用品	10	0	313.642	1543.97	7661.06	181852	896517	91602.6	191279	11963.5	2.00833e+06	750.056	605451	411635	13003.9	167291	33960.4	21685.6	383174	482005	36187.9	12912.1	20417	865.745	1955.82	262473	629.958	711.36	379526	94443.9	201116	222043	107650	464877	83168.3	1.15278e+06	140434	39631.2	36874.6	295473	5258.59	425509	233313	9.72827e+06	197418	581757	779176	0
	石油、炼焦产品和核燃料加工品	11	715019	14309.4	12539.1	28752	71069.3	140598	6521.31	74753.5	28699.2	22546.2	221895	238384	340493	593280	65378.9	42827.9	25430	232720	19044.2	4007.93	871.127	3240.79	169.771	2580.85	223097	325.26	545.596	237751	68342.6	4.70357e+06	13254.5	43839.5	46378.3	11417	273025	191414	39226.5	13037.8	26225.3	18856.7	2928.52	434477	9.25284e+06	9081.91	78335.8	87417.7	0
	化学产品	12	2.41064e+06	4612.99	30583.1	311789	243314	2.01649e+06	2.01657e+06	255927	305776	524497	27341.8	1.52078e+07	1.49461e+06	191259	223832	127978	77661.7	2.50511e+06	617597	185636	16167.4	316946	5531.39	6254.43	303242	17025.4	17918	218625	178168	293930	46011	723.377	955.739	350.499	20002.2	162016	14054.6	33221.4	870.363	1.77545e+06	13267.8	266470	3.24862e+07	778002	3.08759e+06	3.86559e+06	0
	非金属矿物制品	13	370581	5732.61	1807.79	103848	39.3108	352116	292.418	41.3486	6468.07	6003.37	71.1236	96752	2.57871e+06	237680	36.1632	7024.25	8495.1	79561.9	1.02307e+06	225244	9230.77	35296	2522.5	457.846	7244.77	0	0.043862	1.16422e+07	48.8559	59844.2	22731.8	3192.86	0	0	210.584	492.454	0	4.02115	0	0	21.1073	0	1.6887e+07	412981	896101	1.30908e+06	2.36116e+06
	金属冶炼和压延加工品	14	38.1542	93321.8	8643.32	72577.9	17.4024	17038.2	75105.1	18.3045	50316	152803	7043.96	339307	388122	7.6007e+06	2.50002e+06	1.73723e+06	818652	6.74437e+06	1.8178e+06	424696	33338.3	87961.2	2893.22	35044.1	6535.83	0	3029.83	6.78276e+06	18.2805	68421.5	0	0	0	0	0	0	0	0	0	0	2.12094	0	2.98678e+07	0	0	0	0
	金属制品	15	0	1264.5	1756.75	43414	699.049	164112	6622.82	735.286	18040.4	4186.1	1868.62	121890	44580.2	52427.3	643.077	139014	95654.6	182390	50258.3	18814.6	10165.8	26163.4	3233.74	1402.08	1970.92	170.667	3065.38	579282	3158.92	71942.1	9885.25	422.319	147.322	4.89825	5729.48	92070.1	0	17960.4	12.3847	0	26.3012	14550.3	1.78974e+06	122764	453834	576598	0
	通用设备	16	11188.4	7547.42	5607.92	135428	11474.6	23700.1	43680.1	12069.4	12985.4	7078.48	1285.76	196417	153865	312923	10555.8	1.01142e+06	452841	1.38386e+06	262331	7366.58	76225.1	17.1694	5151.75	34918.7	252875	43.6496	6213.92	198650	9430.85	19193.8	7683.87	5251.45	5848.29	3661.81	25976.8	25848	211.879	1944.5	999.643	1.2359	152.251	7881.47	4.75181e+06	2027	5582	7609	0
	专用设备	17	178680	225.002	30076.4	47677.4	19420.7	100981	50824.2	20427.5	143745	66312.6	3.54735	408731	11419.7	9328.79	17865.7	19801.5	241402	521064	351365	121357	1130.88	4.49754	7782.4	973.478	332.477	68.9526	0.35867	9487.65	413.041	14719	1497.4	169.38	1222.03	3.70277	91.4877	136.449	0	28.7777	9.36201	723589	8.13335	0	3.12238e+06	6176.33	54647.4	60823.7	0
	交通运输设备	18	1182.93	15.4047	4276.09	1955.66	649.113	2386.77	277.014	682.763	312.909	1224.64	20.5235	7058.63	4431.16	638.692	597.14	100345	174105	1.03371e+07	791.621	25292.1	151.151	372.022	9417.64	15412.2	3445.33	196.245	114.319	34563.4	413.041	270328	312.978	3287.38	10430.8	2078.03	753.767	12832	47.7816	975.241	6119.39	209.266	111.384	0	1.10349e+07	4772	19530	24302	0
	电气机械和器材	19	2739.29	510.922	5273.6	8951.5	1587.93	16604	5387.87	1670.24	625.501	9089.4	313.634	149968	20250.6	21183.3	1460.78	258839	226525	308219	1.01381e+06	545914	52935	685.857	25.6751	17801.4	925021	80.1196	1.40777	1.51713e+06	31776	45455.2	233.575	891264	111.366	141433	291734	192307	0	2083.2	9.36201	32393.4	34682.6	0	6.77609e+06	105542	302183	407725	0
	通信设备、计算机和其他电子设备	20	280.74	354.897	1393.49	1172.45	1974.56	2253.93	2372.84	2076.91	73.2799	2866.89	33.9081	8799.8	2165.15	14714.4	1816.46	9436.98	508767	129634	248613	2.37823e+06	91514.2	97.7081	155.875	125.441	27343	54.8702	8172.21	45989.5	28818.8	16137.8	6235.46	354520	5648.54	326.666	542662	164042	1711.66	5038.88	48072	15.0183	380.849	8527.05	4.67262e+06	815641	2.3122e+06	3.12784e+06	0
	仪器仪表	21	50.6965	134.719	6379.54	3267.47	7.43767	3518.74	262.022	7.82323	19.5563	1301.62	327.463	57970.9	3841.21	5585.59	6.84215	56676.7	35544.2	35928.8	25550.9	12147	68161.9	576.082	0	814.453	9860.01	2.25422	17332.6	18975.3	0	14819	0	9973.61	0	0	71.9555	64099.6	0	1595.45	0	49.1631	0	21998.3	476859	909.272	2441.73	3351	0
	其他制造产品	22	0	46.5483	2617.32	17763.9	381537	9645.57	6.29985	401315	1063.29	5369.02	253.374	2314.79	470.419	1929.94	350988	3292.54	615.225	28030.6	125.612	392.951	5.8594	18177.7	0	3.36782	10.0219	0.795607	0.0557932	6486.81	0	6774.1	82193.1	21.2561	111.366	3.70277	667.131	42407.1	0	19136.4	9.36201	0	8.63467	0	1.38379e+06	355	908	1263	0
	废品废料	23	0	8099.63	0	0	0	2.54208	0	0	0.501451	293482	0	39214.6	58721.1	335818	0	14006.2	72.4874	93374.9	6485.21	0	0	0	73262	0	0	0	0	0	0	0	0	0	0	0	0	0	0	0	0	0	0	0	922540	0	0	0	0
	金属制品、机械和设备修理服务	24	0	349.128	14147.6	13231.1	7335.92	16851	10008.6	7716.2	3008.75	3082.3	224.577	12105.4	29117	14475.2	6748.54	2473.25	1093.04	6267.91	2202.34	1060.08	248.571	539.743	930.596	2745	54052.1	221.315	1118.88	204.115	122.298	12809.4	2.19826e-12	659.43	0	0	0	49.6971	0	7.0751e-15	0	0	45.2869	4.38512e-11	225244	0	0	0	0
	电力、热力的生产和供应	25	343898	51233.7	68991.8	365777	217114	1.19585e+06	593470	228369	178285	442668	149183	3.28863e+06	2.02855e+06	2.1242e+06	199730	247937	159175	1.12883e+06	271617	193849	17410.2	55394.8	44610.6	5321.52	6.02943e+06	1080.06	11236.5	2.54087e+06	95196.1	626968	390821	186157	26382.6	321739	86804	102766	4957.5	57585.9	256287	124199	20211.8	152973	2.46357e+07	359885	1.20069e+06	1.56058e+06	0
	燃气生产和供应	26	14450.3	0	0	0	0	0	0	0	0	0	0	0	868.672	0	0	2178.41	0	3.20513	1295.05	0	0	0	0	0	0	112650	0	0	0	351174	73549.6	0	0	694.603	428.156	2760.47	0	30.8808	91144.4	0	513.264	0	651740	37960.6	541278	579239	0
	水的生产和供应	27	17816.5	574.628	1082.73	6540.07	5562.49	30443.3	21072.8	5850.85	1780.1	9888.49	680.09	68061.6	40221.9	23824.7	5117.11	11622.8	3543.14	48729.4	5978.37	3155.8	1566.99	1201.26	467.073	492.695	51388.9	97.2589	58600.5	228340	12659.9	28906.5	33170.9	3788.21	35103.2	16023.7	7458.98	9220.84	1228.25	6526.31	18298.4	18664.3	4075.12	31464.4	880291	78314.8	455617	533931	0
	建筑	28	3017.57	635.999	29291	28847.1	71881.8	155230	30424.4	75608.1	7245.97	10156.6	670.965	167708	60791.2	26369.1	66126.4	35853.6	57371.9	112709	152400	5337.55	4346.81	451.199	42566.6	2019.73	824288	13014	7594.16	1.20152e+06	5291.03	558209	381451	87153.3	20696	42990.5	70970.5	194.359	0	47009.4	288113	53956.7	23954	939324	5.71279e+06	0	0	0	0
	批发和零售	29	150593	4885.02	20611.8	36649	390079	704327	199672	410300	77034	188578	90217.3	665057	291867	202538	358846	242588	181337	561612	307543	511651	33980.4	21431.7	6539.64	4755.24	805187	5652.62	4373.04	2.32109e+06	506754	295827	75094.6	133325	389686	14064.2	317293	181821	29025	13710.4	60441.2	135091	14284.5	89324.1	1.10547e+07	82084.4	246681	328765	0
	交通运输、仓储和邮政	30	146412	3923.5	5423.44	148417	143347	740960	182962	150778	41065.5	184996	6279.6	908563	657918	162672	131870	159856	150769	826484	151697	75128.2	17615.2	31970.9	36828.9	6049.79	159031	667.445	762.971	609295	562578	4.08367e+06	9837.85	76835.4	342437	14102.1	828110	556953	36065.7	19532.7	37702.3	7932.24	46326.6	393019	1.28568e+07	1.45396e+06	3.39879e+06	4.85275e+06	6.78485e+06
	住宿和餐饮	31	43896.8	1425.48	5916.4	27254	88419.8	271136	42661.7	93003.3	8981.64	42114.9	1265.25	303697	167751	59101.6	81340.1	63122.2	49999.9	176248	52922.9	51176.1	14671.6	8929.06	3395.59	4735.04	37484.4	629.775	1050.62	711050	161216	471713	18767.1	105266	616969	23788.4	600642	211437	95207.9	14628.6	70817.9	21111.4	47660	785814	5.65842e+06	854556	3.91873e+06	4.77328e+06	0
	信息传输、软件和信息技术服务	32	3453.47	142.384	1191.34	21355.3	28900.3	35792.7	9342.63	30398.4	1681.06	17818.8	401.414	39131.3	27644.9	5903.37	26586.3	11857	7113.37	26109.2	8476.8	5479.87	2326.81	2219.54	1581.21	1477.32	37926	1.24806	1370.9	22444.1	954047	183534	16594.2	623399	205486	62193.8	129375	79670.6	9659.06	1546.81	16606.4	805.786	3736.23	29138.4	2.69392e+06	422789	1.32649e+06	1.74928e+06	1.67819e+06
	金融	33	31463.3	8538.28	22332.5	72623.7	145104	462844	120170	152626	45543	89805	15923	687922	474829	354005	133485	184242	138299	456128	109086	100214	9085.86	14063.6	1907.44	7846.26	1.29875e+06	25521.8	51229	4.384e+06	367879	1.39772e+06	41823.5	40467.4	583958	44088.4	328996	152784	9182.9	3655.6	647628	1964.03	191666	56806.6	1.34662e+07	8755.87	49034	57789.9	44956.4
	房地产	34	0	13.5193	0	0	278.537	10657.2	1697.85	292.976	11.8947	125.376	0	4295.92	423.798	560.524	256.235	23905.1	575.708	3407.28	6330.23	3323.14	1949.32	126.775	0	64.6286	0	206.81	0	44922.2	34607.6	207610	23261.3	117843	509222	626611	222149	150456	25579.8	23604.7	8134.02	21066.6	25716.3	259756	2.35904e+06	603083	2.52233e+06	3.12541e+06	0
	租赁和商务服务	35	8077.58	2039.89	39138.3	30480.4	220185	568038	41424.3	231599	16368.1	88242.2	19431.9	435635	162422	84576	202555	87017.6	40521.3	644986	74190	94996.4	19132.7	9311.64	1600.89	2687.58	121380	5169.74	4448.8	2.79823e+06	2.48481e+06	161724	125924	173738	276217	52375	231614	512021	19650.6	39034.2	41510.4	14232.6	17608.9	97636.6	1.0302e+07	5725	120367	126092	552526
	科学研究和技术服务	36	190034	62.8021	0	983.464	9562.46	7481.77	3015.11	10058.2	2610.88	695.487	0.637206	45629.1	22482	2603.84	8796.81	11022.5	3466.54	86467.8	20361.3	5365.3	5765.61	4505.48	0	246.542	13274.3	2.15339	0	2.75843e+06	1354	393333	0	323.048	0	0	0	1164.59	0	0	691.711	1.78244	1.50123	87.836	3.60988e+06	86833.7	409258	496092	1.30042e+06
	水利、环境和公共设施管理	37	6683.19	50.3812	46.0121	1030.04	3259.59	6261.59	1696.36	3428.57	310.101	1649.54	42.3346	5856.62	6179.48	2088.85	2998.6	2317.96	1689.34	4892.29	1724.71	1683.44	680.388	384.96	196.873	184.295	1698.9	31.0853	45.2548	47029.5	6237.09	24242.7	1259.45	6759.69	30773.3	1413.91	25014.3	5186	25796	354.963	4482.64	1226.77	1347.53	25954.3	264189	124416	572569	696984	212352
	居民服务、修理和其他服务	38	222.956	793.848	2487.24	13299.5	41876	93338.8	10541	44046.8	4039.59	19896.3	3517.85	78026.2	30480.6	32913.7	38523	19757.2	25547.1	161738	29103.1	8964.54	2561.72	1135.99	5388.76	1102.47	14995.8	759.025	4107.43	72415.9	68448.4	516765	9742.55	21099.2	18532.8	5071.58	16989.3	41868.6	37245.5	182104	57619.8	16910.1	57551.8	326141	2.13767e+06	184787	686832	871619	1.03874e+06
	教育	39	39392.4	78.9888	2899.92	8890.9	22889.2	24071.3	3299.92	24075.7	1597.5	3475.89	1001.45	22592.5	15646.9	3274.95	21056.5	6552.64	3982.29	7218.96	8478.35	3286.61	399.59	1345.77	1451.66	1038.01	72162.7	709.686	242.747	106984	89528.8	63138.9	9145.06	13457.7	109528	1465.52	202630	62097.7	2562.79	5355.37	278472	34777	7627.87	154493	1.44238e+06	735462	2.63106e+06	3.36652e+06	3.16165e+06
	卫生和社会工作	40	5758.51	0	0	0	0	0	0	0	0	0	0	0	0	0	0	0	0	0	0	0	0	0	0	0	0	0	0	0	0	1110.95	1357.16	8.3268	0	0	0	0	0	0	0	6914.1	0.488673	0	15149.5	767508	2.54404e+06	3.31155e+06	2.5221e+06
	文化、体育和娱乐	41	1099.29	95.9106	141.496	2199.16	6990.04	14781.7	3514.37	7352.4	657.783	3025.08	83.2518	12140.6	11871.8	3976.54	6430.36	4525.7	3102.77	9793.68	3434.46	3213.83	1374.2	723.953	366.439	340.836	26886.3	112.523	92.4081	103383	11050.7	58449.4	10701.8	12942.6	56613.6	3424.99	183642	31095.9	8618.22	1959.88	9584.13	2206.92	390129	49109.3	1.06124e+06	313691	1.86414e+06	2.17783e+06	1.32898e+06
	公共管理、社会保障和社会组织	42	2.41086e+06	111.693	206.149	8859.2	6870.45	22070.4	5368.85	7226.61	1261.92	2072.31	63.2373	29239.5	19523.7	4630.91	6320.34	8478.92	3983.24	14570.8	29295.3	134166	1122.29	1171.36	235.623	339.11	9913.73	1032.25	660.506	21263.9	231635	320019	9299.07	13439.3	165967	8409.99	46405.9	56811.6	2737.93	582367	311039	7910.46	1050.97	178463	4.68647e+06	145468	806699	952167	7.89394e+06
	中间投入合计	TII	1.9719e+07	494953	343540	3.36412e+06	2.70448e+06	4.81805e+07	1.21051e+07	6.55767e+06	2.62567e+06	4.42292e+06	4.19023e+06	3.10121e+07	1.35994e+07	1.93693e+07	5.68227e+06	4.74649e+06	3.67996e+06	2.74411e+07	7.20869e+06	5.2199e+06	510517	1.00148e+06	264481	161939	1.54216e+07	570379	205921	4.172e+07	6.15197e+06	1.62865e+07	5.07412e+06	3.10207e+06	4.00926e+06	1.50399e+06	5.75552e+06	3.27798e+06	409265	1.14221e+06	2.60176e+06	3.02646e+06	1.33766e+06	4.61425e+06	3.40817e+08	1.83083e+07	5.25463e+07	7.08546e+07	2.89733e+07
增加值	劳动者报酬	VA001	27654112	261966	209554	1.19067e+06	1.86391e+06	3.38998e+06	1.39913e+06	711442	299466	1.20838e+06	370908	3.13312e+06	1.63586e+06	2.79338e+06	1.25667e+06	1.54857e+06	1.36977e+06	7.63606e+06	2.10111e+06	3.52687e+06	226707	246765	24310.8	119902	1.00254e+06	55148.2	222371	7.20901e+06	7.16513e+06	4.78211e+06	2.12374e+06	954447	2.3378e+06	756410	2.25553e+06	1.42862e+06	444738	2.49239e+06	4.62485e+06	2.04069e+06	1.57625e+06	7.34288e+06	1.12993e+08
	生产税净额	VA002	48101	39653.2	405957	367894	166989	4.8777e+06	139883	50571.9	140588	72968.8	1.08357e+06	1.11164e+06	157381	1.18702e+06	199868	146131	123844	1.54452e+06	132410	-20180.8	-8542.67	35992.2	214875	3783.21	177475	7233.55	9677.47	2.46056e+06	4.10469e+06	1.09528e+06	1.17387e+06	345064	1.1747e+06	855417	673792	159466	232.642	126332	25302.6	29784.3	269890	66104.4	2.49775e+07
	固定资产折旧	VA003	785612	38076.5	260558	153100	679706	588110	455693	110621	91042.9	697858	567416	1.98148e+06	875427	1.1649e+06	299728	709515	494176	1.43414e+06	423358	423226	57350.3	55348.7	686406	40553.6	1.7887e+06	26047.8	85312.1	1.0883e+06	1.32879e+06	1.99995e+06	634582	1.34247e+06	222840	4.15722e+06	446123	206558	160986	287009	719447	291351	296397	970360	2.91258e+07
	营业盈余	VA004	-885581	162005	-22914.1	1.52214e+06	1.66596e+06	5.2637e+06	967117	435182	208883	572137	-122124	4.49199e+06	1.36848e+06	3.64351e+06	1.05967e+06	1.13268e+06	913586	6.5153e+06	2.67682e+06	2.80015e+06	232251	150045	-417438	17901.6	543480	105503	-50353.1	3.81381e+06	4.19151e+06	1.35471e+06	1.18459e+06	1.35898e+06	5.3073e+06	1.15607e+06	1.39611e+06	303396	112339	198484	119663	475880	890379	245084	5.70584e+07
	增加值合计	TVA	2.76022e+07	501701	853155	3.2338e+06	4.37656e+06	1.41195e+07	2.96182e+06	1.30782e+06	739979	2.55135e+06	1.89977e+06	1.07182e+07	4.03715e+06	8.7888e+06	2.81593e+06	3.53689e+06	2.90138e+06	1.713e+07	5.3337e+06	6.73006e+06	507766	488151	508154	182140	3.5122e+06	193933	267007	1.45717e+07	1.67901e+07	9.23206e+06	5.11678e+06	4.00096e+06	9.04264e+06	6.92511e+06	4.77156e+06	2.09804e+06	718295	3.10421e+06	5.48926e+06	2.8377e+06	3.03291e+06	8.62442e+06	2.24155e+08
总投入		TI	47321200	996654	1.1967e+06	6.59792e+06	7.08104e+06	6.23e+07	1.50669e+07	7.86548e+06	3.36565e+06	6.97427e+06	6.09e+06	4.17303e+07	1.76366e+07	2.81581e+07	8.4982e+06	8.28338e+06	6.58134e+06	4.45711e+07	1.25424e+07	1.195e+07	1.01828e+06	1.48963e+06	772634	344079	1.89338e+07	764312	472928	56291700	22942100	2.55186e+07	10190900	7.10303e+06	13051900	8429100	1.05271e+07	5.37601e+06	1.12756e+06	4.24642e+06	8.09102e+06	5.86417e+06	4.37057e+06	1.32387e+07	5.64972e+08
[truncated: 11 more columns]
