# Supplementary material for: Editorial Note: Measurement and driving factors of carbon productivity in China’s provinces: From the perspective of embodied carbon emissions
Source: PLoS One. 2025 Dec 15;20(12):e0338756. doi: 10.1371/journal.pone.0338756 (PMC12704855; doi:10.1371/journal.pone.0338756)
Supplement: S1 File — (ZIP) [file pone.0338756.s001.zip › Input-Output Tables of China's Provinces/Input-Output Tables of Various Provinces in 2012/18μ╣ûσìù.xls]

## Sheet: sheet1
湖南2012年投入产出表
(按当年生产者价格计算）
单位：万元
产 出 投 入		代码	中间使用																																											最终使用
			农林牧渔 产品和服务	煤 炭 采选产品	石 油 和 天 然 气 开采产品	金 属 矿 采选产品	非金属矿 和其他矿 采选产品	食品和烟草	纺织品	纺织服装鞋 帽皮革羽绒 及其制品	木材加工品 和 家 具	造纸印刷和 文教体育用品	石油、炼焦 产 品 和 核燃料加工品	化学产品	非 金 属 矿物制品	金属冶炼和 压延加工品	金属制品	通用设备	专用设备	交通运输设备	电气机械 和 器 材	通信设备、 计算机和其 他电子设备	仪器仪表	其他制造产品	废品废料	金属制品、 机械和设备 修理服务	电力、热力 的生产和供应	燃气生产 和 供 应	水的生产 和 供 应	建筑	批发和零售	交通运输、 仓储和邮政	住宿和餐饮	信息传输、 软件和信息 技术服务	金融	房地产	租 赁 和 商务服务	科学研究 和技术服务	水利、环境 和公共设施 管 理	居民服务、 修 理 和 其他服务	教育	卫 生 和 社会工作	文化、体育 和 娱 乐	公共管理、 社会保障和 社会组织	中间使用 合 计	最终消费支出
																																														居民消费支出			政府消费 支 出
																																														农村居民	城镇居民	小计
代码		-	01	02	03	04	05	06	07	08	09	10	11	12	13	14	15	16	17	18	19	20	21	22	23	24	25	26	27	28	29	30	31	32	33	34	35	36	37	38	39	40	41	42	TIU	FU101	FU102	THC	FU103
中间投入	农林牧渔产品和服务	01	6.66679e+06	116699	0	23942.1	104799	1.21443e+07	1.64875e+06	253757	1.43202e+06	484723	3140.43	499600	1005.14	2132.02	2511.11	281.37	3686.05	416.58	21728.2	187.49	43.57	44400	7.87	0.42	11104.4	12.59	180.5	639901	430808	14583.3	1.53871e+06	8515.33	7001.01	163.16	11949.4	298.19	78629.9	33731.4	0	0.01	596.34	0	2.62311e+07	3.74545e+06	7.65834e+06	1.14038e+07	364028
	煤炭采选产品	02	69159.5	3.49904e+06	0	41924.5	220044	429453	58807.4	17359.7	52282.3	337516	486935	875297	1.8433e+06	1.34525e+06	38667.4	21415.7	13737.2	8971.43	13779.3	725.62	318.29	121599	1174.89	4011.58	5.67781e+06	33.53	7.31	105651	0	2772.28	11435.4	330.6	0	0	1.44	0	0	3509.61	435.41	5227.38	134.53	21864.4	1.533e+07	84083.9	112397	196481	0
	石油和天然气开采产品	03	0	0	0	4841.43	3.67	22699.8	1447.63	1901.72	144.63	4628.1	10.49	191802	197736	56600.6	28196.4	2694.27	17627	7575.79	1309.27	8040.36	21.62	32401.3	0	26.87	811.49	63249.5	67.43	174.52	0	12305.1	810.51	37.57	0	0	0	0	0	186.69	49.49	594.12	15.29	2485.02	660496	126392	387946	514338	0
	金属矿采选产品	04	0	2529.21	0	1.46657e+06	483.68	379.13	0	0	0	284.87	0	133679	67504.1	8.61667e+06	33076.2	48873.1	9409.07	121424	21496.5	570.06	0.53	48.72	0	0.06	0.09	0	0	0	0	16.47	21.69	0	0	0	0	0	0	115.84	0	0	0	0	1.05231e+07	0	0	0	0
	非金属矿和其他矿采选产品	05	4403.11	4893.54	0	46652.4	390753	62460.9	9.34	109.34	310.53	54515	3.34	427222	1.99878e+06	187180	6121.44	273.32	814.65	75.91	3595.22	1022.37	100.26	8.62	3.41	0.41	4424.03	2.76	247.71	2.02073e+06	6.47	4623.77	75.78	2.37	26.39	13.1	31.08	25.22	37.94	199.35	23.46	5.36	5.99	0	5.21979e+06	0	0	0	0
	食品和烟草	06	4.96173e+06	2206.99	0	3423.33	1139.09	6.37363e+06	3163.16	3626.32	3908.07	6481.8	361.41	341436	4885.83	7187.11	1290.12	3644.66	4543.87	1591.64	3325.57	953.66	518.16	1854.06	59.55	147.02	712.75	357.72	477.34	16227	215101	32182.1	1.93114e+06	13414.5	28026.8	4721.15	12380.7	6868.67	1331.93	51542.8	6998.63	440.47	164079	61140.6	1.42782e+07	3.64516e+06	6.70838e+06	1.03535e+07	0
	纺织品	07	2661.56	4328.45	0	5798.62	3977.32	65000.6	1.11932e+06	1.25364e+06	23922	98053.6	304.76	119646	37768	20572.2	1170.92	8314.31	6050.3	8119.73	6614.03	2578.69	269.44	1386.41	173.59	13.47	357.89	11.94	50.68	4611.05	47129.2	10386.8	56183.1	713.71	955.35	335.72	1744.04	462.69	47.69	41001.1	230.14	60.83	2807.04	3926.35	2.9607e+06	536813	2.16283e+06	2.69964e+06	0
	纺织服装鞋帽皮革羽绒及其制品	08	2455.29	7709.55	0	16442.2	4833.96	74075.8	33114.6	600487	11655.9	21584.7	1781.29	455387	28404.9	22241.2	5288.64	14658.7	19669	32232.8	5799.22	9336.53	2313.42	4015.91	1429.2	509.48	5395.45	362.17	2362.57	274331	62180.8	82630	89015.9	3040.84	35992	7237.11	13692.8	2029.5	323.44	57858	9924.11	406.07	38269.2	2177.73	2.06266e+06	675103	2.78308e+06	3.45818e+06	0
	木材加工品和家具	09	75253.6	39780.4	0	31221.8	31730.5	16590.8	15900.2	1368.24	2.48552e+06	498372	315.06	43894.8	65751.7	34804.1	6459.61	14629.6	20540.6	38152.1	61272.9	6696.97	5395.49	1659.08	5172.63	50.88	873.74	42.15	117.52	685731	14049.2	30683.5	74409.2	3111.39	6561.2	5565.27	11414.7	1225.82	647.21	28104.2	3493.62	867.5	1343.73	11171.3	4.37994e+06	468725	613080	1.0818e+06	0
	造纸印刷和文教体育用品	10	21000.9	7474.01	0	13919.5	25260.7	887385	71615.9	119911	49743.7	2.0527e+06	705.37	650874	233072	45539.2	42486.4	47068.1	79142.6	45845.6	88973.5	247478	8400.69	9733.93	1364.39	6733.5	33826.8	2782.37	3298.55	147263	198630	161667	86673.5	34698.4	498035	173830	166011	71116	12527.4	561531	140737	5999.22	1.16877e+06	306462	8.53029e+06	313016	908009	1.22103e+06	0
	石油、炼焦产品和核燃料加工品	11	743025	56007	0	66640.2	28339.2	96385.9	16426.2	37695.3	27993.7	48801.9	4.92931e+06	520353	206698	1.02734e+06	33492.9	199562	210367	103306	19131.4	80253.5	3758.95	42461	2859.38	1299.14	42261.6	534.97	3640.28	354577	170923	2.69137e+06	46362.3	26476	103083	38318.9	536802	164073	21325.2	351359	35579.1	11375.9	63051.7	309479	1.34721e+07	253284	961004	1.21429e+06	0
	化学产品	12	3.93682e+06	137693	0	531450	257834	1.56268e+06	524497	562551	251836	644226	71442.8	1.28131e+07	704329	465191	99555.8	100934	507544	589608	1.22476e+06	306499	30424.9	112919	7690.04	2204.44	33248.5	2175.75	29782.9	492216	72919.6	146847	109797	2516.07	6750.34	4867.23	9295.79	284957	10578.9	354680	62340	1.66968e+06	7445.46	33595.6	2.87795e+07	942475	2.18754e+06	3.13001e+06	0
	非金属矿物制品	13	119894	21986.5	0	50784.7	8040.75	355327	16901.3	859.97	16867.3	75349.1	806.22	228085	3.56562e+06	490811	100789	20084.9	26973.9	73788	109415	999021	55829.8	11003.6	1776.7	115.21	36065.5	183.71	765.96	1.17692e+07	3736.52	26601.3	8210.55	1494.22	48.57	510.32	332.53	918.14	1079.42	769.5	6034.42	237.62	41.45	41.61	1.82064e+07	1.36304e+06	539371	1.90242e+06	0
	金属冶炼和压延加工品	14	17111.9	91236.2	0	154324	279159	18830.3	4618.54	6968.51	3731.87	26963.4	2458.12	565811	329337	9.16033e+06	2.48533e+06	3.94297e+06	3.50383e+06	1.84119e+06	2.42719e+06	514700	158566	33248.8	1737.57	105869	84313.6	2635.5	1799.21	1.00097e+07	958.24	44669.9	1060.66	8.15	0.59	42.13	68.22	882.65	69.18	1159.69	46.61	46.77	44.41	0	3.5823e+07	0	0	0	0
	金属制品	15	102408	29501	0	17332.1	4288.6	201403	3975.12	49246.7	76652.7	37837.3	669.09	104546	95520.8	68885.4	417246	219020	1.25491e+06	433688	117295	287378	89176.8	5592.02	7785.47	49.55	11046.8	1255.09	1262.25	829771	25120.5	21705.4	17626.1	2236.9	1162.6	2667.22	2573.97	345825	1284.99	21806.5	8165.65	182.4	15753.6	257.83	4.93411e+06	311617	142151	453768	0
	通用设备	16	26919.1	31703.1	0	77128.1	34413.2	84086.3	20964.5	15762.7	60378.5	58167.9	6156.17	136524	93466.5	121364	86915.6	1.7169e+06	4.02838e+06	375388	184245	66876.5	17647.6	3478.75	1181.21	3911.4	53760.2	1692.39	2461.87	332967	28648.7	123755	115173	2627.51	37230.8	15025.6	59382.3	3977.31	1889.8	61710.5	2922.35	1345.38	2731.28	3078.49	8.10234e+06	0	38166.8	38166.8	0
	专用设备	17	376328	71860.2	0	228725	17825.9	115711	17685.6	43709.9	48368.7	64584.6	4258.32	36056.3	62560.2	37661.7	12258.5	48427.6	1.76484e+06	120416	669695	23871.8	75165.4	365.45	15949.7	7.86	2059.73	2249.97	619.64	564796	943.07	5629.56	3964.82	561.77	38700.3	2233.49	1687.91	5050.34	113.69	1047.55	121.16	263118	90.98	4447.16	4.75377e+06	5563.39	33372.7	38936.1	0
	交通运输设备	18	42487.1	3089.45	0	41416.8	1043.43	13853.6	237.94	978.87	1252.12	703.17	254.82	2389.24	5111.33	4694.86	1137.43	201253	3.84042e+06	2.00611e+06	587.48	801.45	116	306.68	97.76	34.15	229.66	94	228.74	22787.8	1738.01	233443	6038.68	1533.83	12966.4	1255.46	51131.6	3463.87	412.11	5744.64	522.02	261.67	269.99	2084.86	6.51258e+06	462395	2.13604e+06	2.59843e+06	0
	电气机械和器材	19	30845.2	46694.9	0	111216	6566.77	37915.4	5327.28	13561.8	5708.12	9113.25	1091.07	37296.7	45829.7	27755.7	59288.6	280988	840743	201329	950432	172244	164866	2375.79	305.43	163207	654410	919.03	477.72	2.09134e+06	66292.1	24488.4	15817	72633.5	610.3	2163.86	15101.5	3772.48	440.47	30809.4	382.37	47488.4	13310	3538.98	6.2587e+06	324742	866689	1.19143e+06	0
	通信设备、计算机和其他电子设备	20	5998.73	3596.16	0	3737.68	1164.47	9316.08	1352.42	8839.69	1911.62	33008.9	260.02	13204.4	13410.6	6191.02	3025.33	179443	688884	968689	178600	3.17525e+06	90859.9	2569.88	124.27	248.04	2350.41	1158.82	327.55	171405	92327.1	50044.2	26576.2	515922	31667.1	7047.64	23801.6	50987.6	1958.73	49139.6	35682.5	933.77	17707	203492	6.67221e+06	258848	973097	1.23195e+06	0
	仪器仪表	21	2516.99	2291.72	0	2613.61	3280.07	6443.48	271.42	96.45	780.87	3293.9	2920.53	23151.1	14158	13831.5	10626	70071.6	261175	53823.4	16367.2	45648.3	213039	1828.58	5.69	1813.75	5771.35	2691.98	1888.85	199737	1706.37	6782.77	130.85	3605.1	24.8	97.52	11.54	66162.2	153.1	17680.5	17015.1	76.98	112.76	348.39	1.07405e+06	23747.6	99548.8	123296	0
	其他制造产品	22	9221.9	2421.24	0	19194.2	390.95	7308.99	1059.06	28558.9	549.45	2495.15	730.54	20637.3	7654.81	6476.41	2237.93	2597.97	29131.8	189816	824.44	6751.53	345.57	267541	11.23	83.31	616.27	63.47	16.61	8967.77	21356.5	10876.1	190875	3332	1361.8	2457.81	3730.6	28217.8	303.38	44842	11	5.19	29823.1	141.32	953038	182713	233161	415874	0
	废品废料	23	614.97	37.46	0	44.96	1145.36	178.17	810.86	141.24	625.73	230544	892.27	197823	210679	456628	78261	94565.4	16918.7	2802.19	87.45	54.65	32541.2	0.66	169345	35306.2	254915	0.88	283.77	0	0	0	0	0	0	0	0	1.12	0	0	0	0	0	0	1.78525e+06	0	0	0	0
	金属制品、机械和设备修理服务	24	159.04	18964	0	27777.5	9484.09	45128.6	18296.2	16229	7267.27	7282.77	2729.29	78540.7	34966.4	86148.9	12129	17366.4	99665.8	84410.3	9497.07	7668.82	2752.77	883.71	151.46	4663.57	31620.1	8128.92	6742.26	5466.84	7407.54	24567	2027.7	8246.02	1004.85	2674.8	3155.73	1259.27	826.1	1765.59	3543.03	615.42	659.06	2591.06	704464	7474.18	0	7474.18	0
	电力、热力的生产和供应	25	349894	426988	0	573506	100065	629884	187158	74692.2	112628	222395	24394.6	1.6302e+06	1.44529e+06	2.02251e+06	170214	243365	196566	95797.9	106977	131352	20015.7	45466.2	5271.74	21761.4	1.24122e+06	2670.58	80719.6	643472	238126	338007	350100	75679.8	98186	74356.7	22021.7	17200.6	21061.9	239910	88418.7	24180	62988.3	197767	1.26525e+07	327977	1.27592e+06	1.6039e+06	0
	燃气生产和供应	26	3294.37	0	0	10.05	0	215.16	6.31	0.39	8.54	21.06	0.01	25.36	132.38	88.1	216.34	192.7	279.23	299.95	1200.35	0.4	0.72	39950.3	2.69	0	38.9	311601	8.32	752.12	645.96	33261.1	187392	0	0	0	1754.06	52.08	8.66	21998.6	1335.7	0	1033.82	0	605827	93837.9	292643	386481	0
	水的生产和供应	27	3228.95	2374.67	0	5064.85	2694.24	19089.5	4222.39	2414.55	4872.37	7832.82	148.14	13240.9	11827.3	7182.22	2090	3739.34	2720.46	1423.35	2294.41	2115.36	1209.87	397.67	170.12	140.03	23369	104.02	38100.8	73752.5	22988.5	15612.6	34431.1	1499.33	22225.6	2762.83	4253.23	2044.54	747.55	34381.6	29421.6	5247.07	4024.64	16817.5	432278	12186.5	138654	150840	0
	建筑	28	4507.11	2354.18	0	4382.4	7711.74	140217	1557.3	4465.98	4925.78	6529.38	842.38	36275.2	14153.6	11885.5	2650.47	4252.72	4829.49	6420.96	4503.14	6083.51	720.13	695.65	154.2	78.81	14199.8	1831.6	2148.84	958036	59715.6	23115.9	19297	14576.9	7186.45	14850.2	13496.3	5515.19	3415.23	39320.4	65228.7	13384	5314.8	10567.9	1.5414e+06	45353.7	546117	591471	0
	批发和零售	29	320031	436602	0	457762	202941	2.64929e+06	380491	381988	510119	561176	606706	2.52317e+06	1.10431e+06	2.8775e+06	450978	884841	2.1694e+06	896978	693197	659063	109632	87630.6	27254.1	47292.4	1.09437e+06	113502	39542.1	833891	311358	475602	175076	69380.7	94080.7	14540.8	124356	92259.6	4609.94	165173	90631.2	21953.4	130616	156196	2.30455e+07	508215	1.03051e+06	1.53872e+06	0
	交通运输、仓储和邮政	30	585266	172800	0	222294	250137	1.11243e+06	112166	124230	190299	238607	119047	1.23152e+06	551921	459375	157127	245143	511052	237588	326610	77761.8	40999	92062.1	6277.84	10105.6	93948.1	97719.8	23591.6	1.86408e+06	2.30671e+06	3.47317e+06	37543.6	68776	277080	66052.2	760967	76394.9	17264.3	456736	285828	7267.5	80573.5	781963	1.78505e+07	379581	1.57769e+06	1.95727e+06	900945
	住宿和餐饮	31	52896.5	36305.7	0	57275.2	20749.4	265252	23607.8	28637.8	32210.9	18699.6	2579	262774	101816	118336	31888.6	75413.3	154198	39027.8	90929.5	20907.4	16856.8	14868.5	1037.23	4568.98	88037.6	6186.95	5926.42	246021	443595	276932	62436.8	64568.1	509792	90477.6	527695	104408	24491.5	620042	225152	7411.09	119854	672414	5.56628e+06	1.25193e+06	3.80507e+06	5.05699e+06	0
	信息传输、软件和信息技术服务	32	86979.3	11813	0	30950.1	21402	61336.4	21354.2	33083.8	19316.1	12669.7	1207.06	201088	59149.8	38528.7	23325.4	46237.9	58334.2	11251.2	23506.4	17702.8	10066.6	5976.12	923.12	1693.75	16011.1	2594.58	8225.75	38787.5	127371	106530	54017.3	544302	498522	18288.3	33401.4	21788.5	4821.73	34820.1	76623.9	3855.82	107498	298401	2.79376e+06	540471	2.07386e+06	2.61433e+06	0
	金融	33	51742.6	103173	0	115042	70740.6	396398	104623	33147.1	66932.2	124447	34989.9	453446	334279	672016	78090.4	134786	375535	108338	130842	47094.1	33345	8883.78	7430.81	1589.69	210702	10911.5	24786.1	394011	302022	365728	95780.5	18757.7	767235	64851.5	161322	10029.3	11475.8	87481.4	51278.7	5767.54	15636.6	42908.7	6.1276e+06	447110	4.44699e+06	4.8941e+06	21861.9
	房地产	34	423.47	3017.43	0	1130.7	1084.24	7757.69	1935.8	6296.35	5798.31	4543.64	19.22	11818.6	11911.1	4634.22	6935.58	5158.84	6480.01	1457.35	4808.12	7460.77	5097.76	427.65	255.51	198.37	2180.22	143.83	31.72	21011.6	501464	62690	214557	57080.4	132968	588792	147795	8567.78	2655.79	285830	59362.8	19744.9	12525.1	64653	2.2807e+06	1.80647e+06	2.58562e+06	4.39209e+06	0
	租赁和商务服务	35	9379.83	28857.3	0	67827.7	39280.7	73169.7	11778.3	18664.8	36038.4	21817.9	10068.1	238977	56482.3	211260	41262.9	101708	152184	95460.4	51034.8	38461.4	14691.8	8006.84	1976.25	10495.7	117309	30168.1	24682.5	403408	987557	211751	264229	279264	1490735	284777	322496	59327.1	12403.4	400847	31398.9	3341.69	70160.7	93399.1	6.42614e+06	83051.2	600034	683086	123559
	科学研究和技术服务	36	85442	3994.6	0	4408.35	6951.08	15237.5	3743.98	3054.62	10206.4	4586.48	8613.41	104527	9815.13	49724.9	20582.3	23554.4	17833.5	47586.7	11320.7	10781.9	6346.87	938.14	290.91	236.65	4408.76	2597.02	2773.87	736716	31884.7	28625.7	64.9	13021.5	493.21	24282.6	940.06	77838.1	1568.28	723.57	290.46	332.98	181.51	12230.2	1.38875e+06	6175.31	14051.7	20227	806943
	水利、环境和公共设施管理	37	49627.7	1178.47	0	1697.99	610.97	7321.35	800.6	920.69	1169.24	979.97	809.57	5561.27	2657.59	5421.5	1002.26	2332.51	4224.97	1694.54	1899.67	1134.51	301.14	330.22	52.15	103.38	1636.74	279.07	150.36	6012.16	6351.61	4386.68	1477.25	2166	10334.9	1459.27	4819.96	1456.23	21478.4	9058.95	1916.66	232.83	4285.32	13045.5	182380	47689.2	262347	310036	760783
	居民服务、修理和其他服务	38	146897	73675.6	0	101556	47509.2	325617	53673.7	47065.2	51261.7	64218.9	51744.2	428977	127572	276184	48710.2	111971	197413	110881	123799	59427.9	10383.7	8941.89	2270.74	3847.54	119971	15566.6	9476.77	267485	380365	379984	107833	109809	179158	84140.9	110540	176090	25334.3	573363	729937	213439	306078	844195	7.10636e+06	1.24836e+06	2.35824e+06	3.6066e+06	59448.8
	教育	39	13174.7	4030.21	0	5741.45	2352.33	33039.6	804.44	4026.67	1517.86	3574.33	1161.57	17365.4	17687.5	5548.92	2025.14	4580.37	11457.1	5448.42	4036.08	3684.63	989.64	1485.42	145.7	131.05	3232.06	543.93	1234.9	20581.6	62496.9	20520.4	16327.4	23061.2	50825.3	6340.7	8252.84	18502.7	8809.26	61410	138449	5046.79	144175	163840	897658	683832	1.01681e+06	1.70064e+06	5.13621e+06
	卫生和社会工作	40	8051.65	16548.3	0	8633.62	1062.81	828.75	227.65	129.77	142.39	117.64	46.58	5864.82	343.2	957	334.04	582.11	458.49	2303.34	665.73	607.76	163.24	245.01	24.03	21.62	5323.67	89.72	203.69	124791	9371.11	46101.6	12426.5	378.45	1356.99	573.57	393.3	793.42	80.28	2088.63	4087.87	144573	637.06	26429.8	428059	1.31118e+06	2.06781e+06	3.37898e+06	2.01549e+06
	文化、体育和娱乐	41	5737.8	33786.1	0	24043.6	8331.83	80593.6	6834.01	9524.72	11036.7	6393.99	781.95	64307.6	28194.8	39468.1	9595.41	26725	29404.4	13305.3	22242.4	7704.88	3921.96	4612.2	408.58	1948.84	7476.29	3125.06	2513.75	170500	234703	100709	62061.9	91946	219757	55709.5	98627.6	34099.9	10779.8	217745	120023	14120	330710	386299	2.59981e+06	319664	1.15553e+06	1.47519e+06	712860
	公共管理、社会保障和社会组织	42	4517.85	7810.64	0	7755.3	835.12	13318.6	594.14	1330.84	1269.25	1005.64	66.41	9133.21	4454.81	6959.34	1035.55	2387.75	4897.77	5055.35	1713.38	6401.06	597	1386.76	19.64	43.23	184.21	62.46	196.14	2920.64	95896.2	17843.4	9408.69	28375.3	67254.7	316.64	31667.9	2358.39	83913.2	12876.7	558.44	131.31	10941.2	191148	638642	12269.6	35421.6	47691.2	1.30753e+07
	中间投入合计	TII	1.89989e+07	5.56705e+06	0	4.6762e+06	2.22046e+06	2.84616e+07	4.50012e+06	3.81104e+06	5.62318e+06	6.10085e+06	6.38076e+06	2.57546e+07	1.37496e+07	2.91191e+07	4.61562e+06	9.17301e+06	2.11463e+07	8.98909e+06	7.73761e+06	7.06235e+06	1.22781e+06	1.02399e+06	272371	434564	9.99161e+06	690338	321421	3.75538e+07	7.5846e+06	9.7432e+06	6.0366e+06	2167700	5.2384e+06	1.6638e+06	3299100	1750300	388900	4.9841e+06	2.3342e+06	2499000	2.9343e+06	4.9446e+06	3.20772e+08	2.2856e+07	54827500	77683500	23977400
增加值	劳动者报酬	VA001	29234600	2.07854e+06	0	1.30824e+06	327583	4.41968e+06	535525	740810	669715	655390	283203	3.2385e+06	2.00479e+06	2.59566e+06	636788	1.16959e+06	2.67607e+06	1.37531e+06	867630	1.57167e+06	163306	203227	105018	89603.7	1.31455e+06	80654.1	170435	6.55963e+06	6946700	6507100	2862300	728900	1567400	616900	1372200	916000	475700	6418600	4601000	2133400	1529800	8070700	1.09822e+08
	生产税净额	VA002	97600	1.04355e+06	0	632001	250577	3.96018e+06	308701	180624	466988	329362	778619	2151123	1.55525e+06	2.51865e+06	569788	1.09486e+06	2.20143e+06	1.24403e+06	646095	1.4303e+06	167308	157987	31443.4	44305.1	720118	45803.1	27080.8	2.15468e+06	4430400	599800	448300	270600	630800	760100	273900	106900	25900	209400	38700	31800	259600	56000	3.29506e+07
	固定资产折旧	VA003	709900	415801	0	277717	115573	1.46709e+06	140426	84569.5	139507	373374	106248	1.10118e+06	672805	1.66535e+06	190336	363670	483381	677092	210059	316848	37469.7	31415.9	20753.4	7093.09	1.44305e+06	38473.4	61034.7	714907	740100	1679700	497400	1507100	336400	3472800	431200	315800	151500	485200	655000	286900	374500	1021700	2.38204e+07
	营业盈余	VA004	0	965998	0	678706	462555	4.3574e+06	658921	577581	691414	1.08789e+06	130200	3.47644e+06	1.75902e+06	3.05035e+06	1000755	1.7271e+06	2.89692e+06	1.34258e+06	792825	2.14039e+06	198838	172849	170955	135979	494383	133833	3146.82	4.25001e+06	6373200	1989800	799000	1740000	3263000	835400	1623200	735800	211200	822700	383100	932100	1192600	690700	5.49488e+07
	增加值合计	TVA	30042100	4.50389e+06	0	2.89666e+06	1.15629e+06	1.42043e+07	1.64357e+06	1.58358e+06	1.96762e+06	2.44601e+06	1.29827e+06	9.96725e+06	5.99186e+06	9.83001e+06	2.39767e+06	4.35522e+06	8.2578e+06	4.63902e+06	2.51661e+06	5.45921e+06	566922	565479	328170	276981	3.9721e+06	298763	261697	1.36792e+07	18490400	10776400	4607000	4246600	5797600	5685200	3700500	2074500	864300	7935900	5677800	3384200	3356500	9839100	2.21542e+08
总投入		TI	4.9041e+07	1.00709e+07	0	7.57286e+06	3.37675e+06	4.26659e+07	6.1437e+06	5.39462e+06	7.5908e+06	8.54686e+06	7.67903e+06	3.57219e+07	1.97414e+07	3.89491e+07	7.01329e+06	1.35282e+07	2.94041e+07	1.36281e+07	1.02542e+07	1.25216e+07	1.79473e+06	1.58947e+06	600541	711544	1.39637e+07	989101	583118	51233000	26075000	20519600	10643600	6414300	11036000	7349000	6999600	3824800	1253200	12920000	8012000	5883200	6290800	14783700	542314300
[truncated: 11 more columns]
