# Supplementary material for: Editorial Note: Measurement and driving factors of carbon productivity in China’s provinces: From the perspective of embodied carbon emissions
Source: PLoS One. 2025 Dec 15;20(12):e0338756. doi: 10.1371/journal.pone.0338756 (PMC12704855; doi:10.1371/journal.pone.0338756)
Supplement: S1 File — (ZIP) [file pone.0338756.s001.zip › Input-Output Tables of China's Provinces/Input-Output Tables of Various Provinces in 2012/19σ╣┐Σ╕£.xls]

## Sheet: sheet1
广东2012年投入产出表
(按当年生产者价格计算）
单位：万元
产 出 投 入		代码	中间使用																																											最终使用
			农林牧渔 产品和服务	煤 炭 采选产品	石 油 和 天 然 气 开采产品	金 属 矿 采选产品	非金属矿 和其他矿 采选产品	食品和烟草	纺织品	纺织服装鞋 帽皮革羽绒 及其制品	木材加工品 和 家 具	造纸印刷和 文教体育用品	石油、炼焦 产 品 和 核燃料加工品	化学产品	非 金 属 矿物制品	金属冶炼和 压延加工品	金属制品	通用设备	专用设备	交通运输设备	电气机械 和 器 材	通信设备、 计算机和其 他电子设备	仪器仪表	其他制造产品	废品废料	金属制品、 机械和设备 修理服务	电力、热力 的生产和供应	燃气生产 和 供 应	水的生产 和 供 应	建筑	批发和零售	交通运输、 仓储和邮政	住宿和餐饮	信息传输、 软件和信息 技术服务	金融	房地产	租 赁 和 商务服务	科学研究 和技术服务	水利、环境 和公共设施 管 理	居民服务、 修 理 和 其他服务	教育	卫 生 和 社会工作	文化、体育 和 娱 乐	公共管理、 社会保障和 社会组织	中间使用 合 计	最终消费支出
																																														居民消费支出			政府消费 支 出
																																														农村居民	城镇居民	小计
代码		-	01	02	03	04	05	06	07	08	09	10	11	12	13	14	15	16	17	18	19	20	21	22	23	24	25	26	27	28	29	30	31	32	33	34	35	36	37	38	39	40	41	42	TIU	FU101	FU102	THC	FU103
中间投入	农林牧渔产品和服务	01	4.95323e+06	0	0	325.473	702.322	1.34236e+07	1.41519e+06	625622	1.8185e+06	236027	151.106	2.08057e+06	1777.26	846.792	849.241	6859.68	189.334	145923	1768.2	1350.39	1770.12	1836.89	158.887	42.4124	1860.25	12.205	127.915	757268	496707	3296.99	2.00656e+06	33606.8	6193.32	138410	624.359	1.14025e+06	745259	485520	57.4679	6812.44	26098.4	0	3.05659e+07	6.44146e+06	2.36442e+07	3.00856e+07	235594
	煤炭采选产品	02	15305.4	0	0	0	5945.6	51671.9	232856	7683.92	5993.64	308289	130646	150926	1.68162e+06	531586	63926	1550.37	9832.86	83.5914	617.1	3384.34	0	40701.9	5205.93	11158	1.28907e+07	876.972	418.549	195089	1110.11	219.8	0	0	0	0	0	0	0	0	0	0	0	0	1.63474e+07	68583	3396.73	71979.7	0
	石油和天然气开采产品	03	0	0	106.389	0	0	52075.1	18741.5	4140.2	8521.08	16446.2	1.68736e+07	746869	319665	384101	42572.7	9445.02	1265.99	14381.4	37447.5	9228.09	175.91	0	0	639.796	798532	110739	16.5708	0	105033	0	0	0	0	0	0	0	0	0	0	0	0	0	1.95537e+07	0	0	0	0
	金属矿采选产品	04	0	0	0	1.20254e+06	0	0	0	0	0	969.65	0	301426	64415.8	3.21092e+06	111772	56186.4	3131.41	0	144641	15962.1	33797.8	0	0	10353.2	14.3146	0	0	0	6948.86	0	0	0	0	0	0	0	0	0	0	0	0	0	5.16308e+06	0	0	0	0
	非金属矿和其他矿采选产品	05	0	0	0	691.944	833959	21258.7	1425.47	0	0	860776	0	185973	1.54615e+06	36513.8	5698.52	2182.98	133.035	41.7563	51924.2	0	380.81	53.5249	0	11.2317	2974.09	0	44240	1.40263e+06	0	117.457	54.0026	0	82.5623	0	0	0	0	10405.6	0	0	0	0	5.00768e+06	0	0	0	0
	食品和烟草	06	8.06077e+06	0	9.06709	1437.94	4092.53	1.90432e+07	27309.6	578836	87707.2	357365	681.889	1.02111e+06	13467.8	7481.97	23296.5	8780.34	8050.55	6058.59	27384.8	33155.6	1774.91	441.186	1918.48	518.171	12910.8	563.043	4415.7	29741.5	131060	329829	8.73124e+06	104741	149517	97582.5	83509.2	5769.64	8465.11	13890.8	65787.7	5332.3	106153	63461.8	3.92588e+07	4.39298e+06	1.35692e+07	1.79622e+07	0
	纺织品	07	884.474	0	0	346.107	491.456	20953	1.03318e+07	1.06277e+07	263206	739157	9325.64	442654	67565.1	15639.4	31904.4	19638.5	5922.4	115083	10917.5	28530.1	1503.44	31006.6	88.8586	89.9342	134.141	13.0522	87.743	4090.58	11217	31384.6	55605.2	820.646	1813.07	9662.19	427.297	5724.24	249.846	1663.19	391.882	4555.64	250.039	30733.4	2.29233e+07	412226	649947	1.06217e+06	0
	纺织服装鞋帽皮革羽绒及其制品	08	2712.87	0	38.6612	7195.8	7587.52	39917.4	140111	1.8051e+07	778543	499295	8644.47	213069	82736.5	65391.5	160097	38331	103489	142914	77939.8	49866.2	17747.8	2716.08	3458.2	4405.34	80634.8	5216.04	34686.6	405477	304517	299137	62157.8	30746.9	181347	59358.5	30915.9	43776.7	10953.1	65996.4	8344.71	4303.08	113551	291.808	2.22386e+07	1.03658e+06	7.15727e+06	8.19385e+06	0
	木材加工品和家具	09	1909.6	0	5.53179	1189.64	291.315	37487.1	11334.6	4225.93	6.5877e+06	393768	2550.08	25586.1	259974	18108	253948	41899	20639.2	52255.3	83468	161478	3691.9	628.085	2506.27	3830.45	7196.92	241.14	607.187	1.25768e+06	55985.3	25062.5	32221.6	18550.3	30537.4	11040.8	4786.38	5025.73	4732.88	170692	2976.85	0	978.971	0	9.59679e+06	229642	715879	945521	0
	造纸印刷和文教体育用品	10	167115	0	11.4003	875.686	3890.6	1.22045e+06	106319	690825	458024	1.59051e+07	14367	1.45317e+06	707555	83730.8	565247	323890	62914.9	228018	1.84582e+06	538909	50901.3	23851.8	57859.4	9735.66	40753.7	3874.2	5590.24	207371	365876	253114	302125	783865	2.9754e+06	509019	529526	184476	47056.8	167289	477377	67134.3	620870	820012	3.28793e+07	287375	4.09657e+06	4.38395e+06	0
	石油、炼焦产品和核燃料加工品	11	503630	0	26318.5	41342.7	277217	80183	61208.7	109154	387220	449664	8.88693e+06	4.172e+06	1.262e+06	983370	515997	153709	31829.6	102922	158789	195668	8386.59	44762.4	4981.99	19833.8	339917	141706	4252.86	830634	483060	7.77021e+06	35343.1	41726.9	137532	80018.5	8.04635e+06	83461.2	52826.5	997419	67725.8	18644.1	30935.7	421801	3.80607e+07	485899	3.26381e+06	3.74971e+06	0
	化学产品	12	2.03998e+06	0	421610	90906.8	253093	1.80639e+06	3.00123e+06	5.00031e+06	1.31494e+06	7.77634e+06	1.97437e+06	5.56349e+07	3.18594e+06	1.34938e+06	2.7738e+06	1.31526e+06	1.39594e+06	2.04827e+06	6.09627e+06	2.93335e+06	141674	407096	834808	8574.06	13705.1	405838	330503	6.25791e+06	37803.6	105898	74534.1	15898.8	15162.2	10152.5	2837.05	1.74061e+06	19878.3	163364	290445	5.07019e+06	25826.8	13605.8	1.16399e+08	862575	1.56269e+07	1.64895e+07	0
	非金属矿物制品	13	9814.98	0	0	6687.71	2515.89	272896	217.295	19544.2	620168	125176	4165.09	286628	9.91503e+06	287258	181458	285560	41350.8	126221	1.33156e+06	2.82937e+06	144901	2055.54	199.484	6263.64	90.1896	21.6298	1560.39	1.65599e+07	82242.7	21839	17486	4825.93	29.4258	0	20.0714	1709.19	2529.01	22775.4	128937	0	73.2143	0	3.33431e+07	930104	3.01876e+06	3.94886e+06	0
	金属冶炼和压延加工品	14	96.2993	0	0	2623.35	15255.8	10823.7	15354.8	76946.5	739963	1.33608e+07	0	687319	579556	2.68098e+07	1.89378e+07	3.95635e+06	2.06496e+06	4.0481e+06	2.07432e+07	4.0557e+06	645035	277813	221085	77748.2	1224.2	1395.23	2231.15	8.33176e+06	5782.95	40297.4	0	0	0	0	21.0104	0	0	0	0	0	0	0	1.05709e+08	284124	0	284124	0
	金属制品	15	39774.6	0	0	1369.37	6611	619058	116454	153327	1.3689e+06	548764	5803.48	1.24507e+06	295300	54483.5	1.10171e+07	1.53945e+06	684332	261097	2.84349e+06	1.31247e+06	132775	418375	4392.5	31683.9	1299.91	906.504	21871.5	6.36799e+06	56961.1	27118.4	15348.9	114396	4350.58	7986.72	8992.29	972416	35867	273129	1847.38	118.174	9054.71	0	3.06198e+07	576622	1.37205e+07	1.42971e+07	0
	通用设备	16	27.5278	0	137001	749.311	30758	34541.1	45808.5	117922	63429.6	147947	796.485	760041	118158	215921	291790	8.42773e+06	999006	1.51147e+06	4.93565e+06	1.55753e+06	153509	6620.15	5307.35	30614.1	51230.4	3314.56	8724.56	443013	25590.8	99263.7	80434.6	6534.18	108886	43504.1	6782.62	6328.12	15260.5	19634.3	43526.1	0	3782.29	3265.89	2.05614e+07	6244.5	8946.46	15191	0
	专用设备	17	262133	0	185.796	4137.23	14239.5	285026	65845.6	530360	40207	297965	22466.4	2.11049e+06	158301	26449	226599	391295	4.37452e+06	258538	1.70414e+06	1.83071e+06	70226.5	1201.1	0	23.5466	498.766	299.341	2211.46	1.98033e+06	14382.2	146531	8849.74	1109.52	181568	1015.57	162.157	90.987	413.418	4732.18	184.117	723076	181.798	0	1.57407e+07	1486.05	48513	49999.1	0
	交通运输设备	18	102768	0	0	201.127	405.65	2910.1	2226.89	6200.62	1780.02	5008.45	421.262	5554.41	7675.1	2071.78	21643.8	3669.8	268990	2.79163e+07	7332.64	1711.75	764.491	102.499	202.522	271685	992.745	421.41	558.502	34369.4	3667.45	1.14351e+06	4549.47	1064.7	23619	7823.34	21325.2	9069.48	796.757	124459	209.103	2272.62	1875.84	0	3.00102e+07	25842.2	6.78155e+06	6.80739e+06	0
	电气机械和器材	19	1090.47	0	0	1366.8	149275	5594.12	1644.56	19149.9	24591.9	772354	239.911	202421	34932.8	153900	193199	2.09723e+06	1.04677e+06	1.15296e+06	1.95862e+07	7.611e+06	696608	20265.6	1.22735e+06	18752	36151.6	231.931	2583.81	3.10648e+06	147650	67513.3	2321.06	315228	3338.62	10773.9	20302.3	250332	905.372	18829.4	1491.19	51985.2	1499.9	0	3.90545e+07	331740	1.25996e+07	1.29313e+07	0
	通信设备、计算机和其他电子设备	20	5953.7	0	0	56.1458	6045.29	6396.78	5977.81	8787.6	46340.8	4.4301e+06	879.757	202954	35226.1	5054.85	116142	6.78966e+06	2.03727e+06	1.76113e+06	1.57272e+07	1.64596e+08	2.34363e+06	785943	60.0212	182.827	52380.6	27160.6	1465.26	1.58616e+06	243234	6.58764e+06	38457	3.45542e+06	65182.2	21182.2	8.03722e+06	58259.8	6554.37	104524	9587.26	224.823	42405.7	10439.1	2.19258e+08	366042	5.24375e+06	5.60979e+06	0
	仪器仪表	21	1204.72	0	0	9.72971	845.643	1794.8	140.648	148.065	1129.19	16270	401.258	6838.91	44127.8	591.754	9951.92	135573	172723	34520.3	168553	226515	867952	237.669	4.29471	12371.9	64017.4	8.19447	210.405	1.09323e+06	1.88466e+06	2839.77	0	3158.15	0	126.604	27183.9	199902	8326.99	31762.7	364227	1052.08	126.673	0	5.38274e+06	691.735	1.55767e+06	1.55837e+06	0
	其他制造产品	22	58.4138	0	0	0	6.08262	9150.86	6017.92	26892	421.14	44896.1	4.3191	4866.76	4298.03	10.4842	36238.2	1167.4	28.1403	32622.9	22939.4	27411	1223.71	165208	0	0	2574.09	0	0	2570.47	69345.9	283346	44408.4	9001.56	745.187	16670.4	1640.68	75400.9	50866.3	17798.7	3179.81	12325.6	75134.2	0	1.04847e+06	2706.72	298063	300770	0
	废品废料	23	0	0	0	0	9779.3	0	0	57243	11432.6	2.2441e+06	0	2.81602e+06	114638	5.28525e+06	440217	544631	323391	46775.4	44260.3	21692.2	0	0	3.42144e+06	274671	0	0	144860	0	0	0	0	0	0	0	0	0	0	0	0	0	0	0	1.58004e+07	0	0	0	0
	金属制品、机械和设备修理服务	24	2146.37	0	733.12	7179.11	43435.6	31278.9	45644.2	182466	31078.8	47017.1	6243.55	97121.1	53688.6	140574	59632.1	31465.7	12842.1	44556.9	38603.7	47726.8	2057.81	1282.37	2301.29	2765.42	167415	11623.8	6889.35	3913.64	17848.2	49622	4300.17	12092.7	305.914	58.2783	26375.1	0	151.557	909.286	9997.77	8.57733	228.541	0	1.24358e+06	0	0	0	0
	电力、热力的生产和供应	25	542722	0	2605.56	222434	301477	797251	964470	1.14049e+06	577596	1.8223e+06	347933	3.21048e+06	3.595e+06	2.5869e+06	2.53117e+06	763721	563910	523201	1.63929e+06	1.83654e+06	140346	68815	104240	69498.3	2.42745e+07	13874.5	539898	1.19107e+06	1.17495e+06	2.31754e+06	1.18331e+06	674499	609381	245388	197918	193373	120474	927653	353431	197797	56914.1	547421	5.91717e+07	844520	3.74581e+06	4.59033e+06	0
	燃气生产和供应	26	57580.4	0	0	0	0	0	0	0	76.6118	2242.85	0	16533.9	133717	18353.2	12078.8	0	1014.07	84.9204	12485	0	1337.79	7073.57	0	25.0478	0	3.89082e+06	0	0	687.159	133545	217815	0	43.7482	5954.08	99.1065	58.4926	1333.81	21757.6	43.7683	0	1946.59	70777.6	4.60748e+06	68810.9	1.46197e+06	1.53078e+06	0
	水的生产和供应	27	3984.86	0	96.65	5385.04	3841.32	87720.8	62778.3	42735.7	27970	75785.1	2515.23	64606	51875.9	47804.8	77635.3	18811.3	19007.4	13985.2	51423.8	70238.5	3659.03	1287.39	2277.82	1566.68	586330	1116.8	739823	242792	76918.4	41271.2	280750	4942.26	36531.3	47499.1	21862.2	11730.5	7161.87	136295	61744.8	13515.5	7961.89	72035.3	3.12727e+06	53419.8	446158	499578	0
	建筑	28	1919.83	0	0	0	0	12682.3	34069.4	29902.4	5603.66	44471.3	10970.3	38812.5	1894.97	6343.67	14877.7	11191.9	3377.59	14361.7	24865.5	56799.2	2700.51	1581.46	211210	565.984	277691	874.017	5443.13	4.38153e+06	169760	56621.3	100987	47496	226960	190837	7030.96	0	18451.3	132757	98285.8	17578.7	8900.06	125073	6.39447e+06	403228	1.01899e+06	1.42222e+06	0
	批发和零售	29	513732	0	54115.8	14913.3	55612.7	3.53148e+06	1.22845e+06	3.03173e+06	672079	2.85361e+06	877132	4.80995e+06	2.62876e+06	369284	506293	1.08342e+06	461489	1.30796e+06	2.6005e+06	3.99324e+06	181639	75792.1	110302	17691.4	57765.7	49723.2	42690.8	5.38186e+06	3.33582e+06	804391	746548	210652	506582	114275	546262	218419	90401.3	160851	135129	446090	109568	117110	4.40533e+07	1.88619e+06	7.7184e+06	9.60459e+06	0
	交通运输、仓储和邮政	30	417379	0	10437.5	268380	492769	1.45325e+06	550539	1.10849e+06	706473	1.56342e+06	443776	3.04034e+06	1.51359e+06	1.0128e+06	1.28786e+06	776356	467030	1.27618e+06	2.16795e+06	2.05908e+06	116290	54755.3	221313	25361.9	1.32799e+06	114608	63576.6	2.2507e+06	5.74264e+06	9.27068e+06	403345	355535	1.32567e+06	321337	917956	493237	64474.2	665769	343945	117219	199275	642878	4.56546e+07	913145	4.47175e+06	5.3849e+06	0
	住宿和餐饮	31	24657.9	0	224.378	23896.2	65032	452428	156054	516459	139561	426560	22342.4	967063	271331	176563	371987	179805	210836	309642	479197	443399	44034.3	8138.02	40285.3	16600.4	288076	16178	52550.6	415471	1.20425e+06	958800	118377	254541	2.72958e+06	1.37451e+06	1.44054e+06	397061	83840.1	268122	402166	79310.9	328989	1.56153e+06	1.732e+07	1.49505e+06	1.3728e+07	1.5223e+07	0
	信息传输、软件和信息技术服务	32	162891	0	91.6095	10415.9	8752.51	88043.8	102772	175054	72370.4	123507	7500.15	220232	108855	32703.6	140727	47501.5	131756	93236.3	147063	152643	12748.1	4106.56	19957.5	5993.87	65606.7	6788.92	10891	69334.7	1.17404e+06	174612	121552	4.67931e+06	1.28428e+06	94545.5	70407.6	96654.3	36232.2	87346.9	68479	26790.6	16368.7	134562	1.00867e+07	1.23578e+06	9.35039e+06	1.05862e+07	0
	金融	33	137721	0	24943.3	77845.7	50572	441228	213257	397002	227995	742007	98924.9	850072	388137	1.07393e+06	424030	237617	187723	418855	704135	693116	28347.5	13552.1	81775.6	29823.3	2.65173e+06	128365	317579	1.51278e+06	7.20573e+06	2.97758e+06	354037	286428	5.75786e+06	4.78626e+06	1.38069e+06	154807	146085	741856	119643	258980	570665	151147	3.70448e+07	2.83251e+06	1.69827e+07	1.98152e+07	0
	房地产	34	7594.38	0	859.996	2320.24	10554.7	35754	45191.7	275956	66948.2	183920	1117.84	182131	28362.9	24061.9	228336	64658.8	82488.7	34708.7	175681	234708	30649	4813.97	3222.95	472.436	13185.7	1383.82	1636.54	21755.7	3.04324e+06	1.18108e+06	1.29903e+06	454032	2.8858e+06	1.71739e+06	434602	245085	30603.3	874121	554124	101883	78759.7	110614	1.47729e+07	2.18861e+06	9.14069e+06	1.13293e+07	0
	租赁和商务服务	35	17989.5	0	352744	66662.9	41315.9	1.40406e+06	269858	1.37296e+06	549203	725426	131463	2.66566e+06	447314	269570	517428	856038	281950	1.12262e+06	2.25003e+06	994970	84166.3	16611.9	154321	12326.8	489299	48478.4	120868	383089	4.50753e+06	1.47109e+06	1.47494e+06	1.74171e+06	4.97285e+06	2.97926e+06	768168	579310	143797	336464	251647	653980	392721	900228	3.68201e+07	75595.4	3.39783e+06	3.47343e+06	0
	科学研究和技术服务	36	4141.19	0	0	12570.9	714.634	90158.2	44723.8	46849.8	49616.6	182676	355.185	246610	42454.7	12586.8	180962	56941	6916.15	212977	148639	74167.9	23411.8	10182.9	926.944	354.884	35938	473.049	0	1.5094e+06	223702	56193.9	244874	115451	5291.22	58.8763	827.484	66664	248.411	69.4923	34617.8	23863.2	11386.3	498.226	3.77849e+06	0	0	0	5.98027e+06
	水利、环境和公共设施管理	37	14024.7	0	4.43931	704.024	1999.59	3129.25	2058.71	9309.12	2182.26	8605.16	248.517	11674.7	4366.16	2907.22	5791.35	3433.97	2552.78	1870.86	7529.56	6208.01	710.659	86.6911	874.896	231.284	4162.46	270.074	1163.78	7950.26	20934.2	7251.46	1707.51	8433.65	65576.1	34623.7	39627.4	2200	11319.5	3217.3	3551.61	2233.3	7644.24	13734.7	326105	36040.2	938660	974700	3.09752e+06
	居民服务、修理和其他服务	38	3577.19	0	0	108.046	48892.9	476866	83433.8	144324	33543.8	203695	34295.8	492403	46915.3	61228.4	89496.2	125280	53761.3	192857	556619	192164	9728.38	4157.44	107240	6190.4	83615.2	429.38	47997.8	305589	155279	532323	204570	32540.9	216177	70039.7	134990	45814.4	117798	123958	1.54864e+06	93724.6	45751.6	1.80768e+06	8.5337e+06	862008	6.30273e+06	7.16474e+06	523461
	教育	39	1273.39	0	31.612	4372.91	2290.83	11269.5	2703.96	22677.2	7728.55	11368.7	2542.82	19175.7	4509.41	3374.53	12625.6	6062.8	14701.5	5777.21	14246.9	14549.8	595.979	102.642	573.519	1493.86	6155.83	742.011	4187.25	19814.5	89769.3	38404.7	9298.58	25932.5	348772	34195.5	6341.41	12355.7	9379.08	4322.84	682328	10765.3	8614.63	183207	1.65864e+06	366794	1.55046e+06	1.91725e+06	1.64295e+07
	卫生和社会工作	40	29.6925	0	0	0	0	0	0	0	0	0	0	0	0	0	0	0	0	0	0	0	0	0	0	0	0	0	0	0	3261.45	944.672	937.591	8.48038	0	0	0	0	0	0	0	5857.56	21.2028	0	11060.6	836790	5.01061e+06	5.8474e+06	1.06667e+07
	文化、体育和娱乐	41	1041.44	0	23.1531	3671.81	10428.8	17288.1	11225.6	48750.4	11474.8	45810.3	1400.7	61760.8	23010.7	15356.9	31116.4	18811.6	13699	10181.8	40030.9	34200.1	3899	483.452	4562.99	1226.72	24871.2	1439.97	7528.58	68186.5	126275	49563.9	44030.3	46223.8	346063	191022	210072	16273	10384.7	21081.5	31407.2	11825	49539	130271	1.79551e+06	197663	737440	935103	2.74063e+06
	公共管理、社会保障和社会组织	42	13035.6	0	0	218.347	165.345	2171.95	1210.06	4993.79	1220.65	3376.38	257.785	23266	2228.21	1931.06	4587.23	5066.57	11106.4	1996.92	58365.1	19631.4	1050.41	158.57	104.228	62.6676	462.162	236.503	436.569	13480.8	18112.6	7374.06	2898.41	6385.97	17141.7	25117.6	13907.9	76554.8	4622.75	63765	7519.53	2448.41	1547.67	354325	772543	195820	982678	1.1785e+06	2.27442e+07
	中间投入合计	TII	18095900	0	1.0322e+06	2.08513e+06	2.76086e+06	4.59814e+07	1.94257e+07	4.52662e+07	1.78114e+07	5.86024e+07	2.99255e+07	9.17743e+07	2.98461e+07	4.53841e+07	4.25179e+07	3.04362e+07	1.61828e+07	4.55907e+07	8.67681e+07	1.98964e+08	6.00581e+06	2.5039e+06	6.85652e+06	985440	4.47546e+07	4.99026e+06	2.57438e+06	68632400	32823600	3.73671e+07	18325000	13896900	2.52202e+07	13256700	23040300	7392200	1907700	7264200	6173000	8.0319e+06	2955600	8.2867e+06	1.1717e+09	3.12349e+07	1.9899e+08	2.30225e+08	6.24179e+07
增加值	劳动者报酬	VA001	27955800	0	1.45579e+06	430185	647420	4.94342e+06	2.99528e+06	1.09968e+07	2.59029e+06	7.54076e+06	813823	1.13297e+07	4.00909e+06	3.4964e+06	5.64746e+06	3.93202e+06	2.57172e+06	6.1947e+06	1.10909e+07	3.23403e+07	1.35725e+06	385907	494342	156261	3.70175e+06	274942	440912	9435000	2.38878e+07	10989900	10193100	4057500	9411600	4366200	6418600	3355600	1246900	7325100	11614700	6334600	1779200	14189300	272398300
	生产税净额	VA002	16300	0	858232	229520	239349	4.44767e+06	726954	1.63421e+06	832642	1.64939e+06	5.4626e+06	4.34764e+06	1.42909e+06	1.27946e+06	1.65858e+06	964158	673186	2.67336e+06	2.69189e+06	6.31663e+06	215297	87390	217306	23541.6	2.45069e+06	205264	118643	3689100	9671058	2105600	1053900	1164800	3.97631e+06	7256100	1721300	556100	123500	365300	112300	101200	416000	74900	7.38365e+07
	固定资产折旧	VA003	500500	0	917733	48926.2	75140.5	1.03911e+06	749480	1.09953e+06	466382	1.63703e+06	835228	3.33802e+06	1.56466e+06	1.86453e+06	1.43279e+06	794467	825749	1.33786e+06	2.74043e+06	4.75434e+06	181385	76952.3	343295	29571.7	5.41095e+06	165022	220827	1367800	2631200	5877200	1297200	3917100	529800	16616600	3662500	591500	659100	561700	1733400	678300	644000	2139600	7.53569e+07
	营业盈余	VA004	0	0	2.34392e+06	362883	622500	5.13189e+06	1.54094e+06	3.0194e+06	1.65763e+06	3.72118e+06	873139	8.36878e+06	2.77694e+06	2.71805e+06	3.64747e+06	2.02393e+06	1.74227e+06	3.67315e+06	5.948e+06	8.05719e+06	502872	196151	753483	34933	4.4057e+06	486712	272085	4417100	11095800	4.70194e+06	539800	7041500	1.78019e+07	8199800	9521800	1474000	447400	705600	365100	1379200	460300	4700	1.33037e+08
	增加值合计	TVA	28472600	0	5.57568e+06	1.07151e+06	1.58441e+06	1.55621e+07	6.01266e+06	1.67499e+07	5.54695e+06	1.45483e+07	7.98479e+06	2.73841e+07	9.77978e+06	9.35844e+06	1.23863e+07	7.71457e+06	5.81293e+06	1.38791e+07	2.24712e+07	5.14684e+07	2.25681e+06	746401	1.80843e+06	244308	1.59691e+07	1.13194e+06	1.05247e+06	18909000	47285858	2.36746e+07	13084000	16180900	3.17196e+07	36438700	21324200	5977200	2476900	8957700	13825500	8493300	3299500	16408500	5.54629e+08
总投入		TI	46568500	0	6.60787e+06	3.15665e+06	4.34527e+06	6.15435e+07	2.54384e+07	6.20161e+07	2.33584e+07	7.31507e+07	3.79103e+07	1.19158e+08	3.96259e+07	5.47426e+07	5.49042e+07	3.81508e+07	2.19958e+07	5.94698e+07	1.09239e+08	2.50433e+08	8.26261e+06	3.2503e+06	8.66495e+06	1.22975e+06	6.07237e+07	6.1222e+06	3.62685e+06	87541400	80109458	61041700	31409000	30077800	56939800	49695400	44364500	13369400	4384600	16221900	19998500	1.65252e+07	6255100	2.46952e+07	1.72632e+09
[truncated: 11 more columns]
