# Supplementary material for: Editorial Note: Measurement and driving factors of carbon productivity in China’s provinces: From the perspective of embodied carbon emissions
Source: PLoS One. 2025 Dec 15;20(12):e0338756. doi: 10.1371/journal.pone.0338756 (PMC12704855; doi:10.1371/journal.pone.0338756)
Supplement: S1 File — (ZIP) [file pone.0338756.s001.zip › Input-Output Tables of China's Provinces/Input-Output Tables of Various Provinces in 2012/1σîùΣ║1⁄4.xls]

## Sheet: sheet1
北京2012年投入产出表
(按当年生产者价格计算）
单位：万元
产 出 投 入		代码	中间使用																																											最终使用
			农林牧渔 产品和服务	煤 炭 采选产品	石 油 和 天 然 气 开采产品	金 属 矿 采选产品	非金属矿 和其他矿 采选产品	食品和烟草	纺织品	纺织服装鞋 帽皮革羽绒 及其制品	木材加工品 和 家 具	造纸印刷和 文教体育用品	石油、炼焦 产 品 和 核燃料加工品	化学产品	非 金 属 矿物制品	金属冶炼和 压延加工品	金属制品	通用设备	专用设备	交通运输设备	电气机械 和 器 材	通信设备、 计算机和其 他电子设备	仪器仪表	其他制造产品	废品废料	金属制品、 机械和设备 修理服务	电力、热力 的生产和供应	燃气生产 和 供 应	水的生产 和 供 应	建筑	批发和零售	交通运输、 仓储和邮政	住宿和餐饮	信息传输、 软件和信息 技术服务	金融	房地产	租 赁 和 商务服务	科学研究 和技术服务	水利、环境 和公共设施 管 理	居民服务、 修 理 和 其他服务	教育	卫 生 和 社会工作	文化、体育 和 娱 乐	公共管理、 社会保障和 社会组织	中间使用 合 计	最终消费支出
																																														居民消费支出			政府消费 支 出
																																														农村居民	城镇居民	小计
代码		-	01	02	03	04	05	06	07	08	09	10	11	12	13	14	15	16	17	18	19	20	21	22	23	24	25	26	27	28	29	30	31	32	33	34	35	36	37	38	39	40	41	42	TIU	FU101	FU102	THC	FU103
中间投入	农林牧渔产品和服务	01	801813	445.646	1.16956	24.1622	62.6629	2.1766e+06	50059.3	10802.5	10828.4	3397.77	40.11	523533	274.169	36.1966	1069.17	65.4419	472.568	313.308	170.32	194.416	18.9996	37444.2	3.223	22.5327	248.954	134.93	352.871	246507	3163.56	4302.47	1.05978e+06	59.5404	3740.73	2455.6	68042.7	81142.5	398601	109944	174.165	3.0601	21596.6	0	5.61794e+06	137252	3.02535e+06	3.1626e+06	59440.6
	煤炭采选产品	02	25608	8.28053e+06	0	36503.3	2857.11	28657	1499.26	4698.67	742.421	10127	5137.79	50434.4	97345.8	2088.64	5940.04	2848.61	2197.96	13940.3	3350.05	652.497	355.479	16743.9	74.7849	767.562	798848	0	73.2485	6477.03	6477.03	10640.8	16675.6	0	1411.89	55517.4	25941.3	12353.8	2139.76	9311.49	18760.8	5643.34	1771.93	10851.8	9.576e+06	133557	45377.9	178935	0
	石油和天然气开采产品	03	0	0	252.036	0	540.393	0	0	0	0	0	5.14504e+06	2801.44	0	0	0	0	0	0	0	0	0	0	0	0	0	1.56851e+06	0	0	0	0	0	0	8.72757	0	0	0	0	0	0	0	0	0	6.71715e+06	0	0	0	0
	金属矿采选产品	04	0	192.992	0	910724	0	19.401	0	0	0	5.4318	0	28343.2	16113.1	20343.3	17530.1	823.52	4081.07	131.408	8478.82	277.61	97.5852	253.008	0	0.196453	0	0	0	0	0	0.189956	78.2262	0	0	0	0	0	0	29.2588	0	0	0	0	1.00752e+06	0	0	0	0
	非金属矿和其他矿采选产品	05	0	847.551	0	27393.3	164755	1479.94	29.4785	1.49297	0.469998	969.346	8.5835	67940.4	641131	4743.43	8888.99	32.1324	2585.68	1321.03	1131.45	3399.41	75.9085	17.896	0.475173	4.72166	4144.35	3.30901	39.9147	1.36606e+06	90.4847	5088.95	253.93	3.09675	57.6794	159.917	112.718	13935.9	52.3529	43.3847	111.318	0.888755	69.2461	0	2.31698e+06	0	0	0	0
	食品和烟草	06	446184	68.132	24.8847	380.754	405.2	2.3109e+06	650.058	2611.57	1022.21	1598.18	369.524	120564	1789.55	320.193	1010.55	1882.9	2727.92	1926.16	1883.95	3186.21	995.449	748.702	21.1978	107.993	3049.74	367.803	245.854	9833.2	16560.5	278066	2.93869e+06	15207.2	55252.6	8317.58	15514.5	71669.3	865.75	2440.47	12987.6	1269.38	38547	16615.4	6.38688e+06	706518	7.13083e+06	7.83735e+06	0
	纺织品	07	1340.79	560.241	4.66814	755.895	3530.65	12522.7	264122	915238	18795.6	35497	7628.16	23019.8	20154	809.483	1055.98	2043.8	7059.82	49238.9	3144.8	2646.48	1135.34	7048.79	1448.69	4059.42	59.0897	26.6585	188.404	2990.88	19206.1	61198.5	21452.8	615.45	2419.75	38679.8	4628.38	21636.5	773.281	3850.17	910.202	211.173	4189.58	4514.23	1.57041e+06	22692	413646	436338	0
	纺织服装鞋帽皮革羽绒及其制品	08	0	1306.65	97.8966	2475.71	3751.51	13541.9	917.13	314316	10916.6	7707.15	1775.02	24081.5	9505.1	1027.27	4608.08	6264.91	10151.8	160549	4006.56	5028.19	1933.18	1531.24	135.585	1171.81	24304.6	9058.64	2390.52	112227	26626.2	56481.4	26807.1	3559.85	158372	28570.1	12770.4	16772.9	826.936	7324.76	29712.7	1351.3	20859	21913.1	1.14673e+06	212325	4.02704e+06	4.23937e+06	0
	木材加工品和家具	09	14854.1	829.582	26.4118	392.312	663.935	9056.97	2285.89	5037.64	505907	39863.8	3362.97	13869.8	9347.94	2032.86	6034.09	17937.4	5530.97	327557	16771.5	7384.64	1572.41	1640.21	15.7737	1246.45	309.054	247.977	74.8128	1.14064e+06	6663.32	31609.1	12962.2	3639.12	12475.3	13357.2	10168.7	9586.2	1162.07	2979.44	375.928	117.46	21102.3	7.31861	2.2607e+06	34705.6	463774	498480	0
	造纸印刷和文教体育用品	10	16308.5	391.565	195.39	1593.29	6429.74	521211	2079.52	36695.7	27965.4	1.12544e+06	11859.9	342917	31082.8	3429.72	24435.6	50279.3	39682.7	195922	36333.3	326745	19873.8	4328.52	561.199	4213.12	51020.7	4426.55	2156.68	203595	83439.9	245645	153821	437522	1.12199e+06	252726	1.9016e+06	659834	23786.9	29757.8	441397	32853.7	1.69376e+06	579555	1.07489e+07	59441.1	1.10977e+06	1.16921e+06	0
	石油、炼焦产品和核燃料加工品	11	88025.7	3069.64	530.591	71774	185010	26312.7	2829.21	11663.3	7053.19	60263.1	772943	368853	291973	10076	22242	50315.6	39877.9	107526	21449.1	26214.3	7756.43	7325.36	3141.36	8398.45	162510	41874.3	1754.32	388088	271651	5.58059e+06	23843.8	37731.6	31262.4	59514.2	140515	152829	79149.7	24270.4	59587	12429.8	33283.3	126070	9.42158e+06	116522	1.89344e+06	2.00997e+06	0
	化学产品	12	260462	9303.41	13.2902	19813	168482	655055	67101.2	43604.4	71571.6	365393	176774	5.54836e+06	374352	277682	170895	166652	196568	2.05367e+06	318125	753732	46829.4	32201.8	18778.7	12528.7	21662.7	4233.55	33406.1	962783	37139	83952.2	116212	80097.1	18471.6	207375	70862.1	1.02285e+06	78477.6	133110	229964	3.99782e+06	214408	161855	1.92826e+07	196706	1.65653e+06	1.85324e+06	0
	非金属矿物制品	13	657.202	2709.14	2.29266	3964.3	15035.8	215418	71.2205	1266.92	24512.7	5526.58	1145.09	78536.8	1.179e+06	8651.79	100107	45848.9	21249.1	204900	172955	327134	18120	2818.08	615.802	5827.56	21088.4	156.998	2872.92	8.62788e+06	1289.9	42908.7	38173.1	3051.16	20.0293	39792.9	56021	83577.1	2932.44	50.0052	56187.5	7083.95	476.602	0.0979646	1.14196e+07	12796.7	68397.2	81193.9	0
	金属冶炼和压延加工品	14	4022.94	7539.53	0	62294	13001	5156.14	175.753	746.535	54950.5	473513	1358.1	118859	529551	2.38497e+06	2.11006e+06	1.11751e+06	776956	1.84405e+06	1.21697e+06	290026	133144	52355.2	1958	3584.87	11665.7	4931.31	5529.95	1.03045e+07	693.28	143292	761.377	2.42519	1.39495	545.503	225.219	143702	8241.8	261.633	76.54	19.5227	513.897	0.0834473	2.18277e+07	0	0	0	0
	金属制品	15	30022.7	3376.91	11.7387	6301.67	18487.1	220051	432.304	5107.53	24598.4	18896.6	7322.78	63684.3	102643	9117.34	284796	307251	290620	744378	218236	180076	33688.4	125931	661.331	11362.6	183946	825.531	30793.6	1.35212e+06	45054	42018.2	34254.5	13144.2	2775.15	66948.4	281326	1.7015e+06	50058.3	10761.7	63748.7	51246	9813.34	6078.13	6.65347e+06	6041.56	279359	285401	0
	通用设备	16	0	3010.15	92.522	33864	43960.8	25757.7	1036.13	5624.62	6353.09	13713.7	6978.02	50453.3	44647.2	14117.5	46090.3	1.7476e+06	726320	1.46492e+06	746148	171490	82992.2	9124.4	1012.72	73221.4	310283	3238.43	21512.5	148185	9625.29	51673.9	64972.2	3994.78	86415.7	30198.3	102018	302968	4841.12	13884.8	20283.8	36937.9	14432.2	2101.96	6.54609e+06	3363.77	177776	181139	0
	专用设备	17	52154.4	5241.62	118.347	22440.1	384295	12029.1	371.693	4884.3	1892.39	7475.8	3364.98	31850.2	15406.1	3830.3	6862.85	36896.6	868352	86721.3	59312.7	70391.3	29020.2	910.179	54.2312	430.443	15423.5	2989.46	1998.87	117047	277.966	64951.3	4129.12	1713.98	94013.2	21691	71636.3	725411	170288	229.766	639.799	1.24245e+06	1894.02	20297.7	4.26139e+06	3373.56	104067	107441	0
	交通运输设备	18	21695	818.244	15.4836	4705.03	17442.1	1546.92	51.0248	517.607	261.463	814.029	230.003	4095.34	6192.08	763.362	1418.73	65606.1	29441.7	1.12646e+07	3156.22	2197.31	5498.2	90426.7	722.821	40650.7	410.45	706.452	191.782	10652.6	268474	591776	3334.65	2536.14	24467.1	2773.98	39373.2	28394.3	6741.69	557.834	497.687	571.795	4723.6	0.168879	1.25491e+07	121454	2.34081e+06	2.46227e+06	0
	电气机械和器材	19	0	2743.04	31.8195	8433.57	11941.8	4505.25	353.945	1948.25	2046.63	4602.46	1200.75	9740.52	7239.16	1837.65	14641	258713	344167	778258	2.10354e+06	747872	321338	12638.7	43.0448	9105.51	298796	1361.03	978.871	1.77266e+06	271754	62782.7	8891.68	366335	2065.92	83095.7	160033	971298	12016.1	10507.6	1155.8	246862	8154.67	0.0858114	8.92568e+06	77727.3	828940	906667	0
	通信设备、计算机和其他电子设备	20	0	452.184	12.8268	670.332	11770.6	2279.57	130.409	1756.2	1782.88	1107.55	288.394	10015.8	2468.28	742.353	10910	304561	245901	558174	542246	1.49682e+07	358288	15749.2	47.4929	7242.77	18214	1490.09	345.11	131757	508028	57916	16195.4	6.00108e+06	83167.5	47183.2	121694	866621	3013.39	363198	32871.6	28106.8	12609.3	82336	2.54206e+07	89264.8	1.34029e+06	1.42955e+06	0
	仪器仪表	21	0	187.978	43.9522	324.573	43147.3	1378.43	8.51268	87.8593	14.0002	414.272	2781.48	5694.61	1566.55	682.281	9164.86	131212	62736.4	954551	46737.8	24893.5	535526	14548.3	2.04053	2297.45	6947.82	2847.23	2418.82	46346.9	13328.4	10873.2	363.767	3516.21	0.0443502	750.226	2358.92	3.13161e+06	64737.5	90030.1	125428	14262.2	4651.68	6048.56	5.36452e+06	1165.16	90771.6	91936.8	0
	其他制造产品	22	0	66.9532	0	790.161	437.22	2529.67	202.113	28222	266.623	1666.37	1300.53	3069.02	827.46	839.924	618.337	7648.5	19242.4	1159.29	245.714	4338.47	515.234	10680.3	2.56546	633.881	801.977	91.0781	36.1425	3955.25	60.228	8816.56	107725	1459.42	1440.51	94289.7	1206.09	79716.3	4004.22	119074	56.5884	856.921	8218.15	1468.85	518580	7106.69	92459.5	99566.2	0
	废品废料	23	0	0	0	4321.38	375.462	52.9632	98.2132	351.432	175.043	10005.1	342.177	55774.1	127491	25658.6	12776.8	4100.7	751.859	5257.49	24.1383	50.8782	304.598	0.418964	26741.6	3675.48	12.0879	0.870369	97.1774	0.786402	0	0	0	0	0	0	0	11.0918	0	0	0	0	0	0	278452	0	0	0	0
	金属制品、机械和设备修理服务	24	16256.2	10661.2	582.518	42241.9	47855.3	76516.8	9885.08	27619.2	8997.78	47676.6	24561.9	88596.7	125746	27044.8	46442.5	94103.2	72617.2	159359	69333.7	143606	24680.6	15338.1	100.987	25664.7	367726	26947.7	57422.6	17338	84523.7	1.19952e+06	58101.1	132353	23019.2	337254	118065	197855	91075.1	8073.82	52082.6	24697.2	253227	191354	4.44612e+06	0	0	0	0
	电力、热力的生产和供应	25	119941	11637.6	733.443	144477	12060.3	151596	13529.8	27336.9	28506.8	85635.9	82014.1	369575	202277	64376.6	115023	84900.7	70971.5	186268	84194.2	175651	22380.4	18010.8	2707.91	15433.9	2.43008e+07	44442.3	57352.3	211377	392324	599424	450744	305858	137276	689572	243222	288113	81546.8	57299.4	227704	111408	172796	276179	3.07367e+07	93675.6	919945	1.01362e+06	0
	燃气生产和供应	26	780.522	239.314	15.0864	5566.17	248.071	20594.7	1745.46	1594.86	1482.49	8205.43	1686.63	17320.8	32046.7	34463.2	11882.3	5928.03	3218.1	39082	3120.21	10620.2	699.228	651.911	187.024	3892.04	759467	10051.4	2844.05	15730.1	16493.2	187327	229571	6649.98	6410.95	178534	43995.1	78741.5	3925.54	18807.3	79075.4	21276.8	20655.3	22898.1	1.90772e+06	56446.3	323041	379488	0
	水的生产和供应	27	5298.29	452.699	9.93091	1064.81	1377.03	5848.48	211.53	1074.83	661.11	2152.75	9203.77	17046.5	2752	792.336	2809.66	2329.65	2780.49	4067.22	2058.37	9269.97	899.932	586.811	30.5577	272.237	19145.2	5597.61	17015.4	58244.5	9508.8	23199.5	22715.9	2509.36	31894	33685.1	4216.23	22158.7	28849.5	4800.55	25513.8	9233.67	13207	30953.2	435499	8803.66	126125	134929	0
	建筑	28	0	555.432	537.14	6552.72	484.389	9755.93	165.838	2181.56	5853.67	4820	1158.62	11718.9	69704.4	1492.71	94988.3	4109.87	18715.6	11587.5	19632.6	25798.4	1380.94	1512.85	70.4453	1369.19	113872	2775.28	5602.19	672504	61696.7	167962	72595.9	22857.4	104877	209362	60913.3	123231	165007	33444.9	401105	87073.1	228031	787481	3.61454e+06	50424.3	981434	1.03186e+06	0
	批发和零售	29	118988	252987	192.41	53414.5	125882	638157	31601.4	168905	88783.5	191626	275963	561332	230258	92371.4	156016	571013	521170	3.10627e+06	788235	2.69361e+06	254095	58707.2	4199.08	31899.2	220146	77788.7	17635.9	1.9106e+06	2.59081e+06	723640	547273	758574	228451	147597	382672	1.57564e+06	112762	98808.2	127223	553966	242999	117771	2.145e+07	233836	3.4619e+06	3.69574e+06	1884.07
	交通运输、仓储和邮政	30	136389	528398	320.496	68473.9	50465.6	507796	18370.2	56434.5	54686.2	97236	288552	439603	306033	68351.1	125101	180632	187987	579919	205957	270864	60731	17390.2	8352.35	16940.3	123066	83072.2	7506.9	1.31412e+06	2.53947e+06	8.5323e+06	208948	377721	651695	185344	994695	2.01866e+06	134427	83555.5	515651	97403.5	476337	900942	2.35199e+07	83928.1	1.6355e+06	1.71942e+06	566698
	住宿和餐饮	31	7138.95	1480.15	601.73	4778.43	12180.6	129713	1373.81	10141.8	7519.54	15855.4	3056	214047	34218.1	4915.01	23870.3	53344.1	74161.6	84475.7	49420.3	78436.7	25390.4	4550.94	389.106	2783.25	43049.6	8336.81	2460.28	362138	481393	240948	35885.8	259541	1.29388e+06	328310	626583	1.21033e+06	32474.7	34158.1	293045	29967.1	243098	966524	7.33597e+06	175544	3.96779e+06	4.14334e+06	0
	信息传输、软件和信息技术服务	32	471.17	81.3582	177.251	724.261	2461.97	16225.6	1986.7	19570.6	5889.38	11846.4	1177.12	47122.6	10172.3	2589.18	16117.8	25487.4	23976.7	19470.4	15516.7	90842.5	28247.7	1175.14	327.524	1139.52	175959	8064	2846.15	33264.5	262442	202727	33992.1	3.70461e+06	1.82991e+06	97288.3	219263	263718	10218.9	12621.1	95868.2	189771	99359.2	383461	7.96818e+06	94867.1	1.81666e+06	1.91153e+06	0
	金融	33	22422.5	35574.3	1479.1	161064	54402	148180	3787.23	22369.2	9342.86	30547.7	29904.9	136303	69847.7	26619.8	46423.6	78367.7	105333	123084	109232	167770	25320.8	3620.21	415.53	8620.49	1.29394e+06	21385	32108.9	1.23403e+06	2.53801e+06	2.39184e+06	276337	349532	2.72077e+06	2.86967e+06	2.15775e+06	2.09259e+06	186695	64008.8	48765	11361.1	242926	497579	2.04493e+07	283063	8.01493e+06	8.298e+06	250449
	房地产	34	0	53.7854	396.419	126.598	10348.6	23841.1	377.439	9951.4	9794.33	12740.1	867.557	17666.6	21179.8	1964.32	6485.87	15243.4	13387.1	23444.7	19313.6	22275.5	9596.97	659.074	1741.22	1398.16	101985	31662.7	1828.78	26075.6	1.08585e+06	144255	566471	262692	1.46574e+06	847723	440180	577749	51032.9	92442.2	264669	74873.9	369689	784251	7.41203e+06	654336	3.47356e+06	4.1279e+06	74681
	租赁和商务服务	35	1792.73	4335.46	4464.24	17846.3	25791.7	363436	1199.8	58316.9	17987.3	37580.2	57060.1	400610	65487	21181.9	33619	123860	93251.6	386147	93152.9	232218	26624.3	9580.48	1285.4	10778.7	124407	49504.8	10035.5	554520	4.71772e+06	1.08535e+06	873121	1.33925e+06	3.32732e+06	1.18327e+06	1.77527e+06	761762	52688.5	99279.5	122684	20592.5	658460	1.34118e+06	2.0184e+07	46009.3	2.3723e+06	2.41831e+06	3021.58
	科学研究和技术服务	36	133444	1374.2	26.8827	2756.1	1821.85	60089.6	926.883	9467.24	4110.2	15144.7	11870.4	129264	16163.3	6122.86	17227.9	46740	146892	368009	58376.9	157354	37459.3	3911.35	117.288	1154.13	126028	8368.62	3313.32	444623	634900	300717	41612.7	534390	182778	40884.3	191950	3.29792e+06	25520.8	48034.2	292858	59343	121108	201910	7.78608e+06	4120.27	108608	112728	6.85743e+06
	水利、环境和公共设施管理	37	94209.5	18.5844	11.3176	1020.26	167.953	437.704	25.2044	161.998	99.954	251.936	30.2225	4108.48	597.522	88.6746	328.286	662.493	985.028	739.802	716.705	1163.6	336.841	76.9731	7.61684	44.4183	292.65	148.206	63217.7	3488.97	5897.21	1010.12	564.446	2921.73	25161.1	2729.87	3740.31	9635.37	90034.7	364.476	1300.91	244.436	1548.24	23427.9	342019	61481.3	458248	519730	1.60576e+06
	居民服务、修理和其他服务	38	15901.4	1422.46	37.343	4079.53	2512.04	40368.9	357.939	10318.1	3286.68	8246.71	9985.17	38180.5	9462.72	3616.07	5726.7	20787	25625.7	87256.7	24970.5	52750.4	9196.79	2340.22	47.1166	1716.23	47652.1	9804.74	3889.52	48337	75772.3	351437	76306.5	26323	91568.5	63572.9	186332	424612	24753.6	58151.1	57867.8	66556.5	171697	211927	2.37475e+06	47689.1	908880	956569	19308.9
	教育	39	1912.65	876.612	9.99658	1144.75	3132.45	2952.44	107.235	1338.67	719.896	1702.18	822.175	8671.39	2399.59	581.186	2427.7	4716.46	6618.96	8129.72	2591.05	9443.7	1754.1	592.954	69.8237	970.544	3654.66	2428.75	1098.01	31852	39501.1	38536.8	11579.5	25510.8	238957	11111.8	45295.6	103893	2279.37	3336.83	751794	16934.1	21585.3	523369	1.9364e+06	130192	2.24135e+06	2.37155e+06	7.54633e+06
	卫生和社会工作	40	316.532	0	0	0	0	0	0	0	0	0	0	0	0	0	0	0	0	0	0	0	0	0	0	0	0	0	0	0	1154.9	1574.68	475.058	5954.99	1709.36	416.651	9421.63	2864.93	151.856	222.025	1295.57	144402	5259.63	2605.42	177826	154303	1.3742e+06	1.5285e+06	8.97834e+06
	文化、体育和娱乐	41	2123.14	137.627	63.9009	660.724	1670.62	2837.96	152.073	998.935	613.969	1554.47	233.367	16772.7	3455.54	525.48	1981.31	4066.18	5788.22	4137.77	3926.44	6464.09	1912.61	417.511	57.8669	243.219	10943.3	880.134	421.683	27112.8	55957	21871.3	36754	97342.5	429440	202003	258646	253738	7911.38	11175	201047	8757.12	1.39828e+06	802683	3.88576e+06	11984.9	583394	595379	3.98617e+06
	公共管理、社会保障和社会组织	42	14928.4	47.5966	215.209	296.15	97.7261	1457.68	51.5564	443.73	248.566	505.149	84.1244	3982.38	756.35	184.865	665.871	1620.4	2652.63	8870.43	1385.18	7650.93	802.266	181.899	3.91421	41.8419	1016.34	321.546	134.852	4001.53	9262.7	4858.29	3279.42	322220	28824.8	17630.9	46095.7	21816.7	836.332	1035.46	5500.13	9280.5	6060.69	10592.4	539943	0	43667.5	43667.5	1.45681e+07
	中间投入合计	TII	2.45546e+06	9.17403e+06	11349.7	1.73623e+06	1.44934e+06	8.44587e+06	480360	1.82341e+06	1.02024e+06	2.76132e+06	6.94948e+06	1.00684e+07	4.71266e+06	3.13108e+06	3.5683e+06	5.64401e+06	5.07281e+06	2.60194e+07	7.07555e+06	2.20719e+07	2.13059e+06	583771	76153.4	314916	2.97669e+07	2.0391e+06	394193	3.39236e+07	1.71923e+07	2.36531e+07	8.1957e+06	1.55121e+07	1.45195e+07	8499900	1.08944e+07	2.34224e+07	2.0149e+06	1.66124e+06	4.65998e+06	7.21723e+06	6.86141e+06	9.1168e+06	3.46321e+08	4.13272e+06	5.79002e+07	6.20329e+07	4.45176e+07
增加值	劳动者报酬	VA001	1.02791e+06	172685	4354.48	215402	818350	827073	28167.5	329370	122183	385847	117457	1.54899e+06	492204	110008	314372	744568	831761	1.59347e+06	641357	1.33743e+06	310049	113915	5338.48	133111	1.06995e+06	136823	114406	4.16807e+06	8.56088e+06	4.6946e+06	2.55598e+06	8.68205e+06	7.00979e+06	3.46608e+06	1.05508e+07	8.44248e+06	718730	1.0066e+06	5.84258e+06	3.25127e+06	2.71565e+06	5.01919e+06	9.02313e+07
	生产税净额	VA002	10907	156092	-3212.26	81934.5	165125	683178	10474.5	99293.8	46289.9	107913	829796	923239	239639	90969.5	131929	236102	206257	1.79335e+06	210535	430914	91731.1	24154.8	612.568	28658.4	719314	-8200.86	-56890.3	2.0962e+06	7.61941e+06	760757	605914	1.75648e+06	2.64952e+06	2.78867e+06	1.2654e+06	1.48795e+06	79009.6	149986	118491	11248.2	626038	44319.1	2.93095e+07
	固定资产折旧	VA003	242148	11171.7	10914.3	31651	309081	192541	7297.04	39612.1	21270.5	142380	68186.5	306341	115254	53295.1	90448.3	170984	106431	539432	140846	627700	33749.5	26973	1457.71	19218.6	2.59398e+06	70999.2	133602	726603	1.13836e+06	2.89831e+06	431153	1.99082e+06	845984	3.75417e+06	1.66525e+06	1.11277e+06	119875	69990.6	733586	292954	405312	614593	2.29067e+07
	营业盈余	VA004	221067	204961	24564.6	-26107.7	-432.084	102393	9894.5	187669	23563.4	221544	269053	2.04332e+06	240659	5280.62	166642	176743	-79573.7	2.23712e+06	293494	272352	147263	-15367.1	147980	3723.67	544433	97884.6	-12925.5	658573	4.97905e+06	-190565	137553	3.72906e+06	1.50068e+07	2.43278e+06	-218851	1.69612e+06	95285.8	27331.5	152042	53727.7	279923	692.7	3.63467e+07
	增加值合计	TVA	1.50204e+06	544909	36621.1	302880	1.29212e+06	1.80518e+06	55833.5	655945	213307	857683	1.28449e+06	4.82189e+06	1.08776e+06	259553	703392	1.3284e+06	1.06488e+06	6.16337e+06	1.28623e+06	2.66839e+06	582793	149675	155389	184712	4.92768e+06	297506	178192	7649452	2.22977e+07	8163100	3730600	1.61584e+07	2.55121e+07	12441700	1.32626e+07	1.27393e+07	1.0129e+06	1.25391e+06	6.8467e+06	3609200	4.02692e+06	5678800	1.78794e+08
总投入		TI	3.9575e+06	9.71894e+06	47970.9	2.03911e+06	2.74147e+06	1.02511e+07	536193	2.47935e+06	1.23355e+06	3.61901e+06	8.23398e+06	1.48903e+07	5.80041e+06	3.39063e+06	4.27169e+06	6.97241e+06	6.13768e+06	3.21828e+07	8.36178e+06	2.47403e+07	2.71338e+06	733447	231542	499627	3.46946e+07	2.33661e+06	572384	4.15731e+07	3.949e+07	3.18162e+07	1.19263e+07	3.16705e+07	4.00316e+07	20941600	2.4157e+07	3.61618e+07	3.0278e+06	2.91515e+06	1.15067e+07	1.08264e+07	1.08883e+07	1.47956e+07	5.25116e+08
[truncated: 11 more columns]
