# Supplementary material for: Editorial Note: Measurement and driving factors of carbon productivity in China’s provinces: From the perspective of embodied carbon emissions
Source: PLoS One. 2025 Dec 15;20(12):e0338756. doi: 10.1371/journal.pone.0338756 (PMC12704855; doi:10.1371/journal.pone.0338756)
Supplement: S1 File — (ZIP) [file pone.0338756.s001.zip › Input-Output Tables of China's Provinces/Input-Output Tables of Various Provinces in 2012/20σ╣┐ΦÑ┐.xls]

## Sheet: sheet1
广西2012年投入产出表
(按当年生产者价格计算）
单位：万元
产 出 投 入		代码	中间使用																																											最终使用
			农林牧渔 产品和服务	煤 炭 采选产品	石 油 和 天 然 气 开采产品	金 属 矿 采选产品	非金属矿 和其他矿 采选产品	食品和烟草	纺织品	纺织服装鞋 帽皮革羽绒 及其制品	木材加工品 和 家 具	造纸印刷和 文教体育用品	石油、炼焦 产 品 和 核燃料加工品	化学产品	非 金 属 矿物制品	金属冶炼和 压延加工品	金属制品	通用设备	专用设备	交通运输设备	电气机械 和 器 材	通信设备、 计算机和其 他电子设备	仪器仪表	其他制造产品	废品废料	金属制品、 机械和设备 修理服务	电力、热力 的生产和供应	燃气生产 和 供 应	水的生产 和 供 应	建筑	批发和零售	交通运输、 仓储和邮政	住宿和餐饮	信息传输、 软件和信息 技术服务	金融	房地产	租 赁 和 商务服务	科学研究 和技术服务	水利、环境 和公共设施 管 理	居民服务、 修 理 和 其他服务	教育	卫 生 和 社会工作	文化、体育 和 娱 乐	公共管理、 社会保障和 社会组织	中间使用 合 计	最终消费支出
																																														居民消费支出			政府消费 支 出
																																														农村居民	城镇居民	小计
代码		-	01	02	03	04	05	06	07	08	09	10	11	12	13	14	15	16	17	18	19	20	21	22	23	24	25	26	27	28	29	30	31	32	33	34	35	36	37	38	39	40	41	42	TIU	FU101	FU102	THC	FU103
中间投入	农林牧渔产品和服务	01	4.5644e+06	4139.5	0	15982.2	966.088	1.02202e+07	638541	113186	1.0595e+06	457969	0	608226	4.47018e-05	277.37	0	0.00122334	0.00161498	0.000368671	0.0490742	0.00337792	0	183.478	0	0	0	3.44258	0.00172654	92868.3	876.799	115651	778277	7172.74	0	4283.47	1728.01	187.57	1106.59	1546.65	0	0	1456.57	0	1.86887e+07	2.78792e+06	4.27999e+06	7.06791e+06	384958
	煤炭采选产品	02	25135.4	3036.7	0	8163.95	8731.43	68569.6	4348.58	2781.47	6318.12	21095.8	50970.8	345133	571059	819140	10320.2	4655.63	6060.91	5961.23	2179.12	0	0	0	8234.13	0.00184871	1.85643e+06	1079	0	122607	0	5095.72	0	0	0	0	0	0	0	0	0	1469.14	0	0	3.95858e+06	5020.37	8530.04	13550.4	0
	石油和天然气开采产品	03	0	0	0	0	0	0.000523788	0	0	0	0	3.85539e+06	11902.1	5485.78	3477.52	0	0	0	602.515	0	0	0	0	0	0	0	8131.69	0	0	0	0	0	0	0	0	0	0	0	0	0	0	0	0	3.88499e+06	0	0	0	0
	金属矿采选产品	04	0	0	0	212754	0	0	9.65067e-08	0	0	0	0	491261	6082.63	6.03348e+06	28599.5	0	0.000547384	0.00187159	19783.2	0	0.000496287	0	0	0.00121375	8.53371e-05	0	0.000177168	0	0	0	0	0	0	0	0	0	0	216.545	0	0	0	0	6.79218e+06	0	0	0	0
	非金属矿和其他矿采选产品	05	0	606.697	0	7300.24	141110	5453.68	0.000844295	0	0	0	59.8105	196588	1.64589e+06	154929	0	1267.65	976.508	6671.52	5314.6	0.00373769	0	0	0	0.000779824	504.347	0	374.791	1.12282e+06	0	9897.2	0	0	0	20.1753	296.114	112.774	191.597	125.935	0	0	0	0	3.30051e+06	0	0	0	0
	食品和烟草	06	4.3167e+06	0.000310941	0	1340.09	308.67	2.60625e+06	154.151	126015	33434.5	11105.8	341.935	116926	3821.4	10514.8	1123.59	1873.02	969.41	10468.9	5021.62	1436.72	112.933	69.7331	458	0	10495.4	600.475	0	8893.4	8601.19	19639.1	1.45413e+06	8784.72	8391.22	1860.48	35433.2	12389.4	1979.97	12257.9	14645.9	1102.12	121995	71460.5	9.04111e+06	1.85577e+06	4.3654e+06	6.22117e+06	0
	纺织品	07	18282.1	66	0	9074.82	1023.71	25232.7	372407	756989	7693.99	92933	472.361	25209.7	19666.1	8833.44	749.775	1512.24	732.579	21221.4	657.711	531.081	52.733	36798.4	212.726	0.00151628	28.0582	0	0	2367.49	2736.43	19850.7	33695.8	0	2872.6	392.287	1700.33	438.154	53.1142	846.559	7179.78	1584.44	4318.49	0	1.47842e+06	26944.8	139917	166862	0
	纺织服装鞋帽皮革羽绒及其制品	08	16144.3	988.351	0	6060.59	3225.48	14582	1004.26	472604	11359.6	5192.09	1131.09	14233.1	17667.4	13133.6	2585.02	6744.43	4887.78	60658.8	4619.18	2458.16	2194.33	501.571	2137.81	254.751	19952.8	97.7245	1284.19	48639.9	17412.4	24157.4	16659	2410.85	41034.8	7543.29	113114	252.197	1052.11	6119.83	42.8605	1603.86	1821.95	8466.21	976034	419941	2.07303e+06	2.49298e+06	0
	木材加工品和家具	09	41980.4	6087.23	0	17015.2	9376.91	21743.2	1671.44	1883.33	1.88038e+06	94368.1	3947.36	8622.3	63955.4	16748.4	10161.5	11490.4	3644.88	23294.4	8318.87	1439.87	869.179	64.3379	2405.87	53.1346	991.175	146	147.11	598938	2999.59	55377.2	46818.3	1245.51	15538.1	2664.51	7809.93	1162.44	2637.76	5509.44	109.25	184.475	321.461	99901.5	3.07203e+06	254285	575938	830224	0
	造纸印刷和文教体育用品	10	93426.1	561.009	0	5043.03	7418.8	348682	3714.86	21832	84642.3	1.80176e+06	6372.14	211422	308215	20405.2	16506.6	21461.6	18460.7	51647.8	34725.2	24664.1	6410.86	1722.51	2436.02	116.849	18965.8	818.744	843.345	90986.6	14050.9	116286	41243.5	13037.8	373306	41190.4	228872	69996.3	12879.6	27673.4	212360	47631.2	94557.9	367986	4.86433e+06	267304	509151	776455	0
	石油、炼焦产品和核燃料加工品	11	427597	1762.25	0	198938	108940	128572	8017.83	10661.2	34201.2	21686.7	833585	197116	343334	1.05738e+06	10254.7	20313.1	125446	86581.3	31883.7	6638.38	1241.29	21906.2	12825.7	348.758	25623	3049.08	745.857	705398	53050.3	2.05619e+06	46103.7	5863.49	106387	23181.9	305447	26635.5	8134.28	33214.6	20350	9397.25	10629.8	168313	7.29694e+06	246949	668362	915311	0
	化学产品	12	2.09298e+06	4487.73	0	165711	112933	485890	81082.2	64624	394367	362991	520363	5.31857e+06	760366	270693	34785.7	30177.4	227182	498038	343557	161268	10839.9	41778	20059	399.626	7989.73	1011.14	5851.16	1.22269e+06	9549.01	231776	108186	1156.81	25076.5	15627.6	15644.6	28449.7	34537.2	36121.9	15469.2	1.4911e+06	19296.9	24837.4	1.52975e+07	393923	1.05526e+06	1.44919e+06	0
	非金属矿物制品	13	21566.3	4277.52	0	24887.5	7674.39	168806	24.0239	0.00930137	16554.4	10134.7	2584.54	99290.2	1.56438e+06	270080	7892.7	19911	9495.91	56421.1	35104.4	58062.5	9072.67	56.5299	8188.42	0.0048843	9993.99	0	124	8.25634e+06	0	40762	27301.8	3063.78	0	0	3651.96	8686	438.407	2.24985	3431.26	0	9126.01	11183.1	1.07686e+07	42463.9	102700	145164	0
	金属冶炼和压延加工品	14	7896.02	5911.34	0	94464.7	10820.6	59831.3	1547.47	1962.17	73928	78716.8	1051.5	40397.7	108376	6.36346e+06	900858	803484	906029	1.96567e+06	1.55801e+06	134934	40848.2	16537.8	84719.6	5918.22	12414.2	152.429	657.564	6.26451e+06	155.514	93520.4	0	0	0	0	261.886	0	261.487	140.53	0	0.00289423	0.00137912	0.994114	1.96374e+07	0	0	0	0
	金属制品	15	75438	4243.79	0	15389.3	19800.6	93963.2	1783.88	6761.63	91978.5	8292.95	6424.16	71500.4	67016.3	41717.1	93055.3	115824	123981	169202	120856	13750.2	8492.01	146.931	20910.2	337.705	10270.5	12031.6	2422.9	1.20538e+06	2960.64	99934.2	7403.21	220.08	3026.33	33212	17557.2	731.921	646.274	7080.07	19432.9	289.991	1216.97	17.2509	2.5947e+06	53470	109450	162920	0
	通用设备	16	4688.4	6292.76	0	43996.1	25730.8	97992.6	3434.7	5972.26	41479.9	23891.7	5990.32	59492.4	108541	151827	37497	653888	602575	1.16915e+06	38312.6	30434	10923.5	407.677	11493.8	360.431	50650.3	1611.15	1416.17	224088	12370.5	139240	8601.39	2184.84	144012	29583.6	11929	5484.29	1086.19	4172.03	7285.36	1459.85	1734.62	4114.33	3.7854e+06	27.0663	5970	5997.07	0
	专用设备	17	40975.9	14119.4	0	134659	48055.8	56857.3	10519.1	1653.09	227397	9315.95	4207.54	40780.2	138149	127323	8621.01	13994.1	726480	21091.2	31086.6	9049.8	2901.62	0	1444.86	330.015	43353.9	1153.95	480.427	181243	401.302	35783.7	2843.88	7249.57	31365.2	13107.2	0	1408.62	777.035	172.926	726.742	365942	21.4432	8820.49	2.36386e+06	2670.03	19261.6	21931.7	0
	交通运输设备	18	35349.2	6622.52	0	31931.6	20757.7	5579.6	323.648	1213.96	3226.29	465.804	90.3613	1745.46	9192.5	9730.94	3640.28	19864.7	68127.6	5.78422e+06	619.293	697.716	74.9655	15.1435	19205.8	17762.5	1430.28	2644.85	679.915	28470.3	450.889	307341	3551.13	5639.97	8319.27	865.408	10174.6	4467.71	935.893	990.415	5941.49	11.4567	970.291	97906.2	6.52125e+06	437946	2.1298e+06	2.56775e+06	0
	电气机械和器材	19	17898.4	12111.6	0	61637	2168.35	48318.5	396.368	769.705	18592.6	4325.65	2139.78	16819.4	38654.5	67254.4	8175.38	87112.6	195392	584620	995104	199258	20880.9	4084.14	166.214	1057.4	489720	1192.28	1097.63	853836	5245.4	199352	22621.1	31117.1	13370	23158.4	24138.5	589.755	2140.14	7650	9425.35	330.03	8460.8	0	4.08038e+06	264515	891508	1.15602e+06	0
	通信设备、计算机和其他电子设备	20	6924.72	466.577	0	5377.59	1580.24	15458.5	176.628	572.92	1298.86	2952.08	444.237	2787.88	2644.59	16430.4	658.818	40877.4	76943.3	865688	327186	2.66653e+06	120804	3890.39	141.583	910.026	5816.58	132.485	769.962	50399.9	10895.3	86813	9149.72	187370	51879.2	4881.49	32825.6	17841.7	829.83	2558.41	32618.7	2783.9	9449.73	95230.2	4.76299e+06	180274	911560	1.09183e+06	0
	仪器仪表	21	4184.42	32.675	0	3201.2	146.833	20785	115.924	3.10247	87.3015	529.754	3671.66	7786.49	6990.22	24174.4	219.822	5922.23	17330.2	12737.4	17012.3	18037.6	67414.5	610.788	0	345.044	9652.91	1641.39	979.709	9517.97	63.2649	7769.13	122.822	7534.15	0	513.244	403.947	1738.26	150.118	2410.47	37621.5	4091.69	36.5656	17.0829	295603	5347	15193.7	20540.7	0
	其他制造产品	22	1028.24	0	0	1469.25	9	1979.95	90.2396	1382.73	1615.99	20808.7	1481	1558.74	3165.73	5862.78	2788.72	1896.86	3173.07	3190.84	331.315	223.269	14.2981	32788.2	0	65.1035	404.753	0	6.23849	1683.83	28.4443	17105.2	25489.4	1689.94	1380.49	1425.84	14317.1	1326.16	1119.46	2381.25	227.845	0	2118.63	981.063	156610	9462.32	87328.7	96791	0
	废品废料	23	0	0	0	0	0	0.000232894	0	0	0	190150	0	30798.7	80483.8	1.42783e+06	0	9775.25	1807.63	4440.84	0	0	0	0	119498	0	0	0	0	0	0	0	0	0	0	0	0	0	0	0	0	0	0	0	1.86478e+06	0	0	0	0
	金属制品、机械和设备修理服务	24	100.88	3224.61	0	11141.4	6465.65	39554	5914.96	7528.77	7772.67	20337.7	4091.95	51176.3	51666.3	52570.8	8288.24	13154.9	14549.8	21542.9	27015.1	7478.28	6218.97	549.39	801.472	264.377	28149.5	398.367	1443.68	9642.64	2642.44	61647.3	4349.12	6071.38	4724.25	1414.83	1696.85	2467.73	2881.22	1619.79	1862.8	4426.21	1252.41	4145.62	502246	0	0	0	0
	电力、热力的生产和供应	25	258076	25575	0	449102	123713	450896	39691.3	38925.9	312999	230650	33225.2	301545	882565	2.04344e+06	69622.7	41300.2	47661.1	183086	61815.4	42069.7	3868.46	1719	15769.2	217.215	4.12117e+06	4055.07	61162.2	374548	160904	195776	197827	57360.7	137475	39458.1	263266	20292.1	12548	27457.9	122210	44783	13855.3	121361	1.1633e+07	441128	592518	1.03365e+06	0
	燃气生产和供应	26	0	0	0	0	168.968	346.334	0.000872668	0.00418341	0	49.2546	0.267488	291.248	317.384	347.095	34.4455	16.1299	0	0	0	0	0	0	0	0	0	95020.6	0	24.5647	18.0347	9753.9	74416.8	0	0	427.582	174.596	0	0	1778.55	0	0	773.846	0	183960	3332.94	448983	452316	0
	水的生产和供应	27	5282.21	490.611	0	2521.66	1203.72	17987.4	1090.36	2743.91	2239.9	5803.57	945.03	6395.77	8628.59	7563.75	810.042	2111.02	2204.67	3172.23	1630.29	2148.67	295.434	114.574	773.613	8.21056	10699.8	36.7705	784.355	22645.1	11088.3	7642.91	35166.2	1043.09	1751.12	3098.37	529.837	1817.26	1632.44	1870.88	11758.5	4731.71	2156.02	10363.4	204981	17946.1	137452	155399	0
	建筑	28	9935.99	1009.96	0	8702.65	3673.54	15524.3	2833.15	1653.8	6179.72	4611.16	186.249	10255.6	7682.06	9152.93	1002.68	2365.66	2094.82	4875.25	1199.36	1630.62	342.763	89.5663	214.118	51.4781	7748.35	61.6488	1722.64	95619.8	899.735	29422.7	19611.6	5853.41	45082.2	14536.3	5065.59	6043.93	5439.08	7299.54	33210	20257	3710.74	123774	520626	415820	358200	774020	0
	批发和零售	29	635216	534.581	0	123493	61896.6	1.08482e+06	102500	92110.5	455854	144996	64152.6	433362	587810	371337	40191.8	50858.5	106690	480548	93838.7	157382	9967.84	16963.5	31056.1	229.61	13901	4321.37	2124.04	2.51165e+06	557246	190984	176558	12222.8	137604	36263.2	94775.3	43655.7	17238.8	87113	39492.4	163153	10838.3	82557.6	9.32751e+06	658434	1.13535e+06	1.79378e+06	0
	交通运输、仓储和邮政	30	215857	11690.4	0	130259	167644	573354	55988	62490.9	244336	90800.3	33285.8	468433	554365	452555	80267.6	93491.2	197835	490905	98329.9	43273	12223.3	12292.7	20520	577.153	69799.3	1327.78	1649.53	1.94635e+06	458166	1.54377e+06	138403	38019.7	387364	95220.2	128620	67908.1	16029.2	120634	97115.3	97954	16386.4	377679	9.71316e+06	464464	714960	1.17942e+06	239492
	住宿和餐饮	31	81043.2	3234.45	0	42522.4	15805.6	73466.6	4330.97	12325.4	48161.2	30673.7	6726.01	74337.2	60745.7	42790.8	14654.9	21539.8	35126.5	81761.5	20355.8	52600.9	4093.48	2344.51	1100.14	488.224	31247.7	564.084	2606.54	349237	167792	103174	40033	12564.3	702902	66940.7	201179	102217	32130.2	73474.6	74154.6	53320.5	19718.6	377624	3.14111e+06	777986	2.72216e+06	3.50015e+06	0
	信息传输、软件和信息技术服务	32	31914.1	1415.29	0	14816.1	5244.13	19971.3	1563.65	1790.23	15553.3	4876.18	1893.72	15116.7	10715.8	10458.3	2313.72	2966.83	2727.8	18140.2	3833.39	6233.71	670.402	459.938	155.44	65.0034	16295.9	1013.42	816.263	17731.7	36518.1	96762	15172	198129	537287	41484.8	23461.3	22149.8	5090.43	20053.8	21085.1	6589.19	8077.63	67466.1	1.30808e+06	314692	1.49671e+06	1.8114e+06	0
	金融	33	103546	11906.7	0	100722	30382.5	432019	12538.9	14055.3	77132.8	103471	80725	244433	154882	519260	22474.1	69161	192890	229542	62421	28098.6	4435.14	436.03	3553.43	241.197	573681	7077.74	42937	554125	828387	1.66079e+06	141434	26742.5	532154	131792	235161	22551.6	3028.96	17383.4	2557.53	4440.79	22852.7	113292	7.41872e+06	896751	2.69868e+06	3.59543e+06	302.888
	房地产	34	1109.87	87.9216	0	914.603	55.5456	2628.29	455.684	1382.91	2365.24	1724.55	20.1659	2178.7	2152.3	261.309	696.12	308.295	644.299	1829.75	609.462	4161.17	775.398	0	51.7776	0	51.6227	17.958	27.4436	7061.28	145365	108306	179545	36429	400058	48104	13787.9	4643.45	801.331	25699.3	31109.9	37932.8	18742.1	98432	1.18053e+06	1.4678e+06	2.24625e+06	3.71405e+06	0
	租赁和商务服务	35	2363.03	1051.73	0	46958.2	22160.2	187822	8781.77	20872.9	81891.8	29727	71507.9	187787	113239	58954.7	18775.6	76562	34979.5	182532	54838	31917.3	9128.12	3929.73	5152.28	241.701	21169.1	2254.29	8411.63	468000	230443	173564	218266	205795	1.01736e+06	297067	189460	33206	5376.46	20310.9	24123.1	54647.7	20658.3	77057.3	4.31834e+06	44275.5	427891	472167	1492.46
	科学研究和技术服务	36	7628.4	209.228	0	27093.7	1102.53	3801.32	68.8634	187.313	1245.29	464.719	3986.41	9401.98	1617.74	337.795	572.504	621.111	2997.33	9798.77	1266.83	70.8079	39.93	0	113.017	0	461.536	0	951.448	303206	42952.5	6839.1	142.356	1572.41	0	0	114.375	84803.6	429.598	0	0	16.1232	48.2112	2233.68	516397	9903	46252.2	56155.2	872116
	水利、环境和公共设施管理	37	304.57	22.2349	0	0	107.117	605.823	54.7613	67.5482	277.239	306.94	141.667	71.5295	0	0	0	0	0	0	0	0	0	0	0	0	5759.57	11.14	9119.23	1537.1	2558.87	1344.37	389.359	601.801	15678.9	684.069	1428.33	606.931	4772.25	256.299	904.881	221.685	158.074	1423.2	49415.5	2666.39	41010.2	43676.6	691547
	居民服务、修理和其他服务	38	4281.38	1022	0	12054.5	2788.5	34034.5	2226.84	2750.7	5853.24	19107.4	1760.34	29667.5	26046	29803.5	4166.68	17997.6	21668.9	45528	6725.94	4760.95	1000.16	439.742	301.923	180.147	20715.1	225.16	857.609	62464.7	14504.2	102792	29635.7	3920.17	35758.3	51364	16622.6	65805.1	22213.7	28613.2	45542.9	63218.9	15224.8	298266	1.15191e+06	188181	762665	950847	0
	教育	39	13130.4	655.598	0	1607.51	693.341	4936.12	323.913	372.872	2805.67	1810.02	427.729	4057.99	3190.01	1295.52	555.45	1171.3	2729.6	5531.37	699.55	877.702	821.903	69.4942	85.0466	82.3943	5638.6	59.9871	481.955	17133.7	10422.6	19248.2	3282.86	3262.23	69212.6	6184.8	4622.25	12735.3	2102.35	4372.33	60094.3	6321.77	2628.81	199707	475442	513312	1194398	1707710	3.58873e+06
	卫生和社会工作	40	0	0	0	0	0	0	0	0	0	0	0	0	0	0	0	0	0	0	0	0	0	0	0	0	239.991	0	0	0	1506.95	764.068	821.32	11.6572	0	0	0	0	0	0	0	0	75.2778	0	3419.27	897645	1174100	2.07174e+06	3.76778e+06
	文化、体育和娱乐	41	1109.05	139.634	0	1322.41	534.159	4150.96	413.883	426.335	1837.54	1766.67	775.337	5055.9	2098.02	2494.86	1090.61	1095.09	1462.89	3623.76	892.42	1290.39	272.888	46.7596	53.5027	44.1179	4123.19	63.1143	243.505	11572.6	23402.5	20061.9	91745.7	9536.83	92559.6	4947.32	22953	5637.68	641.026	1653.87	39539	5398.69	31329.6	37350.4	434757	51008.4	407865	458873	337206
	公共管理、社会保障和社会组织	42	0	0	0	0	0	0	0	0	0	0	0	0	0	0	0	0	0	0	0	0	0	0	0	0	0	0	0	0	0	0	0	915.516	8439.72	1626.3	2736.68	1948.79	151.694	752.269	1576.54	1887.68	691.286	8396.87	29123.3	1721.5	261303	263025	6.23827e+06
	中间投入合计	TII	1.31835e+07	138084	0	2.03763e+06	974417	1.74407e+07	1.36813e+06	1.85055e+06	5.25456e+06	3.90986e+06	5.60457e+06	9.76173e+06	8.34085e+06	2.05173e+07	1.44401e+06	2.26677e+06	3.78596e+06	1.3164e+07	4.01515e+06	3.71341e+06	357301	201017	394239	30950.4	7.50554e+06	152006	153220	2.78442e+07	2.83667e+06	8.01418e+06	3.999e+06	905793	4.95136e+06	1.04412e+06	2.03096e+06	680389	203464	591535	993205	2.49828e+06	476712	2.96036e+06	1.87596e+08	1.44213e+07	34815100	49236400	16121900
增加值	劳动者报酬	VA001	2.12403e+07	106906	0	959829	462732	3.17598e+06	333982	457655	1.2165e+06	875813	143816	1.90677e+06	1.54358e+06	1.67813e+06	261288	399463	540427	1.84536e+06	664749	836206	70174.2	55946.7	206393	12709.8	1.17277e+06	17336.8	74156.1	6.04095e+06	5.14175e+06	4.10729e+06	3.10442e+06	345847	1.55641e+06	544069	898258	541140	229513	1.11206e+06	2.78619e+06	1.59246e+06	431808	3.14244e+06	7.18336e+07
	生产税净额	VA002	9368	43049.3	0	236238	205876	2.25468e+06	114142	106838	346094	337572	1.39816e+06	607995	447936	2.91365e+06	91936.4	148248	169104	808832	199964	76745.8	22355.8	5914.21	36809.2	4492.16	627644	7442.15	33531.5	1.5368e+06	2.55139e+06	831090	171196	144490	582497	802452	185693	52024.4	13822.2	63068.7	9093.68	12031.8	56367.9	7008.11	1.82736e+07
	固定资产折旧	VA003	474035	17038.2	0	266843	80170.5	885223	30789.6	32291.9	127811	212630	80234	512107	671603	983306	53925.1	100899	97524.4	512724	121442	115780	12005.9	7964.47	35777.1	704.323	648305	16752.7	35437	460202	495117	960883	325064	744124	221612	3.06656e+06	386363	57947.9	61092.5	49523.2	244735	137870	58881.2	269320	1.36726e+07
	营业盈余	VA004	0	31482.9	0	1.05192e+06	478497	3.07237e+06	139639	236024	1.12826e+06	657545	207311	1.75138e+06	1.2915e+06	1.38843e+06	273872	304565	321413	1.40554e+06	654686	665577	54515.5	39179.3	204080	3404.63	1.41351e+06	30678.4	64035	1.64373e+06	1.63355e+06	356486	43952.6	753351	3.37001e+06	481254	749259	98353.6	31645	61896.9	60052	194320	71723.9	152176	2.65712e+07
	增加值合计	TVA	2.17237e+07	198477	0	2.51483e+06	1.22728e+06	9.38825e+06	618552	832808	2.81867e+06	2.08356e+06	1.82952e+06	4.77826e+06	3.95462e+06	6.96352e+06	681022	953175	1.12847e+06	4.57245e+06	1.64084e+06	1.69431e+06	159051	109005	483060	21311	3.86222e+06	72210	207160	9.68168e+06	9.82181e+06	6.25575e+06	3.64463e+06	1.98781e+06	5.73053e+06	4.89434e+06	2.21957e+06	749465	336073	1.28655e+06	3.10007e+06	1.93668e+06	618781	3.57094e+06	1.30351e+08
总投入		TI	34907195	336560	0	4.55246e+06	2.20169e+06	2.68289e+07	1.98668e+06	2.68336e+06	8.07323e+06	5.99342e+06	7.43409e+06	1.454e+07	1.22955e+07	2.74808e+07	2.12503e+06	3.21994e+06	4.91443e+06	1.77365e+07	5.65599e+06	5.40771e+06	516353	310021	877299	52261.3	1.13678e+07	224216	360380	3.75259e+07	1.26585e+07	1.42699e+07	7.64363e+06	2.89361e+06	1.06819e+07	5.93846e+06	4.25053e+06	1.42985e+06	539536	1.87809e+06	4.09327e+06	4.43496e+06	1.09549e+06	6.53131e+06	3.17947e+08
[truncated: 11 more columns]
