# Supplementary material for: Editorial Note: Measurement and driving factors of carbon productivity in China’s provinces: From the perspective of embodied carbon emissions
Source: PLoS One. 2025 Dec 15;20(12):e0338756. doi: 10.1371/journal.pone.0338756 (PMC12704855; doi:10.1371/journal.pone.0338756)
Supplement: S1 File — (ZIP) [file pone.0338756.s001.zip › Input-Output Tables of China's Provinces/Input-Output Tables of Various Provinces in 2012/21μ╡╖σìù.xls]

## Sheet: sheet1
海南2012年投入产出表
(按当年生产者价格计算）
单位：万元
产 出 投 入		代码	中间使用																																											最终使用
			农林牧渔 产品和服务	煤 炭 采选产品	石 油 和 天 然 气 开采产品	金 属 矿 采选产品	非金属矿 和其他矿 采选产品	食品和烟草	纺织品	纺织服装鞋 帽皮革羽绒 及其制品	木材加工品 和 家 具	造纸印刷和 文教体育用品	石油、炼焦 产 品 和 核燃料加工品	化学产品	非 金 属 矿物制品	金属冶炼和 压延加工品	金属制品	通用设备	专用设备	交通运输设备	电气机械 和 器 材	通信设备、 计算机和其 他电子设备	仪器仪表	其他制造产品	废品废料	金属制品、 机械和设备 修理服务	电力、热力 的生产和供应	燃气生产 和 供 应	水的生产 和 供 应	建筑	批发和零售	交通运输、 仓储和邮政	住宿和餐饮	信息传输、 软件和信息 技术服务	金融	房地产	租 赁 和 商务服务	科学研究 和技术服务	水利、环境 和公共设施 管 理	居民服务、 修 理 和 其他服务	教育	卫 生 和 社会工作	文化、体育 和 娱 乐	公共管理、 社会保障和 社会组织	中间使用 合 计	最终消费支出
																																														居民消费支出			政府消费 支 出
																																														农村居民	城镇居民	小计
代码		-	01	02	03	04	05	06	07	08	09	10	11	12	13	14	15	16	17	18	19	20	21	22	23	24	25	26	27	28	29	30	31	32	33	34	35	36	37	38	39	40	41	42	TIU	FU101	FU102	THC	FU103
中间投入	农林牧渔产品和服务	01	1163612	0	1	69	2	1143147	1650	744	16752	118	14086	46466	94	3	0	0	0	23	20	1	1	0	47	27	52	2	21	29292	238	9901	261165	4772	2994	33	3826	805	20366	864	6160	0	4352	0	2731706	583683	1683642	2267325	43522
	煤炭采选产品	02	54116	0	105	629	66	4313	14	62	122	4689	10976	12741	17450	1319	285	47	5	1224	12	134	49	0	226	364	330766	0	0	21569	811	0	0	0	0	0	0	0	0	0	0	0	0	0	462094	906	347	1253	0
	石油和天然气开采产品	03	0	0	68	0	0	6960	0	0	4	0	4279863	16749	2529	26	2540	10	0	968	22	1	0	0	11	0	0	73631	0	0	0	0	0	0	0	0	0	0	0	0	0	0	0	0	4383382	0	0	0	0
	金属矿采选产品	04	0	0	0	106984	0	93	0	0	0	0	0	2790	0	23542	2808	33	0	361	0	0	0	0	259	0	0	0	0	0	0	0	0	0	0	0	0	0	0	0	0	0	0	0	136870	0	0	0	0
	非金属矿和其他矿采选产品	05	0	0	0	0	4053	400	0	0	21	0	0	9987	126468	121	0	6	0	214	0	0	0	0	19	0	0	0	0	651653	0	0	0	0	0	0	0	0	0	0	0	0	0	0	792942	0	0	0	0
	食品和烟草	06	716804	0	6	215	18	502149	9	793	29	472	604	56523	680	46	210	15	16	3000	270	113	72	0	176	9	815	82	11	2819	3900	19683	383239	7226	9302	864	1589	442	302	16675	1876	138	12290	7053	1750535	299780	602434	902214	0
	纺织品	07	2730	0	1	32	1	1999	22616	30837	238	1110	2804	8501	4159	70	140	9	65	4380	2770	14	3	0	25	0	0	1	0	883	804	2528	7961	22	92	114	378	120	1869	133	2	506	87	3788	101792	4860	10215	15075	0
	纺织服装鞋帽皮革羽绒及其制品	08	1405	0	21	458	38	1072	11	9306	261	10851	2416	2808	3247	281	756	14	33	18774	765	110	96	0	34	83	2588	66	49	42928	7298	26558	3598	2469	35035	602	759	275	1638	305	743	31	10729	0	188511	75755	291900	367655	0
	木材加工品和家具	09	3215	0	7	423	7	1461	23	3	35427	960	15819	2749	5328	17	2194	22	23	15184	7239	89	82	0	24	180	14	8	4	220693	755	3602	3557	40	548	570	1881	589	3209	146	2691	0	780	0	329563	45872	90438	136310	0
	造纸印刷和文教体育用品	10	34083	0	14	154	35	73528	177	331	440	772547	3009	182267	14911	165	1378	32	227	4520	7578	663	2239	0	44	39	2453	302	42	10473	12323	19080	17671	10353	259139	8565	58938	18908	11728	56317	58713	2290	37032	128255	1810963	52522	59842	112364	0
	石油、炼焦产品和核燃料加工品	11	103645	0	860	7832	664	4761	93	267	160	1085	1821146	148509	32546	4472	446	77	280	5682	1195	284	808	0	364	358	75	217	188	128674	70638	1172961	12601	30168	38610	4672	77353	13630	23960	5923	5224	2576	11370	64019	3798393	51993	140767	192760	0
	化学产品	12	638391	0	299	9759	91	95364	4537	1646	24034	18394	379434	1433403	61977	3109	9672	262	1490	100329	62588	9240	5305	0	4642	510	798	2576	625	485251	2745	27006	16077	20852	456	687	3543	14851	4191	4170	12876	293286	3061	14316	3771843	32151	135484	167635	0
	非金属矿物制品	13	10390	0	7	918	264	37685	0	0	98	46	28340	15146	638064	2667	1089	25	178	9744	13728	861	8101	0	354	0	10	54	0	2066878	0	2583	1956	1040	7	2	6	751	206	0	4927	0	3	132	2846260	7660	34109	41769	0
	金属冶炼和压延加工品	14	122	0	111	3985	25	414	126	0	369	6981	0	6926	7683	71186	237676	1636	4618	227978	205364	459	30495	0	2972	7061	0	1102	199	2246119	45	5599	5	0	0	0	0	0	17	0	0	0	0	0	3069273	0	0	0	0
	金属制品	15	16144	0	232	28	43	26384	298	120	503	58429	18363	26864	12522	281	57355	268	1153	31909	37226	16197	12656	0	198	2960	9	749	14	397232	145	32651	4838	382	320	102	3898	472	264	859	405	0	2225	950	765648	9646	50626	60272	0
	通用设备	16	12	0	64	2485	8	1548	178	23	70	760	1297	7741	5813	392	890	1603	2027	149987	20924	6037	5773	0	90	2018	0	1438	59	93842	1000	16434	10013	1161	3408	3489	1164	1203	2029	389	2357	199	1834	8856	358615	883	1303	2186	0
	专用设备	17	67193	0	2	1318	1	1725	104	98	29	12348	50	1195	703	1207	393	23	7997	9121	12212	33	1535	0	30	1	0	9	106	179726	32	2966	3665	3090	14528	58	15	580	28	5	1	87194	28	819	410168	15	2015	2030	0
	交通运输设备	18	31649	0	3	753	13	237	14	1	35	12	340	259	638	11	52	76	13	589454	59	40	28	0	46	26484	0	9	11	2191	31	27983	6619	16	6592	61	10569	3178	55	48	289	124	376	0	708369	74994	128051	203045	0
	电气机械和器材	19	1419	0	18	123	6	1294	14	113	22	1781	1340	1980	3619	50	801	408	772	55386	284606	10060	19621	0	3770	2782	0	16	9	434471	4794	3070	3545	22246	72	889	3140	9790	475	123	2615	11642	1217	0	888099	47716	4967	52683	0
	通信设备、计算机和其他电子设备	20	24811	0	1	5	0	91	5	2	3	904	248	886	352	57	7	175	628	46333	195975	317987	120533	0	15	26	1675	8	3	38359	7884	4068	5430	145858	22246	594	833	7134	522	185214	3326	62	4855	31225	1168340	29146	112933	142079	0
	仪器仪表	21	261	0	5	107	2	216	0	1	5	26	386	358	625	7	532	24	208	10757	4255	3081	73468	0	15	115	10465	1216	45	26029	0	1571	0	110	0	18	12	1657	18	500	7400	456	62	1183	145196	122	1426	1548	0
	其他制造产品	22	149	0	0	2	0	468	0	0	37	5	6015	287	2369	0	302	32	0	2611	5	107	1	0	18	0	0	0	0	4486	348	4360	10743	2705	54	138	16150	13877	157	50	22	0	5067	0	70565	1707	17001	18708	0
	废品废料	23	0	0	0	8	43	26	1	13	20	14057	8767	4972	5318	18145	1104	162	4	2028	4	14	23	0	20998	8766	83	2	17	0	0	0	0	0	0	0	0	0	0	0	0	0	0	0	84575	0	0	0	0
	金属制品、机械和设备修理服务	24	0	0	2723	5734	1199	42651	57	4722	2453	5046	2985	17366	18013	212	3091	0	68	1060	1994	2581	271	0	48	4636	95115	261	254	0	20018	136996	20142	6420	0	971	0	771	19782	0	12797	229	31	0	430697	0	0	0	0
	电力、热力的生产和供应	25	44192	0	157	47248	4034	60301	1476	1077	13177	90934	112558	106234	155589	9962	9173	211	310	25070	54526	2013	2502	0	1062	864	160625	7326	2414	96249	41135	90345	108006	79396	102803	6415	67879	3883	18498	8131	17551	10459	11530	14745	1590060	79576	146101	225677	0
	燃气生产和供应	26	9106	0	0	0	0	0	0	0	3	1	0	0	316	0	0	8	0	443	0	1	0	0	36	0	0	6696	0	0	101	53241	45619	0	0	462	397	1	1368	105	0	0	360	0	118264	601	90430	91031	0
	水的生产和供应	27	7168	0	55	985	88	5502	30	54	189	3921	3093	3630	1475	93	241	3	12	1064	2749	175	132	0	63	154	32435	105	2102	18027	4776	7184	29679	1785	852	965	588	680	2722	5588	2747	2715	2039	1220	147085	3237	45418	48655	0
	建筑	28	3455	0	3	105	4	3403	0	39	17	109	3807	3192	664	82	379	2	18	2219	104	90	12	0	20	0	7176	37	18	198138	5794	3689	211	2324	86184	1126	18168	13829	224	472	15460	1379	1604	3527	377084	75011	69734	144745	0
	批发和零售	29	218661	0	101	5539	133	182834	3283	764	6926	90452	377818	244109	218280	1494	4031	341	732	141224	24559	36876	34200	0	1145	698	1757	668	32	540314	205227	97745	54676	14244	13020	785	8449	8763	3377	13697	4104	31463	6493	9553	2608567	118777	221029	339806	0
	交通运输、仓储和邮政	30	248348	0	345	24197	4734	93167	1227	1802	3192	19616	296078	129379	116172	2841	5698	216	549	49125	16572	3118	4501	0	1937	675	10459	2112	75	347769	453114	1219476	21385	14498	104371	8747	64954	15282	6149	14296	18836	5980	10647	68637	3410276	20952	119353	140305	206572
	住宿和餐饮	31	17272	0	126	1876	329	34459	217	282	336	6827	13278	35765	8034	832	1910	41	269	6342	5118	1028	2186	0	174	193	19865	2366	298	44367	85659	38753	11077	23430	251216	17911	62685	18961	8875	2619	13251	3768	13404	227764	983163	117836	483359	601195	0
	信息传输、软件和信息技术服务	32	76030	0	149	2967	82	3765	65	578	251	2385	6224	19844	3451	462	1066	21	103	3552	3541	1737	1389	0	44	76	75911	744	322	4938	13517	8698	6299	204321	94111	811	5464	3136	1687	406	3320	1442	4166	15627	572702	40631	251275	291906	0
	金融	33	150103	0	376	13586	263	48970	451	2506	1763	10015	215636	41830	17990	4365	2940	63	306	10114	6564	725	1300	0	749	599	456852	9257	1140	44583	150181	592420	125132	20689	153489	183951	416970	7574	14899	10851	10218	8126	18567	8290	2764403	112198	446308	558506	34656
	房地产	34	2918	0	79	60	12	1661	1	108	99	18833	1974	3349	1119	144	302	17	22	2389	1638	773	1353	0	56	16	3821	114	2	2893	89081	38472	36266	20477	169651	32315	17086	3594	833	5167	16625	11350	26130	46713	557513	132398	416028	548426	0
	租赁和商务服务	35	12030	0	367	13494	466	51134	1345	3678	1164	29488	29778	254531	40746	471	3963	34	593	22719	44053	1431	2746	0	775	140	23902	2906	365	496361	386180	367189	120832	24460	450782	167515	115215	18407	14587	16441	5565	28075	38036	34707	2826671	9773	54490	64263	52006
	科学研究和技术服务	36	900	0	8	457	6	1900	23	11	23	108	2618	1544	605	59	232	52	160	18655	1186	642	163	0	70	520	5586	52	5	131401	2999	1313	12098	6043	22	0	0	24415	0	7	1071	33	16	183	215186	0	0	0	182680
	水利、环境和公共设施管理	37	17299	0	3	37	8	175	4	4	8	140	258	327	220	15	43	2	5	321	123	17	23	0	11	4	377	35	5	689	1269	482	151	436	4234	330	729	136	6730	40	142	47	218	3035	38132	481	6384	6865	183099
	居民服务、修理和其他服务	38	2655	0	91	77	325	10109	98	31	76	271	13804	4235	2011	694	723	9	455	2190	592	336	292	0	274	189	24343	743	27	50883	19168	130240	17207	2431	15324	1672	48233	12799	37047	8605	24329	12150	54958	336330	836026	32379	65573	97952	0
	教育	39	2694	0	10	139	14	260	6	84	9	3813	832	1988	244	42	79	10	2	759	77	33	23	0	4	46	1575	97	51	6533	4802	4632	1086	2596	45104	262	2031	4238	2117	310	16615	3315	1270	111852	219654	99724	166019	265743	951021
	卫生和社会工作	40	49	0	0	0	0	0	0	0	3	0	0	0	340	0	0	5	0	3330	0	39	0	0	47	0	0	0	0	0	1062	21088	138	1	0	0	0	0	0	0	851	1314	0	0	28267	425539	752102	1177641	707492
	文化、体育和娱乐	41	789	0	12	2	3	14	0	3	7	13	8313	970	233	2	1	10	0	1269	1139	45	0	0	27	13	295	43	4	3807	6419	3544	2882	5065	22756	2071	3820	1458	1618	2632	1297	1209	3055	18704	93544	12665	51749	64414	115791
	公共管理、社会保障和社会组织	42	22280	0	0	16	16	156	7	1	6	7	115	742	315	9	20	1	7	235	2350	15	2	0	0	2295	0	5	5	380	3007	889	431	474	4378	233	6278	211	553	112	194	142	308	39216	85411	311	24948	25259	2006361
	中间投入合计	TII	3706100	0	6430	252806	17096	2445796	38160	60104	108381	1187554	7684472	2859142	1532912	148953	354522	6005	23348	1582047	1023702	417200	331984	0	40919	62901	1269897	115055	8522	9070900	1607300	4199000	1366000	681600	1911700	448000	1023000	226400	212100	361200	274600	521700	288200	1200699	48676407	2601500	6777800	9379300	4483200
增加值	劳动者报酬	VA001	5916300	0	1370.22	78779.4	10150.4	213081	4657.86	28388.4	12872.2	76450.9	28210.8	170051	64418.6	9188.28	11861.2	1694.37	2827.28	58682.4	58262.3	33867.7	25730.4	0	2247.53	6007.7	138383	5014.24	12702.7	1406200	893200	601800	582700	126800	396800	535200	177200	125000	69300	345600	801100	334400	103300	1.06622e+06	1.4536e+07
	生产税净额	VA002	0	0	64348.7	52515.5	5835.78	201254	188.86	1448.16	1423.01	9665.36	1.43007e+06	47514.8	14168.4	761.996	1365.25	106.832	183.368	62024.7	3803.6	2380.24	1972.76	0	280.633	91.2411	80813.3	12425.2	10561.5	491400	1473200	209800	92900	25200	173400	867100	71000	15700	7800	13100	2100	0	23600	3060.44	5.47456e+06
	固定资产折旧	VA003	1199100	0	39428.7	12847.4	2023.88	75546.2	3449.67	635.767	3481.56	76721.3	73861.8	64906.5	77808.7	4460.24	6726.61	310.591	559.12	43091.2	34895.6	4893.95	2443.26	0	2647.31	1160.71	163452	6771.73	10776.6	226600	153400	501900	139900	229800	50600	601000	66700	34100	33600	18300	90900	47000	51700	73934.2	4.23143e+06
	营业盈余	VA004	0	0	52616	199616	6367.61	51700.9	51.9396	5850.11	7964.96	37840.1	138429	471661	73747.2	1196.2	12141.6	-274.608	2285.95	73821.9	12256.1	58658.8	51514.1	0	549.337	505.219	151156	19108.1	9735.54	709000	485400	20500	174100	240100	686100	377800	-2600	37700	28900	16800	-2100	37100	65100	1087.06	4.31349e+06
	增加值合计	TVA	7115400	0	157764	343759	24377.7	541583	8348.34	36322.5	25741.7	200678	1.67057e+06	754133	230143	15606.7	32094.7	1837.18	5855.72	237620	109218	99800.7	81660.6	0	5724.81	7764.87	533804	43319.2	43776.3	2833200	3005200	1334000	989600	621900	1306900	2381100	312300	212500	139600	393800	892000	418500	243700	1.1443e+06	28555500
总投入		TI	10821500	0	164194	596565	41473.7	2.98738e+06	46508.3	96426.5	134123	1.38823e+06	9.35504e+06	3.61327e+06	1.76305e+06	164560	386617	7842.18	29203.7	1.81967e+06	1.13292e+06	517001	413645	0	46643.8	70665.9	1.8037e+06	158374	52298.3	11904100	4612500	5533000	2355600	1303500	3218600	2829100	1335300	438900	351700	755000	1166600	940200	531900	2344999	7.72319e+07
[truncated: 11 more columns]
