# Supplementary material for: Editorial Note: Measurement and driving factors of carbon productivity in China’s provinces: From the perspective of embodied carbon emissions
Source: PLoS One. 2025 Dec 15;20(12):e0338756. doi: 10.1371/journal.pone.0338756 (PMC12704855; doi:10.1371/journal.pone.0338756)
Supplement: S1 File — (ZIP) [file pone.0338756.s001.zip › Input-Output Tables of China's Provinces/Input-Output Tables of Various Provinces in 2012/22Θçìσ║å.xls]

## Sheet: sheet1
重庆2012年投入产出表
(按当年生产者价格计算）
单位：万元
产 出 投 入		代码	中间使用																																											最终使用
			农林牧渔 产品和服务	煤 炭 采选产品	石 油 和 天 然 气 开采产品	金 属 矿 采选产品	非金属矿 和其他矿 采选产品	食品和烟草	纺织品	纺织服装鞋 帽皮革羽绒 及其制品	木材加工品 和 家 具	造纸印刷和 文教体育用品	石油、炼焦 产 品 和 核燃料加工品	化学产品	非 金 属 矿物制品	金属冶炼和 压延加工品	金属制品	通用设备	专用设备	交通运输设备	电气机械 和 器 材	通信设备、 计算机和其 他电子设备	仪器仪表	其他制造产品	废品废料	金属制品、 机械和设备 修理服务	电力、热力 的生产和供应	燃气生产 和 供 应	水的生产 和 供 应	建筑	批发和零售	交通运输、 仓储和邮政	住宿和餐饮	信息传输、 软件和信息 技术服务	金融	房地产	租 赁 和 商务服务	科学研究 和技术服务	水利、环境 和公共设施 管 理	居民服务、 修 理 和 其他服务	教育	卫 生 和 社会工作	文化、体育 和 娱 乐	公共管理、 社会保障和 社会组织	中间使用 合 计	最终消费支出
																																														居民消费支出			政府消费 支 出
																																														农村居民	城镇居民	小计
代码		-	01	02	03	04	05	06	07	08	09	10	11	12	13	14	15	16	17	18	19	20	21	22	23	24	25	26	27	28	29	30	31	32	33	34	35	36	37	38	39	40	41	42	TIU	FU101	FU102	THC	FU103
中间投入	农林牧渔产品和服务	01	2.58328e+06	995.64	65.01	6.18	1480.78	3.6377e+06	467015	3617.71	166080	78000	58.06	562931	8888.83	506.04	102	527.65	150.84	994.47	141.45	17.26	49.03	8353.5	6.78	1.47	10.82	0.86	0.37	43198.6	3887.02	10947.6	580238	1661.46	6901.9	7898.24	48.92	48.05	15365.5	45466.1	58.16	449.47	100.07	0	8.23725e+06	1.30422e+06	4.00016e+06	5.30438e+06	40492.3
	煤炭采选产品	02	108.91	1.42364e+06	0	0	17094	41517.9	12873	3945.66	1121.35	1488.44	71441.5	212198	307527	346251	694.49	723.45	423.45	37222.6	0	17192.3	2.73	19623.7	3843	0	844618	9500.8	0	48739.4	38.28	1484.39	0	0	0	0	0	0	0	0	861.94	2183.73	0	0	3.42636e+06	25139.7	2022.15	27161.9	0
	石油和天然气开采产品	03	0	0	3347.59	2000	18587.6	28145.4	767.67	2314.02	109.41	12888.1	214697	577093	115764	53845.5	24994.5	5926.19	1373.73	89264.3	9422.5	3103.25	398.03	1123.29	0	180.25	27644.4	452077	0	0	0	0	0.86	0	0	0	0	0	0	0	103.84	263.06	0	0	1.64543e+06	0	0	0	0
	金属矿采选产品	04	0	0	0	82837.8	626.74	60.82	9.94	0	0	168.14	0	33384.2	20735.2	1.52135e+06	4843.83	3309.82	51.24	464.99	103758	643.1	176.6	16.75	6089	0	0.01	0	0	0	0	0	41.62	0	0	0	0	0	0	0	0	0	0	0	1.77857e+06	0	0	0	0
	非金属矿和其他矿采选产品	05	32.05	1024.74	0	734.55	207234	361.69	11.79	3.88	488.93	19.76	0	95780.3	1.27204e+06	50525.6	303.24	306.26	420.53	9140.27	13360.4	0.27	0	5.6	0	0	15808.4	0	0	638957	154.75	58.53	27.55	0	0	0	0	0	0	62.77	0	10.19	0	0	2.30687e+06	0	0	0	0
	食品和烟草	06	887354	616.22	365.5	105.89	180.8	2.2581e+06	1361.89	4247.39	1216.28	12664.2	100.64	168137	2618.27	11704.4	413.73	890.44	1370.12	3694.36	1202.98	1405.96	430.28	211.07	3710.01	22.38	754.29	54.25	8.18	2528.67	17850.2	10172.9	697883	2994.36	19184.2	944.16	800.41	3711.67	123.93	370.32	1245.73	398.47	2244.83	2681.24	4.12607e+06	1.39575e+06	3.82394e+06	5.21969e+06	0
	纺织品	07	6335.91	445.99	0.92	152.19	31.94	6007.84	272707	580916	28606.1	15362.1	934.51	32462	3728.02	4107.85	325.76	3674.44	1933.9	7619.74	417.46	206.5	101.74	2050.02	0	0.34	613.16	2.94	5.88	2636.83	5118.74	2645.38	23739	352.66	1047.25	8278.83	5.08	198.57	98.47	951.02	12.48	24.47	37.61	8.83	1.01391e+06	168042	1.31317e+06	1.48121e+06	0
	纺织服装鞋帽皮革羽绒及其制品	08	8224.58	12452.3	641.66	1149.57	470.43	9576.11	12282.4	511242	20456.1	6047.22	561.29	11761.5	11647.8	5067.69	5196.03	2605.77	5485.09	11678.5	2811.23	1913.92	707.74	242.99	54.84	168.99	2323.58	760.96	127.79	60093.2	5562.77	8718.86	4589.27	6027.2	49704.7	4248.69	225696	4763.68	1647.96	7891.67	459.38	23052.5	20923	0	1.06904e+06	280034	2.05736e+06	2.3374e+06	0
	木材加工品和家具	09	533.29	7806.86	5.62	929.91	239.33	4359.55	3696.87	885.79	197836	95910.2	3635.28	5971.03	40000.8	7324.89	41860.1	11846.5	14493.3	73907.6	7912.98	1479.77	1883.95	69.27	0	1.07	26.15	6.68	34.99	362486	4291.4	5491.48	2310.72	1538.58	5956.16	1464.36	36.48	4410.62	253.06	1179.79	1150.27	48.48	10372.3	10.84	923658	75748.9	283603	359352	0
	造纸印刷和文教体育用品	10	457.34	3618.23	853.73	396.97	1611.79	179437	4581.28	21741.8	17575.9	1.22353e+06	1030.31	188537	100547	101292	5505.18	18927.9	29548.8	154241	67228.5	39335	11881	1628.16	67.13	313.93	3773.15	701.09	200.2	50624.1	30995.3	39338.9	17339.3	32626.8	607049	34433.1	54219.8	123465	8721.08	15718.1	88407.9	16112.7	146412	274087	3.71811e+06	113997	475380	589378	0
	石油、炼焦产品和核燃料加工品	11	51394.8	24378.9	3865.76	50673.2	132343	12988.6	1421.56	6293.87	2693.42	11153	58986.4	361355	275759	439902	17787.8	26156.4	18198.1	157155	23441	2890.76	2996.86	1380.69	4350.76	519.89	19498.6	4560.71	120.55	823012	73471	1.24569e+06	1721.44	16975.9	49966.2	16436.7	22127.5	78930.5	5613.97	7594.04	10525.4	23266.2	6025.9	32826.1	4.12645e+06	128589	304395	432983	0
	化学产品	12	330495	35600.9	7058.17	6916.38	87714.1	314889	214918	285694	65500.8	415658	33657.8	5.19392e+06	459309	201426	40994.3	61937.3	83273.2	1.0509e+06	672881	321308	138119	47288.4	50961.1	85.06	2327.53	422.44	3745.99	1.5598e+06	18298	300205	31800.3	5404.56	7821.1	25514.1	135162	11579.1	26376.5	31742.1	27110.1	621259	6601.21	2119.21	1.29378e+07	163265	1.30314e+06	1.4664e+06	0
	非金属矿物制品	13	781.9	1724.08	0	732.65	54450.5	39602.6	391.92	300.61	21500.1	3902.49	2556.92	49305.9	1.28274e+06	91539.3	861.36	4361.7	4245.59	33254.7	55668.4	36673.8	62585.5	34.48	7217	65.61	5638.42	18.35	1.57	1.11854e+07	262.56	14476.4	1155.16	1852.17	5.15	0	1.49	161.99	16.81	2984.31	179.41	31.78	2.96	0	1.29667e+07	143613	278676	422288	0
	金属冶炼和压延加工品	14	64.94	20729.4	6696.76	1092.46	1707.33	6836.87	470.25	435.79	49418.2	23448.1	2517.03	119273	75552.2	4.79361e+06	1.86818e+06	1.26966e+06	649927	7.87132e+06	1.95772e+06	230285	123165	76494.9	46464.1	15137.2	1922.43	1145.56	71.85	9.1668e+06	241.75	6516.02	148.12	0	0	0	0	168.69	16.52	372.56	0	26.93	1.67	0	2.83876e+07	0	0	0	0
	金属制品	15	5481.03	37938.9	0.47	7642.14	2523.97	43903.6	992.34	3577.22	60068.6	24764.5	4598.99	97706.2	40362.2	34508.8	236946	173949	258096	460853	500043	108208	37441.8	136244	3862.02	209.62	484.01	126.77	62.95	1.9592e+06	1301.77	5997.98	2981.47	3409.36	1171.37	6177.66	37.39	197772	2750.34	437.97	222.97	159.76	1163.19	0	4.46338e+06	60899.1	152634	213533	0
	通用设备	16	293.01	32135.6	3590.59	4021.55	6979.77	12961.1	2268.3	1350.14	3782.91	6401.14	13671.8	106684	72115.5	250017	37508.7	950936	452477	2.42529e+06	731558	33457.1	53240.3	251448	773.57	199.16	5326.75	1370.97	36.18	182461	5727.07	187434	14457.1	9913.3	40505.7	7344.93	531.18	4877.75	1043.82	1932.27	218.31	80.95	1416.43	413.64	5.91825e+06	9414.02	62277.6	71691.7	0
	专用设备	17	53106.9	49773.3	6001.76	5649.77	38281.5	9322.82	4980.5	2667.16	476.81	4330.81	866.41	25645	10341.2	2360.94	97296.1	44940.4	150674	47992.1	14822.1	4058.99	19007.9	65.93	0	0.07	448.43	386.99	13.14	168474	183.18	4333.9	553.21	194.96	59823.2	94.2	2.53	1387.49	13.09	292.07	555.61	189677	30.34	0	1.01913e+06	1842.76	20908.6	22751.4	0
	交通运输设备	18	5700.44	132.48	5.98	31.23	79.88	578.47	64.93	110.84	1919.3	1138.68	121.26	2584.76	15545.4	1700.97	8087.07	72074.5	32519.8	1.3018e+07	5903.74	15865.8	7655.56	20.08	1.44	8.73	21156.6	2184.77	304.05	6960.79	53172.4	463151	3106.66	923.26	4927.33	1021.57	874.36	4595.65	5086.25	219.29	0	1055.45	247.63	1.13	1.37589e+07	75777.8	438422	514200	0
	电气机械和器材	19	431.34	8170.3	2.64	1155.55	737.64	4284.92	1765.1	216.62	923.16	780.42	219.19	6277.25	4569.32	3645.13	4154.98	144804	82625.4	204645	1.28562e+06	101974	15034.1	19291.5	3799	118.5	55287.9	35.76	26.9	458879	9510.6	6782.79	885.55	213109	546.1	23757.9	4127.36	58080.7	869.9	1060.13	872.63	21785.9	2148.16	0	2.75301e+06	226197	1.06563e+06	1.29182e+06	0
	通信设备、计算机和其他电子设备	20	93.86	974.26	72.9	3.74	1805.57	770.95	210.42	310.14	637.26	7605.39	83.55	12615.6	2931.45	11790.8	2425.04	78595	48804.3	85014.1	657355	1.16e+07	83785.1	717.7	0.52	5.53	9634.3	167.24	28.38	30461.8	14468.7	8046.81	2801.32	304588	59886	8295.83	3123.9	106012	319.28	2689.75	1324.45	1391.39	2417.71	1586.24	1.31538e+07	170649	645447	816096	0
	仪器仪表	21	308.9	2323.55	3001.3	15.25	1023.89	1548.76	14.79	107.96	7686.64	458.41	34.55	12557.5	3084.46	478.37	399.31	50240.9	13485.7	37950.2	29618.6	40500.8	286487	245.27	0	0	29982.1	161.01	19.15	12758.8	22630.6	922.17	11.74	840.75	0	2266.09	5.76	105061	4385.37	38668.9	1956.36	0	0	0	711241	1182.28	32368.6	33550.9	0
	其他制造产品	22	469.38	11.3	0	0.17	169.38	679.88	167.59	383.94	24.29	82.07	61.66	2861.56	365	275	405.09	2596.76	14175.9	12232.6	1328.03	3678.78	970.18	36784.5	0	0	5.63	0.09	0.45	1271.05	15.6	440.42	32580	470.71	518.48	1145.92	2716.76	21803.9	2191.21	64384	33.71	300.25	729.5	0	206331	15144	103650	118794	0
	废品废料	23	0	0	0	0	14094.2	2.45	0	0	0	36961.4	0	113885	90172	1.1616e+06	0	82127.3	707.42	18962.5	15421.5	0	127.38	7.77	41868	0	0.08	0	205.45	0	0	0	0	0	0	0	0	0	0	0	0	0	0	0	1.57615e+06	0	0	0	0
	金属制品、机械和设备修理服务	24	0	22140.1	2456.81	4778.75	12307.2	36757.1	10491.3	47185.5	6171.74	27616.4	1076.38	136581	162259	75958.8	26216	189475	20024.5	446253	131272	17840.9	8268.93	37189	2699.66	2264.88	487749	16247.2	6485.22	23857.6	5811.49	52047.9	1624.27	130522	717.99	14084.6	16064.5	58.17	324.27	4762.33	6125.72	12072.3	9257.45	24310.5	2.2394e+06	0	0	0	0
	电力、热力的生产和供应	25	84078.5	212665	9823.73	62211	132724	275150	107486	28630	45922.5	59399.1	46215.5	910653	723064	1.36472e+06	165613	94886.9	52359.2	496750	127793	62151.8	23299.3	15294.8	13675.5	1461.09	2.28665e+06	53384.9	17670.9	1.98912e+06	195453	188680	115447	91373.4	90029.7	106722	142148	15067	10445.8	25236.4	67244.8	26677.5	15057.9	13295.2	1.05657e+07	144902	893173	1.03807e+06	0
	燃气生产和供应	26	8.71	0	0	0	0	0	0	0	0	0	0	106.1	0	0	0	19.31	23.53	1074.8	0	0	0	0	0	0	0	101791	0	0	131.27	181254	38681.2	355.56	0	7854.73	0	65.22	467.83	13402.7	4048.97	60.66	194.3	0	349540	26444.3	506249	532694	0
	水的生产和供应	27	70.11	17316.1	1271.53	58.31	3617.29	21865.9	2991.36	5409.09	1147.48	3719.26	2027.14	31342	28786.6	59472.3	3797.73	3873.16	2064.36	28340.4	12940.1	4661.43	879.42	963.88	119.11	0.73	11275.1	164.79	4326.6	192513	29413.2	7111.44	24189.4	1090.71	34557.6	12501.2	13548.6	3024.19	1871.86	6020.49	14647.6	7263.34	1144.73	3337.22	604736	10421.7	358125	368546	0
	建筑	28	966.48	2658.84	280.42	209.68	1183.07	5594.63	584.73	2098.75	704.52	2445.24	115.53	16468.8	6034.06	3518.74	892.74	2446.29	576.42	12128.6	1621.41	9545.48	1130.66	2811.6	304.53	0	13200.1	1206.95	134.07	462964	26723.4	15971.9	2376.91	10182.9	30939.5	18119.5	4862.56	4273.76	219.55	15773.4	39332.4	6718.61	1210.21	50012.8	778544	69992.1	366631	436623	0
	批发和零售	29	261282	15641.2	329.1	656.58	3019.07	590514	152132	99933.8	29155.8	195549	7172.58	276656	87075	79907.7	37304.2	112335	60748.5	1.54388e+06	171995	795257	57173.8	25239.6	13024.6	105.91	5577.76	291.93	125.62	153984	269386	139014	87881.4	17038.7	71023.8	9058.3	51848.3	28832.8	5765.54	19848.2	6360.1	167328	27150.5	6274.7	5.68287e+06	471300	2.05458e+06	2.52588e+06	0
	交通运输、仓储和邮政	30	116564	320173	3363.57	15535.7	55488.4	303504	24350.1	35326.9	28801.1	40498.5	52452.3	351921	305802	372266	62299.5	127625	67773.8	1.05107e+06	134338	80853.2	35564.8	15145.2	26221.3	1447.96	32472.1	27363.4	375.05	1.80703e+06	270739	1.04807e+06	37252.7	41622.8	191674	21636.7	311568	135972	8841.28	33753.1	39600.7	18218.7	20036.3	67968.6	7.74258e+06	231798	952630	1.18443e+06	208389
	住宿和餐饮	31	3851.68	11464.4	2767.11	1163.75	3696.2	41004.8	4937.98	11745.8	9154.75	6717.31	1716.38	84314.2	45885	63495.8	11086.6	23124.2	35488.1	126625	36781.6	26598.7	17577.4	3831	3634.11	682.16	7149.88	2755.45	257.34	89021.6	143021	135742	8348.45	49498.7	376107	33799.9	44155.8	69725.9	2429.3	7812.8	37722.9	33813.5	17732.9	305468	1.94191e+06	373923	2.49655e+06	2.87047e+06	0
	信息传输、软件和信息技术服务	32	4665.31	14867.3	2294.26	1270.81	19564.2	20761.8	6815.47	12844.2	3592.65	5961.78	4806.27	61134.4	13330.3	70838.9	1481.39	14788.6	39801.5	109569	28672.5	54200.3	14463.7	222.17	655.27	126.03	2184.29	1165.34	246.74	17203.7	36959.5	14161.4	4972.87	241739	321979	13162	6280.94	4487.1	402.36	2218.84	9059.46	13547.4	1866.76	12352	1.21072e+06	138131	1.08172e+06	1.21985e+06	0
	金融	33	186586	31117.3	745.1	1485.26	10901.3	143245	32781.3	22055.5	14577.9	64657.5	4261.75	244252	184939	341232	30820	60840.6	34883.3	392914	70748.2	193912	26371.2	35855.3	16845.3	658.57	186668	13898.8	10316.9	596007	549928	372816	44751.2	95890.2	389327	129204	1.27173e+06	82607.5	30569.3	17722.2	61300.3	5481.01	25509.1	5887.23	6.0363e+06	270853	1.62132e+06	1.89217e+06	4168
	房地产	34	8.71	713.11	0	79.58	9.01	6315.77	626.5	8555.66	12490	9540	1042.99	16500	3562.58	6519.26	165.34	1561.64	1506.26	88106.5	1678.17	7055.72	7366.3	0	190.78	0	6831.24	251.11	0	1847.37	389458	29191	47298.2	77820.2	677110	5699.21	28835.4	13120.8	1265.92	37067.5	17271.8	11880.2	13757.2	48580.6	1.58088e+06	288142	1.29925e+06	1.5874e+06	0
	租赁和商务服务	35	1344.57	9756.01	741.52	2060.64	8900.6	130378	4123.71	31397.2	5232.34	18057	6075.46	155347	48368.5	81260.4	21778	32557.5	23011.5	439560	118109	44413.2	10009.2	11391.5	269.15	249.59	29007.6	2240.15	265.2	995911	348399	112622	83498.4	131590	795619	128994	213121	102054	11232.2	233372	11716.6	136839	44164.6	71854.4	4.65689e+06	689	822685	823374	0
	科学研究和技术服务	36	18997.9	5530.05	2174.97	42.49	1774.09	3153.66	211.17	281.95	231.35	873.89	92.1	14655.4	2008.95	1781.98	83.23	18015.6	5757	232549	4668.91	21864	3657.98	36.59	159.42	217.08	228.75	22.13	2.79	150255	4525.57	5268.16	20215.4	2804.1	45.77	69.25	32.07	211115	1.22	83.45	69.7	176.62	5.6	218.36	733957	1481	5924	7405	243315
	水利、环境和公共设施管理	37	1390.87	197.49	114.99	50.06	55.01	580.61	189.51	157.72	132.84	84.27	23.5	1364.53	711.41	4349.48	179.67	344.47	484.94	1083.19	574.18	616.09	128.64	69.18	6.82	11.52	62.45	22.33	884.23	1016.88	2135.95	484.87	157.63	1423.34	8730.65	243.07	306.74	687.09	43.17	107.44	549.23	168.06	469.78	755.03	31148.9	34863.1	241283	276146	518926
	居民服务、修理和其他服务	38	4580.92	5687.36	111.69	140.01	1782.6	34800.7	359.89	3039.81	988.12	3336.05	1444.26	59449.5	23431	16014.6	4407.55	19616.1	7331.88	147228	15017.9	23986.5	3614.31	2156.91	3914	27.31	14107.7	1130.64	937.52	12169.6	46384.4	99625.5	37415.9	15084.5	48876.4	14649.1	6281.38	8797.89	2419.78	22065.9	52713.8	9430.52	4931.57	219597	999087	127977	567084	695061	0
	教育	39	245.11	3606.96	650.91	147.8	1007.47	2959.05	321.16	1906.06	2066.14	383.23	238.86	5916.08	2489.36	742.91	4441.54	3250.02	1799.36	6739.82	1521.7	2840.47	1036.79	429.52	6.56	61.95	316	168.19	130.95	5154.33	40636.4	9893.79	2915.52	7330.44	94414.8	2781.83	2481.63	10337.9	229.34	949.09	20697.6	8258.55	1794.37	141621	394921	337901	925887	1.26379e+06	3.65272e+06
	卫生和社会工作	40	464.47	0	0	0	0	0	0	0	0	0	0	0	0	0	0	0	0	0	0	0	0	0	0	0	0	0	0	0	195.05	47.96	226.96	6.35	0	0	0	0	0	0	0	3822.69	4.25	0	4767.73	447459	1.53983e+06	1.98729e+06	964890
	文化、体育和娱乐	41	67.31	1469.72	588.63	255.63	364.31	3067.77	789.08	855.91	1037.88	537.86	122.25	9161.72	4058.22	36795.6	988.59	1890.49	2764.7	6527.04	2980.19	3202.41	719.24	362.03	34.08	75.94	1537.99	241.8	22.86	13414	13857.4	3121.16	2820.37	10631.5	61976.8	6448.86	3067.19	7198.54	307.74	795.85	3616.5	1156.67	23621	7800.45	240353	69314	369818	439132	280539
	公共管理、社会保障和社会组织	42	164.66	50.63	19.76	40.7	242.23	597.1	130.88	440.08	217.55	364.24	203.27	2142.9	735.97	1154.29	236.56	510.79	1764.89	40256.1	704.91	2271.14	276.13	311.71	5.12	9.46	72.6	65.18	29.28	6840.33	1161.02	1616.48	254.47	2412.5	4759	1617.76	1552.73	1247.25	70.47	291	823.14	5608.43	216.48	27731.7	109221	0	166872	166872	7.97916e+06
	中间投入合计	TII	4.62028e+06	2.33955e+06	63310.5	256434	846104	8.23388e+06	1.35229e+06	1.74223e+06	809746	2.4225e+06	538920	1.03709e+07	5.85889e+06	1.16749e+07	2.77107e+06	3.71828e+06	2.22262e+06	3.09825e+07	7.01906e+06	1.39154e+07	1.05779e+06	754657	254834	24438	4.13238e+06	696097	47225.3	3.32831e+07	2.6415e+06	4739600	1.9787e+06	1.5313e+06	4.1129e+06	675968	2.5674e+06	1.4257e+06	151800	665300	528200	1.3701e+06	409000	1.3208e+06	1.76128e+08	7.4051e+06	3.26328e+07	4.00379e+07	13892600
增加值	劳动者报酬	VA001	9081400	1.73597e+06	15255.3	80113.6	66593	827146	203152	438115	117173	368445	83180.8	1.78557e+06	961669	1.04568e+06	604347	768046	468743	4.88684e+06	600209	1.03151e+06	269280	254897	18848.9	10347	953786	101930	92568.5	5611500	2575200	2219800	1401100	387500	2497500	1400100	592200	459000	169500	797500	1862700	1288400	293800	2504400	5.0931e+07
	生产税净额	VA002	38500	554484	3166.23	72806.2	59219	1.52861e+06	84016	141186	49296.5	136661	34973.8	809380	510562	594117	149137	351397	178299	2.89936e+06	262872	514230	79654.3	-1147.74	6773.07	2837.98	444926	43373.2	24093.3	1420400	2182700	476900	118300	200700	1407400	1447700	399800	60400	20200	63200	13500	12500	29800	4300	1.74306e+07
	固定资产折旧	VA003	280200	243977	1574.69	11577.9	59187	333782	40772	104140	30768.3	142514	37831.4	939447	470298	527685	113220	159327	109586	1.6312e+06	143325	171055	52664.2	43381.9	2273.37	581.71	1.15833e+06	20931.2	37846.6	438100	397300	798300	155000	732000	245900	1563000	416100	70500	117300	64200	243500	149600	40500	185800	1.24846e+07
	营业盈余	VA004	0	484434	23974.2	61413.1	156457	1.85125e+06	330964	364465	135002	551603	95918.3	1.73422e+06	1.35532e+06	1.1207e+06	404151	638120	254526	2.72924e+06	1.14307e+06	1.71113e+06	183391	31755.1	25499.1	3807.08	315446	144601	48667.6	2471700	3.3247e+06	1.6565e+06	225400	763400	5.0057e+06	1790900	702500	357400	94700	125600	182800	353300	226500	69600	3.32498e+07
	增加值合计	TVA	9400100	3.01886e+06	43970.4	225911	341456	4.54079e+06	658904	1.04791e+06	332240	1.19922e+06	251904	5.26861e+06	3.29785e+06	3.28818e+06	1.27085e+06	1.91689e+06	1.01115e+06	1.21466e+07	2.14948e+06	3.42793e+06	584989	328886	53394.4	17573.7	2.87249e+06	310836	203176	9941700	8479900	5151500	1899800	2083600	9156500	6201700	2110600	947300	401700	1050500	2302500	1803800	590600	2764100	114096000
总投入		TI	1.40204e+07	5.35841e+06	107281	482345	1.18756e+06	1.27747e+07	2.0112e+06	2.79013e+06	1.14199e+06	3.62173e+06	790825	1.56395e+07	9.15674e+06	1.4963e+07	4.04193e+06	5.63517e+06	3.23378e+06	4.31291e+07	9.16854e+06	1.73434e+07	1.64277e+06	1.08354e+06	308228	42011.7	7.00487e+06	1.00693e+06	250401	4.32248e+07	11121400	9891100	3878500	3614900	13269400	6.87767e+06	4678000	2373000	553500	1715800	2830700	3173900	999600	4.0849e+06	2.90224e+08
[truncated: 11 more columns]
