# Supplementary material for: Editorial Note: Measurement and driving factors of carbon productivity in China’s provinces: From the perspective of embodied carbon emissions
Source: PLoS One. 2025 Dec 15;20(12):e0338756. doi: 10.1371/journal.pone.0338756 (PMC12704855; doi:10.1371/journal.pone.0338756)
Supplement: S1 File — (ZIP) [file pone.0338756.s001.zip › Input-Output Tables of China's Provinces/Input-Output Tables of Various Provinces in 2012/23σ¢¢σ╖¥.xls]

## Sheet: sheet1
四川2012年投入产出表
(按当年生产者价格计算）
单位：万元
产 出 投 入		代码	中间使用																																											最终使用
			农林牧渔 产品和服务	煤 炭 采选产品	石 油 和 天 然 气 开采产品	金 属 矿 采选产品	非金属矿 和其他矿 采选产品	食品和烟草	纺织品	纺织服装鞋 帽皮革羽绒 及其制品	木材加工品 和 家 具	造纸印刷和 文教体育用品	石油、炼焦 产 品 和 核燃料加工品	化学产品	非 金 属 矿物制品	金属冶炼和 压延加工品	金属制品	通用设备	专用设备	交通运输设备	电气机械 和 器 材	通信设备、 计算机和其 他电子设备	仪器仪表	其他制造产品	废品废料	金属制品、 机械和设备 修理服务	电力、热力 的生产和供应	燃气生产 和 供 应	水的生产 和 供 应	建筑	批发和零售	交通运输、 仓储和邮政	住宿和餐饮	信息传输、 软件和信息 技术服务	金融	房地产	租 赁 和 商务服务	科学研究 和技术服务	水利、环境 和公共设施 管 理	居民服务、 修 理 和 其他服务	教育	卫 生 和 社会工作	文化、体育 和 娱 乐	公共管理、 社会保障和 社会组织	中间使用 合 计	最终消费支出
																																														居民消费支出			政府消费 支 出
																																														农村居民	城镇居民	小计
代码		-	01	02	03	04	05	06	07	08	09	10	11	12	13	14	15	16	17	18	19	20	21	22	23	24	25	26	27	28	29	30	31	32	33	34	35	36	37	38	39	40	41	42	TIU	FU101	FU102	THC	FU103
中间投入	农林牧渔产品和服务	01	7.88031e+06	4861.77	289.236	827.762	1460.15	1.89852e+07	2.00562e+06	234430	1.00639e+06	467581	74.7127	1.57585e+06	2457.85	3705.98	0	3724.42	1699.98	1301.74	1456.27	234.915	75.0403	8.2959	1.84946	153.71	560.537	221.965	284.222	115162	3388.42	317166	2.0707e+06	0	521.971	0	10592.6	35617.4	6648.79	99846.1	21156	0	59587.4	0	3.49192e+07	6.5289e+06	9.91466e+06	1.64436e+07	264826
	煤炭采选产品	02	119781	1.70812e+06	14493	63496.4	96633.8	203362	134102	29375.8	36162.2	170437	934704	925283	1.15826e+06	837089	76405.4	75619.8	13283.8	21345.5	31910.3	3327.47	2089.98	3436.78	972.073	4116	5.90489e+06	206295	2176.66	201058	38768.7	43002.9	9800.62	10.9253	0	1673.43	7976.19	16330.9	7904.49	57852.9	19164.1	418.804	1406.76	1329.87	1.31839e+07	317205	116792	433997	0
	石油和天然气开采产品	03	0	8873.4	294510	104534	97822.4	94971	27558.9	603.061	4727.14	2857.03	2.92763e+06	1.03264e+06	130077	136289	79258.1	21352.3	24132.9	25012.1	14699.3	6771.33	3712.53	157.695	46.8363	30.87	281625	1.52752e+06	3940.29	1396.73	0	15568.4	38366.1	0	0	0	0	394.287	1171.68	2476.9	0	46.5907	5156.22	4247.44	6.92019e+06	0	0	0	0
	金属矿采选产品	04	0	0	0	937716	0	0	0	0	435.237	0	0	209729	28436.4	6.27755e+06	76011.9	45987.8	42175.9	10999.1	17117.3	311.304	0	0	1325.55	0	2151.85	0	0	0	0	0	0	0	0	0	0	0	0	0	0	0	0	0	7.64995e+06	0	0	0	0
	非金属矿和其他矿采选产品	05	0	1.11212e+06	860004	347085	686811	11051.4	10.5382	0	26.9518	0	0	880036	2.30203e+06	138977	38353.6	195.76	5191.05	1654.62	10477.1	0.0713215	0	0	88.3703	3381	28579.9	0	291.164	1.92372e+06	0	5026	0	0	0	0	0	0	3.95814	0	0	0	0	0	8.35512e+06	0	0	0	0
	食品和烟草	06	5.47274e+06	9511.23	17629.7	33385.2	19183.5	9.68513e+06	59330	249151	55937.3	53684.8	46874.6	599905	122935	118785	24441.7	67779.6	42897.2	62630	36360.1	49979.6	2881.08	1841.17	858.893	791.811	62977.2	10406.2	6893.06	193230	141529	54150.1	5.27198e+06	22064.3	96656.1	42261.6	73688.6	7614.48	9214.85	205497	68301.6	32956.2	647740	54365.4	2.38362e+07	6.70719e+06	1.17591e+07	1.84663e+07	0
	纺织品	07	7943.71	35888.4	770.169	6402.21	5625.55	79935.3	3.12718e+06	1.20974e+06	93332.1	150930	7138.14	181481	58133.3	5856.17	22144.6	14430.4	15041.2	22837.8	17880.6	4708.13	1541.88	53842.6	99.7986	140.968	2376.9	316.503	643.335	20828.1	41022.4	16473.8	67705.5	3401.74	1153.87	11378.4	97460.5	28352.4	6377.28	145684	25444.1	30714.8	16429.8	75579.4	5.71436e+06	509930	1.09822e+06	1.60815e+06	0
	纺织服装鞋帽皮革羽绒及其制品	08	1059.89	87302.2	30565.8	16360.7	29775.8	67903.4	9823.8	1.31996e+06	213020	62614.1	5273.4	126583	48496.3	35414.4	16674.2	32623.6	13491.3	114835	18307.4	28926.8	3056.77	9018.09	302.848	4626.16	38734.5	2236.47	11230.8	213888	148139	37780.9	50633.5	29255.3	19503.4	47527.8	75027	30316	20279.7	81955	15671.2	423.444	34859.6	74627.6	3.22811e+06	1.27025e+06	2.82704e+06	4.09729e+06	0
	木材加工品和家具	09	40945.2	189066	20004.1	25462.2	10079.5	63763.3	2188.25	5945.55	2.52412e+06	223328	1550.48	39050.2	107997	18951.9	129894	44180.3	19901.8	147826	21038	22188	2833.15	18018.5	6.23774	1953.75	9765.32	2094.78	3260.04	1.45367e+06	85106	20050.9	32340.2	14235.6	27486.7	13121.4	19339.1	8188.87	20110.2	145782	130382	15264.5	17799.4	198583	5.89688e+06	275581	407210	682791	0
	造纸印刷和文教体育用品	10	47928.8	40158.1	24331.8	21272.2	20973.8	1.31135e+06	31310.7	71396.3	121781	2.68386e+06	5033.14	694202	388071	90769.1	84610.8	75274.5	34123.5	54955.9	76459.3	137261	10254.3	14381.2	168.812	8085	67880.1	4022.58	10543.9	213364	372542	138402	68868.1	231126	486925	93863.6	688697	98255	36622.4	153165	353185	32742	383595	586337	1.00682e+07	257793	508251	766044	0
	石油、炼焦产品和核燃料加工品	11	272204	112412	57016.4	276156	324692	76795.4	9593.54	18124.2	37979.3	28578.3	335112	1.61273e+06	544199	2.63905e+06	85539.3	116431	78848.6	47831.8	34908.5	23918	3697.67	4807.65	774.977	16170	727868	23914.9	17798.7	568828	84298.8	1.93854e+06	49635.2	50049.2	66514.4	136534	108636	44541.4	28342.7	107219	51160	14041.8	17456.8	287332	1.10803e+07	120461	360456	480917	0
	化学产品	12	3.94729e+06	600314	157737	452421	869100	1.52741e+06	989394	799956	786517	1.21691e+06	116402	1.58462e+07	1.87975e+06	385938	383719	421616	455326	967701	819401	1.07354e+06	69404.7	68924	21885.9	278826	79841.3	36082.9	115727	1.7684e+06	132843	262200	92935.4	32543.2	39066.5	177885	94437.3	150072	115553	781078	122096	2.16842e+06	85292.3	161437	4.05516e+07	1.26988e+06	2.0274e+06	3.29728e+06	0
	非金属矿物制品	13	55839.1	41319	55892.5	22774	274558	1.32669e+06	4575.24	1102.93	90394.3	22690.2	2696.7	321469	4.57079e+06	279988	86410.7	51995.8	84112	171245	169127	292940	20074.1	13033.9	1804.52	1887.72	31018.7	3776.09	6154.92	1.24424e+07	7134.09	22346.6	30749.6	685.652	0	2995.92	3802.36	19264.3	4741.93	6395.71	55285.4	159.724	6925.85	62063.4	2.06693e+07	771371	454975	1.22635e+06	0
	金属冶炼和压延加工品	14	0	655028	225288	173322	132319	36752.9	2468.95	7674.61	229752	106792	1320.87	205621	645370	1.17823e+07	3.51832e+06	4.68014e+06	2.81195e+06	3.0694e+06	4.24041e+06	534833	46948.1	74570.4	8486.41	173747	28025.2	6872.1	6726.01	1.0947e+07	12498	77248.1	970.458	122.162	0	6454.8	6507.05	26531.6	10381.8	8469.49	7581.73	349.002	193.475	12.387	4.45088e+07	0	0	0	0
	金属制品	15	35030.6	387396	2662.75	203414	205172	185527	4496.76	14306.7	228390	95931.6	14707.3	171107	460768	107109	630528	631412	702881	469077	432397	438628	28561.6	30616.8	7.23085	44100	43151.1	26986.6	35574.9	2.70033e+06	10045	61816.9	31726.9	16756.2	3769.3	682.512	28948.6	34818.9	6973.11	28465	22036	0	8343.6	434.599	8.58509e+06	94415.3	175202	269617	0
	通用设备	16	10309.6	248881	47977.6	259595	124039	138412	15211.4	8206.75	37694.6	64276.4	31140.7	332171	277419	598429	134727	3.97792e+06	1.41589e+06	1.3111e+06	224066	109244	48209.3	1885.99	246.687	119365	99220.9	17360.5	52403.8	957394	32568.2	218527	21902.2	108375	100142	46345.4	10691.3	28372.2	23535	85280.1	40951.5	4031.59	13320.1	43973.5	1.14408e+07	14762	43843.1	58605	0
	专用设备	17	230491	469612	194480	307711	467596	76363	24789.4	7787.87	27790.8	30325.6	2751.9	132102	157805	216156	210202	132525	1.17904e+06	26692.7	28334.8	17895.4	3835.76	4771.65	95.3395	4000.99	12257.7	17230.8	2728.49	482270	1359.13	20701.4	5907.91	26439.1	42432.6	15039.6	3935.76	27912.2	3122.64	19039.8	11883.3	240452	29709.6	979.45	4.91655e+06	6576.56	48454.9	55031.5	0
	交通运输设备	18	72189.8	59649.1	36171.4	143998	66157.8	70836.6	8058.56	5080.67	33667.7	33212.7	14498.4	106763	135076	117253	83411.1	358211	162157	5.624e+06	82155.4	130957	7985.1	9546.4	247.931	99153.6	78094.7	65063.1	22065.2	386406	346817	625878	71321.8	65596.6	68303.4	60136.4	298604	60083.4	49859.9	198091	84700.4	14486.5	41947.5	103867	1.01018e+07	456562	1.29975e+06	1.75631e+06	0
	电气机械和器材	19	3420.28	479930	3801.56	124495	53933.1	49337.2	743.174	2407.1	9597.42	2572.79	1440.88	34016	30620.9	23534.3	75594.2	592690	527187	687231	1.44149e+06	838051	34619	4239.25	23.678	35161.4	1.05734e+06	933.916	19245.5	1.7601e+06	73085.3	38808.2	129695	958294	3444.06	102076	169778	196298	42101.8	162235	22101.4	7042.56	15428.4	29558.7	9.8437e+06	217952	336308	554260	0
	通信设备、计算机和其他电子设备	20	3075.61	38543.4	5263.12	19285.4	12156.7	24214	6537.64	2627.91	3770.32	77601.8	2856.66	33535.7	13494.2	6847.31	10080.2	391139	253481	328301	448452	1.46275e+07	182679	1716.8	26.456	1136.4	11261.7	2185.09	3498.05	220343	127725	33903.3	20187.3	807457	51522.8	42832.8	495502	271113	24538.5	154386	44431.5	12478.7	30827.9	177179	1.90257e+07	371401	1.56592e+06	1.93732e+06	0
	仪器仪表	21	957.877	88498	11336.1	34892	20018	5826.73	46.1044	1163.99	31.1272	8981.4	1948.24	18878.8	17332.6	20872.3	287.149	59789.4	71860.9	98364.9	14516.7	96235.2	90689.8	1342.91	0.00518118	61.287	62948.7	3218.07	15289.2	13483.3	65.3493	12496.7	98.4822	118967	66.4959	0	26961.8	151552	8801.87	20910.7	125202	0	3164.65	9953.79	1.23711e+06	1660.82	51975.5	53636.3	0
	其他制造产品	22	21901	1751.24	683.526	23653.6	27355.6	552.829	538.151	28837.1	68.2671	7619.75	3.15359	664.548	44613	37383.1	4172.73	64799.9	96386.5	48850.5	4183.92	31658.2	6312.58	36703.5	0.00255422	729.189	132.633	2027.91	2181.72	68572.1	1276.01	1633.78	29242.9	20713.2	1864.16	5137.33	44758.5	13296.5	4782.25	15337.4	2824.47	0	13654.8	30855	747713	147255	110848	258104	0
	废品废料	23	0	0	0	5332.08	672.674	14536.4	0	0	0	351892	0	18883.5	229290	538403	2987.36	134705	8164.43	10415	0	0	0	0	106044	0	0	0	0	0	0	0	0	0	0	0	0	0	0	0	0	0	0	0	1.42133e+06	0	0	0	0
	金属制品、机械和设备修理服务	24	0	26549.4	8241.42	51272	218727	42475.9	6642.07	16848.6	5197.87	4160.23	20732.5	112633	80882.9	118710	81930.3	70241.4	39110.8	63392.6	32996.7	59508.8	2155.16	3444.58	5622.51	191100	25573.6	40585.4	2530.61	42966.3	20959.4	104246	6.55775	19368.4	81.3916	1097.72	13.1565	1029.35	0	0	0	0	0	0	1.52103e+06	0	0	0	0
	电力、热力的生产和供应	25	451211	1.0569e+06	384600	688173	220569	680058	197332	133932	194536	318576	184368	2.45654e+06	1.30092e+06	2.03481e+06	257989	375523	323598	327530	219196	249132	7773.58	12836.2	4299.71	13290.6	5.68269e+06	64374.1	414168	1.16369e+06	314391	293672	436329	310056	247988	109772	76944.9	47669.4	36124.1	131443	224806	59984.7	56210.8	196437	2.19604e+07	818901	1.07229e+06	1.89119e+06	0
	燃气生产和供应	26	1792.72	7555.14	7522.14	54895.2	42005.5	47983.7	7144.54	1478.2	3935.13	2921.14	18269.3	133520	23326.9	53292.4	7967.27	13638	8346.61	9166.69	4644.1	9321.2	770.029	554.665	156.954	431.881	26879.3	145020	17765.2	102970	5288.53	6861.04	60947.2	6757.89	480.523	1070.16	6911.85	1310.02	1185.84	23283.4	6949.79	3515.29	8779.85	6422.17	893037	221963	1.03245e+06	1.25441e+06	0
	水的生产和供应	27	6710.91	66307	7919.39	50571.2	9124.8	211569	9895.1	11117	11836	32765.3	7920.55	109574	111269	65388.8	10013.7	26430.3	10127	19563.5	20675.5	20451.9	507.519	1878.62	303.365	1639.97	97049	2397.67	75737.8	249926	32110.4	25386.6	48227.4	25974.4	58660.2	31576.5	10875.4	10730.3	5006.33	27711.8	40516.5	10729.4	17424.6	33119.3	1.62672e+06	69020.8	426650	495671	0
	建筑	28	47088.6	19214.7	1835.09	10478	41313.6	34986.7	2564.75	1700.81	5379.79	4388.93	113.079	43844.5	21816.9	16929.9	13967.8	27500.3	7796.65	15231.3	7612.31	62262.9	1087.89	0	0	4196.09	36337.4	1558.93	2708.8	1.14865e+06	65598.4	71843.4	98276.2	87035.1	16099.1	187232	6159.16	17551	36845.2	151954	51063.6	21262.7	18486.7	118521	2.5285e+06	260456	724055	984511	0
	批发和零售	29	963998	567576	30103.7	205852	200164	1.43445e+06	265390	131069	206634	227173	104228	926640	539610	474365	182067	448614	252831	495240	234731	712362	18364.9	13235.6	3498.95	35543.1	382409	56313.3	0	1.89094e+06	726194	253424	446533	349271	110352	219544	132506	129975	22135.9	203820	156490	70350.3	181358	318721	1.43241e+07	1.87556e+06	1.04755e+06	2.92311e+06	0
	交通运输、仓储和邮政	30	394324	245347	62396.6	144614	286416	486418	42911.9	52324.6	83000.3	67901.1	26190.4	747884	408424	356372	134509	205885	108444	136733	141261	228746	9232.12	11588	5189.24	22209.5	129838	32744.2	29070	1.44897e+06	1.14628e+06	894144	181839	173427	269852	104232	160146	237532	23241.2	144054	130037	29536.9	81228.4	514596	1.01391e+07	729235	1.67695e+06	2.40619e+06	1.51154e+06
	住宿和餐饮	31	101338	212495	73026.1	133979	114481	594309	41988.4	48428.1	72982.5	87779.7	14584.4	509899	215354	157231	95988.7	149864	83524.9	137982	98938.7	145169	9982.36	7552.52	2799.31	7055.94	62396.3	26195.5	21759.9	692820	903892	446429	154249	419663	832849	191805	331706	305073	83559.8	317828	379685	60752.7	231377	792732	9.37151e+06	2.26015e+06	4.7662e+06	7.02635e+06	0
	信息传输、软件和信息技术服务	32	167549	152033	70149.6	53433.8	110682	324578	30957.8	55772.1	35223.1	44961.4	23526.5	157783	94945	209059	16558.1	43824.2	24332.3	96416.4	28690	128750	2980.68	1138.38	190.131	783.308	109334	4271.51	6113.69	983084	326529	124753	86317.2	1.49669e+06	482111	63071.1	139943	71960.8	17272.1	82647.4	141478	68163.4	44444.7	286249	6.40875e+06	881092	2.76968e+06	3.65078e+06	0
	金融	33	308832	274180	255302	225463	97612.1	666733	161172	75057.1	186097	228762	101563	902335	655659	977643	89283.7	230346	121820	235959	159954	719228	16238.7	9006.44	5301.37	40693	821945	79113.3	116422	941842	879015	1.01713e+06	303882	235899	2.58986e+06	864978	217076	106982	67942.7	185531	240812	32130.6	184933	109933	1.57397e+07	1.11735e+06	2.73476e+06	3.8521e+06	627872
	房地产	34	31.7175	6166.33	61372.5	6232.53	7348.31	13058.2	2205.34	800.265	38939.6	4095.91	265.358	26162.3	24076.1	2512.07	4214.63	24349.7	23230.1	13158.1	18292.1	11492.7	4119.56	3988.24	27.1673	198.964	12401.1	2935.59	387.588	41736.6	469978	43709.6	176458	174374	423632	351270	147612	34108.2	4800.84	255980	47914.8	14134.3	108024	45710.3	2.65151e+06	1.64129e+06	2.02574e+06	3.66704e+06	0
	租赁和商务服务	35	15792.2	70310	6237.5	30725.6	82517	704595	14951.1	35989.7	78454.6	56770.3	11571.5	195396	79627.9	41805.3	24993.4	115565	92280	154957	109382	155845	7207.03	4010.98	249.01	40436.4	83183.9	9546.61	9015.65	256219	736335	103157	190842	337900	386325	235274	181858	65935.9	17642.2	49611.8	142171	10303.2	48197.7	102685	5.09587e+06	96495.1	162686	259182	678024
	科学研究和技术服务	36	376928	94723.2	1292.5	78421	33681.8	163261	10145	11007.5	13741.3	14942.3	9489.97	204996	58625.6	18285.9	12508.6	92276.4	58566.9	117292	26122.8	33080.3	664.755	697.074	0	36.2788	17894.5	0.0659469	1205.59	661008	191914	10288.2	2270.31	34924.1	1645.34	19812.8	4105.27	253440	3657.15	669.842	40892.2	8751.48	17074.7	3400.1	2.70374e+06	6833.47	5356.36	12189.8	1.98922e+06
	水利、环境和公共设施管理	37	36979.7	24950	6040.01	9566.34	12500.9	7518.64	392.118	181.002	2024.02	4471.73	2307.54	21144	7383.39	10347.4	1778.23	5100.22	3792.88	5405.76	2296.78	4284.49	161.003	68.464	50.1658	541.71	23647.8	626.169	118662	8722.86	13639.9	5433.37	2027.59	8778.34	5311.62	4401.86	3375.24	1110.68	55417.2	12132.5	2937.69	794.292	1924.04	5898.14	444128	32498.7	193471	225970	978754
	居民服务、修理和其他服务	38	174028	134439	15648.5	25081.3	38524.8	207657	12604.5	9800.91	43375.5	11632.4	13815.2	158681	117354	99720.3	16983.9	171380	38063	69609.2	50996.6	19191.5	1781.06	458.159	636.376	18238.7	151084	7818.79	35273.2	367577	287058	91030	88429.3	181863	132479	36005.2	155305	100142	51537.6	499891	109843	47231.3	67189.9	283054	4.14251e+06	1.1295e+06	2.78148e+06	3.91099e+06	0
	教育	39	31739	23993.1	2785.7	3937.65	3405.79	16400.6	3335.96	1060.21	3774.14	3246.49	1212.04	20153	6840.76	7107.78	2625.73	9612.23	5097.97	4450.62	3599.16	4793.54	516.718	175.922	4.8856	1192.09	9288.75	658.693	414.979	38167.2	40805.2	18362.6	8822.67	26521.2	58420.9	4390.88	9600.56	8337.42	5282.93	38809.7	91037.5	14343.7	14069.8	102502	650898	766111	1.35091e+06	2.11702e+06	5.32946e+06
	卫生和社会工作	40	6358.19	52729.8	0	0	0	0	0	0	0	0	0	579.504	10754.2	0	0	95391	0	0	0	0	0	0	0	0	0	0	0	6443.15	2596.18	2962.28	958.8	1899.2	4542.14	0	0	0	3337.4	0	24412.4	4421.73	19192.7	62439.3	299018	928618	1.43549e+06	2.36411e+06	3.33786e+06
	文化、体育和娱乐	41	9771.03	20998.2	3715.61	26057	18001.7	33159.2	3893.41	3759.96	6069.26	5852.77	978.085	21688.4	16631.5	12370.3	5190.83	13070.7	9242.01	14317.6	6555.38	12327.4	669.151	548.291	102.444	702.973	33565	1845.02	2880.95	54055	90945	27719.5	30338.1	68016.3	87707.7	98478	11551.7	43569.7	10516.1	32628.2	71603.5	4732.61	97851.5	168091	1.18177e+06	382757	1.08386e+06	1.46662e+06	774887
	公共管理、社会保障和社会组织	42	41208.1	4070.32	23818.2	3104.88	874.977	18124.7	1128.14	800.049	1321.8	1565.47	303.622	8624.98	6075.71	5192.19	2021.79	32785.4	2619.72	8315.23	2286.43	4591.3	102.908	140.365	7.40841	179.611	2902.43	351.823	658.367	13237.6	30360.3	7327.81	4273.6	9130.18	8338.58	25430.9	2312.73	5712.31	806.591	8862.85	3593.23	2340.63	2240.69	13443	310587	0	0	0	1.28216e+07
	中间投入合计	TII	2.13591e+07	9.43978e+06	3.08291e+06	5.40545e+06	5.08409e+06	3.97232e+07	7.27824e+06	4.609e+06	6.53411e+06	6.98465e+06	4.9946e+06	3.1857e+07	1.7133e+07	2.90778e+07	6.73436e+06	1.41459e+07	9.27204e+06	1.52483e+07	9.35338e+06	2.10496e+07	653777	424186	171954	1.17609e+06	1.63391e+07	2.43512e+06	1.19343e+06	4.67649e+07	7.9441e+06	7.5096e+06	1.04158e+07	6.47364e+06	6.72611e+06	3.35539e+06	3.86335e+06	2.69109e+06	877379	4.64602e+06	3.1298e+06	3.0375e+06	2.63285e+06	5.06667e+06	4.05894e+08	3.2557e+07	58396000	9.0953e+07	28314000
增加值	劳动者报酬	VA001	31781600	3.90772e+06	982316	1.74709e+06	1.46267e+06	5.49064e+06	861511	829971	858489	911615	413315	4.5144e+06	2.28717e+06	2.15791e+06	982350	1.83505e+06	1.28462e+06	1.72742e+06	1.2883e+06	2.95093e+06	106747	55438.6	32993.1	132994	1.89567e+06	397045	252880	11766400	3209600	3.04987e+06	3.76239e+06	1.17651e+06	3.53243e+06	1.53452e+06	645241	1.2884e+06	320660	2.21333e+06	3.9858e+06	2.38837e+06	588780	6.66103e+06	1.17272e+08
	生产税净额	VA002	82200	197100	502637	452871	320159	3.55187e+06	133851	45823.6	96768.4	140494	270503	515806	484825	962314	82093.4	317108	176427	1.05914e+06	162343	190540	8006.07	5750.09	18598.3	7929.47	211830	66844.7	45331.9	2698300	4731400	550088	1.02887e+06	788468	1.42443e+06	1.14959e+06	258496	530910	37577.2	324481	12652.8	5262.44	333273	7650.15	2.39906e+07
	固定资产折旧	VA003	1108300	590806	760483	360522	420695	1.25754e+06	233218	95107.7	240733	405765	286590	2.17563e+06	1.29406e+06	3.02292e+06	266727	973183	364954	563900	399603	1.07127e+06	35694.2	15925	20432.9	68211.8	3.35516e+06	373070	149224	924800	549200	1.41301e+06	724000	1.89666e+06	821963	3.82548e+06	471921	262461	173105	143591	521905	228712	213456	974387	3.30544e+07
	营业盈余	VA004	0	614255	165934	841431	718960	8.36683e+06	889451	644809	767097	1.33035e+06	414921	5.13627e+06	2.53349e+06	2.25509e+06	1.03784e+06	1.42969e+06	1.22516e+06	1.45809e+06	1.03572e+06	2.49578e+06	92170.7	110425	656559	84777	2.46048e+06	110034	434026	2438000	4932300	1.33093e+06	2.42704e+06	2.80562e+06	7.98276e+06	1.11222e+06	579397	902641	183078	1.19618e+06	174346	281057	572943	182666	6.44108e+07
	增加值合计	TVA	32972100	5.30988e+06	2.41137e+06	3.40191e+06	2.92248e+06	1.86669e+07	2.11803e+06	1.61571e+06	1.96309e+06	2.78823e+06	1.38533e+06	1.23421e+07	6.59955e+06	8.39824e+06	2.36901e+06	4.55503e+06	3.05116e+06	4.80855e+06	2.88597e+06	6.70853e+06	242618	187538	728584	293912	7.92314e+06	946993	881461	17827500	13422500	6.3439e+06	7.9423e+06	6.66726e+06	13761591	7.62181e+06	1.95506e+06	2.98441e+06	714421	3.87758e+06	4694700	2.9034e+06	1.70845e+06	7.82573e+06	2.38728e+08
总投入		TI	5.43312e+07	1.47497e+07	5.49428e+06	8.80736e+06	8.00657e+06	5.83901e+07	9.39627e+06	6.22471e+06	8.4972e+06	9.77287e+06	6.37993e+06	4.41991e+07	2.37325e+07	3.7476e+07	9.10337e+06	1.8701e+07	1.23232e+07	2.00569e+07	1.22393e+07	2.77581e+07	896395	611725	900538	1.47e+06	2.42623e+07	3.38212e+06	2.07489e+06	6.45924e+07	21366600	1.38535e+07	18358100	1.31409e+07	20487700	1.09772e+07	5.8184e+06	5675500	1591800	8.5236e+06	7824500	5.9409e+06	4.3413e+06	12892400	6.44622e+08
[truncated: 11 more columns]
