# Supplementary material for: Editorial Note: Measurement and driving factors of carbon productivity in China’s provinces: From the perspective of embodied carbon emissions
Source: PLoS One. 2025 Dec 15;20(12):e0338756. doi: 10.1371/journal.pone.0338756 (PMC12704855; doi:10.1371/journal.pone.0338756)
Supplement: S1 File — (ZIP) [file pone.0338756.s001.zip › Input-Output Tables of China's Provinces/Input-Output Tables of Various Provinces in 2012/24Φ┤╡σ╖₧.xls]

## Sheet: sheet1
贵州2012年投入产出表
(按当年生产者价格计算）
单位：万元
产 出 投 入		代码	中间使用																																											最终使用
			农林牧渔 产品和服务	煤 炭 采选产品	石 油 和 天 然 气 开采产品	金 属 矿 采选产品	非金属矿 和其他矿 采选产品	食品和烟草	纺织品	纺织服装鞋 帽皮革羽绒 及其制品	木材加工品 和 家 具	造纸印刷和 文教体育用品	石油、炼焦 产 品 和 核燃料加工品	化学产品	非 金 属 矿物制品	金属冶炼和 压延加工品	金属制品	通用设备	专用设备	交通运输设备	电气机械 和 器 材	通信设备、 计算机和其 他电子设备	仪器仪表	其他制造产品	废品废料	金属制品、 机械和设备 修理服务	电力、热力 的生产和供应	燃气生产 和 供 应	水的生产 和 供 应	建筑	批发和零售	交通运输、 仓储和邮政	住宿和餐饮	信息传输、 软件和信息 技术服务	金融	房地产	租 赁 和 商务服务	科学研究 和技术服务	水利、环境 和公共设施 管 理	居民服务、 修 理 和 其他服务	教育	卫 生 和 社会工作	文化、体育 和 娱 乐	公共管理、 社会保障和 社会组织	中间使用 合 计	最终消费支出
																																														居民消费支出			政府消费 支 出
																																														农村居民	城镇居民	小计
代码		-	01	02	03	04	05	06	07	08	09	10	11	12	13	14	15	16	17	18	19	20	21	22	23	24	25	26	27	28	29	30	31	32	33	34	35	36	37	38	39	40	41	42	TIU	FU101	FU102	THC	FU103
中间投入	农林牧渔产品和服务	01	2096798	6901	0	1476	33	1810323	7969	0	91609	2875	138	656858	137	3560	15	49	4	412	12	1	6	7	0	0	30	1	4	56006	416	264362	386322	0	2569	216	0	2458	0	0	0	0	759	0	5392326	3365203	2321954	5687157	430700
	煤炭采选产品	02	229813	4064272	0	3218	1452	57905	255	1776	435	9544	387660	375246	879100	590633	493	125	519	1424	353	49	5	24	934	74	1971354	43848	7	63660	0	7692	0	0	0	0	0	1127	31	0	2621	3017	1343	3840	8703849	279889	60883	340772	0
	石油和天然气开采产品	03	0	46	0	0	72	3525	0	0	0	546	0	66874	8955	17984	372	152	0	3493	64	1	143	199	0	0	5884	0	0	0	0	0	0	0	0	0	0	297	4	0	291	335	149	491	109877	2536	86504	89040	0
	金属矿采选产品	04	0	3544	0	10386	0	0	0	0	0	0	0	2196	13775	1533447	0	5025	0	4	0	8787	0	0	0	0	0	0	0	0	0	0	0	0	0	0	0	0	0	0	0	0	0	0	1577164	0	0	0	0
	非金属矿和其他矿采选产品	05	0	8971	0	1213	23200	379	0	0	0	1946	0	312983	254837	19447	0	288	37	15	306	17	0	58	0	0	4729	0	0	471141	0	1007	0	0	0	0	0	0	0	0	0	0	0	0	1100574	0	0	0	0
	食品和烟草	06	526761	3587	0	51	166	562532	5	48	863	1019	227	8199	1639	1030	59	124	182	564	57	112	46	74	7	1	800	39	17	4809	4964	6733	789210	5470	22483	5745	23971	5084	1115	84094	3109	595	33296	55983	2154870	876630	2120011	2996641	0
	纺织品	07	0	8749	0	82	178	3990	2099	38603	759	733	192	31474	7747	9980	8925	18	136	50	33	131	8	26	0	0	29	0	0	625	5317	2849	9922	0	1176	50	37	0	268	3160	211	0	24	36738	174319	68794	163422	232216	0
	纺织服装鞋帽皮革羽绒及其制品	08	0	8315	0	227	1945	9310	9	1609	607	3827	521	7277	6246	5387	468	5895	4618	10386	175	357	134	164	175	11	6891	128	1746	54370	5300	52694	6707	381	24644	1450	7	203	677	66214	631	263	499	0	290468	168293	994997	1163290	0
	木材加工品和家具	09	0	33858	0	119	248	5001	195	16	98174	9511	725	2764	12392	6961	835	570	184	3496	792	28	34	55	24	0	109	0	0	239053	720	6749	7211	906	6524	271	105	0	0	104	0	0	1308	0	439042	35029	108313	143342	0
	造纸印刷和文教体育用品	10	4758	10616	0	66	2009	542163	126	4972	4400	116165	381	105006	46486	5710	4066	997	892	2992	3801	9552	305	386	123	29	5328	50	728	39680	13328	77443	22110	26468	212647	10495	90011	22996	2970	122293	43724	7894	92005	297168	1953339	122978	340098	463076	0
	石油、炼焦产品和核燃料加工品	11	68380	44915	0	2590	18482	24578	459	629	2276	2161	300024	147599	117428	452266	377	1190	2657	23966	1292	135	362	388	333	0	15327	13966	1066	476991	29000	1579357	11125	31882	67292	5810	168662	34663	46580	102623	36753	4962	12121	225107	4075774	26187	114964	141151	0
	化学产品	12	1258982	65011	0	5860	28511	195330	5422	8100	11221	11726	840	2860975	194277	191232	71743	1342	12059	94974	53964	14136	997	21870	7620	14	4093	1776	13204	240475	17557	171827	19215	7927	9763	206	2302	156502	5169	23064	20880	388350	7228	92983	6298727	469842	1705701	2175543	0
	非金属矿物制品	13	0	10457	0	896	4829	116689	0	1	95	46	13	57382	360531	280432	2294	1757	1026	5805	3703	1652	366	26	161	0	6170	0	16	3395572	3292	6146	4727	0	0	0	0	655	240	0	1801	11823	3783	0	4282386	235325	97792	333117	0
	金属冶炼和压延加工品	14	0	100001	0	255	6123	6981	2	0	0	0	0	66272	83981	1615360	152778	58780	107948	305131	175611	39584	4256	16066	536	5313	6311	0	7	3200986	7	12849	42	0	0	0	0	0	0	0	0	0	0	0	5965180	0	0	0	0
	金属制品	15	103043	68230	0	800	569	61444	159	223	409	1282	102	30198	70383	36946	48844	24871	9840	98511	27880	7067	19	5346	89	0	96	3102	7289	253247	12270	10184	12736	1754	11186	49	4706	20400	1893	90013	1526	0	592	1600	1028898	41122	100279	141401	0
	通用设备	16	0	55691	0	2118	972	7681	154	38	203	322	9	77764	18160	19699	3121	11652	59621	41022	14227	328	118	6179	149	0	20052	154	6855	260792	1674	11090	6777	43370	38309	1586	30239	10149	214	0	65	54	1988	0	752596	0	11020	11020	0
	专用设备	17	7405	134785	0	0	8656	3900	56	1	36	60	2	10123	8527	14662	3314	11514	17811	9674	1060	21329	1	1749	0	0	15	0	2000	13914	18	6846	3369	1	8664	25	23	5515	88	6084	1039	137401	1111	1171	441949	21812	115193	137005	0
	交通运输设备	18	1071	5886	0	59	214	1170	3	18	27	68	62	1007	279	6480	13569	30	536	268160	20	15	55	1803	1	0	51	16	6	87686	3101	1000255	1759	49	38611	494	174	0	224	52344	23489	26069	1566	0	1536427	193248	336221	529469	0
	电气机械和器材	19	0	143616	0	5	2717	2062	30	4	3	74	5	88074	3414	4387	22	7355	8270	25706	27248	10160	1485	16686	0	0	79945	2000	1333	573662	11823	22373	781	55735	593	5574	2375	6426	336	220	0	15987	12	0	1120498	53527	153728	207255	0
	通信设备、计算机和其他电子设备	20	0	1516	0	4	230	2309	7	76	36	15	8	2476	658	385	0	1732	2373	57458	10967	145405	3854	17540	0	0	1649	0	3	9234	2211	12894	3555	383617	56032	866	29049	11239	212	13548	19879	1265	8796	18151	819249	157807	428289	586096	0
	仪器仪表	21	0	3652	0	34	55	16196	0	0	1	7	19	20662	2665	423	1512	283	3130	15863	1766	955	10732	73	0	27	3928	2248	659	99157	0	2385	0	6	0	0	3	6986	2718	9022	23805	232	567	1600	231371	10565	12188	22753	0
	其他制造产品	22	2063	1503	0	1	15	162	0	782	1	0	0	5793	2343	1	0	134	0	0	3714	0	430	48659	0	0	3	0	1254	66591	0	5664	15152	0	6593	25	214	0	0	933	0	0	12	0	162042	30772	59853	90625	0
	废品废料	23	450	222	0	10	385	44	10	6	77	7571	365	24796	62150	418028	958	3809	828	1430	1	5	3	97	13083	624	24	0	57	0	0	0	0	0	0	0	0	0	0	0	0	0	0	0	535033	0	0	0	0
	金属制品、机械和设备修理服务	24	0	395944	0	782	5121	20204	36	15	689	1148	5891	430529	17469	8924	5479	3134	5326	50091	7051	3047	134	969	23	65	461246	617	1011	8222	0	38301	3771	0	66	0	0	0	0	0	0	0	0	0	1475305	0	0	0	0
	电力、热力的生产和供应	25	150830	571620	0	10257	48296	103326	1928	4455	7905	19605	51457	660405	468213	1445237	26841	7377	7123	54770	7582	15028	1342	1752	2371	262	4720806	11093	43612	582939	23978	276463	126916	128535	90359	5847	34430	9473	15329	97215	46595	19943	54516	65540	10021571	142779	626045	768824	0
	燃气生产和供应	26	0	0	0	0	0	0	0	0	0	0	20228	11448	0	655	0	0	0	0	0	0	0	0	0	0	0	63351	0	0	93	106449	59880	0	0	0	0	0	0	0	0	0	464	0	262568	0	71849	71849	0
	水的生产和供应	27	2785	4056	0	1091	2920	6431	32	91	768	796	475	6081	8939	5188	411	471	293	1881	524	246	240	113	71	3	21931	63	106	4212	2497	5542	16543	91	6408	621	164	1692	1342	3601	21578	3115	4223	12950	150585	17840	67136	84976	0
	建筑	28	0	71987	0	34	1076	44537	8	32	850	1520	6155	30818	5560	43895	649	1106	411	6720	1372	2026	1	1175	16	0	80942	207	79	103732	83832	263826	55614	40261	83706	24448	7188	2065	291	7530	0	13981	36090	24182	1047922	39072	178791	217863	0
	批发和零售	29	438193	132010	0	3573	5000	202421	1655	13680	1407	25487	89422	323225	100551	569769	48093	15316	17231	94983	42530	21406	1898	38557	0	0	194580	6383	4364	819349	71589	101063	64506	116406	91098	2213	36227	4630	7274	99684	4557	21714	8857	35821	3876722	482405	1383645	1866050	0
	交通运输、仓储和邮政	30	392381	1107160	0	58278	95589	286701	721	9813	12549	17179	85467	610974	237339	658815	22686	9707	16469	61122	26204	18351	1531	8333	358	27	497890	13147	4593	1000822	511367	1438337	69818	85300	305022	24850	430372	40227	15896	143451	30059	15929	35026	333380	8733240	468888	1110067	1578955	383010
	住宿和餐饮	31	13616	76447	0	776	4512	33371	99	415	2178	1880	3570	71969	16843	18897	1044	2758	3071	12155	1221	2754	737	1287	84	15	13801	1732	3792	92942	51805	189658	11495	49266	349359	38379	327013	43285	13981	135842	35277	10664	25329	639743	2303062	370843	1003350	1374193	0
	信息传输、软件和信息技术服务	32	1037	85350	0	641	1720	34075	163	300	1090	433	346	46760	9776	15126	951	873	688	1038	1012	1102	199	134	121	14	31912	249	1999	42045	36758	45303	15391	257934	189340	11621	30774	7704	3883	23464	14379	1545	29370	116361	1062981	258982	699612	958594	0
	金融	33	25831	275319	0	4163	17815	135508	581	1420	4478	16987	72553	277033	144925	143869	9389	7922	11448	64264	4669	3115	1511	27469	41	25	929844	6942	27871	665260	331918	1332357	67630	57470	60797	375859	420754	12385	12161	31187	165514	76849	38549	321231	6184913	309197	542101	851298	52
	房地产	34	348	1801	0	37	399	4001	17	36	195	321	81	12503	13452	2230	351	734	249	372	876	345	154	27	17	3	2895	19	8	5882	101555	42011	17920	19696	182249	19318	23	6514	273	6875	36229	10801	30855	21201	542873	680943	1011147	1692090	0
	租赁和商务服务	35	20860	167607	0	587	9864	247885	71	546	3724	3934	6557	172939	49423	69731	3850	6634	8498	13244	2475	22856	1512	4797	8	5	26440	966	652	329556	274001	271646	21123	90846	538713	232717	89308	19606	15255	49920	10061	5635	20405	165432	2979889	34822	466984	501806	0
	科学研究和技术服务	36	25131	2530	0	307	273	35871	3	5	48	385	42	12671	425	2255	274	116	76	10120	176	7903	695	9	4	0	1815	15	20	277072	46208	2918	95	0	0	190	0	15909	15	0	0	0	0	1030	444606	136	4885	5021	698483
	水利、环境和公共设施管理	37	0	1288	0	18	65	472	2	8	25	47	90	1199	310	351	24	50	68	222	23	44	17	23	2	0	177	16	18631	1194	559	35613	135	666	9940	1207	31356	290	6089	4021	1232	229	501	5875	122079	11507	97568	109075	266083
	居民服务、修理和其他服务	38	54930	24407	0	54	1746	12002	16	82	345	977	498	38227	4760	5243	326	1275	1865	3525	162	3910	59	680	19	3	34401	29	83	22728	9882	426476	18125	170813	49329	13106	120936	9099	10550	56001	5103	17762	35251	81106	1235891	293700	924669	1218369	0
	教育	39	21643	7618	0	248	329	4362	1	47	84	26	82	3905	1287	1143	144	914	134	1340	114	256	265	170	2	4	1440	52	1242	21964	4575	22586	4163	8891	69363	1349	23265	8608	4572	2048	18082	5257	8695	198249	448519	335804	576695	912499	1816327
	卫生和社会工作	40	0	0	0	0	4636	954	0	0	0	99	0	18440	0	0	0	0	0	0	6634	1239	0	0	0	0	70444	1863	2136	0	636	343	180	0	0	0	0	0	0	0	0	151	0	129807	237562	256144	758259	1014403	1097694
	文化、体育和娱乐	41	0	7790	0	93	360	2982	9	57	149	243	449	6577	1582	1943	119	251	335	1125	111	221	87	131	12	2	1115	4078	1540	9767	3241	23560	2049	27325	82611	14885	51238	1445	3037	22693	6161	1143	13242	46636	340394	62852	212675	275527	458549
	公共管理、社会保障和社会组织	42	0	678	0	194	58	7826	5	39	36	33	26	426	1358	609	84	107	50	272	21	4	27	17	0	2	144	8	9	724	139	16435	270	61	6863	631	30328	203	413	5954	1011	2438	969	60191	138663	21249	95720	116969	5246214
	中间投入合计	TII	5447109	7717956	0	110603	300840	4616603	22307	87943	247752	260598	1034682	7698127	3238322	8228320	434480	196437	306006	1347780	429803	363659	33768	223118	26384	6523	9224641	178158	147999	13596061	1665631	7900286	1856344	1611127	2622309	800103	1985254	467835	173100	1263202	575662	805403	509501	2993567	90755303	9946722	19162608	29109330	10397112
增加值	劳动者报酬	VA001	8345421	2662164	0	69104	44184	845946	4379	8475	66977	70673	40899	457507	485992	750326	108766	50561	33799	202269	20891	53130	11968	7428	1667	10275	731146	23247	31001	2927577	1593798	4101308	1981093	333001	1522754	262536	798021	359069	91280	1329820	1615599	611469	412779	4435676	37513975
	生产税净额	VA002	158198	666278	0	21196	28005	2100433	1592	343	22400	5703	-6267	93163	110541	266371	9588	-4909	-2540	1156	2996	844	-204	-1159	1396	899	135870	1328	3164	858682	1462708	220520	126370	188999	721607	247922	116465	29572	9778	49522	9625	8281	19247	11009	7696692
	固定资产折旧	VA003	415517	513300	0	15869	26569	169865	455	945	11028	31191	29046	212624	277521	341810	18032	11335	-2156	51675	2250	10590	1417	2430	437	269	1329536	524	20826	222834	327022	2390901	406286	611801	160773	1033574	176668	36896	27393	73654	190569	110181	55471	205898	9522826
	营业盈余	VA004	0	1720262	0	98316	333477	3333312	4864	33038	145814	105981	145985	1008214	-136485	-67074	56941	58799	68887	131003	86282	84237	29228	125712	2255	775	1416084	23815	32571	595739	1761382	161800	152062	440708	1253589	223468	10598	63994	9429	26090	9611	39566	32829	165391	13788549
	增加值合计	TVA	8919136	5562004	0	204485	432235	6449556	11290	42801	246219	213548	209663	1771508	737569	1291433	193327	115786	97990	386103	112419	148801	42409	134411	5755	12218	3612636	48914	87562	4604832	5144910	6874529	2665811	1574509	3658723	1767500	1101752	489531	137880	1479086	1825404	769497	520326	4817974	68522042
总投入		TI	14366245	13279960	0	315088	733075	11066159	33597	130744	493971	474146	1244345	9469635	3975891	9519753	627807	312223	403996	1733883	542222	512460	76177	357529	32139	18741	12837277	227072	235561	18200893	6810541	14774815	4522155	3185636	6281032	2567603	3087006	957366	310980	2742288	2401066	1574900	1029827	7811541	159277345
[truncated: 11 more columns]
