# Supplementary material for: Editorial Note: Measurement and driving factors of carbon productivity in China’s provinces: From the perspective of embodied carbon emissions
Source: PLoS One. 2025 Dec 15;20(12):e0338756. doi: 10.1371/journal.pone.0338756 (PMC12704855; doi:10.1371/journal.pone.0338756)
Supplement: S1 File — (ZIP) [file pone.0338756.s001.zip › Input-Output Tables of China's Provinces/Input-Output Tables of Various Provinces in 2012/25Σ║æσìù.xls]

## Sheet: sheet1
云南2012年投入产出表
(按当年生产者价格计算）
单位：万元
产 出 投 入		代码	中间使用																																											最终使用
			农林牧渔 产品和服务	煤 炭 采选产品	石 油 和 天 然 气 开采产品	金 属 矿 采选产品	非金属矿 和其他矿 采选产品	食品和烟草	纺织品	纺织服装鞋 帽皮革羽绒 及其制品	木材加工品 和 家 具	造纸印刷和 文教体育用品	石油、炼焦 产 品 和 核燃料加工品	化学产品	非 金 属 矿物制品	金属冶炼和 压延加工品	金属制品	通用设备	专用设备	交通运输设备	电气机械 和 器 材	通信设备、 计算机和其 他电子设备	仪器仪表	其他制造产品	废品废料	金属制品、 机械和设备 修理服务	电力、热力 的生产和供应	燃气生产 和 供 应	水的生产 和 供 应	建筑	批发和零售	交通运输、 仓储和邮政	住宿和餐饮	信息传输、 软件和信息 技术服务	金融	房地产	租 赁 和 商务服务	科学研究 和技术服务	水利、环境 和公共设施 管 理	居民服务、 修 理 和 其他服务	教育	卫 生 和 社会工作	文化、体育 和 娱 乐	公共管理、 社会保障和 社会组织	中间使用 合 计	最终消费支出
																																														居民消费支出			政府消费 支 出
																																														农村居民	城镇居民	小计
代码		-	01	02	03	04	05	06	07	08	09	10	11	12	13	14	15	16	17	18	19	20	21	22	23	24	25	26	27	28	29	30	31	32	33	34	35	36	37	38	39	40	41	42	TIU	FU101	FU102	THC	FU103
中间投入	农林牧渔产品和服务	01	4669640	40266	0	3534	390	4342032	48016	7072	142235	34988	8	624195	462	2044	19	210	9	191	1	0	5	741	0	0	0	0	0	85463	7147	52043	859091	0	0	296	20692	15207	153	51088	10738	4173	0	35	11022184	5087945	4940434	10028379	4915
	煤炭采选产品	02	43899	557915	0	20204	4997	47756	3840	181	6091	6335	905097	538648	327488	560377	3954	1841	1793	1631	523	17	296	2193	52	0	1364809	50734	446	4521	3108	30970	22074	0	0	739	1414	2317	1240	5188	5853	16820	850	2129	4548340	77394	33432	110826
	石油和天然气开采产品	03	0	0	0	0	0	0	0	0	0	0	0	227226	0	484	0	0	0	0	0	0	0	0	0	0	0	3016	0	0	0	0	115	0	0	0	0	0	0	0	0	0	0	0	230841	0	0	0
	金属矿采选产品	04	0	0	0	389274	0	0	0	0	0	0	0	27770	7	5228869	7699	0	0	0	3440	0	0	6	35	0	0	0	0	0	0	0	0	0	0	0	0	0	0	0	0	0	0	0	5657100	0	0	0	0
	非金属矿和其他矿采选产品	05	2648	6069	0	4255	119319	2504	32	1	13	155622	257	513648	297078	104149	2601	81	382	398	98	21	15	84	4	0	2789	13	51	918676	0	8050	0	0	0	0	0	2	5	0	0	0	5	0	2138870	6039	0	6039	0
	食品和烟草	06	1148129	1748	0	3635	1808	2006747	169	5288	1415	2616	4926	52455	5153	43171	1440	462	1275	1555	1075	268	225	128	2	0	11457	109	134	79836	34258	54130	1585044	4415	6889	3681	53633	3097	1715	2188	12699	43196	102359	9395	5291925	2102327	3087910	5190237	0
	纺织品	07	1009	4777	0	1951	955	3691	57352	36993	2304	7879	153	32785	11337	2908	601	257	745	2516	1338	43	137	746	5	0	556	38	5	21371	17211	11997	52995	472	772	5142	35223	3443	906	12927	194	28653	1363	1190	364940	137749	119802	257551	0
	纺织服装鞋帽皮革羽绒及其制品	08	3267	33805	0	22184	8422	51819	1369	19777	2512	1960	5574	19660	15739	52279	2561	1679	1712	7663	851	1244	700	106	9	13	38579	3096	2625	132593	90555	49569	30067	12665	42051	24150	111884	5680	6846	8194	4025	39089	22051	169794	1048418	552609	2997664	3550273	0
	木材加工品和家具	09	25809	78174	0	9916	3347	16939	92	210	263451	17280	2366	14331	27409	12448	13776	2974	2163	14733	1954	244	597	1537	3	0	6928	388	618	597968	48559	11241	11851	6820	5823	5216	20498	5460	6342	3137	42670	39423	16685	172944	1512324	203021	223841	426862	0
	造纸印刷和文教体育用品	10	17070	6237	0	5979	4058	955570	1479	1725	10537	561265	3570	134468	102329	23584	8340	2854	2958	4897	4500	1714	2162	1076	6	59	22666	845	1397	76643	276379	32012	35299	56132	376995	29021	745450	44050	3312	7497	145089	66593	166339	391401	4333557	164914	451346	616260	0
	石油、炼焦产品和核燃料加工品	11	175470	75014	0	233973	71801	44686	660	743	5154	8171	100455	537040	112487	1029309	8905	6272	8186	5900	4857	345	775	288	53	23	476538	8695	1747	751632	276106	977425	70014	20811	153285	64961	196307	24995	10566	18494	30447	19343	8782	197876	5738591	429658	959347	1389005	0
	化学产品	12	2101108	97194	0	156238	187159	692171	17518	10070	77639	226050	42144	3110988	247436	580939	25917	10634	37660	64737	45588	8708	14235	4435	527	68	34784	2184	12267	1117663	172658	91320	66480	10597	35387	61187	45354	68327	38373	125676	28047	1351285	46026	67132	11133910	275946	764241	1040187	0
	非金属矿物制品	13	22534	39455	0	34305	68724	106098	411	144	2436	100049	50999	79936	730189	306820	9512	1966	7470	8950	4804	1324	4230	1044	42	3	23004	753	1050	7074157	2140	5527	14569	872	1140	1150	1807	2530	7795	1469	6765	5039	4290	16377	8751879	174928	121427	296355	0
	金属冶炼和压延加工品	14	6292	243071	0	36231	10295	19285	115	178	5844	51895	2199	48914	111321	4706882	306037	146174	153890	174630	331779	2076	8896	11517	183	116	10597	819	560	5981710	7808	31143	352	80	0	2832	4214	15067	3263	1520	1252	235	565	1	12439838	0	0	0	0
	金属制品	15	59859	114120	0	81630	16395	67579	334	551	16503	23959	16024	68653	169697	225137	115301	16701	37277	23366	36923	3781	7289	2612	27	329	53624	3262	9930	1350165	10419	21276	10251	9043	8991	12730	20455	6196	2368	9496	8391	11004	1236	11830	2664714	14619	54076	68695	0
	通用设备	16	11492	180381	0	129950	45133	56343	960	419	7406	22757	69092	188071	139802	375702	26347	188881	107924	121002	32058	2773	10161	664	9	338	115647	2554	2960	762051	5241	88579	7413	156315	82731	11220	50541	37118	9568	18581	8318	19515	3347	46618	3145982	316	37429	37745	0
	专用设备	17	140308	144189	0	125651	63398	15857	1198	704	5022	5512	9169	58027	45264	301537	21250	2101	89360	1530	1653	106	719	45	647	0	6770	169	394	356082	51	7469	3537	6031	27340	6342	3482	26742	1485	1643	1779	301507	921	635	1785626	117269	35820	153089	0
	交通运输设备	18	38680	21549	0	20371	12467	8681	59	18	640	5515	1009	17001	11882	27999	2342	1456	6183	501559	177	220	806	9	5	147	9480	6632	118	32235	27405	226003	481	6392	4303	762	1328	5276	4260	129859	3116	4016	2806	15	1143262	475281	1718180	2193461	0
	电气机械和器材	19	9046	106806	0	56601	19774	36215	446	246	2959	20187	7783	32860	19351	80823	7965	39943	31680	77121	105547	7807	7614	366	37	89	621642	847	1098	1686318	75294	20387	57321	575437	21925	46323	468052	134338	17934	26186	12459	17820	9382	24103	4488132	192307	405649	597956	0
	通信设备、计算机和其他电子设备	20	3985	12708	0	6909	2826	14231	205	176	460	44380	2218	8764	3516	7774	1202	27914	17845	12500	37854	113708	38005	146	3	447	10019	218	498	107452	36153	25843	5258	335646	39591	19090	684410	129379	4804	64778	26485	5413	15834	112604	1981251	148220	435109	583329	0
	仪器仪表	21	6707	37372	0	18496	6796	18149	137	56	567	6068	7245	54121	9768	55334	1418	5483	5307	11241	3898	782	19693	115	2	502	219843	2274	871	109621	4061	10218	156	78303	666	18201	33575	92182	4286	2059	49723	12855	4959	7080	920190	512	10564	11076	0
	其他制造产品	22	29688	22367	0	16056	10841	27490	408	442	2327	12153	1391	38261	19093	62359	3137	4011	9308	4911	2876	512	1331	2960	2	1	7334	245	69	112912	6027	4298	5028	7103	9962	10923	46827	6714	2341	11332	6375	6420	3243	21532	540610	8785	23778	32563	0
	废品废料	23	693	0	0	0	0	1412	0	0	0	19464	8513	5767	1815	132421	2716	0	0	0	0	0	0	0	3032	0	0	0	0	0	0	0	0	0	0	0	0	0	0	0	0	0	0	0	175833	0	0	0	0
	金属制品、机械和设备修理服务	24	0	6770	0	7970	10542	8114	671	126	1359	3384	4924	17909	14533	90716	1955	665	1149	1180	891	409	64	55	40	140	110646	6348	11151	8490	4836	191218	24	39243	0	0	0	1572	86	0	0	0	2044	0	549224	0	0	0	0
	电力、热力的生产和供应	25	256296	345961	0	450412	116140	169027	4281	734	21576	39529	182670	712181	554221	1353327	42363	11577	16556	23508	11218	808	1639	1927	3121	54	3715210	6591	104088	534412	132051	228954	128367	198877	106688	28392	74415	20702	14480	8247	70381	59414	15274	134567	9900236	340457	522453	862910	0
	燃气生产和供应	26	882	2473	0	14090	9458	9874	99	46	346	759	21325	25180	1828	29348	812	481	465	1099	227	29	161	48	4	0	12333	168249	690	4014	200	5292	208718	4351	8	473	6864	676	430	737	2356	2340	1202	2797	540764	23828	223209	247037	0
	水的生产和供应	27	4973	7008	0	5148	2822	12220	211	80	784	5426	5950	21633	6898	20432	1096	270	597	1086	353	45	244	59	7	10	9374	290	16052	12771	1632	2671	44294	15454	6518	1382	7721	4687	1233	2112	8372	5589	2019	9041	248564	21669	166167	187836	0
	建筑	28	3861	11870	0	1661	1441	2843	32	11	224	3094	68	28872	6784	13640	557	627	155	1635	212	79	14	54	13	4	3517	979	471	5357021	42807	66589	21923	28100	41752	27575	5662	7175	13864	8327	36865	37644	19481	129419	5926922	91530	443897	535427	0
	批发和零售	29	368895	173800	0	154842	63297	414070	10160	6621	36916	117443	93212	561334	230636	979377	49025	35132	40383	80768	42110	11983	10090	1740	94	84	539010	11759	9933	1993435	159437	226034	147756	179175	48162	31364	220319	47506	11088	36186	37426	149911	35796	109701	7476010	1130993	1484303	2615296	0
	交通运输、仓储和邮政	30	377071	334266	0	171466	110520	453212	4668	3188	19664	35765	211240	258621	135564	563514	13836	11768	15455	19252	12474	1940	3414	910	106	156	45275	1219	1891	1775222	900926	494127	91171	81015	193852	32833	621174	109921	6056	21049	72688	17473	31188	341793	7596943	112274	303972	416246	0
	住宿和餐饮	31	73961	67281	0	42979	25235	114228	702	615	4154	10926	10807	66179	25105	59449	9483	6548	4829	5954	5599	463	1913	342	17	111	29676	960	4446	309212	228778	82306	71041	78072	287364	106200	254942	102086	9959	16054	90311	41402	45101	616895	2911685	959856	2081510	3041366	0
	信息传输、软件和信息技术服务	32	89339	20347	0	6476	4239	26794	286	471	2188	5030	4919	41140	7010	405807	2093	1681	1976	2602	1469	1997	813	285	5	14	51473	505	1484	536055	82254	122630	34321	146764	241123	19770	29576	8828	5205	3828	33511	50318	22365	195930	2212921	528204	1239722	1767926	0
	金融	33	178575	115903	0	52916	24656	149993	3019	1166	11612	36103	54722	206889	165537	598448	6813	8222	13635	14512	10374	7366	1482	1552	12	49	688592	3577	17791	445068	335757	572430	89777	72589	388894	275905	49089	71808	81753	23904	93353	43735	27776	127632	5072986	549933	1056646	1606579	0
	房地产	34	560	7944	0	2325	2201	19117	530	1058	2319	10763	885	16190	9060	4845	3443	1520	2334	1741	1720	311	868	340	6	90	3896	355	288	12819	276947	52578	94560	26408	324314	12129	112727	21790	991	19300	14633	9528	21883	32891	1128207	577428	1254710	1832138	0
	租赁和商务服务	35	38036	41683	0	19189	5203	237078	401	1975	5103	16110	14381	223607	18578	67146	2675	4485	5934	44718	8195	2297	2436	355	13	90	799	76	49	130762	224214	56419	105206	204931	574228	251080	263108	40509	6882	13626	72942	32088	33167	91952	2861726	89343	800266	889609	378849
	科学研究和技术服务	36	223865	97343	0	63487	4018	82348	377	339	1239	6682	2845	70726	12890	77288	3691	4558	7148	29006	4617	1632	5414	536	8	3	76622	675	645	398191	32989	6649	1813	70124	19643	8880	7763	142458	6099	1052	14408	8527	2960	12113	1511671	1120	3795	4915	1323805
	水利、环境和公共设施管理	37	44026	7448	0	2804	4454	5585	138	15	104	2326	2126	9237	1223	6018	110	124	139	330	106	8	19	9	1	3	16608	154	26061	1831	2883	2288	3415	2241	2534	1581	50313	380	5013	403	1078	1356	455	585	205532	9539	126699	136238	445346
	居民服务、修理和其他服务	38	29568	24262	0	9765	7997	39226	218	238	1163	4048	7760	31723	19107	44976	1563	856	1976	1970	590	44	217	39	31	72	87452	1198	5355	58137	108483	79090	78299	63734	27274	3329	80690	8345	15117	13768	21909	22322	16583	167969	1086463	270455	437885	708340	0
	教育	39	24674	13700	0	4215	5403	15403	55	33	326	730	1234	4811	1758	4627	265	434	458	611	250	32	109	23	0	44	4773	219	1114	12283	19700	20087	7032	16442	37791	3077	10186	5146	2034	812	45923	12960	3559	205845	488178	423461	806112	1229573	4083431
	卫生和社会工作	40	19004	18705	0	7561	4721	15380	53	117	1154	2531	6020	12681	10925	21190	2486	2348	2351	4181	1659	119	539	10	5	0	18357	60	101	12328	757	2703	1163	1257	4032	229	734	1553	1910	165	7468	13885	2166	37304	239912	756896	1016034	1772930	2741550
	文化、体育和娱乐	41	1753	8267	0	8731	7408	20565	179	194	979	2617	1715	13399	7087	14428	810	1152	991	1479	833	135	231	58	4	14	26072	667	1697	40587	16527	10097	27873	25410	34786	24935	28592	9686	3388	4356	23492	6269	37574	120629	535666	110294	645984	756278	198768
	公共管理、社会保障和社会组织	42	11824	2021	0	1032	451	7168	31	23	152	406	435	1919	988	2938	144	129	144	218	106	22	38	10	1	4	2350	42	161	7000	2188	2117	1976	3879	8679	4600	5965	1614	250	562	1059	2040	464	3854	79004	74481	160287	234768	8455536
	中间投入合计	TII	10264496	3130269	0	2404412	1069111	10337500	160911	102044	666877	1637777	1867430	8757820	3638355	18280863	716260	554471	639802	1276881	724797	175412	147596	39170	8173	3077	8479101	290814	240306	33008707	3673946	3983779	3996125	2545200	3165493	1157700	4374986	1234562	313400	675800	1052600	2509200	732100	3593608	141630931	16241600	29193700	45435300	17632200
增加值	劳动者报酬	VA001	15378700	867593	0	440285	233473	1539367	26030	13746	109486	276967	178397	970434	422178	2188443	104318	75482	72831	183970	94436	24888	36680	4210	7237	603	803435	55005	43876	5953500	3031500	1099235	2713800	352200	1631200	390400	917600	894000	268900	928800	3370000	1623900	424500	4640600	52392205
	生产税净额	VA002	467500	712446	0	650893	135078	7271409	11066	8150	48963	127199	151871	501035	360305	1764467	45873	45400	48767	121991	37886	8888	1737	3354	9058	59	948742	26151	84350	1695055	3531000	566201	247000	332200	716000	1025900	119500	116600	26000	13300	9600	12200	36800	13000	22052994
	固定资产折旧	VA003	699300	103501	0	111812	91893	332983	5665	2534	25600	91119	103032	477932	242690	754443	29559	20839	19892	21150	25159	1731	7053	233	6097	87	923757	34332	43512	920970	646200	1052020	274900	618000	266700	1619800	361900	187700	112200	30700	412300	314400	111000	523700	11628395
	营业盈余	VA004	0	748998	0	179575	99533	3005473	25113	15779	97857	191038	366425	1389899	451996	1154471	79727	61047	70209	155219	70238	20236	17365	4789	136755	525	794934	-28341	25147	1295210	2407700	943181	71000	666200	2814477	-605800	320400	237900	15500	72000	15900	192900	52900	-1600	17631875
	增加值合计	TVA	16545500	2432538	0	1382565	559977	12149232	67874	40209	281906	686323	799725	3339300	1477169	5861824	259477	202768	211699	482330	227719	55743	62835	12586	159147	1274	3470868	87147	196885	9864735	9616400	3660637	3306700	1968600	5428377	2430300	1719400	1436200	422600	1044800	3807800	2143400	625200	5175700	103705469
总投入		TI	26809996	5562807	0	3786977	1629088	22486732	228785	142253	948783	2324100	2667155	12097120	5115524	24142687	975737	757239	851501	1759211	952516	231155	210431	51756	167320	4351	11949969	377961	437191	42873442	13290346	7644416	7302825	4513800	8593870	3588000	6094386	2670762	736000	1720600	4860400	4652600	1357300	8769308	245336400
[truncated: 11 more columns]
