# Supplementary material for: Editorial Note: Measurement and driving factors of carbon productivity in China’s provinces: From the perspective of embodied carbon emissions
Source: PLoS One. 2025 Dec 15;20(12):e0338756. doi: 10.1371/journal.pone.0338756 (PMC12704855; doi:10.1371/journal.pone.0338756)
Supplement: S1 File — (ZIP) [file pone.0338756.s001.zip › Input-Output Tables of China's Provinces/Input-Output Tables of Various Provinces in 2012/26ΘÖòΦÑ┐.xls]

## Sheet: sheet1
陕西2012年投入产出表
(按当年生产者价格计算）
单位：万元
产 出 投 入		代码	中间使用																																											最终使用
			农林牧渔 产品和服务	煤 炭 采选产品	石 油 和 天 然 气 开采产品	金 属 矿 采选产品	非金属矿 和其他矿 采选产品	食品和烟草	纺织品	纺织服装鞋 帽皮革羽绒 及其制品	木材加工品 和 家 具	造纸印刷和 文教体育用品	石油、炼焦 产 品 和 核燃料加工品	化学产品	非 金 属 矿物制品	金属冶炼和 压延加工品	金属制品	通用设备	专用设备	交通运输设备	电气机械 和 器 材	通信设备、 计算机和其 他电子设备	仪器仪表	其他制造产品	废品废料	金属制品、 机械和设备 修理服务	电力、热力 的生产和供应	燃气生产 和 供 应	水的生产 和 供 应	建筑	批发和零售	交通运输、 仓储和邮政	住宿和餐饮	信息传输、 软件和信息 技术服务	金融	房地产	租 赁 和 商务服务	科学研究 和技术服务	水利、环境 和公共设施 管 理	居民服务、 修 理 和 其他服务	教育	卫 生 和 社会工作	文化、体育 和 娱 乐	公共管理、 社会保障和 社会组织	中间使用 合 计	最终消费支出
																																														居民消费支出			政府消费 支 出
																																														农村居民	城镇居民	小计
代码		-	01	02	03	04	05	06	07	08	09	10	11	12	13	14	15	16	17	18	19	20	21	22	23	24	25	26	27	28	29	30	31	32	33	34	35	36	37	38	39	40	41	42	TIU	FU101	FU102	THC	FU103
中间投入	农林牧渔产品和服务	01	3.5044e+06	11019.4	73.1905	143.608	404.178	4.59264e+06	666235	641.844	60018.9	41902	166.803	83477	1156.03	1877.21	35.2585	366.591	252.288	720.641	866.842	46.1044	11.9656	3.58706	0	15.0821	433.973	65.1239	2.8518	155749	1495.96	1869.31	836019	17215.3	2728.35	603.757	4234.47	17096.1	9.32908	5093.19	0	0	12729.8	0	1.00218e+07	822239	2.8277e+06	3.64994e+06	44934.8
	煤炭采选产品	02	98513.2	2.36864e+06	22135.7	25408	9512.91	156355	12652.7	12384.3	1873.42	40738.7	2.71785e+06	513929	610891	553717	3778.5	9582.04	4543.94	37194	6916.18	2259.59	3176.48	32239.8	301.932	11.8578	2.8709e+06	0	0	227252	110.724	17977.3	3064.02	1426.35	0	7.96349	0	2465.31	1631.77	5.33229	86000.3	6054.37	4606.36	8453.68	1.04746e+07	30713.8	62022.3	92736.2	0
	石油和天然气开采产品	03	0	0	40710.6	0	11473	11995.4	76.0485	65.8223	0	281.52	6.15611e+06	36340.6	2519.2	36869.2	894.445	2650.48	10260.9	28085.6	13007.6	24775.4	0	117.451	0	0	3405.32	355074	14.2596	0	0	129.72	0	160.743	0	0.880918	0	277.464	183.814	0.609311	9686.62	734.135	519.112	952.422	6.74737e+06	0	0	0	0
	金属矿采选产品	04	0	0	0	603753	0	0	0	0	0	0	0	170.305	86647.7	4.25005e+06	3957.03	95.3767	519.795	382.371	1154.37	0	0	0	0	0	0	0	0	0	0	0	0	0	0	0	0	0	0	0	0	0	0	0	4.94673e+06	0	0	0	0
	非金属矿和其他矿采选产品	05	0	54332.5	1.81059	1250.67	147211	10149.1	27.9866	0	0	92.5395	606.315	99117.8	1.18096e+06	83896	5030.69	293.624	42025.6	1006.43	18079.3	12090.5	0	0	0	0	7245.83	0	0	2.25697e+06	0	0	0	0	0	0	0	0	0	0	2106.86	0	0.454559	0	3.92249e+06	0	0	0	0
	食品和烟草	06	481884	5316.45	152.901	1598.14	349.889	3.70272e+06	32283.3	166.315	1075.06	6462.68	1303.81	563946	2283.6	2297.77	335.504	877.99	1201.34	2518.09	1885.19	1537.89	1511.51	74.2567	3.1354	298.546	1245.24	236.101	63.6358	9248.35	5442.39	11431.9	1.14678e+06	24832.2	45342.8	8232.37	2059.85	2365.71	583.187	917.85	4116.32	662.703	92141.1	6973.67	6.17475e+06	1.22867e+06	4.2537e+06	5.48237e+06	0
	纺织品	07	0	20793.7	116.456	3577.77	141.891	14216.3	297817	139765	2501.24	7842.68	1023.67	44371.8	19539.1	2974.73	158.081	1785.79	17216.3	72507.4	3826.21	5484.33	361.79	44.7812	3.90424	1.33342	273.519	0.942283	29.6904	12773.6	2628.47	4691.57	20796	6484.91	1890.81	2773.34	22971.9	1231.34	2337.16	787.582	730.356	0	2256.09	255170	993898	184695	512538	697233	0
	纺织服装鞋帽皮革羽绒及其制品	08	0	39213.4	3365.08	8670.4	2988.82	11515.1	7605.23	51418.6	199.106	3298.4	7722.17	28534.7	9843.3	8822.92	2037.9	6626.98	7182.91	28733.9	4331.84	2884.43	8418.21	151.182	40.8514	194.602	15181.6	1233.76	1031.12	129480	13350.9	61771.1	7886.58	5513.54	56157.4	16321.4	5117.06	3660.91	1868.71	746.601	45.8862	0	4005.79	20461.3	587634	449519	2.52965e+06	2.97916e+06	0
	木材加工品和家具	09	79212.7	116948	729.634	5159.41	444.887	20568.1	255.996	2993.73	180788	18469.3	343.185	6686.44	87048	11008.9	2453.65	20930.3	7839.29	44747.6	33675.4	2806.98	2064.45	895.558	7.59518	2.7198	961.022	28.2059	175.399	966344	2950.14	11758.2	12320.7	3932.51	10411.5	1290.13	1158.48	1288.48	671.535	3239.96	107.463	0	3019.57	0	1.66574e+06	103897	272164	376062	0
	造纸印刷和文教体育用品	10	33161.5	35722.3	2602.72	6419.07	1682.33	517911	8087.43	12314.2	4492.6	761972	9035.25	256209	67453.1	13630	6560.36	52880.8	17726.3	39881.2	43658.9	32052.6	7209.42	682.859	285.435	1029.15	20058.5	943.539	947.584	87587	27807.9	107225	64305.4	62397.4	510941	131628	49490.6	278120	18259.5	66336.6	99796.2	10858.7	248556	231719	3.94964e+06	247588	900909	1.1485e+06	0
	石油、炼焦产品和核燃料加工品	11	751094	199269	241465	64517.5	38676.9	28691.3	3021.28	477.898	3396.63	4172.64	2.17716e+06	350253	88137.9	445110	16058	40941	56413.5	113608	65071.1	4981.59	2988.75	5863.96	494.412	3343.62	51182.3	1265.18	1722.25	829651	84314.8	1.101e+06	22701.5	50008.2	121501	42139.8	104483	110512	22960.5	43836.6	25733.8	20876.2	16876.8	434194	7.79016e+06	117275	409966	527240	0
	化学产品	12	2.13433e+06	540759	49713.1	159010	45774.3	611170	94419	7249.56	54639	128821	572775	5.06526e+06	372795	660002	10400.6	54738.9	144845	890064	287170	402628	26635.3	23523.5	0	2073.22	24206.1	4492.97	1883.87	946267	8030.73	115138	78215.2	13421.1	9774.17	7756	19558.3	661109	14590	9933.01	367333	1.50406e+06	30750.5	147269	1.63026e+07	577190	1.47274e+06	2.04993e+06	0
	非金属矿物制品	13	0	165397	389.833	3138.65	2264.18	153460	220.386	9.02961	100.287	227.146	5668.32	103551	1.3956e+06	102973	27024.1	7436.6	28006.4	71762.1	107093	117916	1693.62	5.27917	3.97937	1.35907	11619.3	0	9.03084	7.73002e+06	1071.22	11807.3	6423.78	5917.3	0.877651	1.76367	0	336.639	0	0	6852.24	0.669032	2.40911	0	1.0068e+07	55589.8	130655	186245	0
	金属冶炼和压延加工品	14	0	574660	2349.72	337403	2769.78	1580.01	314.515	36.3365	406.564	14475.8	7707.75	171292	56356.7	7.15438e+06	1.14107e+06	1.13675e+06	940749	2.54605e+06	821328	475393	22952.9	0	15842.1	95211.3	30560.4	4709.04	216.251	8.00371e+06	553.673	44678.9	63.64	475.921	0	18.0065	0	5012.26	0	0	237.773	15.4852	6.57687	0	2.36093e+07	0	0	0	0
	金属制品	15	0	483332	35560.7	10608.6	1947.83	117925	448.085	90.9691	5450.12	7831.7	1761.65	64049.9	11688.7	50395.6	211729	31394.9	171926	301272	85542.5	30705.6	19894.8	943.839	432.535	555.555	7717.8	20.8692	321.065	1.40651e+06	3209.43	213353	13993.9	91148.8	1912.78	8808.49	6090	75772.3	19457.6	57733.3	1270.87	144.001	480.093	111955	3.66539e+06	17835.1	45105.4	62940.4	0
	通用设备	16	0	418377	2741.52	64354.9	9364.7	85509.9	8498.47	126.477	3486.54	13532.7	13362	103625	38294.6	42338.3	22917.7	1.15186e+06	522092	852423	124215	12265.4	16612.2	3065.36	8.97935	43375.2	66909.2	31.0983	113.23	441158	10220.7	20305.9	43779.1	6589.2	64598.8	7171.85	6342.78	3869.43	4379.43	6265.99	5158.38	383.854	1262.97	2027.04	4.24301e+06	8939.36	38461.7	47401.1	0
	专用设备	17	314028	700284	73789.8	138107	13912.2	7216.96	14405.5	8.38374	12.3772	1737.22	1119.48	24112.1	12071.7	24277.1	528.629	45047.7	506860	29062.2	11120.1	24167.3	20792.4	8.47537	0	64619.4	126.695	35.1561	1623.23	24327.7	333.76	4918.32	8921.39	524.22	13307.7	119.995	97.1637	39.8318	63.595	95.4534	20.2924	452096	28.2587	0	2.53397e+06	14396.3	27497.7	41894	0
	交通运输设备	18	0	13544.1	4252.9	971.991	142.461	1091.52	110.041	10.5504	51.2588	132.522	1917.13	6680.04	1061.67	584.483	123.118	73644.2	49765.9	3.90606e+06	793.795	23859.8	1666.67	10.8559	7.26499	165.189	7689.41	129.477	160.748	23068.4	11586.2	287654	21884.2	1704.01	16593.7	1419.32	1346.98	5125.36	482.705	4780.66	0	585.528	566.236	0	4.47142e+06	206928	697024	903951	0
	电气机械和器材	19	0	528281	10519.4	14200.3	2907.52	6299.17	1329.11	429.876	265.513	1540.99	3802.93	50429	8335.17	26792.9	29077.9	122012	245460	149359	1.75578e+06	49123.2	41502.5	14.0287	7.55699	82298.6	56173.8	16187.1	75.1082	1.1803e+06	9141.41	21118.5	4561.36	249564	992.093	2655.49	1759.55	80655.8	5202.57	333.812	497.998	84026.9	18360.5	0	4.86137e+06	169131	431686	600817	0
	通信设备、计算机和其他电子设备	20	0	17965.4	740.354	1199.9	121.498	2397.44	625.772	214.712	38.4947	611.321	2034.22	13008.6	717.492	4983.8	229.775	37212.6	46360.9	877106	70528.3	474587	296170	95.6878	0.197473	24.0362	12564.4	26.763	186.085	236985	13178.3	25302.8	8381.85	609151	33330.4	7254.68	1.26695e+06	230979	11600.4	57016.1	6266.44	1289.37	26075	15259.7	4.40878e+06	156676	587234	743909	0
	仪器仪表	21	0	27485.6	28032.4	1883.53	1233.59	10427.5	64.0078	1.45898	9.04699	1803.94	102214	12182.3	12412.3	8655.87	28.4223	22925.3	141333	84462.4	50708.7	15270.2	289664	2.50224	45.0261	0	6629.06	15849	51.8828	22046.9	0	1885.36	3.94588	9681.71	0	77.5099	19.2485	320415	7255.05	42645.2	9036.58	18.3812	1765.88	114601	1.36283e+06	5450.64	21776.6	27227.3	0
	其他制造产品	22	0	3906.56	466.116	371.972	257.218	1468.44	86.941	2329.77	0.446636	79.9763	993.953	5756.25	206.162	8093.61	147.027	4376.78	110.986	12828.8	3926.85	7328.69	645.513	20302	0	400.099	2423.96	0.357386	2.23393	3082.06	52.5383	1301.2	17854.8	4397.25	908.685	1359.95	9145.76	188295	6741.66	92723.7	0	29.4809	3866.34	0	406269	16039.9	40573.8	56613.7	0
	废品废料	23	0	0	0	0	0	0.136196	32.1614	0	0	15933.3	0	0	64710.9	174362	12887.5	24872.8	9402.54	4.86117	5145.68	0	0	0	13155.1	0	1.29412	0	0	4319.45	0	0	0	0	0	0	0	0	0	0	0	0	0	0	324828	0	0	0	0
	金属制品、机械和设备修理服务	24	275150	1.27715e+06	3.4851e+06	111912	145735	322743	82654.7	25309	8189.48	47702.3	217163	590844	276944	559499	50438.9	180720	198029	290223	228214	88091	99020.3	29275.1	140.415	34901.1	727158	2116.61	5651.5	219042	16984	236084	24059.8	79392.3	55972.1	3964.28	2205.23	4622.19	61355.8	6454.26	4813.75	5708.53	21401.8	12743.2	1.01149e+07	0	0	0	0
	电力、热力的生产和供应	25	258783	945792	305161	264981	26944.5	258076	130928	4320	30253	62477.5	204786	625044	1.22137e+06	1.33693e+06	60442	108361	97271.7	273621	134370	85804.5	81238.9	6647.63	1265.84	7150.6	5.34247e+06	19987.6	9567.03	608021	281309	760776	165684	215186	293896	67088.4	30246	30505.9	41128.9	26894.5	216105	50756.3	46981.1	312798	1.50514e+07	491504	992527	1.48403e+06	0
	燃气生产和供应	26	0	11.3063	0	0	4.58853	0	0	0	0	14.5156	0	9258.51	253.803	18.6637	2.89657	0	0	112.263	78.3542	3.71243	0	0	0	0	0	103156	0	0	348.449	1.23886e+06	80637.8	0	0	23953.5	142.73	741.364	464.059	15177.8	0	0	370.644	0	1.47361e+06	155337	313682	469019	0
	水的生产和供应	27	0	27699.4	3454.49	7326.01	671.103	31102.9	2012.21	812.929	871.196	2002.38	9137.79	33730.9	22666.2	35287.5	2288.74	3752.97	4554.28	28362.5	4316.08	2651.11	1955.01	301.754	13.1713	993.438	41826.2	3037.03	46309.2	125741	16818.3	28798.4	80213.6	15034.7	37361.3	17798.3	5139.82	5163.56	8679.35	6274.99	66361.9	10834.8	11339.1	20849.1	773544	69113.3	139564	208678	0
	建筑	28	0	57669.1	128.216	5435.97	3741.13	14628.6	1210.32	1702.23	397.029	3392	2883.5	12141.8	47384.8	42349.2	2485.14	7466.75	3593.88	20836.2	8272.43	2443.84	201.216	256.404	0	644.486	7344.13	2045.58	202.118	1.58597e+06	32781.9	87646.4	9178.87	16231.3	101191	23996.5	20166.6	9022.2	12804.3	5592.32	136962	29894.4	24933.5	205086	2.55031e+06	178407	360268	538675	0
	批发和零售	29	415366	189270	13756.9	46778.3	8626.15	757848	30340.7	11184.3	16809.7	23545.9	181892	306388	110593	436970	52392.6	81410.8	91889	323755	107390	53156	21416.8	3276.95	557.406	8165.96	65339.4	5602.33	326.061	766134	636601	79205	171384	40920.1	69743.3	16007.8	53528.4	93432	5189.97	25320.3	24535.3	71005.1	47573.6	53022.2	5.51765e+06	284303	1.02959e+06	1.3139e+06	0
	交通运输、仓储和邮政	30	352225	511944	23187.6	138784	49840.6	598589	32581.8	10443	13761.9	45969	445340	562449	262584	434795	58843.7	92359.7	104931	354325	152435	61449	20611.3	3561.72	7099.82	9677.76	114203	9354.98	1681.88	1.37999e+06	398672	1.29459e+06	72627.4	57167.1	183906	44939.3	127646	136729	19860.3	79822.9	210482	17272.8	28867.9	159985	8.68558e+06	297192	1.07013e+06	1.36732e+06	1.48136e+06
	住宿和餐饮	31	0	102282	8472.77	25168	9165.75	78398.3	4127.47	4258.97	2190.1	11047.6	27098	122182	21153.7	47570.6	8654.14	27241.3	41563.9	84514.7	53853.1	32298.9	8785.43	2385.97	87.8091	8926.48	27613.9	4705.14	1678.18	177568	102958	232134	19923.1	86235.5	599723	127510	108713	129703	18561.8	15753.1	177265	11786.9	58965.8	231477	2.8637e+06	878341	3000628	3878969	0
	信息传输、软件和信息技术服务	32	12122.5	526101	1611.9	48347.3	1750.69	37035.7	2346.03	1434.22	1771.98	3614.57	10976.3	33544.3	16314.9	14575.5	10489.5	7227.2	10158.2	12521.3	12741.2	10050	2140.3	143.358	36.6038	485.04	7789.25	1782.05	293.271	35923.2	22421	62698.2	12126.7	486530	324449	14776.8	4022.02	14265.3	2944.02	2214.18	53286.8	5792.95	3702.57	117349	1.9499e+06	292115	990799	1282914	0
	金融	33	45800.7	416214	595564	58514.2	17207.5	181832	35918.3	8515.71	12104.4	37521.8	342277	339334	97611.5	422208	19435.2	65595.9	91948	387942	94782.7	69888.6	4350.67	3883.38	1881.19	17891.8	634741	10874.8	1417.93	356409	1.22179e+06	1.22309e+06	151269	75037.8	236968	448663	393197	50334.2	42280	20194.6	47648.4	14724.8	21772.6	45693.8	8.36433e+06	398506	2016886	2415392	1067
	房地产	34	0	9855.85	1202.05	3784.29	6349.37	15961.7	507.61	769.83	584.182	585.816	1501.02	13885.2	4968.95	3660.6	3781.65	7649.5	1430.27	10365.6	6851.24	8427.65	31462.8	1410.87	374.339	0	6247.72	193.792	0	3655.82	512420	89906.2	258112	200560	622370	155045	51253.3	63330.9	16190	17417.7	93034.4	21013.6	29395.8	128619	2.40414e+06	1240711	1735605	2976316	0
	租赁和商务服务	35	15585.7	946532	166839	53065.4	40556	266935	8380.18	36870	4831.49	12257.9	314801	320708	69371.9	92112.8	11999.7	63764.5	80661.7	250309	94997.3	76130.7	30870.1	3383.48	366.738	16797.3	81000.5	8411.51	10516.9	2.95202e+06	791776	364459	208600	750998	1.20648e+06	627087	184574	98263.5	57685	46278.7	42534.4	33637	64348.2	210703	1.07175e+07	131013	563673	694686	97862
	科学研究和技术服务	36	484495	24818.3	131.617	11221.7	271.975	4233.77	145.379	65.6727	56.0195	859.605	490.19	4292.11	1218.9	10608.3	2536.12	8072.92	5313.72	11108.2	4913.82	1271.59	1470.58	249.301	0	0	1389.78	42.3202	22.8133	630059	4234.62	14752.9	42.942	561.577	65.8634	984.977	20.3806	365315	35.9291	0	308.756	452.669	108.807	1572.65	1.59782e+06	5406.04	32007.4	37413.4	2575641
	水利、环境和公共设施管理	37	0	1502.23	66.6084	495.883	150.159	829.225	55.7881	61.426	47.1195	182.701	333.534	1504.64	367.898	720.496	148.536	374.344	509.012	1110.18	807.908	481.017	160.172	37.2151	1.60017	151.544	335.193	71.7342	25.3148	2615.66	1705.8	3296.93	329.843	2719.55	11706	2311.1	737.085	893.865	40102.2	177.454	879.333	204.909	328.692	1473.6	80013.5	31776.9	136720	168496	1.16762e+06
	居民服务、修理和其他服务	38	0	234600	18152.7	20036.7	5386.8	70889.4	9240.27	691.682	1157.63	4390.08	57837.3	45043.1	48075.1	26108.3	3625.46	37554.1	24183.2	229837	47557.4	25428.5	5275.66	546.923	31.3032	267.277	7818.66	3851.54	1058.82	132344	44974.9	308179	31775.3	65885.7	64716	38519	28610.7	52472.6	42172.1	14176.9	364588	34254.4	46013.7	261884	2.45921e+06	155004	637879	792882	45283.1
	教育	39	41615.5	28997.5	2307.49	2820.06	321.76	4517.83	210.797	290.165	55.8197	1536.22	5952.33	6453.04	744.942	5035.54	581.284	1919.2	3429.15	15616.1	1955.04	1452.64	1245.34	479.195	1.9002	118.734	9138.52	335.66	289.069	28024	21310.4	30149.7	3305.73	10051.8	102951	12257.2	2037.81	9119.73	2420.01	688.883	197693	10255.9	5447.46	154543	727677	334906	1440931	1775837	4115458
	卫生和社会工作	40	0	0	0	0	0	0	0	0	0	0	0	0	0	0	0	0	0	0	0	0	0	0	0	0	0	0	0	0	1970.08	692.417	401.532	13.7499	0	0	0	0	0	0	0	6370.38	0	0	9448.16	1582668	2782778	4365446	1397262
	文化、体育和娱乐	41	0	9445.83	641.681	3598.62	873.022	5508.96	408.253	449.011	253.805	1075.95	2726.97	8851.42	2181.08	4155.3	851.824	2049.64	2941.23	6085.18	4285	2516.54	864.929	192.979	8.20085	764.621	4112.34	387.485	132.077	22892.4	10473.4	19556.2	4052.35	27465.3	62890.4	17833.8	4199.44	9684.62	1887.32	2313.23	11899.3	2085.08	117582	18805.9	398982	208537	924743	1133280	537185
	公共管理、社会保障和社会组织	42	32655.3	2376.51	1125.54	785.178	60.598	1429.61	135.446	255.571	40.7157	171.498	2898.54	2446.24	719.334	605.06	340.637	614.857	1522.7	3627.46	844.579	632.603	91.0978	17.4071	6.50067	89.826	1005.58	79.2378	50.6295	5946.36	2822.92	11876.4	508.092	4340.15	16338	5204.86	1296.05	4774.77	648.807	3549.5	4284.66	1570.05	944.529	157519	276253	46141	155423	201564	8.16118e+06
	中间投入合计	TII	9.33043e+06	1.16375e+07	5.14681e+06	2.2548e+06	611237	1.27159e+07	1.48982e+06	338168	412180	1.33031e+06	1.36128e+07	1.06411e+07	6.33526e+06	1.71413e+07	1.7868e+06	3.54544e+06	3.73602e+06	1.23941e+07	4.47449e+06	2.24434e+06	1075134	144095	42512.8	400647	1.0277e+07	576364	87852.4	3.37292e+07	4.31785e+06	8.15207e+06	3.61219e+06	3.29888e+06	4.88111e+06	1.88758e+06	2.51856e+06	3.067e+06	492688	680793	2.27768e+06	2.40945e+06	997953	3.44316e+06	2.09549e+08	1.11937e+07	3.35852e+07	4.4779e+07	1.96249e+07
增加值	劳动者报酬	VA001	10291000	3.90258e+06	1.07379e+06	416593	277700	1.53904e+06	306339	48010.8	61201.1	247101	915899	1.30965e+06	1.0665e+06	1.37442e+06	253335	490751	686005	2.25439e+06	464866	315337	343499	41161.4	14417.4	129462	1.5353e+06	152358	53547.8	8.20226e+06	3.53651e+06	3.57765e+06	1.9262e+06	813434	1.66148e+06	826211	425619	968411	315109	361751	3.30787e+06	1.41306e+06	536275	4.80446e+06	6.22405e+07
	生产税净额	VA002	-200500	3.79527e+06	973576	591973	260793	3.55528e+06	307682	41300.9	175553	236363	3.8123e+06	1.88872e+06	1.43287e+06	954202	277401	526871	611665	526811	425885	154164	143871	72131.8	26328.6	10378.3	669748	124999	22668	1.18558e+06	1.35159e+06	331301	440125	145077	535236	1.45032e+06	57632.4	131966	19811.7	42652.5	6160.7	16849	37501.8	4643.53	2.71748e+07
	固定资产折旧	VA003	1148000	1.27565e+06	224663	138173	34229.5	339285	65931.7	9826.86	30090.6	81734.6	514319	789153	502383	429027	76124.9	146252	190493	481827	153461	105390	21747.9	25614.3	1131.7	26614.1	1.82312e+06	40584.7	22640.9	297368	1.03282e+06	1.24368e+06	299091	782124	178753	127194	63123.8	187081	101920	56780.7	696824	214188	81780.3	346851	1.44071e+07
	营业盈余	VA004	2463100	6.00715e+06	1.0579e+07	182466	-23889	414837	-15276.3	64269	-100801	86273.2	2.40167e+06	28462.1	-375122	1.99323e+06	122960	209967	42400	686044	202018	338929	88664.6	-36878.2	-1567.9	-65546	-852929	-4147.3	-15470.8	1.72889e+06	5.18212e+06	634781	151301	1.01602e+06	3.53724e+06	2.21759e+06	381189	695001	53902.4	212323	5569.1	370350	103390	4987.68	4.07145e+07
	增加值合计	TVA	13701600	1.49807e+07	1.2851e+07	1.3292e+06	548833	5.84844e+06	664676	163408	166043	651471	7.64418e+06	4.01599e+06	2.62663e+06	4.75088e+06	729821	1.37384e+06	1.53056e+06	3.94907e+06	1.24623e+06	913819	597782	102029	40309.8	100908	3.17523e+06	313794	83385.9	1.14141e+07	1.1103e+07	5.78741e+06	2.81671e+06	2.75665e+06	5.91271e+06	4.62132e+06	927564	1.98246e+06	490743	673507	4.01642e+06	2.01445e+06	758947	5.16094e+06	1.44537e+08
总投入		TI	2.3032e+07	2.66182e+07	1.79978e+07	3.58401e+06	1.16007e+06	1.85643e+07	2.15449e+06	501576	578224	1.98178e+06	2.12569e+07	1.46571e+07	8.96188e+06	2.18922e+07	2.51663e+06	4.91928e+06	5.26659e+06	1.63432e+07	5.72072e+06	3.15816e+06	1.67292e+06	246124	82822.6	501555	1.34523e+07	890159	171238	4.51433e+07	1.54209e+07	1.39395e+07	6.4289e+06	6.05553e+06	1.07938e+07	6.5089e+06	3.44613e+06	5.04946e+06	983432	1.3543e+06	6.2941e+06	4.4239e+06	1.7569e+06	8.6041e+06	3.54085e+08
[truncated: 11 more columns]
