# Supplementary material for: Editorial Note: Measurement and driving factors of carbon productivity in China’s provinces: From the perspective of embodied carbon emissions
Source: PLoS One. 2025 Dec 15;20(12):e0338756. doi: 10.1371/journal.pone.0338756 (PMC12704855; doi:10.1371/journal.pone.0338756)
Supplement: S1 File — (ZIP) [file pone.0338756.s001.zip › Input-Output Tables of China's Provinces/Input-Output Tables of Various Provinces in 2012/27τöÿΦéâ.xls]

## Sheet: sheet1
甘肃2012年投入产出表
(按当年生产者价格计算）
单位：万元
产 出 投 入		代码	中间使用																																											最终使用
			农林牧渔 产品和服务	煤 炭 采选产品	石 油 和 天 然 气 开采产品	金 属 矿 采选产品	非金属矿 和其他矿 采选产品	食品和烟草	纺织品	纺织服装鞋 帽皮革羽绒 及其制品	木材加工品 和 家 具	造纸印刷和 文教体育用品	石油、炼焦 产 品 和 核燃料加工品	化学产品	非 金 属 矿物制品	金属冶炼和 压延加工品	金属制品	通用设备	专用设备	交通运输设备	电气机械 和 器 材	通信设备、 计算机和其 他电子设备	仪器仪表	其他制造产品	废品废料	金属制品、 机械和设备 修理服务	电力、热力 的生产和供应	燃气生产 和 供 应	水的生产 和 供 应	建筑	批发和零售	交通运输、 仓储和邮政	住宿和餐饮	信息传输、 软件和信息 技术服务	金融	房地产	租 赁 和 商务服务	科学研究 和技术服务	水利、环境 和公共设施 管 理	居民服务、 修 理 和 其他服务	教育	卫 生 和 社会工作	文化、体育 和 娱 乐	公共管理、 社会保障和 社会组织	中间使用 合 计	最终消费支出
																																														居民消费支出			政府消费 支 出
																																														农村居民	城镇居民	小计
代码		-	01	02	03	04	05	06	07	08	09	10	11	12	13	14	15	16	17	18	19	20	21	22	23	24	25	26	27	28	29	30	31	32	33	34	35	36	37	38	39	40	41	42	TIU	FU101	FU102	THC	FU103
中间投入	农林牧渔产品和服务	01	1.62299e+06	3882.12	210.636	176.727	75.9707	1.95594e+06	69258.7	55323.8	945.412	4614.26	1689.62	238584	771.857	3150.72	14.4927	1613.29	1939.5	7.93611	19.1513	2.29921	1.74948	11623.4	2.153	1.48361	111.576	1.63925	194.577	26657.6	386.217	340.848	292520	4499.02	1611.08	1067.93	19897.4	150.234	0	1726.56	572.87	112.055	0	27379.2	4.35006e+06	1.30858e+06	1.44559e+06	2.75417e+06	656661
	煤炭采选产品	02	27474.4	636898	10244.9	10537.5	43577.7	64094.6	5313.74	350.23	359.49	8662.31	26664.2	158895	297074	139941	4925.83	8278.94	3755.33	1094.72	1114.45	717.532	622.456	3935.98	817.186	717.53	2.18103e+06	0	1.71116	91849.9	925.148	30730.3	3736.37	0	0	0	0	4438.19	1243.55	5656.31	62088.2	12317.6	3991.1	17395.4	3.87147e+06	252497	37343.5	289840	0
	石油和天然气开采产品	03	0	110.829	11002.6	0	0	12010.1	0	0	0	5.29547	6.71137e+06	91243.8	34761.8	13884.6	702.909	427.595	930.295	240.754	1162.43	168.719	0	0	0	1307.11	0	87539.8	0	0	72.5809	96.7177	0	0	0	0	0	520.923	145.959	663.896	7287.46	1445.75	468.446	2041.74	6.97961e+06	0	0	0	0
	金属矿采选产品	04	0	85.5156	0	707894	18087.7	0	0	0	0	0.37704	0	31789.3	7832.76	5.17021e+06	0	0	0	0	7089.43	1442.17	0	0	0	0	361.878	0	0	0	0	0	0	0	0	0	0	0	0	0	0	0	0	0	5.94479e+06	0	0	0	0
	非金属矿和其他矿采选产品	05	0	5505.11	469.323	6813.92	79819.7	1533.5	0	14.213	0	9009.1	0	150246	232619	39171.3	0	182.691	384.088	0	72.0749	0	175.298	0	0	14.3259	10438	0	0	540991	0	4140.85	39.4885	0	0	0	0	0	0	0	377.844	0	0	0	1.08202e+06	0	0	0	0
	食品和烟草	06	444755	458.913	859.191	559.182	513.651	972126	511.26	223.612	17.1864	2133.55	198.369	62229.6	838.038	969.248	866.4	205.918	400.475	60.1873	250.706	128.29	16.5584	3967.35	15.1001	36.1186	1079.45	88.4325	68.3852	3123.28	6638.22	5028.15	726795	5410.88	7988.89	1679.75	227.13	602.397	153.758	599.136	2038.42	264.648	44083.4	10458.7	2.30867e+06	1.42667e+06	1.98832e+06	3.41499e+06	0
	纺织品	07	0	2072.82	3371.84	565.261	56.9488	4521.31	74881	30412.2	1347.41	3230.24	2578.1	63002.5	2537.16	37048.8	164.873	71.6399	4154.01	0.60806	364.432	327.353	11.8397	7387.97	2.26333	10.9139	431.354	0	4.13797	2524.21	367.67	4068.36	7982.38	885.759	1042.66	106.889	39.7282	160.585	149.401	3886.08	1850.62	7.63589	100.113	4294.5	266024	43837.6	84274.1	128112	0
	纺织服装鞋帽皮革羽绒及其制品	08	0	9256.66	40461.9	1337.63	470.591	4561.64	266.57	38479.3	32.8399	930.943	3761.92	10771.8	8853.62	14204.9	2125.8	613.188	3099.4	121.652	1154.26	298.138	91.3158	11095.3	203.216	90.1917	8448.21	155.777	556.857	29172	17494.5	12686.7	6328.45	3698.7	32367.7	4455.01	141.862	786.353	0.0162274	16816.8	92.3411	4.12801	313.977	120.777	285923	360629	1.10195e+06	1.46258e+06	0
	木材加工品和家具	09	0	7954	4721.17	1581.1	574.631	1831.47	2355.66	5.83381	37797.6	15450.3	1483.19	64212.4	8529.59	29778.5	253.125	1163.45	650.235	52.0843	1551.46	92.0289	114.505	4232.81	27.7283	3.87945	193.805	0.244886	3.89876	290593	1262.08	3066.51	2087.15	1537.19	3663.59	599.951	135.673	771.385	25.2184	826.589	88.1073	0	341.892	588.873	490202	88730.1	84797.8	173528	0
	造纸印刷和文教体育用品	10	9806.83	2634.31	1879.87	2654.49	1501.73	234383	1724.42	1259.16	1153.1	114844	1972.67	56536.2	23115.1	26555.5	1921.41	2915.44	4017.2	467.97	4726.38	2257.86	1167.38	8203.21	223.268	129.987	7335.07	431.552	133.645	31152.6	1.32227e+06	25004.3	21151	11703.1	242156	43571.9	7606.08	33824.1	2792.83	39264.1	215368	7693.47	26155.3	283683	2.82735e+06	107738	310470	418209	0
	石油、炼焦产品和核燃料加工品	11	374133	38149.2	126588	49818.4	38369.9	14948.4	2556.72	900.391	304.788	4116.16	1.13459e+06	490351	152189	705922	8683.58	6266.07	10181.6	1416.52	14900.7	13331.6	441.272	5017.85	10635.1	2676.39	21954.2	722.246	1196.03	308060	63092.3	773141	6045.57	9200.64	27611	124685	12528.2	30135.6	8110.14	23040	10306.2	8662.53	7587.76	126880	4.76944e+06	91322.8	91989.8	183313	0
	化学产品	12	2.08565e+06	43762.8	195462	50836.2	22272.4	465701	36629.9	9703.78	4520.14	37353.1	92966.3	2.53887e+06	119329	187872	22818.8	7101.67	22561	11851.3	54167.8	30339	1252.05	50843.8	499.529	1394.19	16833.5	11720.2	2818.33	240995	5604.3	43511.6	24955.4	322.823	4905.78	662.091	326.406	49596.3	3448.93	104014	33013.9	734702	20072.8	51913	7.44318e+06	176557	443679	620236	0
	非金属矿物制品	13	0	13182.9	41378.1	9977.26	6317.39	52404.7	259.372	828.213	1202.61	2400.58	733.563	272127	693081	233538	11747.1	5821	478.756	1281.64	16457.4	4713.66	3423.52	992.39	1755.65	528.308	7744.18	0	16.0687	3.60526e+06	23.8128	8186.46	4312.23	5887.44	36.1779	0	0	321.915	49.0128	3705.07	362.874	0	0	63.8747	5.0106e+06	299937	117592	417529	0
	金属冶炼和压延加工品	14	0	72421	60595.8	43450.9	778.66	7551.71	128.348	236.251	0	1163.82	4550.9	342674	52011.8	6.01354e+06	277018	226747	431570	58985.1	348454	66783.3	12503.8	8214.44	0	4360.74	18515.8	481.041	191.958	4.82883e+06	132.317	34564	321.412	0	0	0	0	0	0	1823.5	423.338	0	0	0	1.2919e+07	0	0	0	0
	金属制品	15	219446	23702.9	16668.3	6227.24	1089.19	42512.9	538.695	56.7841	1069.82	9182.9	4197.44	19170.5	10306.7	118707	65828.8	13743	45530.3	11005.8	68271.1	2715.28	667.216	37082.6	377.987	332.825	12345.4	6886.41	49.0039	729729	266.114	6537.1	17319.7	270.919	993.318	1087.16	90620.6	2970.45	54.177	22854.9	2018.76	0.295676	1185.34	104.481	1.61372e+06	51777.5	26079.5	77857	0
	通用设备	16	624	74406.2	67853.4	28914.4	14447.7	16344.9	1693.68	191.73	70.5877	809.243	16717.1	53203	11640.7	73315.6	26910.5	79418	96118.3	12608	200796	447.201	2963.16	8137.99	300.507	5639.93	22049.1	6804.79	704.811	99450.4	4288.39	13634.1	14497.6	1788.27	37903	4540.5	1403.5	1213.24	50.6542	3310.11	1201.31	168.134	3920.35	3958.77	1.01446e+06	7672.77	22655.8	30328.5	0
	专用设备	17	0	42460.8	429292	6795.12	47643.2	22527.7	1156.66	0.0507213	0.221415	13437.9	6964.3	3129.06	4473.18	31739	15504.1	3301.74	156387	1.31779	123609	278.149	11.8465	123.364	258.011	23.2072	1798.94	0.484498	0.557772	11757.7	62.2308	1976.55	733.699	511.654	9794.31	311.248	20.2726	4570.46	17.1634	21.6416	1.47541	148624	51.0863	96.4118	1.08947e+06	4031.98	10122	14154	0
	交通运输设备	18	0	5501.76	43932.6	7420.17	891.754	410.363	17.6618	7.8875	0.066749	25.3218	512.297	1380.69	10698.8	1092.73	363.542	56.8029	6968.21	27802.6	8364.62	4.72858	5.17402	31.6602	550.716	18132.6	261.072	531.792	15.1798	5777.89	258.857	98392.4	5520.99	1259.1	2928.73	1520.8	64.5698	40.4311	17.7564	22.9989	0	300.979	30.7044	12433.7	263551	202198	532815	735013	0
	电气机械和器材	19	0	17871.2	29792.3	6610.58	5426.05	3125	287.103	385.889	0.126801	378.65	4978.02	11071.1	6466.05	27038.5	4996.12	31228.8	26789.7	15176.6	1.07116e+06	1587.38	935.894	3506.16	9.93925	17771	127967	48.2645	140.591	937679	3899.28	13106.2	600.965	7369.28	569.629	3135.42	18.8014	3982.64	0.00868789	58.0647	0	14993.1	529.885	86.7557	2.40078e+06	95851.5	207873	303725	0
	通信设备、计算机和其他电子设备	20	2847.15	7875.55	360.247	629.995	112.339	437.215	43.5135	67.7679	13.7524	239.926	235.843	1432.91	636.904	3962.45	1126.53	158.189	7997.39	4315.37	1594.83	36593.4	185.268	1696.04	46.4012	39.6506	6148.24	32.7096	28.9731	101988	100658	8069.61	3480.72	264380	18533.5	13313.7	1339.09	3883.59	166.37	4116.7	26133.8	421.74	3492.53	36267	665103	108798	323223	432021	0
	仪器仪表	21	0	7111.83	7080.13	338.697	1636.67	384.826	3.81581	1.30264	0.462526	39.0979	3132.91	2356.22	2110.84	5269.86	782.535	2986.08	12160.7	51.9187	379761	5012.03	2719.53	4994.5	0.592924	142.293	8125.4	5969.32	670.067	2451.29	0	10556.8	91.9722	1483.31	0	50285.5	5.60414	3078.84	3201.56	334.392	4032.62	0.314017	587.497	176.832	529129	586.694	4820.1	5406.79	0
	其他制造产品	22	0	292.779	309.826	104.002	0.0707555	84.0212	14.0166	0.000944879	0.0583372	5.74452	4801.02	2624.67	360.073	5725.18	6.74088	2.37985	0.731024	0.051573	11.3081	0.975982	8.72658	454431	0.133946	0.544483	120.882	0.00437435	0.0672841	670.824	109.815	54714.2	10726	3403.43	427.527	2086.81	15.8629	863.292	0.00733007	15360.9	650.467	16.0359	137.528	3900.46	561988	9328.65	11738.2	21066.8	0
	废品废料	23	0	36.3146	0	73.6113	2316.13	327.21	150.033	10.678	71.5893	18451.3	34.7962	3364.34	49684.3	41360.5	1839.01	6431.82	2504.29	251.722	3.9149	25.9704	106.529	3.96928	22934.4	3016.44	27.3599	9.75397	269.475	0	0	0	0	0	0	0	0	0	0	0	0	0	0	0	153305	0	0	0	0
	金属制品、机械和设备修理服务	24	0	254459	185480	120312	63035.9	91110.8	3757.15	13942	348.347	6618.87	16668.5	76677.9	220076	127341	2067.25	17621.9	44054	552.171	28334.5	5059.16	34.0402	2908.5	601.206	1707.06	542108	3803.67	4903.55	103497	318270	95395	8931.5	54872.2	10792.9	17519.1	2010.48	2903.64	3355.42	212.348	8178.81	5118.24	17092.8	1431.36	2.48316e+06	0	0	0	0
	电力、热力的生产和供应	25	231940	110379	257431	109796	28216	116346	12009.7	3598.62	2500.74	16529.5	72080.4	547635	463264	1.94668e+06	33625.7	26565.3	19215.3	3299.69	22690.1	12209.5	2579.86	34067.9	2676.67	2221.51	431357	7795.66	23469	292126	140442	342248	123811	112937	70768.5	108249	22782.6	20792.2	29259.9	28381.5	70774.8	26639.4	19122.6	80031.2	6.02855e+06	102782	619921	722703	0
	燃气生产和供应	26	0	0	0	86.6422	0	249.406	0	0	0	0	0	1601.98	40.912	0	698.715	4.68564	364.021	0	130.456	3.66739	0	0	0	0	29.1099	2427.07	0	0	175.952	145241	39477.7	0	0	43219.1	198.876	3727.85	0	4718.58	2406.59	0	10.882	0	244813	0	118596	118596	0
	水的生产和供应	27	1293	4561.87	44815	1891.23	2376.96	6290.98	296.916	221.349	490.044	458.87	977.923	11446.7	5613.5	33399.6	2384.44	739.514	764.385	125.072	914.371	660.563	344.015	1444.64	47.5809	58.0397	95460.6	344.396	14219.7	60642.5	13066.3	6766.46	32352	1021.55	10075.3	13340.4	9730.59	2629.8	1333.45	3716.04	27035.1	5687.89	1679.85	16047.3	436766	11836.2	68933.2	80769.4	0
	建筑	28	0	4921.28	0.0967803	657.223	131.811	7153.4	355.008	426.331	58.148	357.169	1292.11	5056.22	4072.17	10656.6	164.477	293.292	2026.9	285.397	230.844	306.474	1.33478	135.03	13.3487	9.37621	17593.3	184.452	413.399	365213	56324.2	27125.2	13041	21957.6	30515.1	11166.7	876.343	8991.7	3810.88	25196.6	34712.5	29990.1	9607.79	83763.9	779087	106883	139125	246008	0
	批发和零售	29	342894	50787.4	75551.9	36884.1	12958.5	452112	31247.3	24901.1	10860.4	22538.1	107978	267534	52732.1	492587	33929.2	22620.6	58268.9	11924.2	184734	10926.4	1568.63	152502	601.143	4159.57	80624.8	5342.88	637.437	640265	132553	63137.2	219420	35933	30815.1	10939	26287.5	10231.6	954.324	27739.2	30007.4	98916.9	11067.3	25408.2	3.91308e+06	341588	900758	1.24235e+06	0
	交通运输、仓储和邮政	30	129902	99837.3	386083	121964	53502.5	182053	8057.4	5026.48	2742.73	11131	99217.8	251299	197058	772234	26732.9	26943.1	48426.2	5206.6	89262.6	4000.17	2177.24	68468.6	3632.07	3519.26	186340	5820.67	594.985	729210	265583	538692	37682.8	16575.9	88186.6	34195	7432.02	65071.2	6402.78	23886.7	72086.8	55434.4	17824.9	271510	5.02101e+06	243007	466883	709890	244252
	住宿和餐饮	31	0	10211.2	4699.52	9618.32	8657.69	18878.6	1454.18	1721.09	359.95	2150.34	4481.45	16105.2	12845.3	18214.4	7903.83	5673.46	11031.5	1221.79	7053.76	2358.26	1010.49	3504.92	346.819	1036.31	30765.6	2045.7	1264.81	57536.9	130887	41258.1	14933.8	12429.8	170888	38685.4	2833.67	58206.9	6718.78	16985.2	53983.7	7784.51	27678.3	490558	1.31598e+06	275390	984676	1.26007e+06	0
	信息传输、软件和信息技术服务	32	1810	7972.9	2150.63	10242.3	29762.7	11087.2	2331.4	727.392	1033.74	2963.41	2830.27	11449.4	9803.5	4330.53	1359.73	3126.31	4918.31	289.45	3543.12	2940.37	210.312	3356.74	107.164	113.735	21052.8	3209.3	4784.51	15844.6	30053.3	10230.6	7469.87	356605	158285	4940.78	1692.19	4470.77	1080.75	9468.15	13155.8	1506.67	7044.39	55289.5	824645	156040	646645	802685	0
	金融	33	0	46606.4	108779	26960.7	12042.2	66495.7	2091.95	3814.13	566.893	3924.6	27230.9	57706.1	48664.3	574004	7984.82	11612.8	11523.8	1682.49	9998.11	3623.6	916.072	2975.97	1132.52	1472.86	327015	1919.04	3627.1	80299.9	462235	214151	37471.1	15539.8	163871	122303	58233	6745.54	6278.04	4320.38	30937.2	9201.34	17505.9	49910	2.64337e+06	291290	873175	1.16446e+06	587.39
	房地产	34	0	34.7197	2.41951	444.778	1460.5	1176.06	394.281	147.145	413.892	1695.51	6.01459	2303.71	2612.58	1352.31	511.419	341.697	4993.61	69.7793	1432.7	1363.06	190.44	1755.76	11.881	15.9004	6707.87	518.221	27.4459	1261.54	266558	12015.4	49467.8	35231.1	103902	13035.8	5931.98	6278.89	390.091	55913.9	41491	5327.6	11332.9	123713	761835	810293	1.34109e+06	2.15138e+06	0
	租赁和商务服务	35	2188	80703.4	94508.3	26057.3	3984.66	58500.1	3260.08	1000.5	942.037	6782.39	159431	119713	73499.3	191332	36865.7	17507.8	19890.2	1574.09	25926.7	2581.33	950.74	1817.98	820.885	1170.84	31443.3	1426.37	4396.13	514130	455468	97774.2	339373	323092	360331	98688	7055.31	32857.2	7679.24	42892.3	18945.5	2197.22	34987.3	129631	3.43338e+06	9523.16	243310	252833	0
	科学研究和技术服务	36	16	1325.74	6236.99	1260.97	9262.43	2458.82	80.8783	235.499	41.4415	235.42	1296.05	1717.85	884.092	1703.61	425.223	254.854	1375.36	43.0282	605.658	163.837	18.0758	226.497	15.3238	38.0074	2669.44	260.905	79.6129	86621.5	15468	3134.92	45.573	343.273	667.172	4.54925	0	49868.4	7.46303	11.8604	88.9949	2.081	52.2853	212.049	189460	18000	15000	33000	227118
	水利、环境和公共设施管理	37	0	154.893	101.455	166.737	207.363	286.304	22.2756	35.3241	7.35233	32.0597	58.8703	280.864	211.466	321.751	130.391	76.3156	156.702	20.558	94.3512	35.79	5.09403	57.9084	6.29118	14.242	303.186	39.8779	22.7219	882.037	1796.74	470.286	293.122	1259.19	3245.57	694.084	53.7667	230.804	600.827	272.45	677.149	105.084	173.455	4531.7	18136.4	7433.49	82514.9	89948.4	431826
	居民服务、修理和其他服务	38	343	6496.89	0	6298.24	2675.03	14020	287.338	221.91	245.407	2243.99	4429.71	15741.1	6821.35	16181.2	2506.22	2402.05	5900.23	510.119	1931.93	860.581	148.878	1206.46	293.71	224.715	21744.7	578.691	275.233	81302.3	29435.2	48154.5	26942.9	8528.71	25285.9	24038.4	5182.06	22315.2	7812.68	184614	32673.5	12059.7	21739.9	203579	848253	157451	189988	347439	0
	教育	39	891	2460.21	1829.55	507.096	717.364	1490.65	114.405	22.4355	48.4176	233.768	1242.74	1853.61	1264.84	2317.98	824.222	258.928	679.088	47.1833	166.876	271.143	23.5993	545.983	38.2588	51.9709	1892.84	119.078	124.393	7439.55	12580.5	14785.5	1201.24	4220.56	30044.9	2719.98	262.567	5269.44	938.834	1887.89	61251.2	3818.08	2813.89	163672	332944	300721	461018	761740	2.50442e+06
	卫生和社会工作	40	0	0	0	0	0	0	0	0	0	0	0	0	0	0	0	0	0	0	0	0	0	0	0	0	0	0	0	0	2.45057	85.1657	559.07	19.066	0	0	0	0	0	0	0	1060.13	0	0	1725.88	590695	683543	1.27424e+06	1.69389e+06
	文化、体育和娱乐	41	982	1052.38	507.276	894.753	1157.98	1861.92	146.863	177.785	38.9998	323.54	299.926	1629.37	1255.89	1773.57	661.463	444.217	1110.25	106.705	536.168	181.674	29.7437	356.174	36.9947	75.0952	2791.16	202.001	133.863	6942.82	12233.1	3471.73	2197.15	5238.32	21264.2	4096.6	524.379	1891.8	725.157	2681.6	6765.3	676.578	39473.6	41528.4	168479	38666.9	179939	218606	273084
	公共管理、社会保障和社会组织	42	271	147.328	0	262.831	51.6805	8276.62	104.214	35.4516	0.101349	116.444	237.338	1491.56	521.264	269.618	164.212	68.7176	459.493	13.1557	163.36	30.5733	9.20471	41.206	47.1078	1.99291	365.432	23.4267	22.6167	1041.63	3478.42	1108.2	327.357	1033.34	3623.06	1769.45	168.565	569.596	195.34	563.96	691.806	552.827	468.845	206264	235052	1180.43	33164	34344.5	4.68449e+06
	中间投入合计	TII	5.50026e+06	1.69775e+06	2.26071e+06	1.41762e+06	516181	4.9176e+06	263802	194714	69605.9	324819	8.52389e+06	6.06051e+06	2.83116e+06	1.71187e+07	607540	535290	1.07374e+06	173765	2.68281e+06	214843	37642.9	900894	49088.8	72260.1	4.25359e+06	157486	66060.8	1.4933e+07	3.87442e+06	2.8168e+06	2.10424e+06	1.33045e+06	1.67509e+06	802714	285647	444963	97170.5	681565	873772	1.19581e+06	352727	2.52892e+06	9.65196e+07	8.09952e+06	1.48936e+07	2.29931e+07	1.07163e+07
增加值	劳动者报酬	VA001	7.17081e+06	945048	866165	181967	104329	395286	35926.6	33311.9	13951.7	67519.5	154345	487443	350492	721277	143067	102082	138788	40816.3	169874	79960.8	8423.5	74221.4	9140.5	15737.3	466655	17676.2	38893.6	3.87622e+06	1.85025e+06	1.65401e+06	587102	242114	645788	675289	575487	534407	249539	475824	1.92129e+06	646148	260539	3.00113e+06	3.00283e+07
	生产税净额	VA002	2136	267959	829175	225333	161785	1.18401e+06	28271.5	14407.1	18293.2	41593.4	1.0388e+06	263763	289165	489398	46472.4	50386.2	56719.2	5976.52	80017.7	10922.1	4522.65	38014.5	1276.27	4848.11	695497	26201.4	14918.2	519709	473735	329366	266226	100852	264547	465956	38312	54961.7	14237.1	52246.7	91841.1	29955.8	45675.1	130534	8.76801e+06
	固定资产折旧	VA003	634190	207548	485401	204895	50001.7	389124	9378.52	8340.55	3442.93	17761.5	66204.4	258201	180409	505916	21506.7	14657.4	31055.3	5004.81	70747.6	22229.4	1067.26	45612.5	2456.9	2067.78	1.24434e+06	11240	30427.3	277929	504696	518618	112533	683801	101505	145833	46077.3	54063.4	44029.9	78158.8	241250	167353	61523.3	234769	7.79536e+06
	营业盈余	VA004	0	-24851.6	777333	68226.4	55010.8	392236	20596.2	2941.69	1535.85	3934.23	122557	275644	249715	1.42127e+06	15124.1	41647.5	64463.4	12210.2	236723	5886.16	10232.4	26815.9	4256.07	2032.97	1.49073e+06	11575.6	8041.26	616593	1.23184e+06	672866	477721	428268	867332	203776	28157.6	103576	6152.61	16227.4	-178676	77946.3	-27245.1	168889	9.98931e+06
	增加值合计	TVA	7.80714e+06	1.3957e+06	2.95807e+06	680422	371126	2.36066e+06	94172.8	59001.3	37223.7	130809	1.38191e+06	1.28505e+06	1.06978e+06	3.13786e+06	226170	208773	291026	64007.8	557363	118998	24245.9	184664	17129.7	24686.1	3.89722e+06	66693.2	92280.4	5.29045e+06	4.06052e+06	3.17486e+06	1.44358e+06	1.45503e+06	1.87917e+06	1.49085e+06	688034	747008	313959	622457	2.0757e+06	921402	340492	3.53533e+06	5.6581e+07
总投入		TI	1.33074e+07	3.09345e+06	5.21878e+06	2.09804e+06	887307	7.27826e+06	357975	253715	106830	455628	9.9058e+06	7.34556e+06	3.90094e+06	2.02566e+07	833710	744063	1.36476e+06	237773	3.24017e+06	333842	61888.8	1.08556e+06	66218.6	96946.2	8.15081e+06	224179	158341	2.02234e+07	7.93495e+06	5.99165e+06	3.54783e+06	2.78548e+06	3.55426e+06	2.29357e+06	973681	1.19197e+06	411129	1.30402e+06	2.94947e+06	2.11722e+06	693219	6.06425e+06	1.53101e+08
[truncated: 11 more columns]
