# Supplementary material for: Editorial Note: Measurement and driving factors of carbon productivity in China’s provinces: From the perspective of embodied carbon emissions
Source: PLoS One. 2025 Dec 15;20(12):e0338756. doi: 10.1371/journal.pone.0338756 (PMC12704855; doi:10.1371/journal.pone.0338756)
Supplement: S1 File — (ZIP) [file pone.0338756.s001.zip › Input-Output Tables of China's Provinces/Input-Output Tables of Various Provinces in 2012/28Θ¥Æμ╡╖.xls]

## Sheet: sheet1
青海2012年投入产出表
(按当年生产者价格计算）
单位：万元
产 出 投 入		代码	中间使用																																											最终使用
			农林牧渔 产品和服务	煤 炭 采选产品	石 油 和 天 然 气 开采产品	金 属 矿 采选产品	非金属矿 和其他矿 采选产品	食品和烟草	纺织品	纺织服装鞋 帽皮革羽绒 及其制品	木材加工品 和 家 具	造纸印刷和 文教体育用品	石油、炼焦 产 品 和 核燃料加工品	化学产品	非 金 属 矿物制品	金属冶炼和 压延加工品	金属制品	通用设备	专用设备	交通运输设备	电气机械 和 器 材	通信设备、 计算机和其 他电子设备	仪器仪表	其他制造产品	废品废料	金属制品、 机械和设备 修理服务	电力、热力 的生产和供应	燃气生产 和 供 应	水的生产 和 供 应	建筑	批发和零售	交通运输、 仓储和邮政	住宿和餐饮	信息传输、 软件和信息 技术服务	金融	房地产	租 赁 和 商务服务	科学研究 和技术服务	水利、环境 和公共设施 管 理	居民服务、 修 理 和 其他服务	教育	卫 生 和 社会工作	文化、体育 和 娱 乐	公共管理、 社会保障和 社会组织	中间使用 合 计	最终消费支出
																																														居民消费支出			政府消费 支 出
																																														农村居民	城镇居民	小计
代码		-	01	02	03	04	05	06	07	08	09	10	11	12	13	14	15	16	17	18	19	20	21	22	23	24	25	26	27	28	29	30	31	32	33	34	35	36	37	38	39	40	41	42	TIU	FU101	FU102	THC	FU103
中间投入	农林牧渔产品和服务	01	224997	19.3469	12.1216	12.9019	3.47674	175790	54030.3	134.001	0	0.36609	0.168411	57557.8	51.3171	4.58397	0	2.23958	0.269999	0	0	2.42405	1.30927	0	0	0	208.626	0	0	34208.7	147.478	344.732	52550.5	1655	490.826	0	1.5735	0	0	1185.58	0	0	2.4588	0	603414	121201	479004	600205	370535
	煤炭采选产品	02	4014.32	583188	559.638	7070.05	1315.07	1727.38	764.403	0	0	70.44	98745.8	8291.13	101476	11478.7	0	0	0	0	0	0	0	0	0	0	999891	0	150.365	14861.8	0	1476.62	0	0	885.127	0	0	2119.53	519.253	0	1190.96	370.92	617.077	2479.14	1.84326e+06	30372.7	47082.7	77455.4	0
	石油和天然气开采产品	03	0	0	222527	417.955	21088	12410.1	1044.67	19.6419	0	334.202	376.648	312086	31782.8	46296.5	16.2336	29.2194	0	0	6.5136	0	118	150	0	0	270000	0	0	0	28200	3703.06	3800	0	772	0	0	6946.61	557.695	0	5465.66	1152.32	1379.68	527	971208	310322	378841	689163	0
	金属矿采选产品	04	0	0	0	58578.2	0	0	0	0	0	0	0	0	7516.7	256081	0	0	0	0	0	0	0	0	0	0	0	0	0	0	0	0	0	0	0	0	0	0	0	0	0	0	0	0	322176	0	0	0	0
	非金属矿和其他矿采选产品	05	0	103894	0	22521.9	5859.47	1271.38	0	0	0	0	0	100777	9609.79	4755.58	0	0	0	0	0	0	0	0	0	0	0	0	0	69882.1	0	434.008	0	0	0	0	0	923.674	0	0	0	0	0	0	319929	0	0	0	0
	食品和烟草	06	173582	165.872	52.4783	130.197	382.538	53335.7	83.6692	96.8125	0	100.037	11.6879	3932.98	207.22	437.262	4.514	74.5295	4.08466	6.4741	14.8137	6.36312	1.25551	4.97678	0	0	546.483	3.85432	3.94086	353.024	3170.06	1435.62	109207	2118.17	4924.69	905.963	219.837	220.573	43.2159	633.83	395.403	33.7025	7336.59	3025.73	367214	159970	438156	598125	0
	纺织品	07	45.2545	50.9519	389.911	467.579	50.9587	595.049	88109	822.315	0	49.3195	39.0283	2075.62	1039.05	437.272	0	131.396	0.771745	0.0339586	15.3334	0	12.5404	0.00765493	0	0	51.1915	0	0.64691	255.785	867.115	990.506	350.449	87.4554	79.4678	9.10678	20.7614	15.8816	0	15528.8	21.8765	0	2.45438	0	112613	88995.9	161136	250132	0
	纺织服装鞋帽皮革羽绒及其制品	08	92.3777	725.544	1022.21	3036.92	1076.48	330.463	277.087	59003.8	28.1416	39.0202	511.271	4841.73	387.643	3621.92	20.9987	195.933	5.8462	10.8828	12.9176	4.54509	28.7075	0.061048	0	6.06378	86.824	12.0076	21.6978	4977.92	6987.87	3496.74	705.876	616.481	2491.76	839.431	19.5375	1803.53	0	275.976	0	0	652.181	0	98268.4	58713.1	167848	226561	0
	木材加工品和家具	09	29.0496	989.199	376.793	18.1166	199.622	451.928	20.485	1.6907	7413.3	71.6906	35.9695	980.712	25151	1186.79	0	362.69	3.65062	0.0483912	361.001	220.184	115.979	0.170896	0	0	868.656	0	3.98158	9604.16	514.364	758.531	1343.3	464.768	468.012	50.0873	70.9161	117.613	0	81.0172	0	0	11.8685	0	52347.4	51529.7	65211.5	116741	0
	造纸印刷和文教体育用品	10	1293.88	950.387	314.362	489.382	869.916	25761.7	1512.79	440.051	53.603	34588.2	81.2457	16816.5	5112.47	3274.66	40.3698	612.374	306.735	58.686	998.251	79.8319	1075.34	9.04549	288.381	5.76059	70600.8	18.9273	53.8121	3387.06	21775.2	6381.83	3464.49	9712.5	179524	44390.2	3500.8	8899.17	4982.01	7646	10417.1	1067.32	6646.01	52562.1	530064	50852.6	94955.1	145808	0
	石油、炼焦产品和核燃料加工品	11	29000.8	1037.68	14229	4314	7248.78	3212.68	92.8703	224.914	0	13.6993	591454	94843.6	33038.9	114608	20.3453	2330.48	74.0413	81.6615	105.912	0	36.4839	323.225	240.318	0	30783.3	2.82564	31.8919	103291	9518.46	34624.6	1457.23	5611.43	63359.3	9129.38	3044.04	8094.14	4747.63	26423.1	1641.62	324.773	1734.78	14050.1	1.2144e+06	916.871	1384.24	2301.11	0
	化学产品	12	296393	2929.05	94686.3	15833.4	34614.5	28055.2	624.393	3840.75	80.4045	885.735	403.976	534430	30412.6	137534	4214	10123.4	1.66194	0.252839	9017.99	0	800.98	0.493264	0	0	84.0825	0.0798643	8559.43	276364	2732.08	15130	4551.48	299.166	837.602	22521.7	1040.75	6560.14	10040.8	59.7954	8448.78	168238	9620.54	4.3706	1.73997e+06	174688	295538	470226	0
	非金属矿物制品	13	20.9628	491.607	18272.6	498.459	16.3435	11833.8	0.286799	0.00570235	0	29.178	2265.71	10490.5	61314.8	59381.8	3331.13	3903.22	0.673659	0	4597.62	0	4.20378	0.0407625	0	0	0	0	0	764691	0	1845.05	211.977	349.249	0	0	0	0	0	6.48472	93.1937	0	0.465878	0	943650	18845.1	114223	133069	0
	金属冶炼和压延加工品	14	0	56880.1	199109	1963.46	10758.8	72.4025	0	0	0	141912	5712.39	50106.5	40.6392	1.35366e+06	30775.2	58344.3	15704.3	130850	36183.2	0	4597.63	600.134	0	0	8000	0	0	3.1547e+06	65000	37619.4	5.85712	0	20000	22000	0	0	0	14750	0	0	0	0	5.41935e+06	0	0	0	0
	金属制品	15	707.542	1202.04	952.199	175.006	136.536	1917.85	13.6041	5.6218	0	16.383	45.3475	5350.37	560.463	5769.18	511.88	2665.98	208.612	0.808981	1893.94	0	1660.23	0.0111953	0	0	219.264	0	4.86723	4054.12	19.4638	192.501	68.3116	75.48	85.0931	9.10678	524.457	138.524	0	37.1085	1.75012	0	79.4858	0	29303.1	948.076	1264.85	2212.93	0
	通用设备	16	161.104	4375.58	13650.9	1265.63	421.949	550.136	6.18353	0.731869	0	503.557	1394.85	3138.35	27.0959	4961.88	5.33834	19017.8	647.218	0.196904	532.179	0	450.636	0	0	0	346.143	0	2.03315	22876	539.794	1152.29	5819.1	1435.11	2717.3	1787.49	406.337	252.354	254.489	389.728	355.527	1.79267	79.5234	0	89526.3	1881	4402.61	6283.61	0
	专用设备	17	32097.6	3687.51	8200.46	2147.56	134.832	286.499	2636.81	0.765688	0	206.747	54.4713	40.8729	7.34218	2247.18	0.552102	378.422	435.795	0.099199	0	0	0.2955	0	0	0	51.9914	0	0.346559	60.5146	84.2572	242.906	99.5061	78.2851	4547.6	4.55339	6.44692	0.999267	0	0	0.262518	8845.81	0.99425	0	66588.3	398.213	1632.33	2030.54	0
	交通运输设备	18	690.077	170.572	15262.1	44.5009	73.8326	31.7562	13.7641	37.2823	0	1.91394	21.707	388.026	22.2257	428.255	0	55.7251	9.59405	32967.4	1.71849	0	2.27948	3.62836	0	0	3396.54	0.513752	0.754729	1234.23	84.2572	8526.43	182.861	113.439	8180.21	441.947	52.2488	192.254	0	34.3424	0	31.6668	3.38	0	72701.5	80897.9	151549	232447	0
	电气机械和器材	19	2.38678	1915.43	176.415	91.042	324.644	130.1	1.04362	0.341655	0	26.5222	2032.46	364.254	214.128	3255.47	0	12829.1	141.837	0.079757	11130.1	0	71.7122	43	0	0	7980.41	0	1.23221	15836.3	5690.36	1410.56	351.181	3670.02	42.5466	4.55339	288.856	295.055	0	62.3003	0	934.504	365.401	0	69683.3	8601.09	14895.8	23496.9	0
	通信设备、计算机和其他电子设备	20	493.859	1200.21	11620	77.5486	97.1409	355.718	3.52949	2.49861	0	0.415873	14.6074	224.766	5.1534	352.713	16.4143	342.346	0.963515	0.242229	7259.92	0	40.5467	69	0	0	1227.6	0.958372	5.28556	8720.17	10591.5	1143.55	735.599	762	4566.93	1088.52	2905.4	243.042	463.66	325.103	1038.04	43.9284	419.252	25.6657	56483.8	9394.98	33371	42766	0
	仪器仪表	21	18.0893	1375.9	1443.72	185.836	2308.59	157.291	0.336146	0.0381543	0	0.0683665	16.1469	155.971	405.763	600.277	0	1.02539	0.220514	0.0322468	0	36	559.966	0	48.0635	0	1369.87	0	1.09359	216.129	0	565.851	0.627171	685.803	0	0	1461.81	878.776	0	25.4946	113.583	0	897.495	0	13529.9	139.452	936.19	1075.64	0
	其他制造产品	22	259.075	12.5218	2040.98	837.837	0.0680915	14.6069	0.186965	0.201177	0	48.3195	1.22975	234.244	3.28014	2685.98	0	75.6509	0.0126629	0.00500946	0	0	0.0740908	939.975	0	0	31.3448	0	0.0539092	267.165	0	231.67	1807.76	132.527	42.5571	4.55339	3593.97	311.862	0	1030.34	0	0	2510.31	0	17118.4	4099.31	60698	64797.3	0
	废品废料	23	0	0	0	0	0	0	0	0	0	258.678	0	0	15689.5	720827	0	42.1807	0	0	0	0	0	0	0	0	0	0	0	0	0	0	0	0	0	0	0	0	0	0	0	0	0	0	736818	0	0	0	0
	金属制品、机械和设备修理服务	24	0	18041.5	370637	20144.5	16554.2	7184.85	25710.2	61.5425	2.68015	24.5602	5370.21	8075.32	1689.27	117166	11403	1594.12	272.056	548.635	131.311	57.5711	15.1872	2302.59	144.191	1.01063	139358	1416.77	0	6272.24	0	33622.7	898.224	14647.7	0.000872657	0	0	660.695	0	0	6176.09	3.06478e-13	6.0312e-13	0	810185	0	0	0	0
	电力、热力的生产和供应	25	18060.7	11505.1	31460.8	13258.3	19212.9	34086.5	54376	2818.54	194.311	726.214	12100.6	413044	361341	992662	1270.63	5089.29	1586.92	4553.71	1880.21	336.841	339.393	4.12437	168.222	16218	269087	657.419	112.137	128962	66637.6	54895	16079.9	15674.9	55560.7	16818.3	1602.75	4386.38	2566.48	7755.65	2832.18	2800.28	2976.16	8721.92	2.65442e+06	355294	507920	863214	0
	燃气生产和供应	26	0	0	0	10.9739	0	0	0	0	0	0	0	0	0	0	0	0	0	0	0	0	0	0	0	0	0	4237.7	0	0	0	140832	16164.8	0	0	0	0	0	0	0	0	0	161.962	0	161408	15186.4	90623.8	105810	0
	水的生产和供应	27	30746.6	1279.95	225.785	350.275	4934.18	6792.37	1671.01	268.369	40.2023	26.8519	38.5101	2446.99	1563.67	3470.28	33.3678	169.515	6.10605	213.203	16.3363	77.7715	13.4332	0.832338	0	4054.36	18648.8	268.072	1.39753	9546.53	8105.44	9375.29	3597.42	255.016	10936.9	3099.45	51.3989	190.945	843.029	561.608	1303.87	525.091	708.497	3967.87	130427	1696.83	41508.1	43204.9	0
	建筑	28	725.313	0	0	262.353	343.59	696.308	218.827	17.6365	5.3603	3.24058	499.858	1005.21	14100.5	7227.54	0	110.516	8.81864	0	1.34937	0	0.417584	0	0	0	6924.39	159.398	88.158	359351	7973.85	21329.5	10075.5	4513.84	27848.6	0	79.7242	953.104	871.382	1144.09	1120.98	3596.34	504.076	21.7197	471783	42797	85594.1	128391	0
	批发和零售	29	2597	21913	11643	5050	3389	14743	932	1052	79	1084	1290	3547	6234	5912	107	1612	697	337	512	1077	107	2621	436.31	31	19378.5	58	904.895	3225	27408	25904	8448	39134.4	14181	11899.5	62	4862	5256	1505	1995	3533	3107	62567	320431	22534.9	136141	158676	0
	交通运输、仓储和邮政	30	13131.1	43691.1	2129.57	7652.58	8102.57	3875.44	1368.6	1427.98	100.57	1065.26	3495.21	50701.8	21475.8	55329.4	757.274	19086	364.894	927.046	402.211	419.045	1651.9	1748.47	103.516	26.7069	430	134.358	1106	23323.8	102064	129832	7910.77	48088.5	72166.6	32938.3	11499.7	11362.6	12131.1	18559.8	7606.1	1786.65	8764.67	61423.2	790162	23988.2	39807.1	63795.3	16027.8
	住宿和餐饮	31	4186.77	2983.74	1592.34	1298.15	6155.44	7992.35	1326.96	1826.71	0	269.13	227.005	7710.07	3197.12	7357.89	70.8804	1629.86	162.818	441.18	256.211	97.992	20.496	82.5849	0	11.8244	9261.87	92.1904	79.9429	6135.13	56904.4	9736.88	3751.55	4601.1	100504	19239.4	6854.74	8175.61	2489.39	44636.8	3313.7	741.103	2707.83	124850	452973	30777.3	97429.1	128206	0
	信息传输、软件和信息技术服务	32	701.021	282.592	706.206	58.1452	8055.53	2079.32	1281.98	147.636	0	24.8345	54.6478	1617.36	4262.47	1269.01	21.0935	298.764	12.5707	2703.83	26.0388	27	8.03413	1.18115	0	0	7839.85	37.2499	20.6827	30691.9	55772.9	47548.3	1699.44	101022	89736.4	8590.04	61667.4	9008.48	441.156	1735.78	555.881	5863.51	2656.53	46442.3	494969	11764.6	28576.4	40341	0
	金融	33	171.513	78729.4	40137	9049.86	20316.2	15393.1	16842.2	13437.8	45.5626	2819.44	27617	266353	56618.7	99654.2	0	25553.3	849.851	2271.9	937.608	438.348	32.5196	51.7906	240.318	282.269	406028	437.793	422.671	43611.6	268511	163742	25559	14840.3	216439	59795.4	43999	2057.81	2817.36	1074.53	2032.03	5611.69	1306.97	13195.3	1.94932e+06	34900	63552.4	98452.4	13692.4
	房地产	34	4.75785	0	520.63	0	1902.69	486.785	364.712	543.429	26.8015	35.413	0	61.8047	1608.89	0	146.102	0	0	0	0	163.623	0	76.8431	85	0	0	0	8.19581	2451.26	2420.79	6161.71	5305.37	6047.74	14660.5	1025.95	236.357	454.23	59.4124	819.721	1405.78	689.245	3515.95	4958.63	56248.4	23276.2	36738.3	60014.5	0
	租赁和商务服务	35	1811	4923	13131	3622	2264	9962	453	906	0	1358	1811	15848	17207	42564	453	15848	0	453	0	453	0	0	0	0	25810	0	0	7698	76524	19018	13131	25357	135435	37583	82625	4528	4528	8603	906	453	906	11320	587492	11149	52843.9	63993	0
	科学研究和技术服务	36	524.353	0.00376528	0	12.9883	8104.03	8.21276	0	0.0378531	0	1.02334	0	249.082	34.9889	398.303	0	0.386566	0.875007	0	0	30.3006	0	0	0	0	0	0	1.08942	196227	75.1303	7044.26	89.5598	100.678	85.9761	0	1.48982	772.595	0.120224	0	460.394	1.71964	0.047807	0.0961599	214225	0	0	0	139975
	水利、环境和公共设施管理	37	7147.74	64.299	20.9913	28.0057	152.497	142.021	33.2492	38.725	0	6.38657	4.64304	170.554	82.8785	135.085	1.8056	25.2795	1.43126	2.58964	5.26338	2.54525	0.502205	1.99071	0	0	170.873	1.42609	1.57635	126.924	1008.59	101.115	60.6272	356.099	1467.77	362.385	87.2573	56.3847	7725.07	252.991	28.8535	12.9522	35.7458	1206.12	21131.2	1083.81	14472	15555.9	152821
	居民服务、修理和其他服务	38	24822.8	33.0113	0	1286.25	6864.54	1171.34	15445.1	495.491	18.7611	14.4438	147.771	6754.95	2922.33	9118.84	49.9666	1214.08	55.2099	514.088	55.3231	0	2.20103	24.008	0	143.61	16844.6	143.001	443.715	309.178	16377.8	88351	3634.96	3016.61	40942.3	42903	680.553	5676.02	4058.33	13074.2	2505.17	908.884	9581.79	48282.7	368888	15486.8	26795.1	42281.9	18447.7
	教育	39	516.673	139.984	333.543	16.2221	2272.76	76.7015	9.85791	230.697	0	3.21091	109.124	689.781	59.463	568.129	0.163083	818.151	4.15843	8.15965	2.4156	0	0.0407648	0	0	0	1079.42	1.51599	63.5771	2712.72	13204.9	785.594	273.253	1918.64	28915.5	209.868	81.1816	3123.92	672.816	82.7954	3912.6	659.51	219.939	9046.46	72823.5	28334.1	123466	151801	870460
	卫生和社会工作	40	0	0	0	0	0	0	0	0	0	0	0	0	0	0	0	0	0	0	0	0	0	0	0	0	0	0	0	0	0	0.482933	39.5077	2.31525	0	0	0	0	0	0	0	7.18444	0	0	49.4903	49477.7	90450	139928	430472
	文化、体育和娱乐	41	313.845	323.937	133.051	401.853	771.096	805.237	171.118	200.834	0	31.9711	24.1825	932.955	414.416	890.578	9.55272	136.627	7.25431	13.22	26.4983	12.7262	2.79253	9.95355	0	0	944.468	7.13043	12.2608	793.169	6006.12	867.567	531.082	845.304	8249.32	1811.93	477.188	371.038	293.325	1265.71	1381.88	87.8705	271.227	6354.67	36205	11773.7	52191.6	63965.3	191983
	公共管理、社会保障和社会组织	42	140.019	33.202	0.359401	22.3314	13.8628	261.275	12.7072	19.926	0	1.1789	10.224	531.296	10.4177	265.687	2.30277	45.6094	5.53213	17.4982	3.45931	24.8465	0.890965	1.92456	0	0	1827.31	0.256876	0.222936	23.1175	583.619	145.309	36.7212	310.361	4554.39	236.86	36.5214	246.436	37.8423	33.2016	179.621	77.2414	15.6546	62268.3	72037.6	3312.63	15861.4	19174	1.89749e+06
	中间投入合计	TII	869500	949205	1.07757e+06	182702	196391	424048	269453	88124.8	8088.7	186652	756018	1.98687e+06	816898	4.07788e+06	53283.2	184750	21581.8	176981	76387.6	3567.96	11773	9071.06	1754.32	20780.6	2.31938e+06	7691.44	12108	5.3113e+06	865500	881000	304000	308600	1.1157e+06	339700	227200	94900	66399.6	169600	66899.9	208400	69800	537300	2.53548e+07	1.8556e+06	4016100	5871700	4.1019e+06
增加值	劳动者报酬	VA001	1634300	74642.2	364642	16054.6	9236.66	175894	14740.6	6981.19	146.662	76515.3	49064.8	174875	46185	499404	2035.96	6926.31	763.904	15628.5	1853.88	277.454	736.908	1215.41	203.387	1224.31	157019	731.09	701.54	1264100	390900	644000	205200	96500	183100	42500	151300	124400	39900	53300	348500	179200	121800	1059100	8.2358e+06
	生产税净额	VA002	0	40632.9	334882	19004	5165.18	90683.1	13561.5	3071.95	3897.47	12018.2	41759	38273.9	277303	865526	877.002	66117.7	130.705	16003.9	1097.14	3466.87	92.304	50.5888	971.355	499.561	29303.4	5301.5	10809.2	397600	269900	16700	11400	26200	110500	37500	16400	6400	700	5700	100	100	3400	700	2.7838e+06
	固定资产折旧	VA003	134800	65987.7	32206.7	75143.7	15376.2	69601.4	9365.35	4037.54	72.7986	15538.5	158218	238458	26464.8	687926	580.7	5487.2	119.896	30639.8	3864.43	138.222	515.498	204.158	12.3486	1441.45	281851	991.292	6157.71	215200	42500	245700	12900	284800	63200	272300	93000	57700	5500	2900	21900	14600	11900	150500	3.3598e+06
	营业盈余	VA004	0	785917	1.10473e+06	214558	91164.9	-93241.1	50422.7	36557.4	-1649.17	-11987.6	-188431	791719	-13535.1	104658	17686.8	4111.87	2796.18	-2260.62	23561.2	1381.4	4452.31	4254.14	180.696	5556.66	721267	2307.81	-5882.14	87600	391100	-187700	-15600	134200	480500	-38200	-24000	8500	1100	1100	12900	23100	24000	7100	4.556e+06
	增加值合计	TVA	1769100	967180	1.83646e+06	324760	120943	242938	88090.2	50648.1	2467.76	92084.4	60611	1.24333e+06	336418	2.15751e+06	21180.4	82643	3810.69	60011.6	30376.6	5263.94	5797.02	5724.3	1367.79	8721.98	1.18944e+06	9331.69	11786.3	1964500	1094400	718700	213900	541700	837300	314100	236700	197000	47200	63000	383400	217000	161100	1217400	18935400
总投入		TI	2638600	1.91639e+06	2.91403e+06	507462	317334	666986	357543	138773	10556.5	278736	816629	3.23019e+06	1.15332e+06	6.23539e+06	74463.6	267393	25392.5	236993	106764	8831.9	17570	14795.4	3122.11	29502.5	3.50882e+06	17023.1	23894.3	7.2758e+06	1.9599e+06	1.5997e+06	517900	850300	1.953e+06	653800	463900	291900	113600	232600	450300	425400	230900	1.7547e+06	4.42902e+07
[truncated: 11 more columns]
