# Supplementary material for: Editorial Note: Measurement and driving factors of carbon productivity in China’s provinces: From the perspective of embodied carbon emissions
Source: PLoS One. 2025 Dec 15;20(12):e0338756. doi: 10.1371/journal.pone.0338756 (PMC12704855; doi:10.1371/journal.pone.0338756)
Supplement: S1 File — (ZIP) [file pone.0338756.s001.zip › Input-Output Tables of China's Provinces/Input-Output Tables of Various Provinces in 2012/29σ«üσñÅ.xls]

## Sheet: sheet1
宁夏2012年投入产出表
(按当年生产者价格计算）
单位：万元
产 出 投 入		代码	中间使用																																											最终使用
			农林牧渔 产品和服务	煤 炭 采选产品	石 油 和 天 然 气 开采产品	金 属 矿 采选产品	非金属矿 和其他矿 采选产品	食品和烟草	纺织品	纺织服装鞋 帽皮革羽绒 及其制品	木材加工品 和 家 具	造纸印刷和 文教体育用品	石油、炼焦 产 品 和 核燃料加工品	化学产品	非 金 属 矿物制品	金属冶炼和 压延加工品	金属制品	通用设备	专用设备	交通运输设备	电气机械 和 器 材	通信设备、 计算机和其 他电子设备	仪器仪表	其他制造产品	废品废料	金属制品、 机械和设备 修理服务	电力、热力 的生产和供应	燃气生产 和 供 应	水的生产 和 供 应	建筑	批发和零售	交通运输、 仓储和邮政	住宿和餐饮	信息传输、 软件和信息 技术服务	金融	房地产	租 赁 和 商务服务	科学研究 和技术服务	水利、环境 和公共设施 管 理	居民服务、 修 理 和 其他服务	教育	卫 生 和 社会工作	文化、体育 和 娱 乐	公共管理、 社会保障和 社会组织	中间使用 合 计	最终消费支出
																																														居民消费支出			政府消费 支 出
																																														农村居民	城镇居民	小计
代码		-	01	02	03	04	05	06	07	08	09	10	11	12	13	14	15	16	17	18	19	20	21	22	23	24	25	26	27	28	29	30	31	32	33	34	35	36	37	38	39	40	41	42	TIU	FU101	FU102	THC	FU103
中间投入	农林牧渔产品和服务	01	410023	10607.3	2.33269	0	0.554711	916550	20449.9	19308.7	0	43223.6	125.609	49533	105.961	450.462	0.946723	26.521	39.7052	0.393151	59.5722	0	20.8531	0	0	0.0306028	48.2449	0.0537749	0.344847	1207.19	2414.51	660.48	103287	14.2486	765.975	802.948	45.1418	1655.64	421.393	4798.89	0	0	0	0	1.58665e+06	500669	1.21793e+06	1.71859e+06	126416
	煤炭采选产品	02	3539.72	963806	737.849	0	374.478	56393.5	385.229	180.155	5.12496	22010.8	509697	442307	193635	59284.3	1598.55	351.679	1309.16	40.1345	663.917	0	399.099	9.94416	0	0	1.35515e+06	0	0	88775.5	5.77015	5578.48	0	0	146.459	0	0	38.8985	272.297	12852.3	717.733	16560.3	1381.88	9673.02	3.74788e+06	5085	8136.52	13221.5	0
	石油和天然气开采产品	03	0	22203	486.148	0	0	412.712	60.0521	1.91964	11.2889	8.40229	2384906	108224	8473.92	20788.1	845.835	1154.34	7944.16	14.6716	230.044	0	28.8057	0	0	0	21093.7	123468	124.603	0	0	4.52796	0	0	16.4962	0	0	4.38128	30.6698	1447.61	80.8409	1865.25	155.646	1089.51	2.70517e+06	3193.76	5174.28	8368.04	0
	金属矿采选产品	04	0	0	0	0	0	0	0	0	0	0	1309.23	0	82.1944	515324	0	0	0	0.879157	29.3918	0	196.967	0	0	0	0	0	0	0	0	0	0	0	0	0	0	0	0	0	0	0	0	0	516942	0	0	0	0
	非金属矿和其他矿采选产品	05	0	0	0	0	4700.28	52.07	0.116776	0	0	3.28069	49.0452	104602	92506.5	129772	0	0	0.393865	15.2125	35.8203	0	0	0	0	0	4417.49	0	0	266269	0	750.98	0	0	0	0	0	0	0	0	0	0	0	0	603174	0	0	0	0
	食品和烟草	06	577790	1212.12	5.09626	0	6.29608	183949	51.2624	40774.4	4.42212	246.076	206.855	36569.2	5437.58	1315.15	58.8805	175.246	169.601	7.2786	1431.52	0.702684	153.72	2.53831	0	0.0581928	189.33	102.372	14.6621	1426.11	1474.54	4197.74	261150	3541.31	2493.5	511.283	2314.76	327.451	249.88	2656.09	802.672	344.43	2782.59	2914.61	1.13706e+06	376919	742658	1.11958e+06	0
	纺织品	07	0	1227.51	0.715143	0	8.97874	2890.27	752422	152341	1114.18	1299.54	1234.62	3312.09	1810.63	1654.86	2956.36	76.2916	181.419	8.03151	33.7849	0.0356476	55.9093	0.0586196	0	0.195688	2.55374	0.104483	0.596936	777.469	168.186	1637.52	1857.15	70.5394	169.997	926.364	2634.82	41.7201	19.6212	11239.9	24.3265	21.6616	1544.67	10340.7	954107	93634.7	392709	486344	0
	纺织服装鞋帽皮革羽绒及其制品	08	0	7435.74	41.2181	0	29.4119	1665.74	2033.58	20161	829.023	276.094	2031.76	3826.03	753.883	2588.95	92.7578	488.508	370.211	15.6467	459.118	0.000470041	229.546	0.855112	0	0.268691	4198.09	206.361	190.897	17289.9	1567.91	22971.4	8922.91	1090.63	7106.41	496.018	4791.28	44.4854	165.943	10872.4	208.056	2.2354	103.137	0.732267	123558	34341.6	148988	183329	0
	木材加工品和家具	09	1460.75	977.827	2.71445	0	34.2207	1318.78	40.9583	1.58183	25168	13849.1	155.991	674.537	7786.83	3717.53	844.888	1761.22	1013.55	74.7522	959.517	0.081081	509.989	92.0737	0	0.0015386	45.2217	3.56061	4.06139	538773	225.882	3386.28	8196.39	438.457	1121.33	1064.36	572.71	52.3952	540.276	3953.2	147.847	432.727	80.3127	4.36042	619487	37867.4	110368	148236	0
	造纸印刷和文教体育用品	10	157.288	9252.35	55.5641	0	68.6644	69419.5	1436.56	665.434	2688.16	81985.1	1038.84	9541.97	9782.43	3613.97	2425.1	3226.91	991.379	136.638	3197.98	21.6468	3426.78	22.1722	0	0.503426	4439.93	529.384	106.221	9416.11	2868.51	25124.2	9085.23	9678.82	75286.8	25128.3	12392	8669.6	2297.84	41810	19862.6	5133.27	39301.1	88338.8	582624	10437.5	69413.9	79851.4	0
	石油、炼焦产品和核燃料加工品	11	235529	100302	271.341	0	1844.29	2766.46	710.077	92.9222	1836.4	418.875	62754.7	120063	159799	428583	498.311	3727.84	1434.43	56.8512	4394.58	35.1767	589.305	0	0	0.0720679	3929.34	355.664	233.972	344052	17504.2	373747	1086.55	6916.66	9258.91	3839.85	49884.1	18255.6	12124.5	11543	9089.74	3160.98	3305.13	61424.9	2.05542e+06	27135.4	87980.4	115116	0
	化学产品	12	356017	108047	340.343	0	3491.78	120620	395.965	3576.21	3201.85	33663.1	3069.61	875955	27197.4	62127.1	1928.18	18424.5	7865.93	172.587	7197.15	301.187	18394.6	1161.4	0	1.15886	26461.2	6112.06	1093.34	62763.3	3015.72	167018	6309.21	305.887	4894.5	3674.72	3730.73	17830	5090.15	45364.6	45846.3	220895	3019.29	22973.4	2.29955e+06	56322.4	269798	326120	0
	非金属矿物制品	13	0	13480.1	21.6215	0	30.2246	16935.4	0.560454	0.0662679	615.92	68.5292	332.608	134773	155998	87167.4	11.0763	878.434	4.11449	16.1895	3978.52	0.000746632	3063.3	0.252459	0	1.47025	1628.27	0	0	1.97269e+06	7.25692	2969.33	2714.19	0	0	0	0	0	0	29.2663	1034.15	34.6058	9.55829	0	2.39849e+06	4046.68	29223.2	33269.8	0
	金属冶炼和压延加工品	14	0	13249.3	89.6906	0	76.3485	1640.76	0	144.852	0	575.251	990.009	28209.2	8808.21	1.59401e+06	158113	59914.2	117943	18512.7	173359	23.192	10244.7	0	0	1.44983	2881.8	0	0	909876	20.3438	2957.73	0	0	0	0	0	0	0	0	0	0	25.8156	0	3.10167e+06	0	0	0	0
	金属制品	15	17427.6	1273.35	93.7874	0	42.4542	15490.4	23.805	21.2939	2178.08	223.146	428.473	18651.4	4087.86	12131.2	1920.63	26232.1	25236.8	37.6053	22339.8	216.824	1812.07	0.0607922	0	0.890815	868.784	47.7727	604.104	106380	64.7734	2669.83	2655.81	56.554	166.282	405.009	310.616	1032.33	23571.9	25910.6	1133.23	56.0998	78.8445	7190.72	323073	5147.38	32267.3	37414.7	0
	通用设备	16	0	24165.8	25.1109	0	0.00920606	13399.2	441.864	6.21206	453.255	1929.03	3045.01	19571.5	5594.65	17108.5	3330.78	28831.6	92497.6	8772.35	5086.13	0.000723354	8857.56	0	0	1.1212	10041.8	346.142	0.848348	11856.8	500.948	3167.24	490.804	42.8626	112.036	89.9643	57.8171	20.9552	12.062	20.1693	833.767	12.7488	70.1699	0.714326	260795	1.72505	5.30138	7.02643	0
	专用设备	17	7043.7	23974.7	1976.54	0	0.0645386	7606.92	416.042	573.19	35.7999	113.304	2462.32	1731.35	2235.48	11423.7	0.045744	285.884	1696.08	10.3452	17205.2	0	596.47	0	0	0	951.383	5.24871	0.432918	1200.55	147.225	1846.61	771.089	47.7288	6880.11	100.267	63.7605	9.87022	13.2762	22.2998	160.426	86479.9	5.03117	291.756	178384	290.98	13444.2	13735.1	0
	交通运输设备	18	0	21667.3	11.2414	0	7.44899	176.077	9.46218	0.975686	6.97008	34.9523	1661.11	442.663	123.442	967.934	0.810957	60.4958	30.4516	4554.15	80.9365	2.18546	8.18441	0	0	0.00192398	802.908	46.8288	6.49524	2352.86	17.5021	143240	25.7847	40761.3	946.58	274.528	4989.83	607.284	79.6638	153.638	37.6239	197.293	15.6221	3.26137	224406	55142.7	128883	184025	0
	电气机械和器材	19	0	858.781	7.11964	0	0.213474	3146.63	1.79979	0.0903232	33.1754	14.9287	1433.19	4105.74	1219.01	9145.95	207.322	6569.96	49214.4	796.817	50989.2	9.97366	484.266	0	0	0.0192519	5234.03	554.392	1.54395	114656	2605.18	2958.69	248.232	34866.8	97.0763	210.208	78.7155	88.4473	1188.63	398.951	471.603	11476.1	35.6201	0.377494	303410	31560.9	60596.7	92157.5	0
	通信设备、计算机和其他电子设备	20	0	1393.48	15.5167	0	2.77526	281.858	88.1561	4.93414	17.914	49.1167	308.73	712.908	119.203	3114.3	1.81669	6093.19	23457.1	22.28	502.898	9492.76	102449	0	0	0	1926.36	69.2703	25.8368	6183.31	1111.18	4767.61	2499.79	45030.9	4789.82	1571.98	14535.4	1882.2	712.265	2305.19	951.451	1139.07	1294.73	7159.51	246084	37677.7	101465	139143	0
	仪器仪表	21	0	169.787	0.488787	0	0.866105	1808.3	0.498647	0.00630119	7.69974	0.0873504	902.288	2028.86	1888.84	2109.54	0.24327	525.022	236.652	15.6455	1430.48	0.0772019	5210.32	0	0	0.164575	3781.64	41.0297	1.55303	2897.1	0	596.555	0	102.502	35.2318	13.816	0	4258.73	1117.8	1426.81	2676.51	1517.14	14.5589	13796.9	48613.8	654.146	5540.57	6194.72	0
	其他制造产品	22	0	23.5379	0.00177667	0	0.00540487	9.69956	0.10247	0.0121366	4.14203	0.0280616	300.212	256.131	482.811	53.9351	0.586107	62.404	290.174	0.000672731	3.26328	0	8.62525	0	0	0	55.9637	4.39095	0.0282853	114.338	4.16499	85957.2	5304.27	20.047	52.4346	384.116	893.365	74.0105	1104.65	27715.8	6.91351	0.00740819	30.4105	0.203899	123218	84.2806	485.478	569.759	0
	废品废料	23	28189.7	0	0	0	0	0	0	0	0	433.514	0	255.098	16988.4	125299	0	6.95603	0	88.1787	0	0	0	0	0	0	0	0	0	0	0	0	0	0	0	0	0	0	0	0	0	0	0	0	171261	0	0	0	0
	金属制品、机械和设备修理服务	24	0	102127	4058.3	0	14.6679	29119.2	5394.85	678.617	1484.03	18320.3	43900.9	202296	25631.9	67856.1	195.048	5127.3	4642.49	3406.86	4419.25	0.328306	2810.15	65.7979	0	5.89776	233494	2188.67	91.6605	1962.61	3384.67	17605.8	1.47213	3958.76	10354.3	9503.06	3009.18	532.381	1833.74	4058.78	1153.48	497.159	1055.3	14381.4	830622	0	0	0	0
	电力、热力的生产和供应	25	34802.8	169331	581.751	0	571.371	40326	5469.69	598.631	1019.21	15259.6	51829.2	554955	134322	1.24669e+06	7260.75	6310.45	5230.22	442.916	5969.71	65.4851	256.043	89.0713	0	0.281339	2.22752e+06	7040.96	8078.15	792675	22215.7	77038.8	29262.8	4897.4	18235.5	10374.3	10969.1	1465.49	6670.92	27408.2	18066.6	11769.2	5524.31	29003.8	5.5896e+06	66436	106299	172735	0
	燃气生产和供应	26	0	0	0	0	0	0	0	0	0	0	0	49.1798	12.0116	76.1445	0	0	0	0	0	0	0	0	0	0	403.139	2194.35	0	0	204.109	203656	57125.1	155.389	0	15746.6	3400.36	73.2724	14.3708	19248.1	810.923	0	520.547	19.8971	303709	21403	12776	34179	0
	水的生产和供应	27	14625.5	639.186	14.8	0	0.264452	559.536	63.1143	39.7338	7.11182	81.2169	641.278	14418	232.223	768.988	20.8224	137.818	46.0422	10.748	103.78	0.637847	17.9837	2.76493	0	0.00692008	1669.78	105.24	717.745	24249.6	270.762	1601.52	1102.24	121.308	625.294	401.226	652.266	127.153	155.573	2717.05	1286.43	715.036	168.302	694.325	69812.4	3224.64	3993.51	7218.15	0
	建筑	28	0	11521.5	0	0	0	1238.94	8.9139	25.1328	2.22086	72.4002	2094.25	1807.24	1257.09	4159.92	14.8278	683.813	731.769	5.70881	190.705	0.260065	65.4364	5.77891	0	0	411.148	91.0545	36.2126	122293	3089.21	4450.02	2808.64	3915.68	1595.8	1404.38	1360.68	134.423	917.489	17921.8	5125.52	1542.94	352.997	1796.1	193133	5193.16	13067.9	18261	0
	批发和零售	29	108012	45449.7	105.537	0	154.049	106068	1697.87	6801.2	1726.7	17926.7	23133.5	57178.1	19981.3	8890.43	2524.68	12317.2	9690.52	126.567	10047.5	143.38	3602.02	636.757	0	0.560837	59575.1	3521.55	257.713	972098	13167.6	25729.4	14912.4	2138.78	15915.3	5452.32	5232.44	2715.35	8094.08	76871	4967.32	12549.2	8663.67	21140.3	1.68922e+06	44502	80457.2	124959	0
	交通运输、仓储和邮政	30	54565.1	256044	601.987	0	9847.39	98230.5	5717.45	3019.36	2121.01	19066.8	98014.3	213107	101266	302901	14690.2	9795.43	11137.6	1333.58	14688	42.7522	4170.89	36.6493	0	0.7886	296564	1669.68	342.716	838691	64686.2	377491	12173.9	10560.2	47442.1	8373.86	33129.1	8250.37	3997.76	33612.5	12676	9077.1	5446.17	66887.5	3.05147e+06	45157.4	161718	206876	169680
	住宿和餐饮	31	189.152	25114.6	158.14	0	116.659	15983.3	984.296	448.294	219.725	1477.56	4404.08	11562.7	5697.65	10162	1865.75	4148.52	3322.13	378.652	6020.75	13.1151	1986.61	44.1465	0	1.7413	8795.25	2027.9	360.315	23452.6	12831.6	27435.3	8569.9	59816.8	50970.6	10746.8	49545.4	8715.84	4739.74	18414.6	14819.3	6337.51	7307.68	148335	557521	100358	432171	532529	0
	信息传输、软件和信息技术服务	32	591.051	18738.5	57.8635	0	94.4621	1931.12	269.063	175.164	67.0577	206.685	649.041	2115.28	1236.55	2969.84	514.121	559.159	474.411	87.9943	2118.25	1.22555	226.259	0	0	0.358202	2549.86	325.256	13.6679	2403.95	2518.46	11687.7	4373.34	2817.84	27159.4	626.156	5637.57	780.905	590.008	15244.2	6359.6	1592.49	1437.02	15876.1	135077	169592	703472	873064	0
	金融	33	4097.92	202076	241.404	0	693.091	33540.9	40339.4	10604	1857.9	42923.3	63464.9	106521	26594.1	306090	5366.98	12135.6	3608.67	2521.06	9223.1	6.18977	2346.6	11.12	0	1.67461	233110	12731.3	6288.62	90527.9	48831.7	233262	53472.6	17526.1	74174.1	102709	200787	2715.1	2683.08	57969.1	9316.42	1294.48	1197.7	17884.1	2.04074e+06	37947	114301	152248	18.6592
	房地产	34	0	38.734	53.8353	0	41.7674	656.765	39.2355	366.926	15.249	10.5349	0	266.679	194.672	100.452	264.274	178.543	75.7735	60.3806	354.597	0	599.933	97.9576	0	0	0	0	0	1499.4	36164.8	9464.53	16526.7	9321.68	14734	18653.6	30024.7	372.725	184.513	67253.9	12920.9	4126.8	5464.46	18155.1	248284	130859	450879	581738	0
	租赁和商务服务	35	61.9136	51798	53.0642	0	172.475	24067.1	3266.59	1425.65	294.601	1060.59	7807.94	18188.2	5106.15	11131.5	719.472	4870.69	1700.52	230.858	3557.65	16.5103	3217.97	10.3116	0	2.32149	17123	3135.16	767.176	89260.6	33327.6	38027.5	8081.44	93860.8	69384.7	83523.1	25834.4	10373.7	1087.51	22836	2853.66	3064.32	3686.33	42708.9	687696	9735.59	13258.4	22994	34187.1
	科学研究和技术服务	36	1286.29	215.443	143.099	0	0	1310.75	0.00257589	4.86781	125.098	15.8794	0.541655	1759.33	10.2572	780.507	0.26075	40.9848	893.428	0.136173	580.089	0	74.9862	0	0	0	868.699	48.6294	0.00406773	53275	799.434	6943.23	17.5985	3.05144	5.87572	32.1834	17.5143	12580.6	5.61475	6.26626	28.2558	0.342973	36.121	61.8386	81972.2	0	0	0	174262
	水利、环境和公共设施管理	37	0	292.666	1.24225	0	1.7494	66.3236	13.5151	5.59588	1.21973	14.2313	55.878	151.134	43.3208	104.345	16.373	26.9718	47.8371	2.01015	63.3906	0.184018	14.0256	0.720093	0	0.0165087	41.4735	28.3963	3.64589	297.754	138.996	479.534	115.578	851.754	637.273	130.202	546.104	86.3572	9380.44	240.135	120.721	61.203	87.7727	682.162	14852.3	6495.79	19962.7	26458.5	182186
	居民服务、修理和其他服务	38	6454.69	26618.8	27.5273	0	7.9919	6938.26	1503.96	199.784	1144.92	167.597	8520.46	13224.1	2788.32	3762.6	324.328	4545.06	1932.51	67.0446	1485.48	2.4444	656.954	4.86746	0	1.04832	4409.74	416.95	482.774	28713.4	3716.64	53310.6	5205.5	3169.08	7723.14	3205.28	33022.9	9427.96	12434.1	6583.19	33903.9	45706.2	22921.5	159628	514360	127380	313415	440796	0
	教育	39	637.684	3288.31	7.1639	0	0.553083	357.212	90.1056	52.9594	8.09498	116.044	554.264	1192.46	284.336	374.819	38.7538	107.767	296.807	12.4848	182.314	0	176.779	0	0	0.0341766	1081.28	176.252	44.4341	4571.22	1484.82	3088.37	1633.38	829.002	11659.3	406.778	6042.84	614.159	602.337	1225.68	11341.8	1311.98	584.488	82213.8	136691	32523.4	79950	112473	630744
	卫生和社会工作	40	0	0	0	0	0	0	0	0	0	0	0	0	0	0	0	0	0	0	0	0	0	0	0	0	0	0	0	0	37.1711	1.46601	49.5909	0	0	0	0	0	0	0	0	2930.29	7.43111	0	3025.95	58879.4	93134.8	152014	600687
	文化、体育和娱乐	41	0	3444.46	7.97642	0	10.2844	392.721	80.2494	28.9632	19.3611	96.7179	321.38	933.302	400.919	672.452	84.7105	152.613	244.757	10.3902	353.012	0.939706	98.5305	3.62859	0	0.0831883	1633.15	160.393	29.1022	2571.52	939.83	2953.43	23073.4	6110.11	5187.34	1297.65	2431.93	799.44	582.481	1702.29	1972.07	973.352	5936.55	8247.05	73958.6	13232.6	44024.7	57257.3	79537.5
	公共管理、社会保障和社会组织	42	781.018	469.665	5.3815	0	12.1292	265.494	15.1829	5.5678	1.3917	39.1034	113.966	306.843	96.2882	317.934	2.46114	146.831	15.3837	4.14944	139.363	1.10058	13.1019	0	0	0.00180313	92.6212	42.6567	4.65302	1804.4	486.074	1001.34	93.3906	914.255	1516.66	289.076	4745.45	190.899	453.099	408.902	613.649	425.072	237.08	1862.15	17933.8	15370.1	131537	146908	1.71311e+06
	中间投入合计	TII	1.86328e+06	2.24253e+06	10303.5	0	22458.3	1.77758e+06	843922	262336	48326.3	317281	3.28395e+06	3.16538e+06	1.03007e+06	5.05956e+06	208740	220158	376017	42070.8	353165	10398.4	177074	2298.93	0	22.222	4.53749e+06	167797	19928.1	7.5093e+06	282019	1.95143e+06	653204	363953	471661	312369	513684	114850	103440	578242	222422	453303	123890	854781	4.05507e+07	2.1685e+06	6.19948e+06	8.36798e+06	3.71083e+06
增加值	劳动者报酬	VA001	1.79017e+06	680978	2868.86	0	4394.54	133502	46021.5	24711.5	2842.5	54090.9	88770.5	356817	111212	334559	27940.3	50396.5	36516	7857.26	42607	404.674	10374.2	657.216	0	10.8746	483568	14668.3	18058.4	1.56811e+06	554821	1.2968e+06	369582	70888.6	409596	181246	141741	138894	86627.6	361209	643600	253696	52992.3	917443	1.13713e+07
	生产税净额	VA002	-110721	946287	3805.87	0	3630.17	304505	81576.3	-2081.39	10746.6	51446	523776	156352	126227	419370	22312.1	64602.8	26929	10754.7	95408.1	27.6855	11824.6	4419.4	0	38.1474	164678	11274.2	5893.75	384820	443868	43232.4	24473.1	7052.61	174934	202494	53118.2	14021.6	6164.59	15501.4	977.309	3789.7	6078.42	580.816	4.31419e+06
	固定资产折旧	VA003	104009	314083	245.736	0	1988.5	80595.2	25724.5	8596.08	998.584	41700.7	115334	333148	60512	244103	7201.04	15269.1	5422.57	7026.21	8973.88	421.349	2286.46	588.393	0	1.00652	705835	10297.2	20486.1	236124	95534.2	486797	43345.3	82309.1	46584.8	406752	59900.6	13359.5	70962.7	40436.6	5609.7	40971.4	14155.8	68908.8	3.8266e+06
	营业盈余	VA004	210579	604909	1856.52	0	1753.37	118804	76707.4	22194.5	16108.1	-81495.1	24408.1	179497	63126.4	-168556	32680.5	13152.8	39887.9	2645.25	39369.4	890.465	13043.4	33.5423	0	2.62178	165432	22745.6	8736.75	618369	172432	138121	-10675.5	529130	1.05384e+06	104609	-30990.4	17569.3	-40956.5	3528.13	0	9642.02	3199.71	-14797.6	3.96153e+06
	增加值合计	TVA	1.99404e+06	2.54626e+06	8776.98	0	11766.6	637407	230030	53420.7	30695.7	65742.5	752288	1.02581e+06	361077	829476	90133.9	143421	108755	28283.5	186358	1744.17	37528.6	5698.55	0	52.6503	1.51951e+06	58985.3	53175.1	2.80743e+06	1.26665e+06	1.96495e+06	426725	689380	1.68495e+06	895101	223770	183844	122798	420675	650187	308100	76426.3	972135	2.34736e+07
总投入		TI	3.85732e+06	4.78879e+06	19080.5	0	34224.9	2.41499e+06	1.07395e+06	315757	79022	383024	4.03624e+06	4.19119e+06	1.39115e+06	5.88903e+06	298874	363579	484772	70354.3	539523	12142.6	214603	7997.48	0	74.8722	6.057e+06	226782	73103.2	1.03167e+07	1.54867e+06	3.91639e+06	1079929	1.05333e+06	2.15661e+06	1207470	737454	298694	226238	998917	872609	761403	200316	1.82692e+06	6.40243e+07
[truncated: 11 more columns]
