# Supplementary material for: Editorial Note: Measurement and driving factors of carbon productivity in China’s provinces: From the perspective of embodied carbon emissions
Source: PLoS One. 2025 Dec 15;20(12):e0338756. doi: 10.1371/journal.pone.0338756 (PMC12704855; doi:10.1371/journal.pone.0338756)
Supplement: S1 File — (ZIP) [file pone.0338756.s001.zip › Input-Output Tables of China's Provinces/Input-Output Tables of Various Provinces in 2012/2σñ⌐μ┤Ñ.xls]

## Sheet: sheet1
天津2012年投入产出表
(按当年生产者价格计算）
单位：万元
产 出 投 入		代码	中间使用																																											最终使用
			农林牧渔 产品和服务	煤 炭 采选产品	石 油 和 天 然 气 开采产品	金 属 矿 采选产品	非金属矿 和其他矿 采选产品	食品和烟草	纺织品	纺织服装鞋 帽皮革羽绒 及其制品	木材加工品 和 家 具	造纸印刷和 文教体育用品	石油、炼焦 产 品 和 核燃料加工品	化学产品	非 金 属 矿物制品	金属冶炼和 压延加工品	金属制品	通用设备	专用设备	交通运输设备	电气机械 和 器 材	通信设备、 计算机和其 他电子设备	仪器仪表	其他制造产品	废品废料	金属制品、 机械和设备 修理服务	电力、热力 的生产和供应	燃气生产 和 供 应	水的生产 和 供 应	建筑	批发和零售	交通运输、 仓储和邮政	住宿和餐饮	信息传输、 软件和信息 技术服务	金融	房地产	租 赁 和 商务服务	科学研究 和技术服务	水利、环境 和公共设施 管 理	居民服务、 修 理 和 其他服务	教育	卫 生 和 社会工作	文化、体育 和 娱 乐	公共管理、 社会保障和 社会组织	中间使用 合 计	最终消费支出
																																														居民消费支出			政府消费 支 出
																																														农村居民	城镇居民	小计
代码		-	01	02	03	04	05	06	07	08	09	10	11	12	13	14	15	16	17	18	19	20	21	22	23	24	25	26	27	28	29	30	31	32	33	34	35	36	37	38	39	40	41	42	TIU	FU101	FU102	THC	FU103
中间投入	农林牧渔产品和服务	01	391987	0	174.618	64.8441	60.9898	5.04518e+06	99936	163731	265664	60597	2988.54	436556	91.376	434.107	1526.14	101.463	73.9259	217.765	108.315	38.8685	1.53509	33169.8	12.836	1372.12	83.4032	35.2484	8.34657	30811.5	2236.95	17000.2	1.27225e+06	3527.71	872.91	39399.1	488.49	55892.3	144331	63338.6	6741.34	0	321.747	0	8.14143e+06	256632	2.32538e+06	2.58201e+06	45106.7
	煤炭采选产品	02	56683.5	4.50494e+06	397.586	68145.9	122722	73867.9	13305.3	5988.4	814.844	26498	140489	355446	87619.3	1.81437e+06	26914.7	3217.47	14482.3	6369.62	8154.8	3336.39	81.3868	15955.2	19393.2	174.963	1.22642e+06	395.726	526.538	38465	0	7024.06	297.597	0	0	0	0	0	6.87905	0	86819.5	23507	2012.06	41492.5	8.79634e+06	8943.44	3831.5	12774.9	0
	石油和天然气开采产品	03	0	386031	3.09396e+06	0	13545.1	12363.8	4106.36	2927.28	2207.91	16522.4	4.38616e+06	138203	22758.1	358356	48394	14547.1	1771.76	20775.1	10004.6	13717.5	5404.51	18.5094	77.0978	168.444	5303.63	269795	735.639	0	0	0	5851.11	0	0	0	0	0	0.758649	0	9574.8	2592.45	1131.05	4575.96	8.85158e+06	0	0	0	0
	金属矿采选产品	04	0	0	4720.76	1.0416e+06	0.713579	0	0	0	2.73814	0	0	941.975	56243.4	3.58208e+06	49722	4272.98	433.219	669.163	14141.2	248.267	263.164	123.816	0	5.26596	359.713	0	0	0	0	0	0	0	0	0	0	0	0	0	0	0	0	0	4.75582e+06	0	0	0	0
	非金属矿和其他矿采选产品	05	41963.3	204573	37419.8	6185.59	430387	79030.9	15.0291	164.636	4789.12	189.551	2860.42	328005	342507	67181.3	3440.85	5283.31	10004.2	1302.37	189525	974.441	389.687	3.82596	401.094	0.371608	7580.2	35.0297	0	1.73644e+06	0	170.717	389.453	0	0	154.31	1730.22	576.343	320.927	829.568	42.7382	1462.59	203.248	1526.05	3.50806e+06	1066.76	1637.7	2704.46	0
	食品和烟草	06	187217	17.8743	69.935	118.927	279.796	5.33175e+06	7704.38	2898.29	122.528	26752.3	465.331	125932	616.008	3099.66	665.291	975.266	1082.58	791.289	1016.68	2007.64	394.182	271.692	852.364	9.18717	465.935	29.1896	35.841	3535.97	60554.7	44720.1	1.56126e+06	5375.48	25443.3	3897.04	14031.9	6814.66	385.96	1502.78	5948.04	192.85	16107.8	7373.77	7.45279e+06	306132	3.6305e+06	3.93663e+06	0
	纺织品	07	313.718	41816.7	3692.17	6.62927	10850.2	16783.1	261344	1.22474e+06	12650.3	195187	27949.9	67929.4	11618.6	6174.76	18709.9	2319.2	5091.76	44682.8	4222.97	4956.78	192.733	2916.65	368.614	898.109	4.45877	398.489	3.66836	857.27	2366.38	19320.1	5355.61	629.388	1346.62	696.14	427.18	736.834	12.4389	9982.37	356.464	4.75788	5055.7	23.0764	2.01299e+06	106957	1.24861e+06	1.35556e+06	0
	纺织服装鞋帽皮革羽绒及其制品	08	282.409	14046.5	2816.48	262.649	16151.6	4725.76	377.652	177937	6017.06	10695.8	7068.47	27336.5	2795.8	11885.5	2984.21	5079.58	4982.94	31449.8	5576.53	5467.66	297.591	2462	1245.93	108.461	4266.07	501.714	620.317	16594.2	26634.6	35943.3	9390.14	2762.09	23919.6	8556.08	9395.33	38055.1	488.721	18740.7	2389.48	228.493	5425.91	28.0123	545994	88507.3	952301	1.04081e+06	0
	木材加工品和家具	09	2464.12	15489.2	90.1024	29.4764	4051.53	6329.9	1615.7	793.252	216524	63583.5	9250.36	41453.8	8591.96	13391.7	44049.6	45341	14406.1	162326	7478.81	11141.6	925.698	95310.7	9442.31	26.2102	27.1056	209.452	19.8954	411633	4090.27	4872.73	9555.12	2790.96	8450.27	1015.9	27663.7	19229.7	5510.41	2545.96	230.733	30781.8	8264.04	23309.4	1.33431e+06	12549.6	279428	291977	0
	造纸印刷和文教体育用品	10	3383.28	15746	953.288	671.753	5706.03	356316	17924.2	46421.8	14519.3	988828	7217.25	197269	20071.7	12409.8	16607.4	36219.8	26312.3	121719	41116.1	275534	5728.58	29566.7	3953.16	91.3243	1575.9	217.813	720.219	28712.8	22196.9	97565.8	29003.2	26382.2	436793	79053.2	937956	612636	96872.8	54585.5	106717	4467.93	115083	128302	5.02313e+06	36546.9	497236	533783	0
	石油、炼焦产品和核燃料加工品	11	36375.1	833504	58472	200868	323179	11418.1	1320.96	1597.26	3698.62	7684.8	2.11495e+06	1.15323e+06	61213.7	979679	6078.42	28603.3	14021.8	26944	6068.03	3051.61	946.166	105518	112494	443.562	2169.82	17107.9	102.783	46590.3	46106.8	5.63366e+06	10613.3	30234.2	35483.3	115801	287078	128815	38375.5	55394.6	35409.8	1730.9	7960.9	48038.9	1.2632e+07	83196.7	874177	957373	0
	化学产品	12	698900	239039	157636	3463.16	225516	841616	53495.5	138843	29924	529935	331746	9.01529e+06	179757	259918	177517	323701	93977.6	812858	502885	2.13399e+06	17979.3	207486	88424.5	5954.21	10856.6	7137.07	12179.3	399534	21385	156534	34569.9	87564.2	4412.56	8322.32	158177	157239	89256.6	350834	72192.6	1.24019e+06	44763.8	65301.7	1.99903e+07	124533	1.15227e+06	1.2768e+06	0
	非金属矿物制品	13	33941.2	19475.9	14226.9	90688	38117.3	147255	3897.77	2976.25	5268.95	9694.11	24362.1	45718.3	666508	137711	144369	25874.6	8200.13	17398.5	78481.5	76745.8	15634.8	14480.4	26661.2	808.765	12580.9	685.125	508.469	6.96184e+06	254.131	122626	4993.75	1000.29	0	7267.07	18540.3	13275.6	5128.29	114.713	33156.8	81010.5	2273.06	14007.7	8.92776e+06	46799.9	135369	182169	0
	金属冶炼和压延加工品	14	1402.94	161603	144186	3085.23	290228	13416.3	2454.43	1787.55	16328.9	505836	1754.02	121162	85647.5	2.45313e+07	4.06185e+06	1.95288e+06	1.07621e+06	3.46148e+06	1.49792e+06	593859	85169	145132	103100	3363.03	1321.87	186.118	83.1542	8.12148e+06	358.037	87511.4	5317.25	2588.06	0	1001.75	849.03	8607.12	387.295	8945.11	123.235	486.681	224.91	11.5069	4.71006e+07	0	0	0	0
	金属制品	15	11711.8	793777	34.8861	7184.76	22435.6	256472	3855.29	12361.4	29910	40489.2	27072.7	272097	18119	310502	1.28874e+06	264170	248574	789729	402034	727561	29611.9	160446	29972.9	19806	30350.3	10.1936	422.937	1.17604e+06	4296.65	542261	25856.9	4827.04	2260.89	10167.2	178124	75345.3	4890.94	211894	12409.8	1952.71	1505.57	598.322	8.04988e+06	8984.29	49349.7	58334	0
	通用设备	16	1869.51	470330	85982.3	4955.28	208918	141195	23710.9	32451.5	5643.47	58799.8	27213.9	338072	47283.5	398759	58953.3	2.29119e+06	522036	742973	161568	179700	50604.5	52156.5	32622.1	14206.7	433091	6697.54	30781.4	105764	6149.84	380448	25510.9	13378.4	23996	5545.83	15779.1	2899.1	2097.85	10250.9	36280.3	90130.5	1097.93	3993.73	7.14509e+06	6481.95	32005.8	38487.7	0
	专用设备	17	5277.58	324783	274141	4752.88	473618	114540	10402.1	28575.7	1451	11160.6	66506.9	106569	11659.2	192816	9981.68	76110.9	761401	75278.1	126780	513931	26872.9	23912.5	35378.5	1865.54	294653	950.22	12883.6	88280.4	173.175	47129.1	3456.63	377.656	15492.7	1216.79	125264	550.935	34.7892	194.252	78.8643	523688	23.328	53.1905	4.39226e+06	1217.15	49990.3	51207.5	0
	交通运输设备	18	13845.3	6440.62	38593.8	8150.84	180265	30912.6	1903.48	1203.95	2053.75	6409.04	21904.1	28033.1	13615.4	115764	7796.88	5265.28	105276	8.24861e+06	98559.9	12341.2	1377.07	925.272	5977.86	8688.78	157566	1041.35	2936.14	38563	78777.4	1.68755e+06	34830.9	11742.5	34933.1	17308.6	288433	28422.7	1726.29	7440.99	9919.46	1567.8	5490.61	2377.7	1.13745e+07	81578	975857	1.05743e+06	0
	电气机械和器材	19	2951.66	51813.6	17104.8	1916.12	140398	8885.86	1239.35	907.55	203.864	14340.5	306.408	26070.1	23553.8	96670	13701.8	476217	56314.8	639902	1.10532e+06	1.13184e+06	74554.7	17280.2	83671.2	5083.66	334090	221.663	27.1629	657502	22266.9	82743	4563.46	128201	1255.2	3898.1	244993	237662	22626.7	16799.7	14368	51000.9	1363.01	14403.4	5.82823e+06	45350.6	385092	430443	0
	通信设备、计算机和其他电子设备	20	65.8064	6161.82	4242.85	735.228	27202.8	2969.08	957.19	554.343	170.251	36963.8	2253.88	30619.1	994.32	26243.3	1084.01	233432	61240.6	1.19107e+06	1.16538e+06	1.3366e+07	234200	259.836	2879.73	12.5801	2066.61	787.105	210.379	11921.5	40057.3	55787.1	5503.52	409320	21008.3	10732.4	133230	332396	2417.06	43670.9	24259.6	493.244	50597.3	15749.6	1.75559e+07	48347	803186	851533	0
	仪器仪表	21	980.033	2617.82	30.5902	69.3321	27273.9	1939.71	20.4144	3.92803	640.274	161.046	2602.23	8000.07	957.057	14541.5	3056.71	84425.1	54361.6	12823.9	34460.8	210017	153272	2129.83	16.4685	76.519	565572	0.494775	12273.3	17966.8	50.6361	13846.3	211.026	2081.1	341.785	129.601	3596.95	141397	142277	10554.4	110245	480.033	94.3033	5390.84	1.64099e+06	3388.87	50388.5	53777.4	0
	其他制造产品	22	4663.41	13123.6	2363.52	512.674	3659.65	4052.07	13077	39610	192.699	11364.4	15.2599	15779.5	849.696	1347.84	26.5902	3203.93	12.4013	3095.25	401.36	63337	510.053	93446.7	5873.38	990.469	4142.19	2056.45	5.14046	1947.16	147.587	41767.2	99847	108307	1021.69	1334.22	15443.1	52233.5	87978.6	416452	3593	160.501	1232.86	57.8593	1.11924e+06	4039.91	48480.9	52520.8	0
	废品废料	23	0	2767.43	0	0	0	59.5048	62.0348	39.6749	38.8525	320163	15104.5	55831.5	19176.8	1.93382e+06	622812	32827.1	230.998	14458	4.8301	92.9892	21.2492	1.05411	952292	478.828	0	0	0	0	0	0	0	0	0	0	0	357.643	0	0	0	0	0	0	3.97064e+06	0	0	0	0
	金属制品、机械和设备修理服务	24	273.52	8151.67	4007	1567.63	2782.31	7775.23	469.879	1739.24	367.792	3032.71	9015.71	13748.2	1814.72	36107.9	6762.2	6038.48	3130.41	16636.7	4634.27	18199.4	714.609	994.006	1600.84	1061.37	5756.18	590.61	272.412	1310.39	558.345	5435.12	1202.05	321.881	752.022	5.04853e-11	2862.06	1088.95	154.652	1443.65	806.468	2091.7	118.645	526.592	175917	0	0	0	0
	电力、热力的生产和供应	25	150046	29160.4	61191.7	121987	210459	261969	42360.7	12915.9	12988.8	136170	1.22875e+06	1.15082e+06	125113	1.26399e+06	144192	109088	43623.4	183073	104746	211330	8559.16	15428.4	62945.2	6709.89	2.65441e+06	52349.7	51335.7	106100	203241	298154	163347	73486.6	107234	81235.7	337874	50169.1	180238	122898	203419	25749.5	50522.2	145487	1.06049e+07	24463.8	894920	919384	0
	燃气生产和供应	26	17281.5	0	0	0	0	20514.6	974.265	420.176	717.969	276.012	6984.22	12554.1	1612.01	16161.6	75.8278	1003.49	273.201	1716.05	1073.05	3389.34	24.2402	0	0	0	0	229117	0	11.0613	781.3	3513.14	40254	104.094	20.7155	620.734	34648.9	74.2289	62.984	64933.3	545.951	0	179.639	11.9157	459930	10484.5	126527	137011	0
	水的生产和供应	27	13650	6259.26	666.79	672.018	4567.65	29066.3	3284.62	1385.18	544.847	5544.03	1648.73	70075.9	7258.54	23928.7	3712.46	7192.64	2962.98	8592.31	3632.8	15478.5	879.746	7781.18	21196.2	38.3229	1546.86	89.0861	145728	18824.9	17898.1	90510.2	47259.7	1891.92	13727.2	8765.42	39637.7	6144.98	5757.48	33641.9	57581.2	7730.69	21751.8	15513.5	774020	6124.82	150685	156810	0
	建筑	28	6525.52	0	11809.2	0	7125.31	1864.16	262.276	39.0172	33.8764	435.833	2561.77	20588.5	6646.85	8447.9	1213.78	2628.27	1061.99	2083.03	2670.01	37014.6	212.231	37.3502	338.726	74.5772	3653.95	389.419	455.177	221756	40473.8	113244	16902.8	26008.1	27050.4	32283.1	96622.3	93586.9	12169.2	21824.3	229316	55578.9	23439.6	9271.1	1.1377e+06	22414.1	501134	523548	0
	批发和零售	29	149012	350061	207552	79954.6	140112	833354	27167.6	104206	51323.2	184865	645413	1.16821e+06	104786	1.95688e+06	358298	451013	231487	951153	327025	1.12478e+06	40215.7	72709.8	96890.1	1579.19	66458.5	35367.2	692.185	1.12604e+06	716239	410243	217506	54011.6	80256.7	33478.2	369258	172515	58306.4	123451	37055.5	113809	51212.5	33684.4	1.33576e+07	130222	1.46386e+06	1.59408e+06	0
	交通运输、仓储和邮政	30	148697	334418	56262.4	44434.3	66964.4	510819	15955.2	33867.2	28928.7	102408	897996	707012	142705	938564	222805	246619	141518	513474	194459	482088	27778.7	59425.9	120791	528.015	64616.1	6575.47	1539.53	779586	585667	7.18074e+06	86572.3	45809.8	240242	38452.3	130254	508609	38009.2	89805.5	369931	36041.7	23088.3	154971	1.6419e+07	53382	689083	742465	100925
	住宿和餐饮	31	169.819	151.758	1330.56	1198.7	6642.52	24653.6	1061.61	5944.47	1097.33	8533.04	2743.22	146451	8241.9	18855	11598.6	28452.1	26873.9	14709.3	15817.5	58992	8655.6	5202.07	10254.6	169.334	5790.06	567.38	822.962	77461.4	122517	156749	12614	26450	453835	95547.8	342065	250198	8570.33	58415.7	114653	4619.97	37380.4	201045	2.3771e+06	186344	2.20709e+06	2.39343e+06	0
	信息传输、软件和信息技术服务	32	1656.32	5045.77	7719.41	225.874	4411.41	8887.13	951.835	4822.81	1325.37	3929.43	1304.49	38214.6	5090.92	18019.5	7838.01	28494.4	10767.4	8367.35	15282.1	30097.6	2897.23	1264.75	2518.66	118.05	902.984	265.614	407.924	11472.6	31356.7	89092.6	8776.63	355890	194801	22321.9	5154.57	19763.1	1700.23	11647.5	66893.3	2519.49	5937.15	40980.6	1.07913e+06	74404.3	708711	783115	0
	金融	33	4716.87	37824.4	122635	49971.1	68656.4	203152	12701.8	14983.5	8562.52	49857.8	80122.5	443392	55856.4	723550	86458.6	90794.4	62647.2	76349.7	106851	161017	18942.5	18042.4	64374.7	581.253	213598	11289.6	32802.6	400113	1.73028e+06	1.28089e+06	149564	47856.4	314727	1.05636e+06	823737	201397	154199	365106	202639	12058.1	30499.8	55140.8	9.64429e+06	441955	1.73447e+06	2.17643e+06	3699.38
	房地产	34	0	0	2747.76	0	424.709	1899.43	477.613	2592.05	941.516	2779.2	113.923	5870.74	2032.06	3404.03	2699.44	4030.52	11252.7	1491.32	5332.47	6014.74	1955.73	413.839	313.949	1293.28	836.013	21.769	396.785	1917.07	297132	181273	157161	72018.9	490567	212147	379312	216679	2702.02	184346	202920	31244	48301.5	59541.2	2.5966e+06	478188	1.25166e+06	1.72985e+06	0
	租赁和商务服务	35	17343.2	2931.26	85352.1	9215.09	70313.7	275704	6757.06	132745	4879.85	21584.4	32150.7	519689	26288.1	138316	27713.9	117836	81975.2	122885	106792	719470	31788.8	12065.6	47378.6	1547.98	62212.9	2437.42	8894.78	2.31067e+06	787535	1.92196e+06	304678	323441	715639	544156	639987	335632	22489.4	363313	135895	5405.53	95615.4	108820	1.13015e+07	32346.2	675429	707775	95287.2
	科学研究和技术服务	36	8590.23	450.243	34660.8	0	1749.7	2364.65	472.702	64.3703	43.1365	1993.05	1620.71	37860.4	21600.4	9500.7	2773.38	5030.6	2416.96	75292.3	34102.7	11672.4	411.477	59.1868	84.5854	158.606	1533.62	51.4689	261.721	146362	32075.4	7869.87	171.262	2.62195	1713.77	50.4287	2068.9	604980	16.6558	44.2549	448.962	23.3785	4.08408	242.447	1.05089e+06	1169.28	5231.66	6400.94	853143
	水利、环境和公共设施管理	37	66.9928	0.372635	17.3722	2.09806	12.7191	25.3885	2.48799	4.66197	2.4754	18.8437	30.4098	273.392	16.295	48.8731	23.083	43.2377	37.7587	28.5575	31.224	76.7703	17.1275	12.9006	28.0411	0.339016	16.642	3.59792	1432.32	164.148	186.111	339.205	26.9997	62.0165	1257.85	144.688	154.762	277.086	25428.9	60.7599	54.152	11.7465	24.3576	346.546	30813.3	3352.96	140836	144189	1.34243e+06
	居民服务、修理和其他服务	38	24259.5	131.467	2132.57	76.3389	8717.89	16248.5	825.74	4792.62	569.872	9839.16	3057.43	42454	9559.21	10384.6	11912.9	24335.5	23629.7	35669	52975.1	76765.4	5549.15	608.397	532.262	245.819	2443.35	211.838	2057.71	30811.8	119174	465886	46745.6	102281	55649.8	130688	7145.39	129083	76685.9	146804	46152.7	60294.4	61913.1	157367	2.00667e+06	93207.2	1.49718e+06	1.59039e+06	0
	教育	39	292.705	368.569	702.118	103.906	524.653	1843.4	71.3396	1614.42	68.956	404.975	1760.02	4969.37	311.144	2679.65	577.982	3062.18	2211.74	2802.83	812.483	2128.59	351.506	82.9477	437.89	87.7346	1259.72	71.9618	376.214	8448.42	15531.1	26423.8	3358.81	1815.06	85764.7	13905.7	1577.7	17033.6	1425.89	53653.7	300805	3074.73	391.875	133769	696958	88054	1.07522e+06	1.16327e+06	4.16585e+06
	卫生和社会工作	40	8.89439	246.141	1304.49	0	72.5608	578.987	11.2074	362.099	0	128.805	359.699	703.387	98.3889	165.876	236.563	293.39	770.093	757.287	376.87	1208.31	65.2059	211.779	0	9.00707	1097.67	0.994772	9.56734	16.7663	13.2418	82.3486	8.85805	7.69685	1090.11	0.103465	8.55911	319.231	194.664	8.82819	2375.97	241.132	2906.03	2229.28	18580.1	182631	1.45638e+06	1.63901e+06	5.6809e+06
	文化、体育和娱乐	41	335.171	13.1354	109.578	230.392	645.438	1233.47	62.654	440.521	148.626	650.292	162.383	4194.55	586.791	1109.52	655.043	1154.58	1192.15	716.17	756.77	2609.96	425.532	306.594	951.449	15.1948	915.987	57.1052	82.2359	6413.89	4495.1	16186.7	2382.38	3935.13	32505.2	20207.2	6264.72	19444.4	704.523	78328	29825	1026.92	10049.7	31499.3	283029	16021.7	383797	399818	1.00935e+06
	公共管理、社会保障和社会组织	42	1095.86	5.34798	46.434	79.7079	44.8669	537.301	57.2036	124.436	36.8651	233.793	46.605	1063.37	643.066	762.201	316.4	1435.55	326.349	650.353	298.718	972.356	561.348	57.7136	138.549	1.63059	47.4159	19.9349	103.816	1948.11	3941.98	8674.3	1362.18	1896.31	5081.37	4063.08	2961.14	6059.13	947.325	6316.34	2485.52	327.731	191.866	5037.07	61000.6	15967.8	217542	233509	3.69037e+06
	中间投入合计	TII	2.0403e+06	8.88331e+06	4.54156e+06	1.75318e+06	3.15879e+06	1.47036e+07	636653	2.20958e+06	731418	3.47454e+06	1.01361e+07	1.73237e+07	2.20251e+06	4.00393e+07	7.49884e+06	7.04381e+06	3.72865e+06	1.84434e+07	6.43888e+06	2.22932e+07	854439	1.19768e+06	1.94589e+06	78852.7	6.18164e+06	647976	322756	2.51439e+07	5.0472e+06	2.13357e+07	4.40852e+06	1.97838e+06	3.45895e+06	2.60992e+06	5.68279e+06	4.5462e+06	1.23489e+06	3.01011e+06	2.57466e+06	2.41798e+06	733760	1.5321e+06	2.74226e+08	3.13198e+06	2.86748e+07	3.18068e+07	1.69871e+07
增加值	劳动者报酬	VA001	1621700	786780	2.32092e+06	125825	624352	1.66557e+06	88677.2	878073	164942	501971	224348	1.83486e+06	294876	2.73316e+06	578368	1.03625e+06	763262	1.79767e+06	849991	2.40636e+06	246080	262478	571005	14481.7	598669	82171	29090.2	2.5871e+06	3.82171e+06	3.41646e+06	870689	435613	2.3364e+06	789517	1.26654e+06	1.87068e+06	488572	2.31619e+06	2.61465e+06	1.21313e+06	554550	2.71999e+06	5.04037e+07
	生产税净额	VA002	0	117501	3.28386e+06	51157.6	69003.4	1.01366e+06	19775.9	24632.2	35561.3	102031	1.14415e+06	531104	124288	574877	226607	243816	102100	1.05862e+06	195411	349760	17405.5	25603.8	61789	2013.04	47839.3	11155	13755.1	1.0846e+06	6.3945e+06	1.15332e+06	214718	159575	951740	1.05427e+06	343134	221446	160899	131559	4276.4	8916.19	43116.7	7928.46	2.13815e+07
	固定资产折旧	VA003	94300	289350	2.00271e+06	90934.7	269717	539408	28174.4	78045.1	25434.6	81515.9	104262	829586	101862	1.26796e+06	213010	247727	128392	502679	206779	597682	33056.9	23137.1	97931.5	1966.11	646963	36367.3	11966	567400	582940	1.07256e+06	142577	515848	267414	1.71612e+06	342845	573683	137165	64221.4	186523	85735.1	83874.4	177697	1.50675e+07
	营业盈余	VA004	0	1.05265e+06	2.02808e+06	207880	17138.4	2.8482e+06	28241.3	164132	94210.3	443705	-159397	2.26928e+06	245527	4.03611e+06	400524	891407	734529	2.4185e+06	690627	1.8463e+06	166234	111700	1.07678e+06	447.657	182003	52597.7	-1135.14	1.1685e+06	6.00416e+06	1.1929e+06	993746	654983	6.46039e+06	936626	1.39544e+06	1.17021e+06	52086.8	194589	7366.7	8560.44	-12129.8	12374.1	4.20861e+07
	增加值合计	TVA	1716000	2.24628e+06	9.63557e+06	475797	980211	6.06684e+06	164869	1.14488e+06	320148	1.12922e+06	1.31337e+06	5.46483e+06	766552	8.6121e+06	1.41851e+06	2.4192e+06	1.72828e+06	5.77748e+06	1.94281e+06	5.2001e+06	462776	422919	1.80751e+06	18908.5	1.47547e+06	182291	53676.2	5.4076e+06	1.68033e+07	6.83524e+06	2.22173e+06	1.76602e+06	1.00159e+07	4.49653e+06	3.34796e+06	3.83602e+06	838723	2.70656e+06	2.81282e+06	1.31634e+06	669412	2.91799e+06	1.28939e+08
总投入		TI	3.7563e+06	1.11296e+07	1.41771e+07	2.22898e+06	4.139e+06	2.07704e+07	801522	3.35446e+06	1.05157e+06	4.60376e+06	1.14495e+07	2.27885e+07	2.96906e+06	4.86514e+07	8.91735e+06	9.46301e+06	5.45693e+06	2.42209e+07	8.38169e+06	2.74933e+07	1.31721e+06	1.6206e+06	3.75339e+06	97761.2	7.65712e+06	830267	376432	3.05515e+07	2.18505e+07	2.8171e+07	6.63025e+06	3.7444e+06	1.34749e+07	7.10645e+06	9.03075e+06	8.38221e+06	2.07361e+06	5.71668e+06	5.38748e+06	3.73433e+06	1.40317e+06	4.45009e+06	4.03164e+08
[truncated: 11 more columns]

## Sheet: Sheet2
	中间投入合计	ei出口	居民消费支出总计	政府支出小计	资本形成总额合计
	8.14143e+06	151008	2.58201e+06	45106.7	85870.4	1.10054e+07		1.10054e+07
	8.79634e+06	138877	12774.9	0	269655	9.21765e+06		9.21765e+06
	8.85158e+06	176854	0	0	81573.2	9.11e+06		9.11e+06
	4.75582e+06	63657.8	0	0	-134500	4.68498e+06		4.68498e+06
	3.50806e+06	56675.4	2704.46	0	40334.8	3.60777e+06		3.60777e+06
	7.45279e+06	529903	3.93663e+06	0	47785.4	1.19671e+07		1.19671e+07
	2.01299e+06	533571	1.35556e+06	0	74582.2	3.97671e+06		3.97671e+06
	545994	1.0903e+06	1.04081e+06	0	371792	3.04889e+06		3.04889e+06
	1.33431e+06	483241	291977	0	278964	2.38849e+06		2.38849e+06
	5.02313e+06	546722	533783	0	248686	6.35232e+06		6.35232e+06
	1.2632e+07	348096	957373	0	385005	1.43225e+07		1.43225e+07
	1.99903e+07	2.1226e+06	1.2768e+06	0	378199	2.37679e+07		2.37679e+07
	8.92776e+06	224054	182169	0	302911	9.63689e+06		9.63689e+06
	4.71006e+07	2.17311e+06	0	0	1.12666e+06	5.04004e+07		5.04004e+07
	8.04988e+06	1.3796e+06	58334	0	610735	1.00986e+07		1.00986e+07
	7.14509e+06	1.98637e+06	38487.7	0	2.60281e+06	1.17728e+07		1.17728e+07
	4.39226e+06	873191	51207.5	0	2.16365e+06	7.48031e+06		7.48031e+06
	1.13745e+07	2.06368e+06	1.05743e+06	0	4.66361e+06	1.91593e+07		1.91593e+07
	5.82823e+06	2.39466e+06	430443	0	4.15731e+06	1.28106e+07		1.28106e+07
	1.75559e+07	1.07697e+07	851533	0	1.12807e+06	3.03052e+07		3.03052e+07
	1.64099e+06	557965	53777.4	0	309013	2.56174e+06		2.56174e+06
	1.11924e+06	65232.6	52520.8	0	24179.1	1.26117e+06		1.26117e+06
	3.97064e+06	26841.8	0	0	31874.9	4.02936e+06		4.02936e+06
	175917	0	0	0	0	175917		175917
	1.06049e+07	0	919384	0	0	1.15243e+07		1.15243e+07
	459930	0	137011	0	0	596942		596942
	774020	0	156810	0	0	930831		930831
	1.1377e+06	231142	523548	0	6.46239e+07	6.65163e+07		6.65163e+07
	1.33576e+07	1.76548e+06	1.59408e+06	0	1.13723e+06	1.78544e+07		1.78544e+07
	1.6419e+07	1.98556e+06	742465	100925	296816	1.95448e+07		1.95448e+07
	2.3771e+06	280326	2.39343e+06	0	0	5.05086e+06		5.05086e+06
	1.07913e+06	114495	783115	0	1.27243e+06	3.24917e+06		3.24917e+06
	9.64429e+06	9138.61	2.17643e+06	3699.38	0	1.18336e+07		1.18336e+07
	2.5966e+06	0	1.72985e+06	0	1.13173e+07	1.56438e+07		1.56438e+07
	1.13015e+07	3.5046e+06	707775	95287.2	0	1.56092e+07		1.56092e+07
	1.05089e+06	8084.12	6400.94	853143	587978	2.5065e+06		2.5065e+06
	30813.3	11555.7	144189	1.34243e+06	0	1.52899e+06		1.52899e+06
	2.00667e+06	120821	1.59039e+06	0	0	3.71788e+06		3.71788e+06
	696958	0	1.16327e+06	4.16585e+06	0	6.02608e+06		6.02608e+06
	18580.1	0	1.63901e+06	5.6809e+06	0	7.33849e+06		7.33849e+06
	283029	76545.2	399818	1.00935e+06	0	1.76874e+06		1.76874e+06
	61000.6	1496.69	233509	3.69037e+06	0	3.98637e+06		3.98637e+06
