# Supplementary material for: Editorial Note: Measurement and driving factors of carbon productivity in China’s provinces: From the perspective of embodied carbon emissions
Source: PLoS One. 2025 Dec 15;20(12):e0338756. doi: 10.1371/journal.pone.0338756 (PMC12704855; doi:10.1371/journal.pone.0338756)
Supplement: S1 File — (ZIP) [file pone.0338756.s001.zip › Input-Output Tables of China's Provinces/Input-Output Tables of Various Provinces in 2012/30μû░τûå.xls]

## Sheet: sheet1
新疆2012年投入产出表
(按当年生产者价格计算）
单位：万元
产 出 投 入		代码	中间使用																																											最终使用
			农林牧渔 产品和服务	煤 炭 采选产品	石 油 和 天 然 气 开采产品	金 属 矿 采选产品	非金属矿 和其他矿 采选产品	食品和烟草	纺织品	纺织服装鞋 帽皮革羽绒 及其制品	木材加工品 和 家 具	造纸印刷和 文教体育用品	石油、炼焦 产 品 和 核燃料加工品	化学产品	非 金 属 矿物制品	金属冶炼和 压延加工品	金属制品	通用设备	专用设备	交通运输设备	电气机械 和 器 材	通信设备、 计算机和其 他电子设备	仪器仪表	其他制造产品	废品废料	金属制品、 机械和设备 修理服务	电力、热力 的生产和供应	燃气生产 和 供 应	水的生产 和 供 应	建筑	批发和零售	交通运输、 仓储和邮政	住宿和餐饮	信息传输、 软件和信息 技术服务	金融	房地产	租 赁 和 商务服务	科学研究 和技术服务	水利、环境 和公共设施 管 理	居民服务、 修 理 和 其他服务	教育	卫 生 和 社会工作	文化、体育 和 娱 乐	公共管理、 社会保障和 社会组织	中间使用 合 计	最终消费支出
																																														居民消费支出			政府消费 支 出
																																														农村居民	城镇居民	小计
代码		-	01	02	03	04	05	06	07	08	09	10	11	12	13	14	15	16	17	18	19	20	21	22	23	24	25	26	27	28	29	30	31	32	33	34	35	36	37	38	39	40	41	42	TIU	FU101	FU102	THC	FU103
中间投入	农林牧渔产品和服务	01	3.74018e+06	403.533	1143.78	500.233	63.6487	2.85977e+06	607193	30893.1	10000.2	651.463	758.789	125044	439.632	3772.58	4.44706	4.90203	5.79962	1.06272	28.4055	1.01037	0.0314816	0	6006.86	0.0495784	551.021	33.3254	49.3034	30620.9	5033.32	460972	174282	0	740.747	107771	30084.2	0	185.641	498.062	0	22491.7	4890.17	0	8.22507e+06	1.22693e+06	2.81337e+06	4.0403e+06	146990
	煤炭采选产品	02	0	77760.2	934.909	9544.02	2110.45	29865.2	11735.8	215.937	1894.98	5004.61	618580	59322.3	213827	230067	1909.49	2262.03	171.238	13.3115	19.3067	109.323	1.65278	0	1735.57	512.889	1.00647e+06	0	0.482757	72205.5	0	5571.29	471.118	0	0	0	0	0	77.9741	0	37749.7	20823.9	888.389	3561.99	2.41542e+06	197983	53724.6	251708	0
	石油和天然气开采产品	03	44024.9	0	1.49918e+06	0	18871.9	5068.62	3396.33	47.126	0	14.9776	4.79978e+06	502466	12865.5	12555.4	408.903	0	0	333.422	79.7223	3.47604	5.42941	0	0	0	54618.7	30000	51.5662	0	0	0	0.312823	0	0	0	0	0	8.66379	0	4194.41	5313.77	98.7099	395.777	6.99379e+06	0	0	0	0
	金属矿采选产品	04	0	46.9778	0	304042	70000	0	0	0	0	23.4772	37.7063	12841.3	39321	2.05242e+06	39768.1	0	0	0	0	0	0	0	0	0	0	0	0	0	0	0	25.7362	0	0	0	0	0	0	0	0	0	0	0	2.51852e+06	0	0	0	0
	非金属矿和其他矿采选产品	05	0	0	4754.69	6531.05	224295	1422.06	5.14311	294.277	0	0	0.50428	28193.9	362121	60107.4	18832.9	2.51414	26.3524	0	0	0	0	0	0	0	1928.16	0	0	1.40559e+06	1.14127	266	27.8921	0	0	0	0	0	0	0	0	0	0	0	2.1144e+06	0	0	0	0
	食品和烟草	06	574353	931.442	570.902	1007.93	545.74	457672	369.442	47.3512	82.7832	553.121	755.414	41464.8	1524.99	316.945	224.209	112.707	107.032	112.514	327.01	32.559	2.56839	0	60.5116	8.19438	178.696	53.5508	58.4182	5100.53	20552.9	11662.8	489646	1728.24	14751.9	3559.47	5398.11	4404.76	3372	2164.36	1008.73	1952.69	386.899	1624.46	1.64879e+06	890787	1.74558e+06	2.63637e+06	0
	纺织品	07	1.34494	105.639	1617.85	748.604	748.039	2569.65	185448	31089.2	776.711	3185.91	2101.17	17688.5	10085.2	941.991	175.372	82.3159	128.187	4.04596	31.3321	0.979476	0.0767013	0	0.0596481	0.021546	45.5752	0.227251	5.84285	2351.46	13254.8	16068	9548.48	23.9073	375.846	2420.94	9348.49	3.85214	0.770115	102700	0	513.502	0	0	414192	142146	1.6997e+06	1.84185e+06	0
	纺织服装鞋帽皮革羽绒及其制品	08	242.497	3018.17	8456.13	8480.64	8455.02	4982.65	1782.88	9762.79	100.973	300.085	11839.6	14417.4	6340.6	9295.2	1385.23	512.368	354.642	517.865	526.282	24.4012	4.38493	0	88.8716	16.8011	3836.6	96.1882	91.1228	53682.7	3748.16	10178.4	6138.2	1514.13	11163.4	2733.77	5273.85	1694.55	5480.66	3426.88	1669.02	0	803.317	0	202436	141028	574164	715193	0
	木材加工品和家具	09	7.39717	5103.2	3098.7	1088.91	719.828	2418.32	4394.71	2.28091	69399.8	16284.9	3071.31	11209	10043.2	6353.57	1192.01	2087.35	147.777	8.59425	387.751	31.5835	2.46545	0	65.1674	0.434082	433.562	10.2627	1.58487	155956	5002.82	6912.96	1113.49	149.686	4016.2	1826.37	3138.73	21.1868	4.23563	1081.59	0	0	1.23519	0	316788	38266.2	101303	139569	0
	造纸印刷和文教体育用品	10	37592.7	6576.9	6528.96	2160.33	3734.05	155312	7830.7	707.719	3573.52	198308	4001.63	106029	29170.6	2851.17	5603.33	3243.25	774.65	270.964	3498.53	377.212	31.0006	0	1991.72	55.1804	5542.13	187.287	178.83	44852.8	20928.2	129486	11723.6	57170.5	209053	22253	101545	27506.5	21559.7	21981.9	26975.4	18818.8	78838.7	28969	1.40779e+06	108637	134866	243502	0
	石油、炼焦产品和核燃料加工品	11	656014	158562	27623.7	42986.6	208522	35660.6	3391.49	303.648	6013	2004.57	6.54018e+06	1.16859e+06	94948.9	733162	3542.14	3091.3	1933.71	4441.27	17597.5	8.49789	3.52877	0	1.71567	117.252	31395.2	43414.6	177.989	259097	296192	2.58477e+06	4775.68	19237.5	93053	29430.4	62525.4	111860	173158	335420	61589	19099	9829.59	95685.5	1.39394e+07	85486	201352	286838	0
	化学产品	12	988744	79354.3	75173.3	99799.8	131798	212244	33249.7	2281.18	20105.8	22060	198865	2.17565e+06	140277	56523.4	80256.6	5419.72	25258.3	2505.13	74248.4	3465.48	121.776	0	12096.8	100.371	317.733	682.266	2077.44	889111	24430.4	49222.8	21669.6	5669.89	13859.2	18360.4	1555.96	62599.2	28406.1	94824.7	40997.4	848256	2156.02	15766.6	6.55956e+06	99618.4	300610	400229	0
	非金属矿物制品	13	1327.43	11388.1	1331.48	4937.54	34078	54670.4	64.8861	0.186585	2312.67	54.9019	2087.92	23086	687437	128275	13137.7	2249.67	45.4119	21.7548	5662.15	175.513	50.3265	0	2708.87	0.0837899	73326.8	0	104.217	4.81331e+06	77.7483	16766.5	3408.24	0	0	6.62061	0	16874.6	0	1.667	91.1204	0	1.07398	0	5.89907e+06	51153.1	70665.2	121818	0
	金属冶炼和压延加工品	14	2988.66	102416	26431.3	43385.7	14971.5	2232	4.68444	5.68817	0	979.706	6393.76	11672.1	24853.3	3.36904e+06	377379	61819.5	71803.8	84056.4	384850	1432.82	35.2099	0	0	3462.81	16401.9	520.003	956.368	5.13014e+06	66.0231	40718.1	652.254	38.603	0	0	0	13.4442	0	0	0	0	0.171658	0	9.77972e+06	0	0	0	0
	金属制品	15	657.692	5665.16	12116.8	3454.51	8398.98	36467.8	432.794	732.883	4717.66	10887.2	6863.79	21896.1	14288.5	11216.2	48929.5	10727.4	1729.06	914.544	179285	0.69722	630.087	0	45.0999	22.5429	0	155.736	72.3071	641905	5399.56	12707.3	6217.96	34.4455	2666.58	9880.4	51197.4	1883.74	26570.6	86440.3	437.287	0	288.722	0	1.22594e+06	13981.6	67774.8	81756.4	0
	通用设备	16	326.031	24401.8	41456.1	19056.5	17371	14961.6	17320	281.117	2381.67	761.37	36638.4	25992.8	67432.9	35527.9	3686.13	16908.5	39397.6	13188.9	357046	0	8.78136	0	0	1099.86	660.684	375.064	766.478	102754	6033.07	16381.2	5440.14	1117.8	16859.6	9696.61	15254.7	4528.03	657.962	4955.41	42.6106	183.332	33.3611	3412.76	924398	16038.3	59032.2	75070.5	0
	专用设备	17	392133	25729.8	203712	6444.72	180615	4535.91	328.283	29.1146	6.07806	1058.92	15811	4709.9	7271.47	13991	16.1947	37.684	20657.3	72.3094	27182.3	0	13.5036	0	0	1132.16	9613.3	12.3532	15.9172	13759.6	186.703	2290.55	360.718	12.1849	2745.3	146.358	194.43	11.7898	0.385057	68.9262	582.691	347109	0.0993978	0	1.2826e+06	724.604	16736.1	17460.7	0
	交通运输设备	18	7.145	2978.98	1268.06	1078.01	7460.59	533.023	146.851	16.1854	41.2817	50.8887	365.1	1017.48	5356.11	615.953	144.766	37.1559	840.215	102872	123.582	0.799489	0.388641	0	0	0.0255091	581.506	39.6573	179.938	10599.6	3163.47	48485.3	89.2191	518.464	2401.65	348.552	10.5437	80.6695	5556.62	95.3788	0	649.806	0	0	197755	335593	367071	702663	0
	电气机械和器材	19	12.4538	30138.3	38256.3	3622.9	16944.9	3534.3	240.038	30.3487	20.5483	781.704	20331	4136.48	4385.97	12019.3	379.178	5427.16	7969.45	1372.94	323223	0.382364	1025.72	0	0	1008.29	89159	197.898	361.234	872312	3019.91	9427.1	726.011	153628	183.291	6114.16	461.395	35.6699	15988.2	2062.28	0	47141.8	1.58149	0	1.67568e+06	68280.7	197479	265759	0
	通信设备、计算机和其他电子设备	20	914.684	1918.18	4804.22	432.363	3567.53	1314.66	42.9494	3.62164	38.5969	61.8785	2049.22	1234.12	1640.16	704.546	821.136	198.089	127.627	910.007	38860.3	22.6192	619.264	0	0	461.496	3460.77	3.23143	120.301	20511.3	8798.07	18044.3	2983.54	193887	9046.55	5825.67	12933.6	9643.32	14529.7	15646.1	653.358	847.589	777.126	4367.29	382826	46194.3	448434	494629	0
	仪器仪表	21	13384	1222.17	18908.5	589.315	4524.18	1033.42	12.9378	0.860569	1.22352	146.7	14836.2	4956.14	1714.15	3183.25	1528.37	2950.73	1000.37	7.14865	1675.63	2264.55	393.585	0	517.789	192.723	27031.2	1063.01	1214.58	12567	0.324119	1275.29	149.789	5591.56	0	1752.78	25.8823	55269.5	29347.6	54149.9	459.438	0	278.546	0	265220	774.28	12075.5	12849.8	0
	其他制造产品	22	1841	11745.2	2189.7	1684.01	35033.2	254.456	19.6447	0.0348976	1.84562	0.182048	5751.47	353.987	13392.3	45.3975	4.20754	199.232	1.81846	0.292412	17.1396	0	0	0	0	0	31.949	0.142537	0.0214586	726.491	0	14717.3	16228.7	11.8668	183.291	3142.8	409.891	3866.29	9505.99	252665	0	0	0.0487608	0	374025	2124.1	20190.4	22314.5	0
	废品废料	23	0	36.7627	0	50.6559	664.589	42145.4	454.821	12.6639	28.2295	6148.1	502.571	63033.6	27178.1	336173	21144.6	2092.35	112.717	129.565	1.39256	11.6193	0.78704	0	8708.23	4329.68	3.13687	0.297456	70.4082	0	0	0	0	0	0	0	0	0	0	0	0	0	0	0	513033	0	0	0	0
	金属制品、机械和设备修理服务	24	116.776	52774.2	1.03474e+06	255944	173706	84631.3	9192.99	683.941	686.91	10522.3	169269	75042.1	75552.3	211317	4445.38	3875.45	10021.6	6464.65	23181.7	117.001	9.31659	0	1034.55	604.747	382677	1012.67	664.901	44389.1	3730.14	119415	4437.46	123.316	349.23	21218	236.231	2056.44	8534.5	402.352	2804.88	1720.25	304.192	30.281	2.79804e+06	0	0	0	0
	电力、热力的生产和供应	25	523018	174505	223230	142134	32585.6	101238	88990.1	1433.21	5026.83	15171	80611.3	433872	301038	659446	18617.3	9990.93	20558.8	7885.57	10833.4	1185.01	81.4222	0	3008.77	521.3	1.16853e+06	614.24	4677.02	214034	110219	135437	77552	132587	59810.6	64355.9	26071.4	39808.6	48978.4	48607.7	19195.8	30786.2	9469.06	6061.36	5.05178e+06	81441.9	401278	482720	0
	燃气生产和供应	26	33.6235	0	0	2328.07	0	36.6875	0	0	0	0	0	2266.59	6342.94	117.322	0	0	0	0	0	0	0	0	0	0	0	83038.4	0	0	4243.97	220503	17594.9	5.30185	144.766	39997.9	12374.7	96.3035	254.157	73528.4	0	256.881	208.107	0	463372	158987	128942	287929	0
	水的生产和供应	27	284.498	991.083	2462.22	1418	1078.44	2676.06	1703.79	113.14	411.266	327.393	1944.83	4459.61	2434.75	1575.76	883.397	481.879	281.021	418.617	428.446	143.485	4.99293	0	226.468	13.4092	3858	27.9496	5168.99	4651.76	1692.78	4155.85	2779.58	1017.72	2825.9	1131.24	976.17	1546.81	2132.62	1279.94	935.276	1323.89	861.171	832.903	61961.1	5001.76	7171.56	12173.3	0
	建筑	28	4821.17	4764.36	2785.26	894.363	5332.5	10644.9	1845.3	66.227	26.4271	256.269	2817	2733.21	2119.72	3276.31	1045.76	130.076	51.8333	21.7447	312.148	82.351	0.484299	0	302.153	0	41680.4	512.307	199.609	640255	31839.9	84121.1	6167.43	5193.22	53259.1	181278	39920.7	19098.3	18060.4	2493.64	66106.8	40409.1	10997.1	5843.84	1.29177e+06	80266.4	266772	347038	0
	批发和零售	29	1.44595e+06	93219.2	377981	115333	153087	518576	124075	10165.3	16366.5	34530.1	1.62965e+06	624060	272782	543797	81980.1	16702	31950.5	29298.4	190990	1227.65	397.489	0	7877.62	1795.83	357133	19965.4	2081.53	1.83578e+06	0	395063	118290	115414	49397.1	50670.7	54513.6	45656.8	41912.5	152323	22715.1	176130	12683.1	16884.1	9.7884e+06	269559	661347	930906	0
	交通运输、仓储和邮政	30	675714	252825	209256	113058	98088.1	266667	61695.4	5095.95	8530.69	29168.8	815010	419162	139017	482982	41017.1	10200.2	60986.8	14793.1	94981	614.148	198.918	0	3938.81	897.917	8412.58	463.914	450.686	943819	611019	892501	51826	54222.6	93897.1	41105.6	100077	107839	25354	163502	65015.1	87349.6	18237.6	123342	7.19233e+06	178408	476947	655355	831769
	住宿和餐饮	31	64665.3	19294.8	16048.4	17421.5	9914.53	27579.7	3173.64	573.013	154.043	3817.48	10230	20211.8	13229.9	6265.8	4098.89	2081.94	3257.35	2733.28	10047.8	459.861	34.7683	0	1028.74	177.81	13123.4	1206.51	347.765	198085	51508.8	81269.7	6678.78	33367.8	214561	140624	63656.3	77452	45240	123460	44351.1	17254.1	11243.6	171087	1.53102e+06	199501	998224	1.19773e+06	0
	信息传输、软件和信息技术服务	32	1924.42	9246.41	6645.13	10450.4	2481.58	14324.1	7456.77	646.416	449.683	1273.98	2561.26	15908.8	12946.3	6430.36	3227.91	5302.2	2579.59	997.737	2684.05	1466.33	54.7066	0	1636.99	137.113	6289.67	166.282	1437.66	9277.6	8629.74	65524.3	9572.13	251388	134287	15352.4	47169.5	9885.54	7289.41	1855.93	15594.6	10465.3	1826.08	62073.8	768917	106856	495683	602540	0
	金融	33	32569.6	134350	413367	107009	41263.6	128639	27791.4	2088.51	5709.02	9630	121298	204309	197473	237325	25141.4	6045.76	9283.57	10863.7	177660	524.419	45.0321	0	25331.3	403.688	85404.5	9272.2	5969.08	488136	560209	365050	29304	118773	167893	115472	238382	106377	23385.1	56130.6	2890.06	28963.9	15045.9	11664.4	4.34644e+06	388674	709050	1.09772e+06	146243
	房地产	34	327.829	282.527	1407.3	2241.08	1916.42	2573.86	18962.8	115.817	63.9081	443.887	115.823	7356.02	1551.07	544.311	879.293	728.204	753.729	11.2267	669.054	735.636	58.8838	0	399.189	26.5154	158.336	17.7471	7.94732	2090.01	180751	28990.2	29420.2	1789.62	234659	70356.4	3687.62	2821.53	3628.75	11871.5	32247.8	24438.3	2154.61	898.076	672153	694873	1.24733e+06	1.9422e+06	0
	租赁和商务服务	35	2468.19	112365	25096.5	28017.9	35531.2	106503	24569	934.735	5137.35	5892.76	141768	101161	58893.3	30399.3	7153.44	3460.39	4034.57	5923.2	89260.4	382.774	54.4667	0	280.852	135.644	29584.5	5313.86	3012.07	62375	46780.9	137321	44566.9	87087.3	148518	28831.5	43089.2	9783.62	11874.7	60899.3	5403.94	5437.64	2689.65	3317.86	1.52531e+06	269.145	16490.5	16759.6	80556
	科学研究和技术服务	36	242802	33047.7	1412.23	1215.96	551.487	2492.81	210.204	12.5789	21.4582	147.635	76.1258	2228.94	546.241	410.279	723.829	397.469	200.153	20.4911	514.413	68.4662	6.55846	0	78.8911	0	285.434	8.89027	16.3397	183986	2635.46	3076.35	552.352	32.1882	13.6369	5.11287	0	321100	929.987	0	10.6584	17.6086	27.6223	375.131	800258	20000	0	20000	863123
	水利、环境和公共设施管理	37	106.761	369.445	201.155	348.751	163.06	532.067	61.0476	10.8825	3.1891	26.768	154.581	375.851	239.783	123.891	87.5841	44.3228	48.3951	51.9336	139.692	11.8964	0.798537	0	26.7204	3.91732	68.4915	24.0621	6.92493	1085.11	675.787	565.48	133.773	542.92	5214	907.681	157.21	453.101	830.929	875.721	119.89	190.361	153.459	438.506	15575.9	28277.5	53600	81877.5	874300
	居民服务、修理和其他服务	38	20691.7	18093.1	8924.54	5593.47	19705.6	18484.4	5745.47	707.01	346.656	698.715	37426.4	33199.5	18889.2	127042	2582.21	4382.6	1564.36	1023.11	1765.85	314.669	18.9624	0	356.588	49.3537	3966.83	63.8581	86.0804	60250.8	14190.9	152840	10604.5	53647.2	86040.9	7884.67	29484.8	61640.7	16962.2	97418.7	77933.9	42591.4	23241.4	63545.8	1.13e+06	100015	344297	444311	0
	教育	39	36123.9	3053.17	2729.23	2879.15	1041.84	1645.46	338.543	30.7039	79.5937	99.1432	1966.99	1717.63	1171.58	1444.24	116.844	231.598	232.888	42.1049	413.1	21.7895	1.67495	0	35.501	17.2172	0	98.4954	87.1418	18071.8	9031.66	13123.3	1504.12	5329.78	37029.6	5869.75	590.74	15616.7	9619.29	3155.19	6366.72	12177.4	1416.39	6341.78	200864	97350	536977	634327	5.33316e+06
	卫生和社会工作	40	0	0	0	0	0	0	0	0	0	0	0	0	0	0	0	0	0	0	0	0	0	0	0	0	0	0	0	0	131.735	11.5274	9.2064	0	412.68	7693.22	0	300	700	0	0	5174.94	0	34489.8	48923.2	829107	1510235	2.33934e+06	3.62052e+06
	文化、体育和娱乐	41	723.754	2150.98	1102.31	1907.91	1213.91	2792.52	323.975	60.9879	16.5196	141.145	1140.43	1956.24	1543.19	772.908	477.52	251.273	248.281	260.034	742.162	59.4819	4.02431	0	133.602	19.5866	1608.54	126.695	36.4988	7349.77	3587.11	7463.57	906.811	3932.53	6908.15	9501.51	1663.34	5124.68	7446.76	3766.63	1418.45	2503.56	1854.91	2976.38	86218.6	37151.6	172297	209448	1.09004e+06
	公共管理、社会保障和社会组织	42	43937.4	3034.18	544.375	470.152	199.364	822.412	92.8799	12.6259	8.97617	73.6452	462.92	588.15	421.009	869.926	99.4389	58.2686	68.6325	92.5964	289.532	4.86139	0.49928	0	0	0	353.028	10.7029	10.7072	1144.89	835	13096.5	256.039	2416.23	2447.66	972.056	343.451	5051.6	2748.89	2667.19	497.723	1156.86	583.181	203517	290261	14759.5	39588	54347.5	5.91169e+06
	中间投入合计	TII	9.55103e+06	1.46387e+06	4.30749e+06	1.37029e+06	1.57135e+06	5.21953e+06	1.25409e+06	99508.3	164537	381544	1.53081e+07	6.37562e+06	2.88211e+06	9.39329e+06	813051	183830	318715	292656	2.01958e+06	15383.4	3923.57	0	79724	17324.9	3.42873e+06	198789	30815.3	19251939	2057600	6.17545e+06	1167836	1.3072e+06	1678768	1028497	961752	1.13201e+06	610293	1782420	540058	1821548	212271	867503	1.0734e+08	6.75624e+06	1.69504e+07	2.37066e+07	1.88984e+07
增加值	劳动者报酬	VA001	12377818	785832	1.22213e+06	324674	694314	456397	350556	23495.1	47648	69275.3	1.16941e+06	445339	425118	529842	60956.3	35088.7	101456	11116.5	81689.6	10277	592.145	0	4456.42	1768.92	868881	24437.3	18460.4	5.84001e+06	2.36606e+06	1.99616e+06	761837	2.82945e+06	1.25153e+06	310761	471041	658387	356049	390690	2.06791e+06	876341	301908	5.06127e+06	4.56804e+07
	生产税净额	VA002	0	250254	1.60564e+06	92186.6	60331.9	481287	30889.3	466.942	9622.14	45123.7	1.0708e+06	541547	84164.6	73820.5	10042	21988.2	5201.45	3404.98	15150.9	11223.3	165.787	0	8712.17	1279	26964.9	4772.44	1824.64	617674	943444	421609	291865	541978	328547	344939	103923	40024.7	12776.8	59449.3	0	12805.7	24041.9	40713.1	8.24066e+06
	固定资产折旧	VA003	827882	139475	1.9186e+06	130291	139094	212710	221754	2027.34	11379.4	27655.4	460935	384942	348147	329276	14305.5	5782.16	16321.4	1986.43	29585.1	2131.07	78.1191	0	1178.24	259.108	1.54256e+06	19574.6	28699.8	219381	447861	1.2518e+06	182148	240900	169243	82043.7	175149	33030.8	20422.8	58207.2	356684	124320	60257.3	206527	1.04446e+07
	营业盈余	VA004	0	381903	7.68007e+06	467988	7218.95	633163	-310698	18351.8	-23842.8	52276.7	58710.1	847626	182250	181054	36647.2	24442.2	-10331.7	1118.17	250938	34572.5	1812.96	0	8132.82	2227.61	-308903	78256.1	-5665.91	-362020	509159	-121770	-151942	-2.36863e+06	1.85473e+06	1.20602e+06	-177305	-43185.9	-27789	68736.8	2701.44	116432	-100560	32381.2	1.07263e+07
	增加值合计	TVA	13205700	1.55746e+06	1.24264e+07	1.01514e+06	900958	1.78356e+06	292501	44341.2	44806.7	194331	2.75986e+06	2.21945e+06	1.03968e+06	1.11399e+06	121951	87301.3	112647	17626	377363	58203.9	2649.01	0	22479.7	5534.64	2.1295e+06	127040	43318.8	6315045	4266528	3.5478e+06	1083909	1243697	3604045	1943764	572807	688256	361460	577083	2427293	1129899	285648	5.34089e+06	7.5092e+07
总投入		TI	2.27567e+07	3.02133e+06	1.67339e+07	2.38543e+06	2.47231e+06	7.00308e+06	1.54659e+06	143850	209343	575875	1.8068e+07	8.59507e+06	3.92179e+06	1.05073e+07	935002	271132	431362	310282	2.39695e+06	73587.3	6572.58	0	102204	22859.6	5.55823e+06	325830	74134.1	25566984	6324128	9.72325e+06	2251745	2.5509e+06	5282813	2972261	1.53456e+06	1.82026e+06	971753	2359503	2967351	2951447	497919	6.20839e+06	1.82432e+08
[truncated: 11 more columns]
