# Supplementary material for: Editorial Note: Measurement and driving factors of carbon productivity in China’s provinces: From the perspective of embodied carbon emissions
Source: PLoS One. 2025 Dec 15;20(12):e0338756. doi: 10.1371/journal.pone.0338756 (PMC12704855; doi:10.1371/journal.pone.0338756)
Supplement: S1 File — (ZIP) [file pone.0338756.s001.zip › Input-Output Tables of China's Provinces/Input-Output Tables of Various Provinces in 2012/31ΦÑ┐ΦùÅ.xls]

## Sheet: sheet1
西藏2012年投入产出表
(按当年生产者价格计算）
单位：万元
产 出 投 入		代码	中间使用																																											最终使用
			农林牧渔 产品和服务	煤 炭 采选产品	石 油 和 天 然 气 开采产品	金 属 矿 采选产品	非金属矿 和其他矿 采选产品	食品和烟草	纺织品	纺织服装鞋 帽皮革羽绒 及其制品	木材加工品 和 家 具	造纸印刷和 文教体育用品	石油、炼焦 产 品 和 核燃料加工品	化学产品	非 金 属 矿物制品	金属冶炼和 压延加工品	金属制品	通用设备	专用设备	交通运输设备	电气机械 和 器 材	通信设备、 计算机和其 他电子设备	仪器仪表	其他制造产品	废品废料	金属制品、 机械和设备 修理服务	电力、热力 的生产和供应	燃气生产 和 供 应	水的生产 和 供 应	建筑	批发和零售	交通运输、 仓储和邮政	住宿和餐饮	信息传输、 软件和信息 技术服务	金融	房地产	租 赁 和 商务服务	科学研究 和技术服务	水利、环境 和公共设施 管 理	居民服务、 修 理 和 其他服务	教育	卫 生 和 社会工作	文化、体育 和 娱 乐	公共管理、 社会保障和 社会组织	中间使用 合 计	最终消费支出
																																														居民消费支出			政府消费 支 出
																																														农村居民	城镇居民	小计
代码		-	01	02	03	04	05	06	07	08	09	10	11	12	13	14	15	16	17	18	19	20	21	22	23	24	25	26	27	28	29	30	31	32	33	34	35	36	37	38	39	40	41	42	TIU	FU101	FU102	THC	FU103
中间投入	农林牧渔产品和服务	01	256030	0	0	404.593	0.0147111	88717.7	2328.62	313.612	3528.18	929.628	0	8917.62	5.5275	0.000564	0	0	0	0	0.000858	0	0	0	0	0	0.00918844	0	0.000489662	8594.76	57.3896	3115.38	65916.8	906.569	9132.59	0.46088	0	0	152.438	1983.56	0	0	0	0	451036	263818	221572	485390	29489.5
	煤炭采选产品	02	477.154	0	0	0	0	60.5952	8.00584	10.2983	13.2902	124.557	0	52.1163	3962.37	0.624066	0	0	0	0	0.083226	0	0	0	0	0	0	0	0.00355714	1086.38	517.083	11.4	0	0	0	0	0	0	10.354	0	0	0	327.485	2209.35	8871.15	0	753	753	0
	石油和天然气开采产品	03	43.281	0	0	0	0	6.88716	1.09771	6.3749	5.04397	13.3447	0	1176.8	260.8	0.140624	0	0	0	0	0.356499	0	0	0	0	0	0	0	0	5.12897	57.4537	14190.4	0.013563	0	0	0	0	0	1.15044	0	0	0	36.3872	245.483	16050.1	0	0	0	0
	金属矿采选产品	04	0	0	0	68032.3	0	0.660045	0	0	0	0	0	276.837	1461.81	0.99264	0	0	0	0	0.254826	0	0	0	0	0	0	0	0	0	0	0.00178232	5.74059	0	0	0	0	0	0	0.959599	0	0	0	0	69779.5	0	0	0	0
	非金属矿和其他矿采选产品	05	41.3146	0	0	5.0837	154.087	22.2011	0	0	0	0.192051	0	171.643	28997.6	0.00893	0	0	0	0	0	0	0	0	0	0	0.343035	0	100.128	109863	0.236016	0.0847527	19.8755	0.0378104	3.29735	1.7562	0	0.0952977	1.8392	1.49897	3.75038	0.00581211	0.601423	0	139388	0	0	0	0
	食品和烟草	06	25440.9	0	0	114.391	2.1613	15300.1	26.5905	356.669	36.1503	860.388	0	230.42	111.156	0.339622	0.519446	0	0	0	0.488774	0	0	0	0	0	41.3374	0	103.894	28370	794.115	535.633	69196.9	1125.14	3091.87	626.671	710.319	118.856	16.6744	305.381	119.109	11.1334	283.993	5327.18	153259	222738	196228	418966	0
	纺织品	07	110.397	0	0	269.228	0.000207096	483.919	7822.47	1399.92	195.764	331.804	0	47.5472	324.499	0.01504	0.00471812	0	0	0	0.213356	0	0	0	0	0	7.74265	0	0.126254	379.801	90.6132	367.05	1168.29	274.059	29.2214	558.813	0.0652818	0	0.657927	92.098	1681.04	0.0507968	0.0858658	0	15635.5	11626	14377	26003	0
	纺织服装鞋帽皮革羽绒及其制品	08	386.417	0	0	256.576	44.9958	108.281	66.3132	1007.89	365.621	234.2	0	156.301	312.878	0.164876	0	0	0	0	0.345631	0	0	0	0	0	716.783	0	0.000453877	504.079	2298.49	968.991	524.967	40.2796	659.418	558.199	0.396732	0	55.6039	676.764	0.176409	0	0	0	9944.13	83270	126177	209447	0
	木材加工品和家具	09	450.176	0	0	360.073	0	223.872	3.85307	8.65463	2630.64	343.169	0	11.6633	681.801	0.14147	0	0	0	0	0.341055	0	0	0	0	0	2.30731	0	0.0410579	68888.3	564.097	648.846	407.465	221.86	196.029	3082.94	0	2.4356	75.338	706.428	2.90047	0.184869	3.82128	0	79517.4	15362	3018	18380	0
	造纸印刷和文教体育用品	10	349.19	0	0	353.136	17.2445	7977.59	77.8742	71.6778	132.865	12810.6	0	1857.39	1714.11	0.200502	2.65218	0	0	0	2.83169	0	0	0	0	0	1430.5	0	45.5909	19471.3	8405.76	7213.56	2922.28	3947.82	35028.6	6297.62	11900.5	1636.53	165.741	1308.32	2701.53	429.663	39587.9	61843.6	229704	6153	7408	13561	0
	石油、炼焦产品和核燃料加工品	11	2953.07	0	0	18129	139.502	1592.49	14.1836	31.943	192.38	351.91	0	927.85	3884.81	0.338964	70.8113	0	0	0	0.432289	0	0	0	0	0	0	0	6.37079	38726	8131.16	58897	4260.68	21272	9433.38	3920.74	1952.54	2262.22	4298.01	20517	7345.99	340.126	4066.78	11880.2	225599	7866	16081	23947	0
	化学产品	12	21904.2	0	0	18899	127.898	7966.09	237.839	346.65	611.8	3909.03	0	6164.77	4542.24	0.753974	2.6354	0	0	0	14.855	0	0	0	0	0	14.0671	0	324.087	154912	50910.9	24569.3	3322.62	165.854	258.986	2284.08	24.0618	7.11961	4.51325	390.659	10171	19501.5	2824.31	12656	347069	81355	42195	123550	0
	非金属矿物制品	13	510.01	0	0	863.587	0	4514.51	7.86956	6.98597	160.262	20.5635	0	240.756	17345.9	0.15604	0	0	0	0	5.09137	0	0	0	0	0	983.686	0	0.503769	837886	995.614	766.143	746.402	762.178	0.181041	10066	0	1.74147	10.3999	0.790618	5.34795	5.00434	2.49326	0.00588154	875908	16927	972	17899	0
	金属冶炼和压延加工品	14	162.69	0	0	1857.49	0.653557	497.206	11.1025	8.70868	466.25	1287.6	0	13.0669	814.787	57.4969	6056.44	0	0	0	37.7946	0	0	0	0	0	38.8979	0	2.36488	412725	279.872	169.703	48.2508	0	0.0746953	5.59257	0.932669	0.0218589	6.92612	8.40129	2.41525	0.118824	3.47243	0.00470524	424563	11493	6786	18279	0
	金属制品	15	1139.51	0	0	2268.81	117.528	2972.78	4.15244	25.4802	273.439	164.651	0	222.064	1207.26	0.664674	2.51924	0	0	0	4.42084	0	0	0	0	0	189.914	0	1.92835	205040	332.758	649.738	1886.18	112.702	39.8759	858.492	2.84113	0.215544	385.939	657.308	34.9364	3.11549	2.91146	5890.36	224492	2118	84	2202	0
	通用设备	16	186.351	0	0	1328.85	7.88549	399.308	14.9125	18.4583	91.5656	387.761	0	88.1415	2191.95	1.03109	1.34762	0	0	0	1.30058	0	0	0	0	0	1069.65	0	2.49785	15999	2956.03	669.24	2330.92	826.687	1157.97	8001	555.748	31.5422	24.0629	2708.41	60.5552	3.22422	42.9465	295.111	41453.4	332	1805	2137	0
	专用设备	17	11552.8	0	0	2016.53	0.325007	872.796	10.3846	19.1439	851	104.647	0	25.6013	883.007	0.33464	0	0	0	0	0.338624	0	0	0	0	0	544.825	0	0.853154	1219.02	60.3559	172.958	204.529	27.7013	4156.08	531.473	0	0.604331	0.431762	45.5612	10.2687	1044.92	8.60087	0	24365.1	148	0	148	0
	交通运输设备	18	1046.88	0	0	108.286	3.53971	74.1402	4.6544	8.33086	36.5166	169.798	0	84.2826	204.205	0.294126	12.4896	0	0	0	0.860145	0	0	0	0	0	0.44341	0	0.0268297	829.685	249.647	6677.21	20.8674	539.76	1224.32	0	175.068	1.45356	5.9467	111.587	10.0942	55.142	25.9726	0.0105868	11681.5	10436	7927	18363	0
	电气机械和器材	19	193.494	0	0	396.02	0.283356	68.8883	6.0137	10.6823	30.262	59.7199	0	18.9142	703.094	0.199468	6.28569	0	0	0	16.5934	0	0	0	0	0	4055.29	0	0.785514	112016	1041.53	287.024	716.869	2348.26	20.6368	419.013	0.0356403	1.61736	7.26169	207.31	42.2308	43.9636	7.2859	0.00588154	122725	6502	7491	13993	0
	通信设备、计算机和其他电子设备	20	100.769	0	0	41.9356	1.75711	52.193	4.75893	6.57965	7.67678	29.1626	0	30.3295	37.4627	0.0141	0.256561	0	0	0	12.2288	0	0	0	0	0	748.378	0	2.29944	8872.09	1815.21	1668.37	499.106	35726.7	1049.04	2511.26	1560.5	192.281	20.0868	480.895	389.564	32.9284	391.583	6807.32	63092.7	5723	10650	16373	0
	仪器仪表	21	195.461	0	0	40.3107	0	84.8687	1.90092	2.25805	7.59914	19.4666	0	16.8067	100.676	0.145418	0	0	0	0	0.992706	0	0	0	0	0	285.937	0	2.30255	159.45	151.307	65.6076	31.5774	457.517	0.00271586	4.74551	0	0.00244791	0.502728	6588.95	1.94821	0.0627102	0.0089091	5890.36	14110.8	315	556	871	0
	其他制造产品	22	629.975	0	0	3.89232	0	95.8101	8.83252	17.3704	46.806	44.2036	0	55.9235	225.997	0.191666	0	0	0	0	0.84799	0	0	0	0	0	0.734236	0	0.00221087	202.069	69.5845	6.3599	8958.53	1.17588	19.0032	296.975	2.69	0	18.1562	56.4939	0.770938	0.0706	0.013049	23.8689	10786.3	1981	301	2282	0
	废品废料	23	27.3126	0	0	0	0	8.63223	0.332024	3.14413	1.73386	1357.52	0	12.1819	346.037	0.888864	0	0	0	0	0.129558	0	0	0	0	0	0.420275	0	0	0	0	0	0	0	0	0	0	0	0	0	0	0	0	0	1758.33	0	0	0	0
	金属制品、机械和设备修理服务	24	0	0	0	5712.4	73.7922	3229.96	0.567405	0	1.73011	42.8023	0	150.234	531.645	0	0.130616	0	0	0	0	0	0	0	0	0	14120.6	0	30.8861	11329	12224.9	4463.44	3374.82	1528.73	1284.73	3725.87	27.5021	204.091	263.721	977.024	5884.02	152.935	558.406	3118.76	73012.8	0	0	0	0
	电力、热力的生产和供应	25	4873.78	0	0	5426.71	15.1249	6271.61	73.9013	29.4969	147.096	1804.14	0	832.256	6273.68	4.24871	18.152	0	0	0	2.55327	0	0	0	0	0	19996.6	0	1222.67	12614.9	2281.35	8826.02	4771.56	8466.16	5353.71	3121.38	458.576	695.253	862.294	3692.71	2814.7	592.162	2715.48	5299.25	109557	4727	6107	10834	0
	燃气生产和供应	26	13.168	0	0	0	0	4.51855	2.19204	2.36104	4.16459	1.82325	0	0.234445	5.226	0.05922	0	0	0	0	0.183755	0	0	0	0	0	0.998898	0	0	0	16.0948	56.1478	10163	0	0	0	0	0	0.977462	522.67	0	0	0	0	10793.8	4916	23022	27938	0
	水的生产和供应	27	906.227	0	0	72.2228	3.84238	61.8278	5.41602	3.28963	11.4529	360.799	0	62.7804	37.1659	0.040326	4.84055	0	0	0	0.136565	0	0	0	0	0	89.5848	0	1880	1042.12	987.158	1089.99	690.53	257.323	276.25	530.442	35.341	343.568	324.879	312.231	113.859	163.269	804.165	393.773	10864.5	27	641	668	0
	建筑	28	66.7176	0	0	450.803	1.48022	113.253	1.04981	1.33857	5.94085	20.6948	0	102.17	26.4716	0.006768	5.32843	0	0	0	0.026455	0	0	0	0	0	1244.07	0	417.839	1043548	46411.5	1580.14	4269.37	6106.94	4990.5	1801.76	58.7083	165.609	124.038	2571.83	13543.9	432.634	994.799	37780.8	1.16684e+06	1853	4862	6715	0
	批发和零售	29	2237.77	0	0	0	0	582.78	46.4495	83.2941	459	293.222	0	21.3444	454.16	1.42062	0	0	0	0	2.72472	0	0	0	0	0	0	0	0	300000	39876.7	24959	0	1128	0	0	0	0	0	0	0	0	0	0	370146	30862	86594	117456	0
	交通运输、仓储和邮政	30	7870.4	0	0	6175.32	764.842	18291	110.14	109.225	297.879	3001.58	0	1463.72	13955.4	1.13185	101.654	0	0	0	2.3851	0	0	0	0	0	2957.01	0	183.677	217117	46947.5	79941	22099.2	4326.55	39155.8	8009.49	7679.36	5235.48	233.96	7870.73	4708.08	263.378	12225.7	42535.4	553634	9259	21220	30479	133419
	住宿和餐饮	31	1285.65	0	0	2489.43	34.9153	3825.45	36.8288	25.7059	196.532	2171.61	0	1457.47	827.897	0.546892	17.6301	0	0	0	0.62634	0	0	0	0	0	2610.01	0	203.409	180031	29778.8	28204.9	6838.73	5154.04	65149.9	12723.4	7684.13	3777.17	247.368	3896.06	1137.16	175.911	3723.18	85149.2	448855	12003	67606	79609	0
	信息传输、软件和信息技术服务	32	1248.44	0	0	390.775	6.56851	212.898	6.80962	19.0295	45.1715	72.0615	0	245.066	74.6586	0.313396	1.57475	0	0	0	0.501215	0	0	0	0	0	424.929	0	97.9225	105476	3358.42	92235	3915.52	29504.6	9934.44	1534.94	1991.71	389.355	120.296	235.228	1164.1	312.821	929.32	49556.8	303505	1999	57202	59201	0
	金融	33	3819.43	0	0	9901.35	81.1029	5169.13	167.771	48.6417	121.725	794.395	0	2101.42	2980.35	0.806614	120.644	0	0	0	1.52266	0	0	0	0	0	32013.8	0	37.7844	274189	13544.7	49600.5	6162.11	10029.7	16699	5729.05	1030.75	16.5724	148.568	1234.77	563.378	182.321	15385.8	60030.1	511906	11530	15154	26684	22383.4
	房地产	34	7.6338	0	0	2.72012	0	159.984	20.206	43.1916	68.8651	31.9579	0	5.78442	63.5378	0.03102	0	0	0	0	0.406978	0	0	0	0	0	0.456609	0	0	106367	62496.3	816.481	8723.76	2188	18816	2066.86	0	401.362	128.446	6735.54	0	0.988717	14950.3	2775.56	226871	142	15000	15142	0
	租赁和商务服务	35	1336.75	0	0	14864.9	267.349	4923.99	35.0223	70.8389	686.293	2969.51	0	4188.67	9358.7	0.159894	94.6476	0	0	0	2.00157	0	0	0	0	0	4197.82	0	502.045	173065	11118.4	4467.5	19864.3	34645.6	72709.1	9540.13	15116.8	499.398	335.768	2719.94	161.29	1126.92	4190.89	23612.8	416673	0	0	0	96823
	科学研究和技术服务	36	3655.79	0	0	0.196169	0.00194285	50.6898	10.3403	14.8618	23.2281	69.2871	0	12.4965	41.7471	0.200502	0.000159254	0	0	0	0.874874	0	0	0	0	0	0.0416641	0	0.0335849	15347.4	36.7945	1584.84	100.768	13.7632	1.10816	2.83561	24.6872	1.20016	1.15974	0.601868	2.5186	0.331145	3.24156	125.202	21126.2	0	0	0	97378.2
	水利、环境和公共设施管理	37	559.323	0	0	43.0016	0.557019	78.0926	1.19526	0.591013	4.23462	44.9181	0	25.8011	21.6106	0.00987	0.103969	0	0	0	0.023023	0	0	0	0	0	1.31454	0	712.214	1906.92	249.29	174.273	49.4755	273.662	1176.93	40.55	130.725	23.4024	4.72347	67.2832	17.5507	3.16327	37.6668	756.884	6405.49	0	0	0	21394.5
	居民服务、修理和其他服务	38	1546.37	0	0	720.573	24.2218	200.766	5.90791	11.1153	20.6931	558.006	0	173.005	195.482	0.069278	28.262	0	0	0	0.166595	0	0	0	0	0	690.859	0	381.703	5801.57	26149.3	5321.33	3868.11	1065.99	7158.14	1216.89	4543.58	1509.38	3029.2	4116.91	17059.5	777.238	5905.47	24798.3	116878	9263	45771	55034	0
	教育	39	490.218	0	0	310.461	30.0481	212.518	0.982139	1.37578	44.5864	65.8665	0	75.985	30.9249	0.009964	2.5453	0	0	0	0.046189	0	0	0	0	0	18.0014	0	1.54028	6376.49	1560.83	1435.23	412.031	377.571	7570.14	840.928	4110.99	1364.84	77.0852	151.541	11254.4	50.7612	933.12	54867.1	92668.2	3462	13430	16892	311987
	卫生和社会工作	40	1322.3	0	0	0	0	25.1846	0.714868	5.97125	3.46773	28.0489	0	0.19404	47.4762	0.091932	0	0	0	0	0.299156	0	0	0	0	0	0	0	0	0	317.363	0.98	20.0468	0	0	0	0	0	0	0	0	0	0	0	1772.13	17306	20168	37474	144318
	文化、体育和娱乐	41	158.698	0	0	224.828	3.7576	420.201	6.37792	8.24938	24.9754	34.4748	0	167.617	125.155	0.05217	0.782258	0	0	0	0.166881	0	0	0	0	0	220.116	0	8.6233	18373.4	2579.69	1301.06	445.945	959.588	6109.68	1123.88	917.478	192.316	33.0369	368.596	711.029	54.5967	1167.93	6998.18	42740.5	2765	28725	31490	138246
	公共管理、社会保障和社会组织	42	348.425	0	0	79.7541	1.33926	66.7688	1.41059	2.05346	3.7733	23.7027	0	54.0494	18.1175	0.016826	6.43567	0	0	0	0.055484	0	0	0	0	0	12.3197	0	100.615	535.213	59.8007	138.586	42.016	317.494	714.025	115.544	2203.9	424.271	2.43798	77.9821	80.8151	39.3039	37.0798	23431.9	28939.2	1562	2427	3989	1.74503e+06
	中间投入合计	TII	355679	0	0	162614	1926.82	176002	11195	4161.46	11855.7	35942.8	0	31939.3	105389	74.3541	6558.69	0	0	0	115.503	0	0	0	0	0	88729.8	0	6374.77	4.49887e+06	379774	427846	259000	175100	322600	92149.8	62900	19500	11200	72400	81800	25800	112179	534299	8.07398e+06	859839	1072310	1932149	2.74047e+06
增加值	劳动者报酬	VA001	767648	0	0	50421	337.17	27076.8	539.863	532.069	4485.56	6303.89	0	38895.9	38939.7	5.55267	2653.08	0	0	0	8.54497	0	0	0	0	0	66077.1	0	2357.07	946564	218569	229163	149102	94190	205590	102002	74324.4	72443.9	10669.7	44649.9	325345	94219.7	75152.7	864582	4.51285e+06
	生产税净额	VA002	0	0	0	22650.1	91.9	9463.84	167.048	238.957	1327.24	1118.31	0	10430.7	12293.8	5.66303	667.02	0	0	0	4.97297	0	0	0	0	0	8418.38	0	60.3832	102796	58378.5	6772.67	32618.5	23130.3	22400.5	24357.3	11573.6	1654.26	393.721	3392.42	0	5416.3	2046.58	98.6092	361967
	固定资产折旧	VA003	36134.4	0	0	30193.5	76.23	14620.7	172.853	71.9655	1396.91	7245.92	0	10645.5	23112.4	2.12741	676.83	0	0	0	2.67181	0	0	0	0	0	91505.1	0	1739.36	51964.9	32898.4	86528.1	36563.4	188703	19155.5	36363.7	30729.6	4735.41	1200.95	4656.84	20119.4	13806.5	15906.4	376713	1.13764e+06
	营业盈余	VA004	0	0	0	90667.1	769.44	41707.2	702.193	314.549	4283.02	20949.1	0	26069.9	43606.8	6.30289	1765.37	0	0	0	11.3077	0	0	0	0	0	-165339	0	1001.02	773674	117654	-60135.1	19520.3	-108637	73254.8	44977.1	36372.4	-1943.61	4335.65	8501.84	1235.33	18959.6	1330.04	2266.05	997881
	增加值合计	TVA	803782	0	0	193932	1274.74	92868.5	1581.96	1157.54	11492.7	35617.2	0	86042	117953	19.646	5762.3	0	0	0	27.4975	0	0	0	0	0	661.801	0	5157.84	1.875e+06	427500	262329	237804	197387	320401	207700	153000	76890	16600	61201	346700	132402	94435.6	1.24366e+06	7.01034e+06
总投入		TI	1.15946e+06	0	0	356546	3201.56	268871	12777	5319	23348.4	71560	0	117981	223342	94.0001	12321	0	0	0	143	0	0	0	0	0	89391.6	0	11532.6	6.37387e+06	807274	690175	496804	372487	643001	299850	215900	96390	27800	133601	428500	158202	206615	1.77796e+06	1.50843e+07
[truncated: 11 more columns]
