# Supplementary material for: Editorial Note: Measurement and driving factors of carbon productivity in China’s provinces: From the perspective of embodied carbon emissions
Source: PLoS One. 2025 Dec 15;20(12):e0338756. doi: 10.1371/journal.pone.0338756 (PMC12704855; doi:10.1371/journal.pone.0338756)
Supplement: S1 File — (ZIP) [file pone.0338756.s001.zip › Input-Output Tables of China's Provinces/Input-Output Tables of Various Provinces in 2012/3μ▓│σîù.xls]

## Sheet: sheet1
河北2012年投入产出表
(按当年生产者价格计算）
单位：万元
产 出 投 入		代码	中间使用																																											最终使用
			农林牧渔 产品和服务	煤 炭 采选产品	石 油 和 天 然 气 开采产品	金 属 矿 采选产品	非金属矿 和其他矿 采选产品	食品和烟草	纺织品	纺织服装鞋 帽皮革羽绒 及其制品	木材加工品 和 家 具	造纸印刷和 文教体育用品	石油、炼焦 产 品 和 核燃料加工品	化学产品	非 金 属 矿物制品	金属冶炼和 压延加工品	金属制品	通用设备	专用设备	交通运输设备	电气机械 和 器 材	通信设备、 计算机和其 他电子设备	仪器仪表	其他制造产品	废品废料	金属制品、 机械和设备 修理服务	电力、热力 的生产和供应	燃气生产 和 供 应	水的生产 和 供 应	建筑	批发和零售	交通运输、 仓储和邮政	住宿和餐饮	信息传输、 软件和信息 技术服务	金融	房地产	租 赁 和 商务服务	科学研究 和技术服务	水利、环境 和公共设施 管 理	居民服务、 修 理 和 其他服务	教育	卫 生 和 社会工作	文化、体育 和 娱 乐	公共管理、 社会保障和 社会组织	中间使用 合 计	最终消费支出
																																														居民消费支出			政府消费 支 出
																																														农村居民	城镇居民	小计
代码		-	01	02	03	04	05	06	07	08	09	10	11	12	13	14	15	16	17	18	19	20	21	22	23	24	25	26	27	28	29	30	31	32	33	34	35	36	37	38	39	40	41	42	TIU	FU101	FU102	THC	FU103
中间投入	农林牧渔产品和服务	01	7919296	8949	27	1867	7272	13413408	4409822	2444769	109057	107580	366	1280923	442	9832	16553	5882	441	91	95	49	4	449	0	6	527	5	17	202977	238	3324	1155023	9	6255	300	20961	2920	21513	308938	2	0	1485	0	31461674	2660934	6425716	9086650	589549
	煤炭采选产品	02	14722	4268726	70032	64090	100119	264548	435653	13204	85018	193971	7807560	2035909	1533117	4936815	97568	74823	33271	53258	17468	1104	4	8398	2236	8660	5888561	155120	276	124676	199	28388	3566	0	0	0	0	1448	1252	0	116608	15808	565	14438	28471179	184568	113117	297685	0
	石油和天然气开采产品	03	148	13534	8789	3195	133960	9921	4711	21	83	2593	10465491	318189	314555	157073	35365	35085	3281	12658	2881	850	0	7	0	1032	726325	159338	0	0	0	50	0	0	0	0	0	168	145	0	0	0	1	0	12409449	0	0	0	0
	金属矿采选产品	04	0	74	0	16063943	13142	2633	0	0	0	4926	0	279759	44522	32235492	65374	22151	7408	55	17083	27	0	0	0	114	0	0	0	0	0	0	0	0	0	0	0	0	0	0	0	0	0	0	48756703	0	0	0	0
	非金属矿和其他矿采选产品	05	1748	8558	9000	239841	701547	108	803	1	0	4121	0	180792	3188604	180959	63386	1423	7889	780	20546	41	0	0	0	2761	8680	0	0	1192272	0	5729	0	0	0	0	7	1532	15	0	0	0	0	3	5821146	0	0	0	0
	食品和烟草	06	5072595	1917	82	11851	326	8951260	264628	1382	1159	1835	495	670071	2750	8973	1743	1792	1547	1022	881	188	407	22	25	69	1101	69	0	0	4784	16630	1523302	261	781	4659	1105	70	88	0	0	0	0	0	16549870	1824982	5299108	7124090	0
	纺织品	07	5114	5242	23	1212	454	19888	2432621	2584245	40150	18863	1322	190844	18943	33974	19744	5864	11019	4346	156986	3352	13	28396	7	595	170	3110	91	3483	5922	16074	45084	1284	1532	292	3184	1579	1353	20754	627	0	1217	81081	5770054	135355	286012	421367	0
	纺织服装鞋帽皮革羽绒及其制品	08	412	734	7679	24739	2252	11564	141088	3123801	8203	768	2381	16254	626	36395	527	15509	10754	5000	1467	3237	29	1211	6	12515	99	838	6	1271	10655	10343	30984	2029	784	171	2269	13542	74	38525	2074	0	1576	155	3542546	659780	2647739	3307519	0
	木材加工品和家具	09	11009	1336	138	26584	1028	7547	46429	11528	1388998	664177	2985	19136	31570	121416	20750	63583	21732	9244	14013	239	597	1948	22	11729	2595	20	58	1022746	4570	46574	31133	3389	8630	1533	1923	1298	274	22545	123	21	364	3	3625537	288816	358063	646879	0
	造纸印刷和文教体育用品	10	311346	14276	3832	56132	1149	449053	35229	106471	62453	2647387	6379	661155	98911	35891	104236	70927	22762	245613	120610	19723	34283	12143	269	2053	30720	1249	2948	122297	47584	2189785	51285	61915	1618818	158251	819009	561086	5989	172378	577791	41709	184054	261703	12030854	996144	500048	1496192	0
	石油、炼焦产品和核燃料加工品	11	1134092	4270	75268	5360300	85153	53547	14293	35063	12989	22255	1324286	1034666	675886	5816172	110039	149746	25696	76691	180800	4601	3710	1142	462	6975	129995	1856	591	702572	144139	7049210	79603	25944	189959	50548	104099	51582	14812	196119	77746	60793	21956	242947	25352573	279698	879282	1158980	0
	化学产品	12	4038865	153327	20918	3416012	200268	591733	857620	797677	292845	455505	652935	17873969	1298896	514563	354071	137501	231827	579525	1699413	144785	27357	56321	61082	215510	28224	9023	55521	2441733	12216	800360	65201	12937	4574	1265	5267	246337	22452	125646	237481	1957477	12898	145668	40856805	658864	1491252	2150116	0
	非金属矿物制品	13	16333	35957	6429	67959	32194	191677	3389	54	130445	8268	4426	141961	4802786	547276	52160	18677	28110	101818	548542	5232	4698	1995	0	33639	71928	6	8129	7905336	205	52450	16799	4744	0	258	89	11576	474	10430	17450	12979	546	29	14897453	372527	156699	529226	0
	金属冶炼和压延加工品	14	1631	156536	315000	683513	40942	5330	15562	2564	112544	74717	76113	1045545	127505	35198015	12025276	6119889	3305727	7332272	4130398	682040	131645	59259	33225	520362	83814	55484	1625	15603107	192	132146	18	7	0	0	17	27506	260	1254	0	0	0	6	88101046	0	0	0	0
	金属制品	15	27438	110713	3664	200271	31201	248281	10029	130050	74486	390897	12529	319371	212836	3955399	4023806	146977	1807685	316733	2456148	59497	24245	40590	241	110130	131351	41751	181	2876015	2117	192291	16900	1356	1571	284	103570	154832	3423	147961	20690	1446	1727	33253	18443936	474153	624855	1099008	0
	通用设备	16	9902	25830	37680	54253	39789	30607	45096	1264	70	163256	7199	20872	98653	598289	45287	2182292	560719	572327	543693	11489	18669	8002	10	73147	135420	63	444	312043	10200	68283	73329	16781	67889	13090	2869	186541	933	41304	5618	213	2359	1875	6087649	29259	74898	104157	0
	专用设备	17	329281	298702	66718	113333	50789	22131	10459	1076	468	17854	4106	19880	84598	107717	3120	234032	457796	24270	332188	1847	2304	1	0	13264	1404	8328	1582	374309	387	8543	4157	644	70399	154	949	11688	248	593	136	91947	32	287	2771721	769	4023	4792	0
	交通运输设备	18	30515	4336	5772	52885	14739	1757	815	1906	271	498	581	8909	4715	963710	2372	62459	60683	1857086	4498	288	102	32	54	99414	2957	35	96	13810	318	845670	9457	1262	25734	2850	22155	1250	524	17092	10	0	422	5	4122044	796333	1935425	2731758	0
	电气机械和器材	19	5192	112602	7170	5222	3785	7705	70362	103	299	7579	9235	21233	36549	2480551	104915	326009	232499	537174	2215500	233257	48422	2177	9	35104	2404528	88199	147	1373572	7916	48941	2819	195850	786	144	78558	123217	7218	54419	631	733	2890	2	10893223	623210	2764812	3388022	0
	通信设备、计算机和其他电子设备	20	2907	4515	1012	4260	964	1516	1118	1596	69	1606	2026	5979	1261	6795	118023	43465	152574	83557	149045	1186374	101714	197	3	13475	11590	8810	56	102852	10901	48181	10895	662465	107158	7738	8115	12199	1204	211772	48858	5632	7627	33204	3183308	423727	1149161	1572888	0
	仪器仪表	21	10714	1209	6480	1169	1140	326	3	7	10739	1040	2259	4209	6054	143976	17459	64964	5627	26427	70257	7540	24754	133	3	2802	6575	23	1473	82401	0	7547	0	18794	0	0	1056	199424	1818	4847	44971	1418	16	36467	816121	3415	65024	68439	0
	其他制造产品	22	10309	323092	0	182	6	10196	1	3232	829	4351	978	12363	5737	152	576	21230	6402	640	581	9345	578	30822	2	44847	4716	108	15	3036	103	470128	47954	1952	790	154	169612	93640	4890	219628	5	165	13385	184	1516916	66405	340514	406919	0
	废品废料	23	178	0	0	54	3308	182	72	3654	0	936578	0	800097	5228	37095	36524	1	8	50	31231	0	0	0	913271	18864	0	0	0	0	0	0	0	0	0	0	0	0	0	0	0	0	0	0	2786395	0	0	0	0
	金属制品、机械和设备修理服务	24	2733	3716	72255	55970	84591	6956	695	0	0	0	419	995	0	1163380	774	32812	0	116894	6521	0	0	0	2049	60464	534850	0	0	1573	0	129951	566	4274	109	1262	115	0	0	7140	0	0	8	28137	2319209	0	0	0	0
	电力、热力的生产和供应	25	934179	644844	84594	3463986	130516	799252	1270699	184103	297415	788094	318126	3149778	675264	4070564	782044	362944	320066	203373	337343	95335	20180	9191	303740	180537	8571287	111953	50502	612860	185484	968741	317862	233425	739621	28491	15243	122442	24450	237606	303010	147209	29875	192036	32318264	412977	2430945	2843922	0
	燃气生产和供应	26	427	0	0	0	685	11020	0	0	512	0	8097	76	597	11	4778	22389	401	676	16	0	0	0	0	2	0	66948	0	6839	5039	546562	107873	127	0	418	799	540	1103	68656	12	0	2729	0	857332	133324	161791	295115	0
	水的生产和供应	27	6183	14032	1069	32915	83244	58584	105733	3763	14217	30931	14994	75948	24433	414802	11082	25119	13680	9199	64689	5505	871	918	112	1313	75958	101265	59906	133137	15895	50398	54200	3647	45116	11080	1123	2530	6156	34922	64130	33375	2333	20064	1728571	14219	251008	265227	0
	建筑	28	810	3067	3412	57566	362	40834	811	137	86	95	6514	3001	0	712	10172	8674	2072	8243	283	10219	500	1074	0	421	1073	606	100	1423201	45144	136353	15676	26424	10536	23833	4910	2125	8755	33123	94209	0	783	0	1985916	0	935744	935744	0
	批发和零售	29	830240	83087	7587	258281	57595	1460440	428122	478942	391065	263594	494801	884239	322720	274018	153513	104572	69167	148173	662459	93232	8366	12655	11359	11890	180986	40016	903	745698	261981	126397	165125	48503	18603	26248	28491	27610	4496	67845	27220	64043	24664	50388	9419334	854841	1358784	2213625	0
	交通运输、仓储和邮政	30	546194	811891	68255	1668372	114736	1474638	1099479	356205	78554	207585	947268	1787851	576275	5132039	383003	411980	203633	251364	415451	46951	18255	15313	36937	36560	773350	33528	16480	1657433	788708	6762563	88021	45128	189231	54267	205224	161375	15316	976706	147894	112302	32094	455577	29203986	362460	1577183	1939643	6872361
	住宿和餐饮	31	75721	47887	7956	400951	7129	66945	16403	40578	9428	22323	18839	216264	45209	117447	57953	76618	50760	39438	45717	5563	16529	951	596	1896	65822	2973	5606	195027	119439	381785	22022	41991	723563	123379	86577	76220	7075	276892	84808	51592	19270	566728	4239870	714224	2439570	3153794	0
	信息传输、软件和信息技术服务	32	42719	11910	4695	29026	3699	25473	16524	27519	13579	9737	9411	29091	15712	27372	21803	24357	16809	4546	3290	3006	12397	332	0	12307	35924	666	899	18290	40492	70605	12874	670706	1551021	11267	110102	910250	1249	24225	27635	13418	5324	1122933	4993194	404115	1757932	2162047	0
	金融	33	51811	589569	206366	1169141	14992	415321	1337416	233203	21980	104455	417910	738456	397746	2285190	332958	347597	225384	140696	453558	35962	4881	5583	13005	21540	1315718	9239	29794	680240	1797902	2415646	171190	143985	598415	1248894	377129	69096	32300	513874	62694	63259	72624	714512	19881231	804214	6944285	7748499	3893635
	房地产	34	1214	1511	1188	0	472	4659	13280	48142	399	166	351	18339	5161	472	13516	865	10179	9027	1321	1087	248	61	0	168	7615	269	0	13419	279997	93904	88034	130270	809920	272950	53086	34881	6117	240323	112804	13710	98611	180746	2568482	3536269	5302099	8838368	0
	租赁和商务服务	35	15511	18405	7579	37522	20647	284044	82570	11997	6107	25305	1305	343344	28854	38313	52038	133766	23279	40026	89025	2969	140	750	120	769	112977	11325	334	111300	691118	429573	114498	814942	515898	644515	649763	318467	10371	252777	60347	13634	46619	83327	6146170	72731	168311	241042	243679
	科学研究和技术服务	36	29589	3296	382	4660	571	61203	2639	9882	3326	6962	243	65302	16788	12924	125760	46417	15342	57194	10330	1048	235	7	0	2417	2045	21	0	485244	5084	38998	164	5320	200187	225	176	232496	52	1091	45	14	64	400	1448143	0	0	0	2733882
	水利、环境和公共设施管理	37	7379	862	48	6878	169	3118	250	782	1663	481	291	2745	792	1485	898	1857	884	612	472	93	230	13	15	40	642	40	91	2817	2068	159895	486	2704	13534	2415	386	7286	13710	7077	391	270	302	3018	249189	0	132708	132708	2508781
	居民服务、修理和其他服务	38	15120	641	2664	31636	1742	47877	16581	7669	1688	6335	32371	121616	25996	1190798	32116	39103	19894	53662	36465	3732	7208	379	27	1304	423037	17	132	122100	85416	1225775	36285	35402	129627	7957	43132	88258	29454	74886	7911	129878	3209	58419	4197519	354934	1667425	2022359	0
	教育	39	11567	5199	1427	49361	293	6725	1779	72443	258	777	3648	10249	4207	2459	6277	13903	9142	3365	3420	1343	336	10	0	663	4061	543	430	40061	16269	38326	7072	8489	163941	4251	2449	8480	2028	3859	75185	97942	4771	146557	833565	585045	1328481	1913526	4881060
	卫生和社会工作	40	5264	0	0	0	15	285	0	0	3450	0	0	4787	0	0	0	5654	0	3930	14562	475	0	0	0	0	0	0	0	0	1052	129103	21068	17	0	0	0	0	0	5196	0	551	0	14521	209930	3306427	3342974	6649401	392306
	文化、体育和娱乐	41	1996	5644	332	38668	849	5442	1624	4499	632	2426	1461	17849	4556	8556	6398	5699	4571	3531	2507	481	1187	146	74	206	5968	232	477	18268	11772	31260	10780	19407	78587	17392	3586	5373	699	47494	5156	2409	16232	79550	473976	501281	452643	953924	707660
	公共管理、社会保障和社会组织	42	2096	912	23	29239	74	2396	621	15549	1299	11604	12944	66102	45427	76779	3392	2061	1459	1087	2433	234	62	88	29	11112	11517	25	79	22864	5194	388818	11695	4316	186331	9465	21094	20536	12410	27403	16928	10650	13568	416977	1466892	0	180269	180269	9904187
	中间投入合计	TII	21534500	7800908	1115545	33787039	1987908	29070130	13195029	10759081	3176833	7211495	22672645	34498118	14784481	102943851	19317349	11470668	7982179	12935673	14864186	2682340	515160	300716	1378990	1570676	21794110	913101	238989	40750879	4620700	26165300	4413000	3250700	8079900	2730000	2948199	3791400	264700	4495300	2241200	2944597	626200	4985200	512808975	22536000	55547900	78083900	32727100
增加值	劳动者报酬	VA001	30865100	10222200	946479	2872972	534148	2821583	1332497	1370606	337202	923973	1460220	3421851	1770069	9269173	1901453	1117032	1165745	1746065	1069456	334725	80835	24395	63265	39059	1743045	78453	59801	8012791	8626900	14689600	3252600	597000	2867900	1113600	1077800	1323700	158200	3134900	4510900	3234600	469100	5925800	136566793
	生产税净额	VA002	900	1453089	618992	2688367	72852	1477157	668343	715746	165629	456437	820970	1725962	904804	5215629	957055	553812	597909	947657	533430	178964	41071	12302	28125	21897	1023910	39966	32524	2271329	5160500	1017300	237600	187000	1244500	1397900	194000	170100	12500	167400	11200	22300	24700	15600	34087428
	固定资产折旧	VA003	1000600	1121259	496670	1905202	50669	1215401	529272	574364	129238	361495	700746	1388480	730020	4496863	751358	441967	481028	796710	431031	149227	32882	9522	22784	18613	925080	34388	26532	919035	1097000	1939900	275300	1153900	190800	6315100	287400	425000	379300	131600	427700	250200	168800	684300	33466736
	营业盈余	VA004	0	1458208	333822	5525422	263149	2898689	1543006	1454464	407701	1070484	1182339	3801993	1904551	6427631	2219791	1576648	1264592	1500864	1164188	353863	53209	41222	588902	1030356	404642	89088	77471	3716566	5358500	4482500	123200	1457500	4833400	993900	426201	933800	34600	138600	700	355303	63100	75000	61629165
	增加值合计	TVA	31866600	14254756	2395963	12991963	920818	8412830	4073118	4115180	1039770	2812389	4164275	10338286	5309444	25409296	5829657	3689459	3509274	4991296	3198105	1016779	207997	87441	703076	1109925	4096677	241895	196328	14919721	20242900	22129300	3888700	3395400	9136600	9820500	1985401	2852600	584600	3572500	4950500	3862403	725700	6700700	265750122
总投入		TI	53401100	22055664	3511508	46779002	2908726	37482960	17268147	14874261	4216603	10023884	26836920	44836404	20093925	128353147	25147006	15160127	11491453	17926969	18062291	3699119	723157	388157	2082066	2680601	25890787	1154996	435317	55670600	24863600	48294600	8301700	6646100	17216500	12550500	4933600	6644000	849300	8067800	7191700	6807000	1351900	11685900	778559097
[truncated: 11 more columns]

## Sheet: Sheet2
	31461674	9086650	589549	4254047	160081	45552001
	28471179	297685	0	40824	180639	28990327
	12409449	0	0	6551	0	12416000
	48756703	0	0	13506	3819	48774028
	5821146	0	0	13319	25169	5859634
	16549870	7124090	0	49049	845018	24568027
	5770054	421367	0	38761	929447	7159629
	3542546	3307519	0	17190	2119604	8986859
	3625537	646879	0	625334	346125	5243875
	12030854	1496192	0	51630	182417	13761093
	25352573	1158980	0	23968	123136	26658657
	40856805	2150116	0	182037	2620387	45809345
	14897453	529226	0	-144365	781270	16063584
	88101046	0	0	21956	3257000	91380002
	18443936	1099008	0	1646959	1293964	22483867
	6087649	104157	0	9429838	894621	16516265
	2771721	4792	0	6916235	559442	10252190
	4122044	2731758	0	5684181	1250886	13788869
	10893223	3388022	0	2725782	493118	17500145
	3183308	1572888	0	1416555	1269582	7442333
	816121	68439	0	300465	144910	1329935
	1516916	406919	0	33633	66203	2023671
	2786395	0	0	9024	18299	2813718
	2319209	0	0	0	0	2319209
	32318264	2843922	0	0	0	35162186
	857332	295115	0	0	0	1152447
	1728571	265227	0	0	0	1993798
	1985916	935744	0	111914474	21409	114857543
	9419334	2213625	0	3468004	852134	15953097
	29203986	1939643	6872361	557579	581946	39155515
	4239870	3153794	0	0	0	7393664
	4993194	2162047	0	272216	2768	7430225
	19881231	7748499	3893635	0	3264	31526629
	2568482	8838368	0	2328579	0	13735429
	6146170	241042	243679	0	22226	6653117
	1448143	0	2733882	548987	47551	4778563
	249189	132708	2508781	0	0	2890678
	4197519	2022359	0	0	0	6219878
	833565	1913526	4881060	0	2303	7630454
	209930	6649401	392306	0	154	7251791
	473976	953924	707660	0	1185	2136745
	1466892	180269	9904187	0	731371	12282719
