# Supplementary material for: Editorial Note: Measurement and driving factors of carbon productivity in China’s provinces: From the perspective of embodied carbon emissions
Source: PLoS One. 2025 Dec 15;20(12):e0338756. doi: 10.1371/journal.pone.0338756 (PMC12704855; doi:10.1371/journal.pone.0338756)
Supplement: S1 File — (ZIP) [file pone.0338756.s001.zip › Input-Output Tables of China's Provinces/Input-Output Tables of Various Provinces in 2012/4σ▒▒ΦÑ┐.xls]

## Sheet: sheet1
山西2012年投入产出表
(按当年生产者价格计算）
单位：万元
产 出 投 入		代码	中间使用																																											最终使用
			农林牧渔 产品和服务	煤 炭 采选产品	石 油 和 天 然 气 开采产品	金 属 矿 采选产品	非金属矿 和其他矿 采选产品	食品和烟草	纺织品	纺织服装鞋 帽皮革羽绒 及其制品	木材加工品 和 家 具	造纸印刷和 文教体育用品	石油、炼焦 产 品 和 核燃料加工品	化学产品	非 金 属 矿物制品	金属冶炼和 压延加工品	金属制品	通用设备	专用设备	交通运输设备	电气机械 和 器 材	通信设备、 计算机和其 他电子设备	仪器仪表	其他制造产品	废品废料	金属制品、 机械和设备 修理服务	电力、热力 的生产和供应	燃气生产 和 供 应	水的生产 和 供 应	建筑	批发和零售	交通运输、 仓储和邮政	住宿和餐饮	信息传输、 软件和信息 技术服务	金融	房地产	租 赁 和 商务服务	科学研究 和技术服务	水利、环境 和公共设施 管 理	居民服务、 修 理 和 其他服务	教育	卫 生 和 社会工作	文化、体育 和 娱 乐	公共管理、 社会保障和 社会组织	中间使用 合 计	最终消费支出
																																														居民消费支出			政府消费 支 出
																																														农村居民	城镇居民	小计
代码		-	01	02	03	04	05	06	07	08	09	10	11	12	13	14	15	16	17	18	19	20	21	22	23	24	25	26	27	28	29	30	31	32	33	34	35	36	37	38	39	40	41	42	TIU	FU101	FU102	THC	FU103
中间投入	农林牧渔产品和服务	01	1677217	26813	20	14	3	2733886	135946	6959	48417	62106	810	161514	870	2313	975	47	158	294	57	35	1	446	238	1	1011	49	6	20538	38144	1847	906849	0	0	0	0	6395	3	6217	0	0	0	0	5840199	1998139	3727438	5725577	90552
	煤炭采选产品	02	13281	3508832	0	2598	2047	27029	2881	799	334	8993	6341837	404454	596057	440477	962	1613	8208	7404	222	8	0	0	4428	1260	3738580	62243	0	95578	0	18228	0	0	0	0	0	1195	3339	639	3632	475	545	0	15298178	122212	97964	220176	0
	石油和天然气开采产品	03	0	0	1631	0	0	0	0	0	0	0	355909	11290	0	0	0	0	0	0	0	0	0	0	0	0	0	147412	0	0	0	0	0	0	0	0	0	0	0	0	0	0	0	0	516242	0	0	0	0
	金属矿采选产品	04	0	0	0	529874	697	8	0	0	0	32	0	10341	3379	6486007	11	428	2064	0	11404	35	0	0	0	1	0	0	0	0	0	0	9	0	0	0	0	0	0	0	0	0	0	0	7044290	0	0	0	0
	非金属矿和其他矿采选产品	05	0	12730	0	3540	4680	217	3	0	1	402	34	19435	92446	14096	41	193	9	372	153	1537	0	0	0	3	10047	0	0	0	0	244	5	0	0	0	0	17	1	0	5	0	0	0	160211	0	0	0	0
	食品和烟草	06	640635	6222	58	1078	10	1388690	275	118	721	421	4405	140811	2659	3296	571	937	1714	947	527	414	371	335	13	264	1964	194	51	131819	40633	20774	1206928	10846	40191	4068	124909	5054	217	12233	604	340	25409	23042	3844768	2375979	4545830	6921809	0
	纺织品	07	576	29318	59	801	2	4593	85989	123834	24	5459	1121	61839	6846	6868	73	575	473	603	472	81	422	118	150	225	318	18	3	160280	4515	5250	30960	5586	577	262	0	4057	1	17111	34	0	14	0	559507	121359	241121	362480	0
	纺织服装鞋帽皮革羽绒及其制品	08	238	91942	4	6686	471	3097	159	31363	52	859	4379	11444	8201	14967	1341	2214	2387	1996	1240	2834	216	1700	78	833	14257	622	3106	310711	9300	106622	5920	9110	40925	305	346	2211	0	19844	92	0	1485	0	713557	316677	1378644	1695321	0
	木材加工品和家具	09	16170	285295	381	12287	15	3152	97	224	46350	2711	1729	4140	13435	18756	3087	2812	2057	2610	963	938	10	35	324	163	22155	119	9	1063787	2428	9489	32140	9245	17937	750	51	309	72	5365	27098	37864	9285	73124	1728968	263923	649590	913513	0
	造纸印刷和文教体育用品	10	32939	28331	1155	7489	110	173763	1066	1275	2695	68217	4194	97794	46266	14423	4477	6192	7065	7147	4541	3197	838	1956	59	386	14322	883	269	72486	17545	69675	22822	72760	457302	34158	75863	71461	3879	39310	30622	11998	96574	205593	1813097	148051	359934	507985	0
	石油、炼焦产品和核燃料加工品	11	53865	358551	39146	44296	576	27721	543	521	1275	3292	370240	415533	283408	3808970	31689	20647	13136	6926	5127	865	375	22190	385	12892	39104	971	86	718603	29644	2776066	27689	22848	80478	11491	25608	18476	3730	38922	68888	72969	72019	121221	9650982	90089	417619	507708	0
	化学产品	12	2171427	1176598	7	100919	3317	162177	9150	12862	4138	49464	131015	4368527	360395	150019	9848	31269	245063	62344	46077	50743	2044	148628	2769	4814	45852	4817	2790	1882597	13617	152287	26687	2461	3380	1542	260	51575	53489	214252	26399	436985	51134	14910	12288648	517861	1076262	1594123	0
	非金属矿物制品	13	0	459135	0	25072	940	41515	73	878	12919	313	11490	62393	549433	317701	2100	18851	10627	28935	43657	57113	17123	9952	163	346	140559	67	1476	4059255	166	15240	2895	857	2	552	48	539	171	1370	165	136	0	3	5894230	306151	268594	574745	0
	金属冶炼和压延加工品	14	0	6853331	91285	635342	2782	6626	325	33	15738	45368	440552	55480	213509	10768918	481176	734868	449570	511303	331894	552835	4703	116928	684	269038	982910	1800	2840	11754370	316	81742	125	70	0	61	24	958	37	21	17	4	2	0	35407585	75692	61330	137022	0
	金属制品	15	0	129634	41	2405	36	59743	272	375	15533	2144	8334	42871	9062	55959	416206	71503	92324	71700	69734	6322	4090	4006	569	394	62528	3285	4063	1097271	523	74109	4209	384	631	3508	73	4399	60	261	292	86	13	0	2318952	31558	58215	89773	0
	通用设备	16	1521	237732	173	20003	263	81587	1716	320	449	2635	138260	40055	65755	218821	20983	470196	521310	107684	95246	128801	4103	60986	707	104151	92346	9022	3701	545237	1193	149291	30603	7855	20215	5424	1659	4311	53	646	307	233	127	338	3196018	9745	33019	42764	0
	专用设备	17	83962	3079767	27609	33662	3304	14225	922	883	909	4078	149080	112123	63832	164203	15317	39666	1115970	13147	26906	89929	538	28952	836	5939	39294	1179	4521	45692	19	7558	1551	712	7776	1546	54	35	1	1223	79	150493	6	0	5337498	626	876	1502	0
	交通运输设备	18	20719	1231906	211	2815	3	1118	33	43	119	83	188854	1020	69347	13160	2675	6191	13161	740958	3171	352	56	9676	92	31318	170287	88	3	286263	164077	1521443	496	15869	24727	321	7427	155	86	39048	3035	8508	19640	362985	4961539	10343	36978	47321	0
	电气机械和器材	19	85943	95588	506	6374	16	12628	341	380	10130	1299	18454	32638	31417	68401	12762	163963	116319	47157	380697	125187	14401	51955	80	5458	340364	651	5620	1185284	20673	22160	1491	52412	324	1496	2457	656	22	30147	310	30309	28	3692	2980190	237830	598351	836181	0
	通信设备、计算机和其他电子设备	20	29353	119754	174	2659	14	1321	48	141	48	198	1266	2317	921	14851	321	11366	69883	29912	49168	2038815	103692	7537	7	232	166021	1187	48	107391	20258	26980	4313	126569	95800	3564	57343	88486	5421	7798	19219	5137	368854	219582	3807969	289951	962114	1252065	0
	仪器仪表	21	5206	3143	254	415	5	911	36	32	2	262	10682	8796	2307	17203	64	2789	3790	19769	43800	4445	57689	4329	0	369	126621	6749	2030	21083	31	3917	42	7051	0	40	3	6082	350	19	191	2	1	0	360510	790	2370	3160	0
	其他制造产品	22	0	116077	4126	106	1	5124	223	1092	22	217	2304	16442	11716	199524	112	697	6969	1044	2484	1270	8	130625	18	276	11169	157	8	11712	29	66722	12775	5694	634	432	24504	190	3	74370	12	4	17477	4	726373	15637	30773	46410	0
	废品废料	23	0	0	0	0	0	8	0	0	0	3953	4	302	58	72337	1136	2895	491	2917	8	0	0	79	14493	801	1	0	186	0	0	0	0	0	0	0	0	0	0	0	0	0	0	0	99669	0	0	0	0
	金属制品、机械和设备修理服务	24	6784	117291	8140	19768	12	15404	3966	545	89	10561	32223	31128	23122	65997	7557	10115	3595	9264	2865	7157	430	557	185	43434	131453	4034	1873	41996	1778	40768	3591	20561	1712	3481	285	2392	1312	4420	2138	2514	4392	626	689515	0	0	0	0
	电力、热力的生产和供应	25	42556	1633465	12574	125616	540	83965	16023	2090	3646	17288	130021	1041425	393510	2995184	137867	63544	37921	48130	16592	34053	1685	3085	23022	7071	3488409	111541	23340	218972	90949	671687	97504	249825	59185	9708	7441	17797	15972	19765	85763	25093	9984	121621	12195429	377688	568053	945741	0
	燃气生产和供应	26	0	0	0	5507	0	17	0	0	0	134	9857	49871	676	91133	1505	154	423	4	5	919	6	0	7	0	399037	76821	35	572	1125	204707	97388	62	8219	13668	97	229	642	2070	807	256	104	296	966353	222142	330817	552959	0
	水的生产和供应	27	0	12108	41	950	3	5169	182	112	82	357	4865	9166	3166	13199	427	375	1041	650	420	1487	42	163	6	357	4166	135	11723	7115	2518	5437	13939	173	2627	1237	501	751	452	1150	3803	1327	432	1761	113615	26816	54844	81660	0
	建筑	28	0	329813	1095	1090	12	9983	158	463	328	1214	5395	10570	7248	12303	12794	1460	1918	1656	973	6370	254	1451	415	1231	99089	718	5678	519516	18021	170357	83633	29413	51479	15485	12476	1243	2946	15033	37259	2083	11391	63476	1547490	0	0	0	0
	批发和零售	29	970230	3100242	0	6103	1579	1051	1450	352	3440	1877	1499649	40715	43768	208472	72340	12213	9594	15583	3522	2134	372	440	0	112	6867	0	40	7325	1681830	502799	43130	29315	22365	7962	18101	35124	16343	61102	4119	4772	5445	18968	8460845	1046130	3701342	4747472	0
	交通运输、仓储和邮政	30	107003	4931067	60	15770	2631	79990	2500	3637	6620	5275	1488992	120739	104659	200622	9696	73514	21922	21833	11539	26971	4945	6309	2480	2979	283556	45158	2451	356556	106098	1320819	20307	22007	166402	15646	102863	32717	3713	22764	9875	1888	33133	166028	9963734	206819	836871	1043690	878598
	住宿和餐饮	31	6108	408433	2274	25715	1418	122551	1920	7197	17662	6372	169237	207734	37527	111507	19540	126348	58009	33692	21606	16820	15861	17071	467	10205	173630	5918	8114	824779	334495	479668	97523	262639	783335	76858	196180	197633	17511	79167	32736	10880	96919	369058	5492317	835460	2607629	3443089	0
	信息传输、软件和信息技术服务	32	20059	622122	157	19372	1801	64679	791	2276	12537	2135	285012	50854	8447	28127	2101	19079	6473	6277	3542	3958	1919	1117	382	883	122117	2980	11983	141725	94483	215571	58311	432408	811645	17897	14295	49004	4770	34092	18247	16531	87858	325558	3623575	342701	666389	1009090	0
	金融	33	23870	1792230	24413	199825	2096	89984	16943	2913	6380	12981	603660	358516	218641	831705	34933	30047	71727	68036	51448	111967	4077	31433	10285	18838	1940350	43401	9775	516259	145938	678060	80858	51175	1237104	262174	74788	5476	941	10285	83602	12321	8098	321730	10099283	232400	1075664	1308064	307209
	房地产	34	1576	619	63	365	0	491	0	37	0	1	1372	2668	32	3438	71	314	1699	2298	2145	687	35	16	60	0	50	85	0	14319	390004	36892	96000	146352	488528	73865	22841	13902	152	39738	21976	8850	20371	67944	1459856	562921	1528024	2090945	0
	租赁和商务服务	35	0	181473	11157	14164	2740	87662	2140	4558	12441	5787	71826	137479	28669	45134	15095	27667	25425	21634	7879	9241	4592	1241	1348	2545	20368	7736	2317	217122	201790	51805	23907	19603	184190	133762	9458	15240	1284	18274	2344	9883	11631	21040	1673651	7938	33016	40954	359581
	科学研究和技术服务	36	36561	2025	0	340	12	538	36	101	90	1	260	4074	1851	1754	34	215	1089	1235	9688	19	62	15	0	0	1794	11	1	112067	3228	9378	263	4	108	13	2142	18594	7	13	6	3	16	47	207695	0	0	0	1150786
	水利、环境和公共设施管理	37	0	997	13	143	1	222	11	25	139	31	623	591	200	663	115	154	257	189	104	82	82	72	2	31	373	38	9	2774	1073	11931	209	549	7743	752	858	362	11555	839	89	64	532	440	44937	5765	33233	38998	377265
	居民服务、修理和其他服务	38	11561	37675	2478	36878	446	160306	343	905	17988	53986	20385	141599	128594	144242	21845	112485	50934	49665	3158	5033	2815	2832	712	1774	61866	6291	2221	29968	7688	36350	53474	24420	40322	1454	12434	10812	23603	25176	19486	5218	21997	16570	1407989	397185	712103	1109288	0
	教育	39	0	13713	306	818	14	1151	53	228	87	169	3312	3640	1162	4288	308	1236	1305	742	590	370	725	801	42	181	3213	388	978	26635	5419	22550	2733	1246	25084	4960	1455	7010	2220	3944	5803	4334	2649	33863	189725	224308	223686	447994	2492159
	卫生和社会工作	40	0	0	0	0	0	0	0	0	0	0	0	0	0	0	0	0	0	0	0	0	0	0	0	0	0	0	0	0	603	347	356	0	0	0	0	0	0	7	0	1718	0	0	3031	96162	287104	383266	1589647
	文化、体育和娱乐	41	40	6871	77	1271	9	1560	72	158	717	186	3249	3730	1241	3730	674	1129	1407	1016	586	423	420	373	19	169	3352	243	75	23922	5600	7403	2156	3831	16142	5481	5048	5938	279	1964	1932	881	67767	6254	187395	35391	192797	228188	1469221
	公共管理、社会保障和社会组织	42	0	519	9	259	4	598	38	42	87	47	574	1792	389	1212	92	402	579	506	357	912	57	63	9	145	720	66	6	3226	6249	1227	259	2188	8311	2777	2008	315	163	2401	114	1341	568	48826	89457	16461	39506	55967	7338882
	中间投入合计	TII	6059400	31041362	229697	1912389	32610	5474460	286724	207771	242209	380908	12515465	8297850	3434221	27633980	1342921	2070363	2978066	1947579	1254567	3294359	249059	667472	65534	529119	12760120	547077	111435	26634805	3462000	9597400	3094050	1646100	4705400	716700	803900	681100	174800	851000	511100	865500	1045900	2608600	182965072	11568900	27438100	39007000	16053900
增加值	劳动者报酬	VA001	5235800	12934178	106992	557862	12554	677657	41869	51776	39492	79783	1669865	1131400	621244	1874310	309252	439556	449904	223049	134459	434713	27895	250886	4669	140825	1040741	191511	56685	3651431	2618400	3343200	1896345	462600	2339600	313500	478600	450400	206300	726500	2280500	755600	511800	4418100	53191803
	生产税净额	VA002	-521100	8073856	-16592	483628	15135	966631	6200	2343	6034	19710	694509	337336	202584	1258398	52816	87893	142349	31595	47375	62869	6197	3624	2778	10443	524165	60993	7786	1315047	2953600	531700	535614	161700	886500	645200	104800	58100	7100	58000	7200	10700	41500	13600	19899916
	固定资产折旧	VA003	680800	2455642	31113	287574	2994	275416	20173	4682	25427	17657	1346769	638769	345521	2251162	91742	64918	93406	84183	61786	97637	2575	55000	5869	12582	1590725	106092	17305	822347	865300	1266700	432344	1034900	270600	1974500	250600	84300	71800	62300	233400	102400	110100	417700	18666810
	营业盈余	VA004	1587700	7090351	55686	535442	25854	545081	-287	11060	24298	10672	-632567	343559	169844	374231	-9246	67110	209860	51741	149634	91763	16937	1151	25731	-14332	2098704	-26436	-11097	1291314	3473500	3332800	2582647	1061900	2899400	85600	434300	104900	1200	818300	88100	230000	148800	24600	29369805
	增加值合计	TVA	6983200	30554027	177199	1864506	56537	2464785	67955	69861	95251	127822	3078576	2451064	1339193	5758101	444564	659477	895519	390568	393254	686982	53604	310661	39047	149518	5254335	332160	70679	7080139	9910800	8474400	5446950	2721100	6396100	3018800	1268300	697700	286400	1665100	2609200	1098700	812200	4874000	121128334
总投入		TI	13042600	61595389	406896	3776895	89147	7939245	354679	277632	337460	508730	15594041	10748914	4773414	33392081	1787485	2729840	3873585	2338147	1647821	3981341	302663	978133	104581	678637	18014455	879237	182114	33714944	13372800	18071800	8541000	4367200	11101500	3735500	2072200	1378800	461200	2516100	3120300	1964200	1858100	7482600	304093406
[truncated: 11 more columns]
