# Supplementary material for: Editorial Note: Measurement and driving factors of carbon productivity in China’s provinces: From the perspective of embodied carbon emissions
Source: PLoS One. 2025 Dec 15;20(12):e0338756. doi: 10.1371/journal.pone.0338756 (PMC12704855; doi:10.1371/journal.pone.0338756)
Supplement: S1 File — (ZIP) [file pone.0338756.s001.zip › Input-Output Tables of China's Provinces/Input-Output Tables of Various Provinces in 2012/5σåàΦÆÖσÅñ.xls]

## Sheet: sheet1
内蒙古2012年投入产出表
(按当年生产者价格计算）
单位：万元
产 出 投 入		代码	中间使用																																											最终使用
			农林牧渔 产品和服务	煤 炭 采选产品	石 油 和 天 然 气 开采产品	金 属 矿 采选产品	非金属矿 和其他矿 采选产品	食品和烟草	纺织品	纺织服装鞋 帽皮革羽绒 及其制品	木材加工品 和 家 具	造纸印刷和 文教体育用品	石油、炼焦 产 品 和 核燃料加工品	化学产品	非 金 属 矿物制品	金属冶炼和 压延加工品	金属制品	通用设备	专用设备	交通运输设备	电气机械 和 器 材	通信设备、 计算机和其 他电子设备	仪器仪表	其他制造产品	废品废料	金属制品、 机械和设备 修理服务	电力、热力 的生产和供应	燃气生产 和 供 应	水的生产 和 供 应	建筑	批发和零售	交通运输、 仓储和邮政	住宿和餐饮	信息传输、 软件和信息 技术服务	金融	房地产	租 赁 和 商务服务	科学研究 和技术服务	水利、环境 和公共设施 管 理	居民服务、 修 理 和 其他服务	教育	卫 生 和 社会工作	文化、体育 和 娱 乐	公共管理、 社会保障和 社会组织	中间使用 合 计	最终消费支出
																																														居民消费支出			政府消费 支 出
																																														农村居民	城镇居民	小计
代码		-	01	02	03	04	05	06	07	08	09	10	11	12	13	14	15	16	17	18	19	20	21	22	23	24	25	26	27	28	29	30	31	32	33	34	35	36	37	38	39	40	41	42	TIU	FU101	FU102	THC	FU103
中间投入	农林牧渔产品和服务	01	3.74174e+06	102258	91.627	1792.01	7748.81	1.34305e+07	658408	164444	1.66536e+06	24879	11856.4	1.23486e+06	15376	193464	103.486	180.5	6.89035	82.7162	3.59258	5.00188	0	10752.1	3.63091	0.899574	2.9914e+06	11.9939	4140.64	118834	1453.46	28409.1	1.20759e+06	0	384.277	0	0	0	0	0	0	0	3.80518	0	2.56161e+07	587262	1.30996e+06	1.89722e+06	1.4374e+06
	煤炭采选产品	02	74307	1.37467e+07	1109.58	178345	133774	194201	10745.1	625.946	15503.2	11317.1	1.87525e+06	1.66111e+06	357297	785750	40275.9	35323.8	19413.5	3873.4	2130.68	175.717	0	2088.22	2241.46	585.12	1.66638e+06	48769.8	8094.81	232535	281.915	30846.8	24279.5	0	0	0	0	19670.6	1362.98	32887.1	77330.8	20780.3	21.6049	0	2.13154e+07	295098	84035.5	379133	0
	石油和天然气开采产品	03	1736.09	8835.98	1.95183e+06	2760.73	718.223	1984.07	10040	6927.16	11.9457	463.159	295201	49187.4	64547.2	23344.2	357.802	358.857	37.7115	578.569	779.15	146.544	0	3.81791	0	0.5648	7376.65	19712.3	40.5907	0	0	0	0	0	0	0	0	2185.62	151.442	3654.12	8592.31	2308.92	2.40054	0	2.46388e+06	106.916	0	106.916	0
	金属矿采选产品	04	0	38459.2	0	1.96485e+06	36793.7	4.39331	3.18506	0	0.0415843	0	35849.6	293786	30857.9	7.20012e+06	69582.1	18386.8	4.48022	6.34752	1129.35	454.271	0	711.505	14310.9	136.346	57517.9	1479.39	1498.75	0	0	0	0	0	0	0	0	0	0	0	0	0	0	0	9.76594e+06	0	0	0	0
	非金属矿和其他矿采选产品	05	25369.2	85810.7	0	95614.5	1.70315e+06	11398	1.89319	0.728684	0.504301	75026.3	12582	403697	1.62425e+06	166871	22291.4	3617.2	5.29068	114264	3164.96	21.8024	0	134.282	21.1833	134.685	37615.7	66.3826	244.312	1.21381e+06	0	6234.6	0	0	0	39.3713	0	0	0	0	0	0	0	0	5.60544e+06	16125.3	20705.4	36830.7	0
	食品和烟草	06	3.17553e+06	18105	15.6161	1107.51	2209.21	2.55899e+06	1121.39	1728.25	2247.93	976.99	720.328	382532	3606.54	3379.46	538.615	306.334	173.108	560.94	343.242	80.0696	0.337933	2451.28	1964.35	78.7646	9078.53	92.1403	2552.8	7574.58	8269.63	20647	2.35442e+06	1299.27	5012.55	1209.42	2546.85	573.276	195.752	4852.14	2894.41	908.318	26471.1	7211.24	8.61458e+06	1.49654e+06	4.33738e+06	5.83391e+06	0
	纺织品	07	23880.1	988.997	1.85091	2068.39	744.399	18555.3	1.74648e+06	473257	4599.07	35363.5	418.631	16987.9	10895.3	10080	255.45	1499.53	30.0525	282.165	234.031	14.4838	0.59317	8.72522	0.319107	5.31478	2399.97	6.48519	29.5081	4676.07	6453.04	199847	6840.3	0	215.06	788.072	309.585	0	0	0	0	0	3.27962	0	2.56822e+06	40943.9	1.05961e+06	1.10055e+06	0
	纺织服装鞋帽皮革羽绒及其制品	08	4579.48	173777	2191.63	5640.41	2999.06	11650.6	109361	128072	27346.2	7679.27	8025.94	39115.4	75451.2	23534.2	9541.02	2105.43	1042.09	4949.57	923.604	96.4543	5.85237	491.572	35.1701	92.0709	26068.1	689.161	912.1	76549.8	94340.9	658356	7252.62	4920.68	1579.96	38301	4526.62	0	1368.41	0	160.742	4505.21	3.27962	0	1.55824e+06	492085	2.99529e+06	3.48737e+06	0
	木材加工品和家具	09	2350.53	4527.6	12.4405	5402.85	1845.14	5089.98	3077.58	199.731	359779	16002.8	922.114	6739.13	20198.7	4422.03	808.322	3953.49	763.175	13764.8	4242.04	92.3649	5.4859	978.026	1.18437	82.7449	5097.15	32.0874	32.7164	290368	142710	370157	13100	1455.81	862.154	5124.66	126068	0	0	0	0	0	18.0379	0	1.41029e+06	82582.2	334419	417001	0
	造纸印刷和文教体育用品	10	1912.7	38809	447.958	10773.6	6399.23	407302	26078.5	14420.4	53578.3	638377	6807.22	125916	84939.2	23991.3	211166	27825.1	12197.3	45178.5	16560.5	5316.99	55.8867	11287.5	43.1069	347.309	47717.9	1297.13	2839.19	105319	423650	370147	27358.4	26488.6	304940	17579	40177.8	13639.7	7751.3	27953	49379.6	10346.8	54779.9	73403.2	3.3745e+06	84299.1	655598	739897	0
	石油、炼焦产品和核燃料加工品	11	382612	2.99765e+06	7522.05	235274	29379.6	39572.1	6126.43	2681.34	8959.28	11311.3	248615	343445	384928	1.21215e+06	35308	12974.8	5447.97	6547.69	6049.5	867.486	1.47528	544.476	6858.44	917.164	157597	1616.65	13282.8	828911	120953	9.16012e+06	9970.32	3301.43	28625.8	77020.4	683705	29082.6	10302.5	450569	11932.7	88637.5	6884.42	259477	1.79277e+07	170673	514433	685106	0
	化学产品	12	1.52973e+06	1.05059e+06	5765.43	361312	97016.4	336594	387048	53831.8	46611.6	379612	103522	4.98725e+06	340577	2.97114e+06	330322	78620.3	31553.9	23005.9	304519	8343.7	1146.18	10193.4	27219.4	8321.79	158916	1321.02	56601.7	883244	36358.9	378879	41850.5	34.3932	719.925	7103.59	1296.06	132644	29831.4	193491	35971.3	12608.7	67025.9	13948.3	1.55257e+07	379097	1.62577e+06	2.00487e+06	0
	非金属矿物制品	13	88069.6	63179.2	0.350611	54963.3	11245.7	77917.8	1109.29	1035.19	2372.13	208.141	7364.59	178320	698961	387421	46496.2	34538.8	7667.86	1497.24	69942.1	17698.4	0.00179748	172.8	3847.37	2088.68	13160.2	148.165	482.905	5.80534e+06	180.779	16078.3	0	0	146.517	1210.51	0	782.468	0	0	1125.19	3754.34	0	0	7.59853e+06	199670	415596	615266	0
	金属冶炼和压延加工品	14	67180.1	90511.4	4263.57	494374	9682.04	3098.96	1134.54	188.939	5558.49	41547.8	14929.4	320959	111816	6.29503e+06	1.94858e+06	701675	507875	631461	572808	23511.4	6468.65	57850.3	26702.4	70829.7	29577.9	993	2541.83	6.33322e+06	9681.14	26386.6	36.9459	0	0	0	0	0	0	0	0	0	0	0	1.84105e+07	46549.4	79803.2	126353	0
	金属制品	15	34542.9	54652.4	74.8318	30295.9	2709.2	76669.2	5232.18	1619.53	28085.5	3766.63	6202.69	57344.4	134912	96379.8	596898	141055	39907.2	74414	75083.2	6825.12	507.346	27258.2	2103.73	3719.82	44458.4	195.009	271.751	862166	20013.9	31015.3	1088.54	12909.6	402.349	44252.4	309.585	3775.32	0	0	2641.38	59717.5	680.997	0	2.58416e+06	126657	114288	240945	0
	通用设备	16	57577.2	121510	4604.38	60229.6	16400.2	60558.9	16016.8	2299.42	6171.11	30471.7	18409.6	82921.9	175139	163447	179588	289902	55968.3	181209	195895	2510.86	991.684	5993.69	454.887	4398.71	435596	939.886	6345.23	307426	101736	24694	11214.3	8866.9	3496.29	25059.1	9855.44	401.507	0	12771.4	2531.38	1134.96	105.411	8.68073	2.68485e+06	4219.05	27291.6	31510.7	0
	专用设备	17	334980	593000	7734.94	78565.1	3359.63	8262.6	24554.2	6859.17	2166.52	4184	43911.1	29042.7	19201.7	43065.6	27501.3	11254.4	98739.8	35448.3	10640.5	20.7051	2390.68	208.365	0.85266	161.218	12304.8	976.715	97.2135	39242.1	2976.08	18649.3	198.619	1278.09	5172.09	394.036	154.793	598.892	0	0	376.222	356.663	1.63981	0	1.46803e+06	4416.98	39430.7	43847.7	0
	交通运输设备	18	353.848	49642.9	11.7337	847.15	238.206	4887.36	308.409	159.935	641.097	423.423	4643.42	2455.07	1146.2	3198.4	155896	52461.9	39304.2	1.26959e+06	5186.49	18.0418	0	34.5158	0.90059	289.326	5697.9	148.511	951.404	23943.3	2976.09	568557	9949.42	4009	4463.57	1911.66	93698.7	0	0	8340.91	0	0	9.51296	0	2.31639e+06	335383	1.38288e+06	1.71826e+06	0
	电气机械和器材	19	94610	49020.7	803.511	13904.2	1423.19	2906.22	7747.84	831.297	1271.1	4766.76	6171.44	22022.1	41255.3	82053.7	29006	125831	44796.3	14280.2	376049	13087.2	4891.43	482.883	2191.14	10689.2	12199.1	196.18	54.5434	1.63715e+06	158377	345677	728.583	36111.8	339.96	20150.5	154.793	0	0	0	0	0	199.996	0	3.16143e+06	92345.1	581844	674189	0
	通信设备、计算机和其他电子设备	20	0	2298.41	231.407	1942.15	531.55	6563.35	1740.31	122.815	589.247	617.591	1453.42	3972.62	1835.02	7512.32	4891.02	10691.5	9125.54	2513.27	46411.7	632180	3.95205	14.8038	2.2358	214.335	10080.6	33.8782	46.7807	159414	69328.9	363336	8868.65	940074	26384	3560.86	254254	1760.03	163.989	7894.07	2734.14	280.634	367.62	8126.52	2.59217e+06	141593	763330	904923	0
	仪器仪表	21	5800.27	5516.02	220.615	100093	597.425	388.619	179.475	31.3359	881.087	9341.26	2718.65	7800.53	566.715	35762.2	7054.97	25235.3	912.331	1578.48	4357.9	1.90669	10082.9	136.717	1.13332	107.151	3188.85	22.0609	8.43172	96651	0	263346	27.5947	0	0	0	0	4714.28	0	0	3991.61	64222.7	0	0	655539	914.69	59203	60117.7	0
	其他制造产品	22	0	10446.7	13.5719	4485.43	206.763	369.361	480.677	228.45	75.4376	31.8074	8089.27	17066.6	35862.5	39946.6	884.487	645.807	768.591	41.8382	348.291	19.8118	0.0142387	2.42672	3.34046	259.295	795.707	121.816	28.9366	4892.82	120.82	5854.96	96768.6	1749.36	49.8153	7506.38	154.793	0	0	0	0	0	1.63981	0	238323	11638.6	137298	148937	0
	废品废料	23	0	7231.07	0	124556	4302.55	0.13508	22.2853	0.0767035	0	0	22410.7	614056	96774.9	1.3184e+06	17285.4	14582.4	1162.15	70365.4	1382.64	0	0	0	22150	1445.66	4990.95	153.334	245.954	0	0	0	0	0	0	0	0	0	0	0	0	0	0	0	2.32152e+06	0	0	0	0
	金属制品、机械和设备修理服务	24	0	1.51435e+06	115745	546296	42000.6	341620	20246	7465.99	24038.4	56678	106919	238877	248935	448597	121675	63074.1	10507.5	114216	47598.2	2433.15	11.2486	5959.71	1435.52	1033.31	823710	25560.5	936.878	15725.6	5436.74	6041.85	0	0	490.335	94100	0	0	0	0	8064.78	2.00818e-12	1123.76	0	5.06091e+06	0	0	0	0
	电力、热力的生产和供应	25	337609	1.0508e+06	68909.1	671028	143021	363450	127156	26035.3	32982.8	34705.4	304622	1.69869e+06	757189	2.84891e+06	99299.6	65560.1	40461.7	73825.1	127819	10841.3	434.833	4142.83	8402.09	2020.39	4.0779e+06	40035.9	127363	301274	536958	356834	333626	60940.8	264765	107368	121879	13649.1	31759.3	16530.9	109985	46745.5	10134.4	118553	1.55742e+07	112311	961576	1.07389e+06	0
	燃气生产和供应	26	0	13259.4	37261.7	33.4206	23.7963	0.0777969	0.112836	0	0	0	41064.7	80.5112	7061.97	5393.33	19968.6	1978.95	1311.48	2480.83	75.6718	4.83307	0	1004.78	0.232838	37.9673	26689.2	405783	0.0925182	0	25.2837	918548	322324	0	0	0	0	0	0	1923.22	0	0	0	0	1.80634e+06	10237.7	91739.7	101977	0
	水的生产和供应	27	18208	21250	87.4905	7265.18	2565.87	13608.2	16237.5	4698.28	1082.54	2034.59	13609.4	31738.6	5849.63	29478	2221.73	1337.12	875.927	1085.13	4460.52	192.243	15.3977	129.57	79.6686	80.5568	23531.3	521.672	9669.49	39266.8	9328.44	35447.7	63122.3	8589.07	9209.09	65587.1	101.018	2164.62	718.389	4847.36	29937.4	5745.07	103.043	3942.42	490024	8993.74	83992.9	92986.6	0
	建筑	28	40275.3	148.367	0.433202	21.8685	1420.41	1311.02	107.481	80.947	1495.57	145.114	670.882	1795.53	273.576	107.4	41.5739	192.751	53.9253	508.043	5.12955	0	0	3.46623	161.366	14.5301	40.3824	0.036815	29.5196	691597	60529.6	170963	4318.25	14656	4975.56	0	0	0	0	0	0	0	0	271.738	996215	135789	176632	312422	0
	批发和零售	29	1.24996e+06	68696.8	6410.65	47730.7	5110.08	29504.1	34352.5	6649.81	4531.43	863.379	6357.23	50797.2	5922.89	72415.6	2748.58	5868.43	1318.39	5385.28	1976.37	1244.43	0	74.3127	6890.59	258.302	5557.33	193.697	84.8067	207523	118986	1.19971e+06	117738	107288	9445.85	50071.9	10953.1	8437.22	0	1082.71	45419.8	10663.4	167.159	1503.39	3.5099e+06	52536.9	111966	164503	85421.3
	交通运输、仓储和邮政	30	820431	335473	3786.4	193511	94310.8	333691	33465.3	12216.2	41273.5	35755	90881.9	334394	677751	606946	111639	34408.7	16151.8	58028.6	24457.4	21634	31.4033	5077.88	14291.8	1685.36	87409.7	35722.6	4907.11	525601	525844	2.07201e+06	31935.2	41964.4	130029	31380.7	118415	25820.9	8940.39	58945.6	58858.3	49038.9	12096.4	288064	8.00828e+06	212677	374434	587111	610459
	住宿和餐饮	31	84100.1	109844	744.284	22449.8	6760.23	74693.2	9916.76	4665.79	14294.3	10700.6	14148.4	39118.8	57468.7	37924.2	12831	8395.03	4600.61	11927.1	11176.6	1649.57	7.0906	527.819	1955.79	514.785	136105	2566.92	4560.04	149514	240329	313831	20066.4	62335.5	135543	22720.8	50594.2	12842	4105.49	114756	73226.2	100256	10378	285962	2.28011e+06	427486	1.84597e+06	2.27345e+06	0
	信息传输、软件和信息技术服务	32	34984	13454.1	596.752	5220.39	1153.79	14181.6	2102.36	549.747	1965.05	1136.2	1093.32	9683.04	5568.48	18392.2	1137.13	2213.2	1218.83	1126.18	2649.5	493.585	0.443322	53.0589	356.501	118.595	78393	321.396	1241.59	18286.6	580146	69769.2	12402	312080	330753	3058.33	658.763	4040.04	1819.5	29830.3	22046.3	3454.44	2661.39	91700.8	1.68211e+06	167687	721511	889198	154000
	金融	33	165564	651171	35151.2	363719	23976.9	192417	68914.9	20965.1	14126.7	22733.7	195192	490468	163985	735549	60501.3	27379.1	18629	72294.3	24381.1	8188.85	80.164	2207.42	9078.51	1918.94	2.18312e+06	20158.8	3161.34	1.74901e+06	2.25149e+06	1.21525e+06	69825.8	37768.5	319968	12105.9	1.7402e+06	16408.1	25969.9	25064.9	117983	5599.66	1668.02	48213	1.32116e+07	67387.3	692127	759514	4429.76
	房地产	34	0	16.5519	6502.1	39.4619	832.31	461.982	205.339	104.403	1303.25	577.739	1.27393	1198.42	44.4944	59.7747	116.259	303.283	15.3313	10.5262	108.026	35.8929	0	0.655958	101.028	56.0253	1.31276	81.1582	23.7251	6098.69	140748	92724.8	313512	97126.9	282239	42674.1	50821.8	22594.2	0	1923.22	21309.2	92075.6	17726.1	35862.2	1.22964e+06	119070	233699	352769	0
	租赁和商务服务	35	0	2.30697e+06	7803.69	135466	16198.4	373978	17106.8	8523.45	10962.6	29280.3	119801	310466	43983	212383	30662.9	18548	8288.59	65622.4	16493.1	15338.1	10.7112	1083.87	224.275	950.562	332964	7758.08	29084.8	4.45456e+06	1.32021e+06	371425	9607.37	28193.5	120399	4494.81	98928.3	9522.83	255.184	22702.8	23336.5	15147.5	21858.8	30172.4	1.06508e+07	61856	550512	612368	184143
	科学研究和技术服务	36	30109.1	11019.5	3269.55	205.47	1341.42	29570.4	2117.08	1019.75	35.4797	2359.6	707.992	6181.22	437.812	8346.3	852.825	1015.46	907.371	315.554	1017.42	65.2648	0	34.2182	87.1874	10.6935	299758	44.1791	2914.99	406755	22796.2	86700.4	178.749	449.98	293.854	0	1.43776	9973.77	0	0	43.1813	5.19832	2.4379	136.418	931081	500	4370.08	4870.08	882940
	水利、环境和公共设施管理	37	26669.5	1873.28	5.53363	321.532	107.168	718.67	163.86	82.4965	103.895	212.229	200.758	433.166	717.223	561.572	163.626	111.343	59.3135	201.932	127.28	23.8581	0.0749621	5.32071	4.17401	6.63365	2057.07	36.7363	43.5936	2165.83	3239.28	10882.9	430.548	732.931	2272.94	483.767	926.377	113.083	78.301	1924.71	992.54	165.425	122.692	2662.44	62205.6	46026.2	181074	227101	1.74053e+06
	居民服务、修理和其他服务	38	32074.5	356712	14063.8	76191.2	6292.71	82587.9	6964.88	2085.19	7121.4	4233.16	42741.1	66783.1	68733.6	90153.8	18305.6	30506.7	4623.72	24620.2	9827.91	10727.9	0.284775	392.601	2073.95	399.082	60263.1	3012.92	2671.98	85935.8	52838.8	287261	106096	18030.8	5124.7	17150.5	65820.8	37077.5	26853	180346	117760	146416	144471	318133	2.63348e+06	152167	513984	666152	0
	教育	39	90124.6	8807.08	13.5287	2651.18	598.484	5519.44	424.454	276.085	671.578	972.309	1809.42	1767.13	5735.07	3477.65	652.073	641.542	239.683	1243.42	820.776	49.3278	0.240843	23.4838	4.44728	33.2704	4239.12	135.348	349.122	13737	15573.9	65597.9	611.513	7254.8	37506.4	4973.17	3470.01	4860.38	2299.67	28031.3	42974.7	45367.7	5187.98	64122.3	472849	667111	1.03614e+06	1.70326e+06	3.19303e+06
	卫生和社会工作	40	80675.2	0	0	0	0	0	7.81745	4.01887	0	0	0	0	0	0	0	0	0	0	0	0	0	0	0	0	0	0	0	0	214.913	1866.36	0	0	0	0	0	0	0	0	0	12201.6	0	0	94969.9	863905	901507	1.76541e+06	3.14719e+06
	文化、体育和娱乐	41	0	10160.7	33.8267	2946.45	652.68	6067.15	884.57	427.93	614.684	1245.89	1179.5	3378.49	9603.94	5902.03	1162.91	692.411	346.825	1151.11	1311.84	121.502	0.885097	33.5059	21.2083	44.1059	32721	234.708	242.674	16032.4	17436.7	39136.8	6226.36	7232.95	12305.2	2561.14	6638.62	2555.95	1028.07	9865.31	6881.87	1376.48	3278.9	26629	240368	43381.2	281535	324916	518303
	公共管理、社会保障和社会组织	42	18730.6	10404.4	8.85823	348.011	5007.11	851.845	385.66	139.845	226.147	363.937	410.661	1340.28	5278.15	1082.71	315.496	173.686	176.818	299.05	512.23	17.8236	0.483191	6.74091	2.88915	9.46587	10031.8	39.5873	508.176	1658.34	10017.3	3386.56	0	1144.99	3394.48	1469.79	48820.3	522.178	2184.71	4774.85	130.408	10272	142.659	5945.7	150537	104080	238987	343068	6.31898e+06
	中间投入合计	TII	1.26764e+07	2.5798e+07	2.28734e+06	5.90464e+06	2.42485e+06	1.91217e+07	3.35778e+06	955555	2.38864e+06	1.50037e+06	3.67749e+06	1.41678e+07	6.39493e+06	2.62161e+07	4.21893e+06	1.85542e+06	986690	2.92983e+06	1.973e+06	784550	27145.7	152561	155328	114098	1.39237e+07	621230	289138	2.7716e+07	7.11202e+06	2.02046e+07	5.23357e+06	1.84829e+06	2.05151e+06	711411	3.53544e+06	380410	157140	1.24496e+06	878611	814093	387703	1.68405e+06	2.28863e+08	7.8614e+06	2.55399e+07	3.34013e+07	1.82768e+07
增加值	劳动者报酬	VA001	6.72676e+06	3.93114e+06	1.97634e+06	1.79323e+06	411109	1.80405e+06	648280	312663	326891	149664	609276	1.44134e+06	1.07532e+06	2.90184e+06	441512	246462	178501	294447	365865	75577	298.444	20299.5	11384.6	13317	2.0139e+06	66130.6	117885	1.13515e+07	3.95905e+06	7.42637e+06	1.70077e+06	536137	1.83521e+06	3.75025e+06	400588	959272	704034	2.84596e+06	2.07957e+06	1.1635e+06	298177	5.1194e+06	7.20833e+07
	生产税净额	VA002	0	3.85337e+06	756179	419315	49087.3	1.10948e+06	56642.4	14273.5	57201.4	19131.8	364060	384565	362080	460510	57765.8	33053.2	15046.9	63604.4	14575.2	4193.23	52.5409	2711.49	3761.77	905.674	374567	21418.5	15353	1.58774e+06	1.33875e+06	1.3714e+06	312474	98281.8	880848	287919	114885	31418.8	13166.8	128784	69011.9	532.648	15193.7	528099	1.52914e+07
	固定资产折旧	VA003	1.66789e+06	1.32978e+06	67073.3	436667	52817.8	852286	84832.4	29371.4	82813	48613.9	311023	900132	380407	1.35043e+06	103739	80143.2	31140.2	60451.7	97186.9	7054.71	157.765	4950.32	1659.54	2449.42	1.70444e+06	29848.4	12375.2	545383	1.74915e+06	2.48253e+06	411564	607755	352494	60861	149782	40766.3	134769	151997	283472	60120.5	20250.9	202197	1.69828e+07
	营业盈余	VA004	3.42233e+06	9.23572e+06	1.57787e+06	4.10863e+06	582149	4.95612e+06	1.01556e+06	347756	386844	753540	580508	3.05983e+06	2.14876e+06	6.92884e+06	938317	459811	347201	378894	557203	66308.2	23806.1	58765.8	14545.7	26572.8	1.40316e+06	212462	17707.6	1.59908e+06	5.4972e+06	1.52562e+06	142176	575408	6.04601e+06	169631	92412	16652.2	28298.8	21743.7	6576.78	1370.34	23724.9	10230.6	5.93654e+07
	增加值合计	TVA	1.1817e+07	1.835e+07	4.37746e+06	6.75784e+06	1.09516e+06	8.72195e+06	1.80531e+06	704064	853749	970950	1.86487e+06	5.78587e+06	3.96657e+06	1.16416e+07	1.54133e+06	819470	571889	797397	1.03483e+06	153133	24314.9	86727.1	31351.7	43244.8	5.49607e+06	329859	163321	1.50837e+07	1.25441e+07	1.28059e+07	2.56699e+06	1.81758e+06	9.11457e+06	4.26866e+06	757667	1.04811e+06	880269	3.14849e+06	2.43863e+06	1.22553e+06	357347	5.85993e+06	1.63723e+08
总投入		TI	2.44934e+07	4.4148e+07	6.6648e+06	1.26625e+07	3.52001e+06	2.78436e+07	5.16309e+06	1.65962e+06	3.24239e+06	2.47132e+06	5.54236e+06	1.99536e+07	1.03615e+07	3.78578e+07	5.76027e+06	2.6749e+06	1.55858e+06	3.72723e+06	3.00783e+06	937684	51460.6	239288	186680	157343	1.94198e+07	951090	452459	4.27997e+07	1.96562e+07	3.30105e+07	7.80055e+06	3.66587e+06	1.11661e+07	4.98007e+06	4.29311e+06	1.42852e+06	1.03741e+06	4.39345e+06	3.31725e+06	2.03962e+06	745050	7.54398e+06	3.92586e+08
[truncated: 11 more columns]
