# Supplementary material for: Editorial Note: Measurement and driving factors of carbon productivity in China’s provinces: From the perspective of embodied carbon emissions
Source: PLoS One. 2025 Dec 15;20(12):e0338756. doi: 10.1371/journal.pone.0338756 (PMC12704855; doi:10.1371/journal.pone.0338756)
Supplement: S1 File — (ZIP) [file pone.0338756.s001.zip › Input-Output Tables of China's Provinces/Input-Output Tables of Various Provinces in 2012/6Φ╛╜σ«ü.xls]

## Sheet: sheet1
辽宁2012年投入产出表
(按当年生产者价格计算）
单位：万元
产 出 投 入		代码	中间使用																																											最终使用
			农林牧渔 产品和服务	煤 炭 采选产品	石 油 和 天 然 气 开采产品	金 属 矿 采选产品	非金属矿 和其他矿 采选产品	食品和烟草	纺织品	纺织服装鞋 帽皮革羽绒 及其制品	木材加工品 和 家 具	造纸印刷和 文教体育用品	石油、炼焦 产 品 和 核燃料加工品	化学产品	非 金 属 矿物制品	金属冶炼和 压延加工品	金属制品	通用设备	专用设备	交通运输设备	电气机械 和 器 材	通信设备、 计算机和其 他电子设备	仪器仪表	其他制造产品	废品废料	金属制品、 机械和设备 修理服务	电力、热力 的生产和供应	燃气生产 和 供 应	水的生产 和 供 应	建筑	批发和零售	交通运输、 仓储和邮政	住宿和餐饮	信息传输、 软件和信息 技术服务	金融	房地产	租 赁 和 商务服务	科学研究 和技术服务	水利、环境 和公共设施 管 理	居民服务、 修 理 和 其他服务	教育	卫 生 和 社会工作	文化、体育 和 娱 乐	公共管理、 社会保障和 社会组织	中间使用 合 计	最终消费支出
																																														居民消费支出			政府消费 支 出
																																														农村居民	城镇居民	小计
代码		-	01	02	03	04	05	06	07	08	09	10	11	12	13	14	15	16	17	18	19	20	21	22	23	24	25	26	27	28	29	30	31	32	33	34	35	36	37	38	39	40	41	42	TIU	FU101	FU102	THC	FU103
中间投入	农林牧渔产品和服务	01	6.84902e+06	64336.4	2.63056	141.281	20.6597	2.23093e+07	690415	487676	1.34645e+06	399630	4676.57	1.16933e+06	1750.49	4943.76	3480.04	958.237	705.238	1075.9	3585.01	514.235	36.3149	5090.17	0	63.0487	5362.23	13.2541	1424.04	593459	1990.74	424810	2.1906e+06	18185.4	6640.68	20813.4	8133.33	5661.55	3007.66	80385.3	0	112.393	6687.79	0	3.67105e+07	1.69276e+06	7.02672e+06	8.71948e+06	758355
	煤炭采选产品	02	84883.5	495424	833.35	180744	251463	314490	40344.2	33259.5	75339.7	112780	455626	604711	1.84034e+06	1.15964e+06	80938.9	140818	63116.6	22315.7	86741.2	9750.11	2668.09	110547	2905.51	0	2.88765e+06	136171	5052.14	219665	1325.74	53799.5	13954.4	0	0	1133.63	0	4818.13	6119.33	13556.5	13106	32260.4	4919.5	30993.9	9.5942e+06	21655	23656.6	45311.6	0
	石油和天然气开采产品	03	4806.81	604.248	48454.3	1004.34	14538.8	599.138	2444.02	764.713	0	101.634	2.43028e+07	1.31411e+06	79234.4	26040.6	19911	14261.2	21912.9	18869.1	9096.25	0	83.3011	0	0	762.184	150661	125297	3614	0	76.8926	707.274	0	0	0	120.411	0	511.769	544.793	377.763	511.173	3639.05	466.134	3292.09	2.61702e+07	0	0	0	0
	金属矿采选产品	04	0	1722.35	0	7.05395e+06	27892.4	16.43	0	0	0	0	3011	205406	575161	1.41618e+07	0	150742	21238.4	881.9	50114	6852.92	1328.75	0	0	519.745	0	0	0	0	0	0	21.2235	0	0	0	0	0	0	0	0	0	0	0	2.22607e+07	0	0	0	0
	非金属矿和其他矿采选产品	05	2397.36	39206.8	186.072	156930	1.08822e+06	20499.6	44.4039	131.432	549.153	4987.26	93.1871	611527	4.34163e+06	262455	1305.63	24188.5	5608.42	10444.5	45315.9	1.31419	117.523	0	0	0	18136.1	7.59501	42.2239	3.2953e+06	75.0937	4988.28	1092.03	0	0	274.033	104.375	0	6.01082	28.9686	97.032	0	10.1226	0	9.93601e+06	0	0	0	0
	食品和烟草	06	4.84076e+06	17602.4	580.66	6865.38	500.133	1.38531e+07	10227	257441	26954.1	13974.9	1059.66	417698	6770.45	4843.25	3219.29	6001.16	4293.63	3772.4	3761.32	736.263	1123.21	418.837	279.019	903.895	1275.55	328.432	1755.2	7632.14	21932.4	142424	3.18758e+06	30568	42846	4937.8	4536.36	5930.16	892.699	46541.8	1641.97	1004.81	345314	10151.7	2.33402e+07	2.75365e+06	1.00473e+07	1.2801e+07	0
	纺织品	07	67105.3	83896.2	281.702	3544.74	3592	36478.6	1.75063e+06	3.58114e+06	37568.7	197004	6399.02	197769	116907	11054.1	5360.05	17903	30438.5	134031	9369.23	30726.1	858.646	97196.7	18.4483	75954.6	30119.2	4038.5	10056.4	112664	76609	201331	84930.3	772.236	3941.85	71187.6	5210.15	1563.92	9226.27	147068	75.5409	11863.6	705.369	64581.6	7.33117e+06	120349	369738	490087	0
	纺织服装鞋帽皮革羽绒及其制品	08	11073.1	7046.67	10027.8	5088.8	5710.29	71630	93511.8	1.46806e+06	293965	93549.8	8668.48	240825	26323.2	25241.8	32494.7	42712.1	98671.5	268570	94188.1	12990.2	2764.78	23531.8	2365	45676.9	86430.9	5237.9	5628.92	58265.8	474101	165023	61642.7	4341.14	106139	96696.4	27499.3	5080.22	73986.5	103433	21226.1	8098.96	41260.7	311073	4.63985e+06	525502	3.73018e+06	4.25568e+06	0
	木材加工品和家具	09	19225.6	37317.3	684.753	66193.8	3526.64	32469.2	2074.5	3260.59	3.2107e+06	225231	4393.42	155439	127419	41418.9	281199	214280	98010.9	96233.6	76822.4	11933.6	1790.13	17752	530.75	23689.3	20904	6137.46	2097.96	742202	29030.9	176886	18780.4	22748.2	21960.6	112916	16649.6	25754.6	23465.6	159073	10290.8	3518.97	33434.2	240113	6.41756e+06	75735.5	503985	579721	0
	造纸印刷和文教体育用品	10	23695.6	18193.8	7871.41	232595	8018.97	586458	38604.8	136140	190109	2.34068e+06	6709.7	606761	510867	69202.1	192976	312377	84809.2	129685	141911	88936.7	35558.5	31290.2	5774.89	16184.2	59563.2	4478.18	4430.4	144466	655010	267959	43145	401352	856351	129194	640499	221738	35992	172332	177775	51624.7	265030	554493	1.05008e+07	84666.7	480719	565386	0
	石油、炼焦产品和核燃料加工品	11	383308	106155	144546	993463	287455	222466	45539.1	57530.8	84457.4	62130.7	5.28168e+06	2.84523e+06	1.02371e+06	3.47451e+06	139898	528456	186524	264107	192860	64019.3	17059.4	3210.04	3927.24	11720.3	643926	16198.5	13270.9	2.21092e+06	290966	4.81477e+06	74513.9	46103.8	175677	133447	135189	150892	78871.7	125531	96283.9	73457.3	28267.4	282023	2.58143e+07	64416.9	821870	886286	0
	化学产品	12	2.43414e+06	243429	67883.6	653984	507448	945185	472634	471871	944664	1.0028e+06	1.21648e+06	2.09044e+07	1.95117e+06	558643	658983	777129	699490	1.32432e+06	1.47818e+06	719970	265892	45138.9	21503.2	71882.4	180398	32690.1	44940.7	2.54138e+06	115678	903490	119488	2672.16	30499.7	157849	198990	451114	137077	574073	135247	3.10397e+06	79140	324228	4.75702e+07	383397	1.74923e+06	2.13263e+06	0
	非金属矿物制品	13	32817.9	53334.3	2442.94	66426.3	328757	239322	7005.7	4443.94	60426	9583.75	13476.8	187448	6.03505e+06	849452	176110	221821	88751.2	57040.6	100182	170560	65384.5	128.809	3270.15	8969.39	65540.3	5179.19	12771.7	1.15961e+07	1916.8	126304	13795.7	4351.28	44.8843	3199.87	263.896	11306.3	15727.3	42103.9	6925.8	11083	12987.1	79060.1	2.07908e+07	26181	211783	237964	0
	金属冶炼和压延加工品	14	31433	254257	290626	605703	100935	122943	5863.05	22899.6	264911	101395	11372	385152	1.16002e+06	1.97268e+07	6.1844e+06	9.09666e+06	4.52326e+06	4.57378e+06	6.88545e+06	423959	134700	46964.5	16545.9	133533	158868	8193.91	5641.33	9.68743e+06	2997.87	383532	438.791	0	0	51771.4	43.8769	27.885	4919.02	31706.2	21.0516	0	3482.56	0	6.54426e+07	0	0	0	0
	金属制品	15	41352.5	47874.1	21938	146940	97009.6	203819	17086.3	38403.9	276495	118860	57873.4	390694	743637	480510	2.41641e+06	1.53299e+06	1.23785e+06	642493	1.06682e+06	358323	128202	28223.8	6113.55	36848.1	94483.3	12261.8	14998.4	2.86766e+06	190324	271084	17178.8	13828.4	5046.11	55102.3	164471	104995	12274.4	409024	8776.48	10449.3	12356.2	54707.6	1.44558e+07	60024.5	293641	353665	0
	通用设备	16	32217.9	208290	158335	551963	282460	287036	33823.5	24573.9	75404.6	83491.7	423008	508795	446684	1.04981e+06	411821	8.89565e+06	2.77505e+06	3.98222e+06	1.00316e+06	129946	73023.1	7484.01	5349.84	134507	292994	18279.2	24720.5	1.42854e+06	92470.7	649974	52054.1	115790	153006	71578.7	32340.5	38984.7	30937.2	71830.2	10589.3	21799.7	11765	83599.7	2.47854e+07	31369.2	108681	140050	0
	专用设备	17	227016	119166	75998.4	196337	369077	55732.1	16121.7	77373.7	82052.9	99463.8	4024.81	91252.3	286604	387400	750135	268786	1.989e+06	244002	26711.9	34118.5	41717.2	677.274	0	11.7403	127037	1249.73	1182.11	368446	1014.82	62589.6	5954	56553.1	55169.6	50231.1	345.493	27833.9	84.7692	10625.1	244.025	275895	267.988	112.687	6.48761e+06	12175.7	85014.2	97190	0
	交通运输设备	18	103712	21323.8	2420.7	272481	82839.7	83818.8	9474.86	11178.9	24266.9	30515.5	5341.46	141222	70140.6	135667	132646	226350	118684	1.01391e+07	10950.2	31098.4	236.347	903.592	309.826	186.495	202141	4395.78	8198.93	505354	650627	2.12297e+06	37048.7	50752.2	238473	51614.5	352726	66637.3	60987.5	196416	0	14733.6	1591.57	210085	1.64296e+07	438437	1.71803e+06	2.15647e+06	0
	电气机械和器材	19	34359.5	46485.2	16834.8	6357.12	99868.4	14440.8	5073.35	7582.54	49587.2	41195.4	8090.13	82663.3	60675.5	141607	22927.6	1.78998e+06	1.06242e+06	898876	2.53881e+06	396689	169018	8898.1	638.67	19150.8	1.04452e+06	11558	8358.92	2.9026e+06	26781.9	368997	5302.26	362822	6224.2	150471	352355	237848	24311.5	215191	77.1265	124607	13304.3	123734	1.35013e+07	269730	846998	1.11673e+06	0
	通信设备、计算机和其他电子设备	20	17657.4	52834.5	3177.69	6192.12	1114.79	5747.29	6981.96	1846.11	6463.76	27070.4	16286.7	124602	134069	17471.3	35541.9	765789	423508	389774	1.09293e+06	4.03402e+06	613604	372.949	272.011	12355.2	73500.7	6266.07	7189.45	134555	49200.3	131195	17972.6	747905	127860	9982.8	348538	312346	25132.7	123439	4772.51	26789.1	48964.4	116662	1.0102e+07	337654	2.43998e+06	2.77763e+06	0
	仪器仪表	21	264.375	21896.6	61420	68486.6	23759.3	90396.4	18712.4	25158.4	13909.4	47923.9	84320	176102	83328.5	338096	67882	370019	174666	338235	98615.7	97958.4	175641	1195.52	260.21	28309.6	169075	7205.88	6378.07	321156	14946.8	44177	2660.32	22032	881.176	21383	3724.4	167636	30038.7	41383.3	16877.2	34263.9	6981.7	6963.96	3.32432e+06	12793.1	82858.5	95651.6	0
	其他制造产品	22	269.259	3633	2439.69	73.5217	28841.6	2061.81	524.377	62449.3	874.432	142.506	2329.91	7907.87	4557.69	12238	1773.15	10842.4	10955.7	2086.97	68099.8	128.742	5.39365	71434	10339	21.2111	119831	20.149	1057.34	13216.6	250.22	6606.42	60530.5	314.336	7251.57	3282.83	93651.2	36924.8	6423.77	35667.4	6.62951	919.565	3970.9	0	693955	18250.2	140436	158686	0
	废品废料	23	1606.66	16331.8	0	104.096	13.6756	0	0	0	517.342	305405	0	13554.9	180535	2.07023e+06	576.661	53739.8	50756	66649	200.698	0	0	881.989	21348.2	0	0	0	0	0	0	0	0	0	0	0	0	0	0	0	0	0	0	0	2.78245e+06	0	0	0	0
	金属制品、机械和设备修理服务	24	0	1348.52	32217.2	41893	22820.4	96455.9	18154.3	27442.7	15038.5	24611.2	81706.9	103165	41788.9	348407	57206.6	225651	79577.2	123050	41846.4	46571.9	6299.93	1303.81	69.4104	36320.3	66303.1	2629.78	6497.41	6330.57	16291	28917.9	2630.6	13137.2	961.283	1182.87	7302.13	2144.74	3780.22	4758.54	1787.25	4555.29	844.251	6958.59	1.64996e+06	0	0	0	0
	电力、热力的生产和供应	25	253776	271110	251051	1.17604e+06	319085	597627	95603.3	102498	262157	171396	512003	1.51423e+06	1.44052e+06	2.51732e+06	611578	862936	368592	328474	224431	95892.9	32711.5	11676.8	11475.7	27736.5	4.16581e+06	22632.7	130001	730658	356893	376962	242393	202051	167478	160649	66728.3	81270.2	56912.3	79225.1	130386	174764	27478	95022.8	1.93272e+07	168801	1.51221e+06	1.68101e+06	0
	燃气生产和供应	26	5342.56	0	0	44.9705	0	53.0395	139.873	25.3009	0	3298.58	0	32294.3	6334	5794.87	1719.84	405.932	20219.2	22259.9	315.912	87.8989	0	0	0	0	0	76707.7	0	0	2682.25	70860.9	103113	0	12.9935	12016.5	4908.1	382.349	13.395	34908	0	0	187.294	0	404129	8316.73	421453	429769	0
	水的生产和供应	27	8418.37	7760.4	1558.18	42794.1	28922.3	50000.4	6636.55	3978.21	8886.46	3589.67	9727.4	39196.3	26139	27055.5	9587.43	12151.5	13173.5	10329	10281.7	10296.6	1032.9	514.598	201.078	3017.88	13438.1	562.488	3798.69	35551	9621.62	24151.7	10500.9	2641.28	23236.9	5822.11	4288.48	7783.87	5600.16	10998.8	3691.62	13099.5	3558.33	10091.4	523686	16986.2	181660	198646	0
	建筑	28	8154.97	14088.7	2708.33	1341.26	4237.44	58771.3	7627.1	2717.65	27255	51219.8	14902.2	73440.5	41978.9	330558	31498.4	45629.4	43871	32527.5	17739.8	35175.2	18641.4	87.4122	1486.75	4033.63	94251.1	4285.82	4489.58	892157	128578	248310	56470	62269.5	271604	103422	93584.7	46014.8	21509.9	40630.2	40114.5	45867.1	22798.7	140569	3.18662e+06	177068	964659	1.14173e+06	0
	批发和零售	29	1.5829e+06	137415	54702.2	257060	231791	1.27369e+06	110968	166791	306654	203538	1.37085e+06	1.22117e+06	974066	1.30633e+06	375149	1.28869e+06	610839	1.32485e+06	668208	322649	87039	28925.3	2538.87	14534.6	479676	26238.6	33236.9	2.74003e+06	300688	855722	314212	221656	226956	239521	211162	169566	42965.1	166241	68921.6	434641	76486.9	222731	2.0752e+07	1.02087e+06	3.95366e+06	4.97452e+06	0
	交通运输、仓储和邮政	30	685303	218509	121856	634961	219361	1.33909e+06	119511	309038	524937	210555	1.20009e+06	1.86029e+06	1.27316e+06	2.65873e+06	621547	1.30939e+06	707927	999434	662536	393779	144778	25649.4	13020.9	40129.5	577713	21213.2	32029	5.03522e+06	2.35226e+06	2.82666e+06	177668	512607	1.00104e+06	358898	491105	340410	47350	288800	167134	72007.3	45490.8	502004	3.11432e+07	327515	2.15783e+06	2.48535e+06	903012
	住宿和餐饮	31	186325	22616.4	29307.3	70184.6	15226.7	266588	23422.3	34572.5	136594	77809.4	331980	429621	186801	179508	128091	303624	265405	197383	149558	87125.2	27280.9	5791.75	4986.21	19767.5	199494	7095.19	16045.9	422488	785698	611505	66520.5	271824	858264	121364	334515	262521	51413.8	184365	226634	78172.3	66094.9	678978	8.42256e+06	555481	3.33625e+06	3.89173e+06	0
	信息传输、软件和信息技术服务	32	119357	16297.1	684.01	16812.4	19645.4	108213	9664.16	51446.7	59716.8	43238.8	12841.6	176175	60733.6	90042.1	29858.5	107368	89639.6	79262.9	83715.5	61648.6	23283.6	3380.28	80.953	3585.35	50904.6	3931.34	6702.16	52667.9	133095	117967	20282.3	533189	894223	56048.7	100629	87745	13909.4	57945.7	79818	10726.9	20517.4	362327	3.86932e+06	534533	3.03691e+06	3.57144e+06	0
	金融	33	403549	85195.3	115977	216855	88457	479259	63641.5	96144.5	164320	92468.8	293461	717138	640947	1.55154e+06	165368	506299	263639	639988	275203	173352	44296	8076.86	6018.26	19694.7	615532	27049.3	32484.8	616273	1.36808e+06	1.70198e+06	237933	221186	1.27027e+06	423018	367676	185160	89119.6	144049	220530	94998.6	48189.2	215241	1.49897e+07	451173	3.5637e+06	4.01488e+06	175912
	房地产	34	7365.58	2614.42	2006.3	50520.9	2231.43	143610	7440.57	13921	78218	24182.2	306342	265321	141349	230243	89331.3	64324.9	46187.3	226832	85143.3	58020.1	10846.5	5949.6	1736.27	1149.8	163426	4685.5	6045	179128	936710	182940	117350	302454	859653	320865	129410	88074.5	21796.4	261311	66974.8	75553.3	66945.6	157831	5.80604e+06	1.29455e+06	4.36749e+06	5.66205e+06	0
	租赁和商务服务	35	84200.1	143119	83842.7	190472	49808.1	405583	29164.7	186349	154173	74930.2	88883.4	566942	206676	538792	63270	259905	239555	383853	239895	107441	32491.6	5775.13	5556.9	10656.8	287352	7153.14	9807.87	281062	1.61207e+06	327174	128053	351845	989202	234514	241946	128536	34116.3	163070	156581	25732	37131	116570	9.28325e+06	31588.9	270310	301899	271315
	科学研究和技术服务	36	36571.7	2204.37	113.417	57050.4	7412.73	113581	9094.46	6209.04	99934.9	31390.1	538955	187533	29194.8	277191	284928	117548	75433.4	425069	236962	98273.2	16019.6	7386.73	52.6144	2379.15	122194	5071.91	8182.18	876227	55500.3	90923.5	39431.9	80443.9	39214.9	20193.6	24484.5	247586	5196.86	21331.5	40334.9	30607.1	2995.12	24837.1	4.39524e+06	6213	14829	21042	1.79792e+06
	水利、环境和公共设施管理	37	77088.8	164.733	277.4	1321.74	187.531	8362.46	3548.58	383.663	21598.4	297.99	64540.4	22475.6	12995.9	1695.48	1037.35	2416.36	1594.32	71738.6	1332.93	206.588	358.959	105.289	120.197	394.024	103922	124.784	42326.4	2930.74	4921	13820.6	894.489	3725.62	56188.8	24490.9	1551.84	1494.45	18667.5	32406.4	30511.7	385.02	284.417	23064.4	655955	19471.2	222067	241538	1.41572e+06
	居民服务、修理和其他服务	38	167512	21224	14952.6	17928.4	11571.5	89096.3	17295.9	24288	48859.1	12628.2	45002.7	82587.1	35338.6	51351.5	37349.3	120760	72397.5	76031.6	52831	28948.3	4360.84	8272.07	1075.08	4326.4	111778	1842.29	3791.19	121901	422468	565758	121836	23554.2	188495	36861.4	140972	61915.7	43820.8	376033	84171.9	72428.7	23313.5	117086	3.56401e+06	438276	3.29166e+06	3.72993e+06	0
	教育	39	29411.8	7173.74	63.0059	2153.25	516.284	58437.9	13271.6	12357.6	63369	9929.99	112083	93515.3	32965	59370.9	67730.5	34143.8	41095.6	98641.5	64154.1	15887.3	1284.1	3417.09	4358.25	1461.89	155303	4491.89	3711.51	140252	51834.8	96648	16412	27262.9	265661	48724.7	33394	39526.8	13428	25816.4	136605	10739.3	8223.77	280307	2.18513e+06	929369	2.8506e+06	3.77997e+06	2.42204e+06
	卫生和社会工作	40	27724.7	0	0	0	0	78940	3166	0	40364	22043	111989	180073	42097	20564	160244	19512	47119	170025	87917	18474	6011	3014	0	0	40011	0	4014	57033	31508.3	49292.3	17008.5	10014.1	52311	20487	0	0	10357	20134	40331	57017.2	9.04347	61031	1.50983e+06	331108	3.92449e+06	4.2556e+06	2.43354e+06
	文化、体育和娱乐	41	34625	1566.67	1387	9808.67	1780.15	100540	20522.4	12234.9	40794.7	28947.2	292276	258632	65283.3	134500	6452.13	35236.3	50407.4	96500.7	146146	28337.5	10021.7	3642.08	730.814	2170.02	146167	3682.4	9042.27	95063.3	47995.3	121761	9359.93	29636	143122	53515.9	67082.7	53706	17095.4	68081.4	46218.1	13044.8	95590.4	168676	2.57138e+06	57185.1	625828	683013	621608
	公共管理、社会保障和社会组织	42	5343.24	179.478	0	3310.66	130.74	3875.04	1027.32	1024.84	3162.94	973.456	184.642	9278.51	2949.63	8018.19	5434.64	7357.21	4605.8	1768.16	4877.44	670.433	3220.64	171.625	108.432	206.638	10597.6	175.428	1323.56	4660.52	33979.1	7718.35	10945.2	10713.6	27296.6	6220.52	93191.3	5559.12	2121.59	6208.52	2009.28	6669.46	3054.37	2700.38	303024	41048	229754	270802	1.09886e+07
	中间投入合计	TII	1.89661e+07	2.91295e+06	1.62969e+06	1.40661e+07	4.63624e+06	4.47698e+07	3.82703e+06	7.82461e+06	9.1217e+06	6.40497e+06	3.73055e+07	3.92157e+07	2.50679e+07	5.5346e+07	1.43674e+07	3.07858e+07	1.6811e+07	2.89166e+07	1.8137e+07	8.20607e+06	2.20079e+06	624480	155368	812814	1.38363e+07	624781	536339	5.20406e+07	1.13482e+07	1.96427e+07	7.7017e+06	4.7813e+06	9173200	3.445e+06	4.7992e+06	3.687e+06	1079200	4.5861e+06	2.0473e+06	5031100	1.4701e+06	5.6819e+06	5.43624e+08	1.33383e+07	6.56062e+07	7.89445e+07	2.1788e+07
增加值	劳动者报酬	VA001	20569400	1.20329e+06	489653	2.32662e+06	431410	4.1378e+06	347698	1.09132e+06	1.08957e+06	872128	542177	4.09901e+06	3.73216e+06	3.20325e+06	1.80965e+06	4.46888e+06	1.8258e+06	4.14839e+06	1.26022e+06	1.21487e+06	246431	127267	383110	201051	696639	47932.4	167550	9.39754e+06	9830200	6909100	3638100	1342600	3429300	1682200	2378700	1255600	809400	3528700	4769300	2996100	1003000	4689000	1.18392e+08
	生产税净额	VA002	10700	574502	813980	1.58859e+06	595360	1.8871e+06	115623	629372	786316	217824	6.438e+06	5.12012e+06	1.83106e+06	1.86623e+06	677174	1.38924e+06	1.13941e+06	2.17015e+06	659243	361753	72623.2	25046	90869.5	95738.7	901248	45891.7	70153.1	2.38954e+06	6.2882e+06	1412100	457300	345900	1485200	2196700	409200	225400	43100	248400	22000	47500	137200	24300	4.59053e+07
	固定资产折旧	VA003	978100	314075	670975	711021	199339	2.14148e+06	76821.2	160962	419212	271172	216999	2.21018e+06	1.58491e+06	5.23471e+06	966266	1.64827e+06	782628	1.61251e+06	416725	269366	55605.2	27389.5	29951.8	109497	1.01241e+06	28999.7	49985.7	1.04823e+06	1292000	2656800	420500	1401900	755400	4903200	592300	264300	231600	281100	517700	246200	227900	1269200	3.83079e+07
	营业盈余	VA004	0	246378	539118	3.07223e+06	722756	4.65045e+06	304722	398824	768772	656555	-54481.4	1.05525e+06	2.95078e+06	992935	731918	2.5651e+06	1.30974e+06	1.51579e+06	1.3258e+06	149073	142539	11806.9	588311	39139.2	410119	46476.4	-124004	3.41902e+06	4501500	1993800	359000	1764000	4.0238e+06	1718200	1439100	600500	99300	333500	198300	598900	234500	72900	4.63724e+07
	增加值合计	TVA	21558200	2.33824e+06	2.51373e+06	7.69847e+06	1.94886e+06	1.28168e+07	844864	2.28048e+06	3.06387e+06	2.01768e+06	7.14269e+06	1.24845e+07	1.00989e+07	1.12971e+07	4.18501e+06	1.00715e+07	5.05757e+06	9.44684e+06	3.66199e+06	1.99507e+06	517199	191510	1.09224e+06	445425	3.02041e+06	169300	163685	1.62543e+07	21911900	12971800	4874900	4854400	9693700	10500300	4819300	2345800	1183400	4391700	5507300	3.8887e+06	1602600	6055400	2.48978e+08
总投入		TI	40524300	5.25119e+06	4.14342e+06	2.17646e+07	6.58511e+06	5.75866e+07	4.6719e+06	1.01051e+07	1.21856e+07	8.42264e+06	4.44482e+07	5.17003e+07	3.51668e+07	6.66432e+07	1.85524e+07	4.08573e+07	2.18686e+07	3.83634e+07	2.1799e+07	1.02011e+07	2.71799e+06	815990	1.24761e+06	1.25824e+06	1.68567e+07	794081	700024	68294927	33260100	3.26145e+07	1.25766e+07	9.6357e+06	18866900	13945300	9618500	6.0328e+06	2262600	8977800	7554600	8919800	3.0727e+06	1.17373e+07	7.92601e+08
[truncated: 11 more columns]
