# Supplementary material for: Editorial Note: Measurement and driving factors of carbon productivity in China’s provinces: From the perspective of embodied carbon emissions
Source: PLoS One. 2025 Dec 15;20(12):e0338756. doi: 10.1371/journal.pone.0338756 (PMC12704855; doi:10.1371/journal.pone.0338756)
Supplement: S1 File — (ZIP) [file pone.0338756.s001.zip › Input-Output Tables of China's Provinces/Input-Output Tables of Various Provinces in 2012/7σÉëμ₧ù.xls]

## Sheet: sheet1
吉林2012年投入产出表
(按当年生产者价格计算）
单位：万元
产 出 投 入		代码	中间使用																																											最终使用
			农林牧渔 产品和服务	煤 炭 采选产品	石 油 和 天 然 气 开采产品	金 属 矿 采选产品	非金属矿 和其他矿 采选产品	食品和烟草	纺织品	纺织服装鞋 帽皮革羽绒 及其制品	木材加工品 和 家 具	造纸印刷和 文教体育用品	石油、炼焦 产 品 和 核燃料加工品	化学产品	非 金 属 矿物制品	金属冶炼和 压延加工品	金属制品	通用设备	专用设备	交通运输设备	电气机械 和 器 材	通信设备、 计算机和其 他电子设备	仪器仪表	其他制造产品	废品废料	金属制品、 机械和设备 修理服务	电力、热力 的生产和供应	燃气生产 和 供 应	水的生产 和 供 应	建筑	批发和零售	交通运输、 仓储和邮政	住宿和餐饮	信息传输、 软件和信息 技术服务	金融	房地产	租 赁 和 商务服务	科学研究 和技术服务	水利、环境 和公共设施 管 理	居民服务、 修 理 和 其他服务	教育	卫 生 和 社会工作	文化、体育 和 娱 乐	公共管理、 社会保障和 社会组织	中间使用 合 计	最终消费支出
																																														居民消费支出			政府消费 支 出
																																														农村居民	城镇居民	小计
代码		-	01	02	03	04	05	06	07	08	09	10	11	12	13	14	15	16	17	18	19	20	21	22	23	24	25	26	27	28	29	30	31	32	33	34	35	36	37	38	39	40	41	42	TIU	FU101	FU102	THC	FU103
中间投入	农林牧渔产品和服务	01	3980306	224232	58	66	37	8782269	17684	228713	1078648	16532	10	1132389	2490	44	40	2256	89	79256	310	830	61	0	0	4	120164	6	2	229878	1220799	811	392204	28	549	36	0	8	198	922	0	1423	104	0	17513456	1120768	1209409	2330177	415493
	煤炭采选产品	02	0	304708	2584	25913	282	535182	12817	17608	58796	14263	497605	1589259	960166	81404	1056	11795	88914	22173	8483	1294	1733	40999	2282	134	2244753	519	1659	66701	0	28851	65748	0	0	0	9	0	1377	56871	220165	18999	14303	3874	7003279	45990	16120	62110	0
	石油和天然气开采产品	03	0	98	250810	562	3	3972	70	0	620	273	1265728	1647	28712	418	1252	205	128	32130	84	1	56	3	0	28	50255	250379	223	52	0	2	0	0	0	0	0	0	157	6503	25178	2173	1636	443	1923801	47318	103909	151227	0
	金属矿采选产品	04	0	660	0	534150	676	0	0	0	0	79	0	4415	39139	1165090	3	46849	3	13618	5	0	0	10	0	1	0	0	0	0	0	0	16	0	0	0	0	0	0	244	0	0	0	0	1804958	0	0	0	0
	非金属矿和其他矿采选产品	05	0	675	584376	4663	397616	2598	0	6409	122	48017	9	32275	915609	53846	690	7	22	96698	655	18	38	6202	0	0	1476	0	31	669601	0	1619	51	0	11	6	187	5	4	367	50	1	8	1	2823963	0	0	0	0
	食品和烟草	06	1200079	989	168	673	35	5524651	638	200623	15291	92310	4971	19938	1711	330	7781	1287	570	2095	2748	114	72	4	58	33	751	39	360	2093	5283	8091	1665479	2639	3687	3451	36523	9661	65	34727	5529	859	45754	35218	8937378	848868	2162298	3011166	0
	纺织品	07	0	2968	2332	1097	853	21613	243725	491670	21382	1752	29595	14011	8623	1440	147	231	233	178751	2074	30	142	10	684	164	353	3	32	709	6649	6798	15029	94	523	5883	1792	94	95	23528	64	331	300	199	1086003	50967	133304	184271	0
	纺织服装鞋帽皮革羽绒及其制品	08	0	3839	9193	2095	2097	23801	333	52746	18868	739	699	22376	14081	2695	2560	1113	2580	235080	3944	113	1034	61	177	133	3597	94	289	27343	23513	13175	8688	1064	8039	1624	2413	6264	0	6970	258	2442	4104	0	510234	308494	1797193	2105687	0
	木材加工品和家具	09	0	11537	267	2554	924	14484	407	90	1533386	17994	4489	6706	68653	2666	1463	17605	292069	10730	5422	10	198	9644	12	34	3656	40	76	864785	3067	16782	9452	532	2849	6275	34102	2481	50	18774	53	3879	1010	5	2969212	40194	125069	165263	0
	造纸印刷和文教体育用品	10	0	13700	3926	4548	764	224320	12184	9617	144407	676916	8888	559259	62518	4611	65919	66754	6476	29076	28650	4199	1829	38	204	274	13440	518	5371	75561	17190	75435	66640	37027	105122	220317	457619	137197	1350	177043	201325	12666	177744	275449	3986091	52178	175479	227657	0
	石油、炼焦产品和核燃料加工品	11	0	20502	23218	27247	91716	47035	3870	3485	219397	6728	1520604	426008	528617	392479	110360	17837	13252	218773	25175	1196	13979	192	20475	1266	35219	611	2444	393678	217988	1672324	35075	52725	14754	15233	240607	195867	10040	564234	83245	34657	41305	473015	7816432	49075	60869	109944	0
	化学产品	12	1390645	126975	37600	56471	17277	1473803	162750	117877	220996	136022	571230	5797967	263592	17327	125716	64121	546935	1817533	201725	84465	3169	83929	181	3489	11004	250	12926	2008714	5150	42861	30959	571	2642	5112	71844	239090	35294	120639	33920	1528130	44306	1088307	18603514	592641	1210540	1803181	0
	非金属矿物制品	13	0	18280	10676	1129	7078	38997	434	2575	38514	1796	2535	37836	2746181	32373	17666	1742	970	122772	10046	1411	1363	9317	350	1383	2978	8	152	5921903	678	9269	1232	6	0	250	1984	1934	135	198	6294	559	32	0	9053036	89627	84554	174181	0
	金属冶炼和压延加工品	14	0	151724	11648	63672	11440	21338	582	416	2379	67111	3091	679118	374306	4229269	755040	376693	819081	4769452	446981	110908	45318	16399	520	19700	55518	151	778	3429398	322	19319	290	4	0	22	359	58	51	2159	34	11	36	2	16484698	0	0	0	0
	金属制品	15	0	13923	46377	9383	1913	63185	1175	3548	96561	1964	17169	50436	13785	12267	45327	117320	51594	1284908	60341	2799	19575	35163	146	3898	5007	748	653	701552	9962	17899	16225	151	546	2300	3121	3661	625	4976	9561	446	95815	1548	2827553	19726	33506	53232	0
	通用设备	16	295612	34598	19990	32372	4423	142793	3910	7513	88494	6562	28544	93338	51252	32361	16797	307928	93330	1597079	46130	2989	8708	11648	1722	1302	27805	220	890	467207	7480	18334	42960	3085	17029	41456	70098	6628	84	95602	3788	4227	6122	3839	3746249	10601	20316	30917	0
	专用设备	17	541276	116498	31592	30870	7540	74423	3994	7285	38670	13602	23812	13358	32392	14694	14264	1082	328819	77995	36267	1936	81118	13	1356	13	6844	129	402	17454	220	7921	9921	44	5805	1541	1743	564	14	1629	146	333097	178	1421	1881942	13338	52200	65538	0
	交通运输设备	18	1336954	2230	3526	3120	1437	5147526	11866	506	38901	280	290	668149	6489	2055	16404	114	18258	23333983	410	190	142	2	447	14276	91387	92	193	7462	923443	100013	92056	1102	2266	403	7414	8239	252	2769	224	6134	224	7	31851235	206853	413706	620559	0
	电气机械和器材	19	0	291143	12316	6634	4676	82581	653	411	41953	1897	3936	18909	25600	7329	11831	10058	115454	642232	316004	28425	21312	44	62	1889	119245	105	297	1152327	3583	11067	2846	91398	279	22690	2662	1452	59	5978	722	22420	30202	0	3112681	87885	216173	304058	0
	通信设备、计算机和其他电子设备	20	0	3160	3013	1250	1955	3954	306	737	11635	548	1471	7955	3112	1585	12537	1029	2122	286111	97909	101731	12919	5	62	30	9543	171	562	185788	11250	19512	6198	789353	14906	8015	76659	90436	177	29123	20268	1570	21297	73533	1913497	226636	602643	829279	0
	仪器仪表	21	0	350	10737	343	825	3842	33	37	5709	803	63280	9461	4469	3120	56	1007	18661	43244	7821	1003	63028	5	0	1	9447	57	798	33183	22912	2130	63	1296	0	19	64	7947	422	0	17031	6	6951	1603	341764	765	9407	10172	0
	其他制造产品	22	0	550	444	276	423	2034	172	84	11868	3116	25220	7638	3143	10499	3842	136	88	19507	60	13	96	766	12	8	263	10	7	1483	4360	1804	35691	228	271	1796	3325	2809	4	201115	12	6	90	90	343359	29008	103809	132817	0
	废品废料	23	0	0	0	3986	14	7	29	191	121	14517	0	10463	110398	309292	12074	31	116	4192	2	0	72	0	100409	0	5	0	0	0	0	0	0	0	0	0	0	0	0	0	0	0	0	0	565919	0	0	0	0
	金属制品、机械和设备修理服务	24	0	463872	829510	160435	171409	166113	64034	13719	45919	54508	77177	175565	149324	160067	21122	39604	68098	396946	42749	1930	6994	3049	264	519	1997381	424	32921	21972	50913	116365	37380	9395	4621	15409	240131	47607	2662	35275	87256	20294	23113	13623	5869669	0	0	0	0
	电力、热力的生产和供应	25	0	157593	288012	164826	64234	1144896	54115	36147	290680	145137	321235	1023286	1178203	426145	77607	61695	143987	430504	72254	17312	3764	6132	81511	2357	596862	3888	71206	399750	281639	257530	155185	107581	56330	42091	343676	92946	6384	152286	122520	75826	131659	150865	9239856	87822	1106075	1193897	0
	燃气生产和供应	26	789613	0	0	6	0	46	0	0	0	8	0	234	16	74	4	0	75	69	8	0	0	0	40	0	1	70834	69	2	0	9623	299817	0	0	236	0	2523	0	5389	0	99	24099	0	1202885	72691	276821	349512	0
	水的生产和供应	27	0	7677	20036	2804	3804	141866	852	2263	33455	3220	2489	42268	62964	3212	14273	1572	8899	13522	8303	1844	1151	242	159	11	26032	209	59181	159015	17793	26135	55221	6454	12549	8959	24173	10055	78	16542	30650	14048	10514	12478	866972	2972	99475	102447	0
	建筑	28	0	3259	2714	2639	843	22249	871	694	10602	1169	671	40842	12466	2892	11148	1872	3272	17857	4112	266	302	46	396	145	29381	47	2042	550653	45112	39611	41441	1441	18083	11558	113382	118207	2662	87980	194915	84339	32639	88621	1603441	37010	247646	284656	0
	批发和零售	29	500372	99689	62852	45790	29570	1388868	35439	87323	273764	75991	300710	745425	369433	320586	71255	69401	144201	1652190	94517	17933	22260	15393	1949	2624	148549	21079	1939	967271	548839	155881	201648	60188	15366	28578	78058	34982	4199	96104	45775	120903	38851	149544	9145289	1674058	5630760	7304818	0
	交通运输、仓储和邮政	30	163711	163071	43442	82035	42122	759180	31389	36639	336487	37793	166032	1383899	455322	170916	198849	179032	172758	891043	127484	7080	10785	12738	11244	2319	182814	9843	34649	907354	345828	1299199	71816	48130	37734	48631	543772	159212	5007	198169	94258	60677	33325	258905	9824693	405111	1081467	1486578	669670
	住宿和餐饮	31	0	43724	3197	18285	800	98770	6119	7700	216063	6314	72949	262301	42011	8038	159075	88188	16756	94622	62093	1935	2065	94	1268	1355	17274	1243	6988	50924	95662	98936	55620	40474	67612	48015	616982	108155	1184	152247	48841	26058	27167	506557	3183661	664600	1976600	2641200	0
	信息传输、软件和信息技术服务	32	0	8995	1516	2243	1315	12046	728	1487	12178	1473	1961	29766	11425	2488	118276	6260	2223	8633	6880	325	637	29	198	78	6172	257	2744	6173	26929	29793	6516	16663	70251	14672	118593	23847	341	8848	8092	1524	8236	64445	645256	191124	1074910	1266034	0
	金融	33	0	65104	11076	36006	13850	93938	35567	73798	807828	15894	65579	293539	717298	29765	154663	29346	1110435	492587	88179	1677	1797	1651	1704	825	213847	11822	12838	158090	324944	614415	113429	80204	142201	58735	39296	26459	422	94655	27069	7129	18552	84716	6170929	63142	585870	649012	33994
	房地产	34	0	19	1199	0	57	5645	297	154	21295	102	59	1820	594	0	145	221	191	26198	75	1129	862	83	0	0	682	0	0	3425	194673	18711	18417	119846	72591	199096	316570	1007	1868	102985	32323	15891	6856	11818	1176904	785876	1920019	2705895	0
	租赁和商务服务	35	0	78438	9926	248094	549	393870	55789	20309	270232	44103	208746	2412737	299069	38162	69635	577812	79430	681333	98735	11685	5230	400	24852	721	95827	2522	8614	1166689	396588	327358	226945	162824	138369	685751	347178	47737	1186	162182	26136	10879	25232	204719	9666593	19283	132646	151929	723998
	科学研究和技术服务	36	0	652	3095	471	15	33581	3346	54	4025	888	2	11843	5921	136	951	8349	2123	179677	3610	2	733	0	0	19	2276	0	6	190310	53003	49024	10	34	68	36	178	40118	12	137	125	8	22	681	595541	16178	57897	74075	993060
	水利、环境和公共设施管理	37	0	311	65	220	9	1264	92	157	2934	100	507	3425	416	87	2348	459	206	719	601	30	20	1	26	11	146	15	2085	662	2020	956	1230	591	1294	808	13548	2479	2979	2909	684	364	484	6640	53902	6685	35312	41997	896516
	居民服务、修理和其他服务	38	650024	14180	6243	11974	2348	35728	4913	2877	43160	2224	3957	120218	35904	14720	36500	14967	17567	81158	9007	1492	906	192	766	304	25866	388	4870	85554	59676	129730	69070	10320	24282	9157	421942	202219	5539	166841	190242	88176	93968	292737	2991906	151966	545451	697417	0
	教育	39	0	4334	580	358	96	9253	161	116	260339	1383	541	9778	3394	806	9727	2069	427	15623	1823	289	388	2	79	17	987	37	554	9525	48874	11974	7871	3461	19739	2513	25281	12107	265	16676	50467	14395	10323	138436	695068	369348	754750	1124098	3964622
	卫生和社会工作	40	50450	0	0	0	0	0	0	0	0	0	0	0	0	0	0	0	0	0	0	0	0	0	0	0	0	0	0	0	0	0	268	0	0	0	0	0	0	0	0	1755	5	0	52478	319750	562215	881965	1183775
	文化、体育和娱乐	41	0	2546	631	1564	147	7437	709	954	15310	558	2878	20093	4389	656	16679	4367	1217	4118	4876	187	182	5	158	65	2432	92	1054	5096	10362	9064	7447	3891	8615	6460	77836	19517	142	21871	34301	2959	4226	85274	390365	91114	319024	410138	775045
	公共管理、社会保障和社会组织	42	0	501	69	579	39	2632	187	241	15934	134	163	9334	1225	290	10875	653	541	7373	4028	161	110	2	66	6	404	51	199	1162	1328	2197	445	2155	1912	1961	36284	5321	116	6297	2779	3733	2414	26089	149990	5038	16466	21504	6024558
	中间投入合计	TII	10899042	2457304	2349014	1591403	885211	26551790	772240	1436773	6346923	1514820	5298832	17789284	9614412	7556234	2195957	2133067	4172170	39911560	1930580	408952	334148	254513	253839	59436	6159643	376901	270104	20940499	4988032	5270519	3866599	1654999	870895	1519095	4369405	1668893	85499	2681764	1624300	2523093	983206	4054702	210625652	8804700	24953908	33758608	15680731
增加值	劳动者报酬	VA001	13199676	411952	380935	308653	153959	2288141	70131	88083	515653	127108	404019	1488551	818386	629384	176000	204581	333836	3518152	185265	39941	25847	16843	16084	8693	583017	50264	30512	3541200	1998700	1134900	489500	433900	944800	509400	801000	624500	217300	629500	2908500	1066900	293300	4204000	45871066
	生产税净额	VA002	-624330	272535	252015	204195	101855	2315242	71260	89178	523942	129151	406013	1517302	831543	639180	178829	208192	338882	3575030	188243	40600	26263	17114	6503	8832	536914	46289	38890	1054300	2763000	685100	196200	291500	489000	560800	232900	41700	5900	183100	13400	34500	53800	19800	18564662
	固定资产折旧	VA003	1545854	524661	485157	393100	196082	1786199	54273	82688	399047	98365	375974	1084104	633324	491584	136201	153797	262869	2718069	143371	32684	20003	13035	10186	6727	720434	62111	35347	613000	811300	784800	235400	1204600	149700	1243400	372500	70100	90900	141500	629900	147000	72300	900300	19931946
	营业盈余	VA004	0	975200	901773	730664	364463	3340657	103024	130016	757494	186721	842184	2027382	1202210	935187	258544	289910	501025	5157549	272155	61142	37970	24743	8317	12769	282056	24317	39923	2734400	4291600	2016500	1485900	572500	862800	95000	1097800	70900	83500	1687600	169700	423000	204000	-237800	35024795
	增加值合计	TVA	14121200	2184348	2019880	1636612	816359	9730239	298688	389965	2196136	541345	2028190	6117339	3485463	2695335	749574	856480	1436612	14968800	789034	174367	110083	71735	41090	37021	2122421	182981	144672	7942900	9864600	4621300	2407000	2502500	2446300	2408600	2504200	807200	397600	2641700	3721500	1671400	623400	4886300	119392469
总投入		TI	25020242	4641652	4368894	3228015	1701570	36282029	1070928	1826738	8543059	2056165	7327022	23906623	13099875	10251569	2945531	2989547	5608782	54880360	2719614	583319	444231	326248	294929	96457	8282064	559882	414776	28883399	14852632	9891819	6273599	4157499	3317195	3927695	6873605	2476093	483099	5323464	5345800	4194493	1606606	8941002	330018121
[truncated: 11 more columns]
