# Supplementary material for: Editorial Note: Measurement and driving factors of carbon productivity in China’s provinces: From the perspective of embodied carbon emissions
Source: PLoS One. 2025 Dec 15;20(12):e0338756. doi: 10.1371/journal.pone.0338756 (PMC12704855; doi:10.1371/journal.pone.0338756)
Supplement: S1 File — (ZIP) [file pone.0338756.s001.zip › Input-Output Tables of China's Provinces/Input-Output Tables of Various Provinces in 2012/8Θ╗æΘ╛Öμ▒ƒ.xls]

## Sheet: sheet1
黑龙江2012年投入产出表
(按当年生产者价格计算）
单位：万元
产 出 投 入		代码	中间使用																																											最终使用
			农林牧渔 产品和服务	煤 炭 采选产品	石 油 和 天 然 气 开采产品	金 属 矿 采选产品	非金属矿 和其他矿 采选产品	食品和烟草	纺织品	纺织服装鞋 帽皮革羽绒 及其制品	木材加工品 和 家 具	造纸印刷和 文教体育用品	石油、炼焦 产 品 和 核燃料加工品	化学产品	非 金 属 矿物制品	金属冶炼和 压延加工品	金属制品	通用设备	专用设备	交通运输设备	电气机械 和 器 材	通信设备、 计算机和其 他电子设备	仪器仪表	其他制造产品	废品废料	金属制品、 机械和设备 修理服务	电力、热力 的生产和供应	燃气生产 和 供 应	水的生产 和 供 应	建筑	批发和零售	交通运输、 仓储和邮政	住宿和餐饮	信息传输、 软件和信息 技术服务	金融	房地产	租 赁 和 商务服务	科学研究 和技术服务	水利、环境 和公共设施 管 理	居民服务、 修 理 和 其他服务	教育	卫 生 和 社会工作	文化、体育 和 娱 乐	公共管理、 社会保障和 社会组织	中间使用 合 计	最终消费支出
																																														居民消费支出			政府消费 支 出
																																														农村居民	城镇居民	小计
代码		-	01	02	03	04	05	06	07	08	09	10	11	12	13	14	15	16	17	18	19	20	21	22	23	24	25	26	27	28	29	30	31	32	33	34	35	36	37	38	39	40	41	42	TIU	FU101	FU102	THC	FU103
中间投入	农林牧渔产品和服务	01	3872263	2564	2801	51	5966	15409091	3629	0	623393	78431	92	154542	90	107	25	143	45	364	168	0	5	140	0	2	1419	10	11	69555	3374	1141	881950	231	964	138	46	1	0	101	0	0	3	0	21112856	1106241	3955223	5061464	380924
	煤炭采选产品	02	66189	2168323	4704	17671	2122	298078	4414	257	55639	27042	1149244	78081	293686	154649	2837	23934	74050	14096	2504	2	101	56278	275	0	3406136	113628	5359	57106	0	117227	7655	0	0	0	0	532	5479	41990	71603	25068	5879	29613	8381451	293632	122189	415821	0
	石油和天然气开采产品	03	300	6357	82587	11	5116	14527	107	0	22	174	8076787	1181085	13283	19710	307	3085	2251	2951	18	5	6	0	0	371	59754	36157	1	0	0	94	24680	0	0	0	0	0	0	0	0	0	0	0	9529746	0	0	0	0
	金属矿采选产品	04	0	4060	145	85085	8	42	0	0	0	3904	0	17	5979	944047	299	0	7714	174	0	0	0	0	0	15	2846	42	0	0	0	0	0	0	0	0	0	0	0	0	0	0	0	0	1054377	0	0	0	0
	非金属矿和其他矿采选产品	05	6661	3902	4156	0	230715	5966	41	1	4330	1383	649	26181	353996	19044	691	453	2255	2627	401	0	0	17	0	0	1851	0	0	823648	0	5779	0	0	0	17050	0	65	0	0	1	0	33	0	1511896	0	0	0	0
	食品和烟草	06	5738212	372	469	72	318	3230220	1698	87345	2461	7144	464	338248	742	498	242	902	723	458	418	132	27	263	91	26	774	50	98	3037	25239	23699	1060207	4839	10039	6712	920	1009	1112	1317	1049	981	1097	15165	10568889	1494800	3129562	4624362	0
	纺织品	07	24366	29673	4317	60	4061	23164	249471	77466	900	27079	28333	7177	4106	1494	44	2613	98	4613	3271	189	7	0	6	9	649	0	648	891	9128	8504	16086	407	2163	180	674	128	74	70651	1	946	44	3949	607640	28644	723296	751940	0
	纺织服装鞋帽皮革羽绒及其制品	08	41713	6652	21651	1405	9249	9612	803	90024	1530	12854	4707	12557	6377	1243	190	7186	5765	6686	1969	45	125	1340	836	192	8529	178	461	84141	16838	29383	8554	1607	20589	2977	2004	3117	0	4685	1540	2275	726	0	432315	635169	2840185	3475354	0
	木材加工品和家具	09	70862	13197	9328	8223	2081	6208	382	7	1762578	48808	9581	5201	10334	1323	423	14208	15961	3515	2215	56	90	4	184	11	357	21	809	129132	5644	11866	6492	1421	11541	925	4026	1574	0	1237	63	0	2	0	2159890	47822	160509	208331	0
	造纸印刷和文教体育用品	10	116715	6455	20581	354	6702	391893	7180	2271	50380	404210	11012	95537	28614	2104	3362	16840	6578	10652	10460	1183	1176	1806	1817	149	10130	397	1075	22060	68932	98053	22536	34302	388490	74598	51871	93355	8629	10446	38378	49442	297534	575665	3043924	176955	552316	729271	0
	石油、炼焦产品和核燃料加工品	11	1312361	307358	407425	15369	188312	313095	2459	273	29328	8088	624666	1305361	192328	492782	13831	21380	33081	8560	9131	340	359	2568	7458	239	913613	71592	6238	193434	367385	2963998	139542	20377	214301	683998	239902	73029	31127	404970	20618	26706	29479	291487	11987948	124853	267484	392337	0
	化学产品	12	3237333	92053	281931	138128	198975	622158	100694	15753	457910	77642	298043	5047402	333682	15879	36982	90187	55418	71867	123834	1481	13206	59741	11604	346	39095	781	56917	784670	31505	45100	45475	940	10204	11248	15793	44154	34040	84334	37351	1854259	27952	16806	14522873	306244	1291875	1598119	0
	非金属矿物制品	13	86720	17270	10315	3758	69411	67191	1724	0	8228	5838	1772	37861	1247731	22065	8852	23286	69374	74057	17770	0	455	1	67	16	38964	91	22	7023851	456	43543	4470	3717	17	112	0	34	41	0	6422	352	204	0	8896058	130276	146174	276450	0
	金属冶炼和压延加工品	14	32097	62479	56648	95648	239492	9864	13445	0	85668	24419	1846	39208	138551	791374	598156	1620403	967618	451731	685954	2025	18454	82577	113	5484	61550	126155	2275	5485259	261	102436	0	0	0	8507	0	0	0	0	0	0	3	0	11809700	0	0	0	0
	金属制品	15	178363	24234	15870	17201	24659	70165	518	83	70232	2062	13808	54878	22524	7366	149056	320747	98344	31890	69593	2457	326	12880	351	5197	6389	18	5040	682345	14186	17228	16005	266	2376	124701	444	3822	26382	245441	1509	0	18	0	2338974	43117	89919	133036	0
	通用设备	16	47520	120619	45811	25560	33768	39765	2250	912	40358	6188	13091	58497	45368	30378	70991	1152367	356527	182915	41547	710	715	660	1632	1157	294325	89277	5727	116037	12430	28004	26146	3145	74285	6437	14246	3144	12	13776	2243	104	28	87	3008759	33930	19623	53553	0
	专用设备	17	113120	44110	176725	6875	231536	13197	1332	924	48699	2602	4962	8739	12157	5220	4921	135974	260388	6069	20408	2	1	2492	0	0	5919	28	155	127648	367	11453	2552	393	19905	74	216	59	0	83	794	346301	1	0	1616401	4807	36595	41402	0
	交通运输设备	18	16753	4642	11893	265	20400	1686	114	3	28430	73	257	6552	383	143	1221	32888	319	1029089	125	106	41	322	95	5	1554	38	2084	3398	9442	163351	2114	96	8983	1167	85587	554	297	333	0	1368	47	0	1436218	221295	713592	934887	0
	电气机械和器材	19	45965	59959	36951	4007	18471	11836	172	2	22858	1173	1157	20802	7530	5878	7283	76923	47489	116662	258132	4469	3590	0	197	113	547639	22	3344	677471	6981	15465	1092	43058	1320	7172	73740	2954	88640	62159	259	16817	24	0	2299776	176033	530339	706372	0
	通信设备、计算机和其他电子设备	20	39237	8603	5645	70	3156	8529	340	27	19019	2143	693	1691	1266	914	505	38332	14508	92667	23249	72653	26762	586	87	24	5491	52	245	20468	17521	34921	3948	417373	31678	8239	8975	19946	1687	8277	1765	1910	517	10114	953833	251961	547442	799403	0
	仪器仪表	21	3504	3276	46067	1	40730	6857	3	0	196	75	9998	2626	1380	1452	46	30150	11119	89402	20888	176	19282	10	64	0	26062	49119	3395	435	0	5675	55	6666	0	192	0	55711	188	51	9213	436	17	0	444517	3875	42499	46374	0
	其他制造产品	22	1795	506	13459	1	3387	897	50	383	17	51	3547	560	62	9	656	3500	1	2056	34	0	1	23062	2	1	20523	0	13	794	0	2164	231445	2037	1151	207	341	6612	3767	15274	17	0	0	0	338382	18576	94588	113164	0
	废品废料	23	15913	0	0	0	0	7	0	148	0	1525	2	51685	183275	143646	433	67109	318	8445	0	0	12	0	33184	0	274	0	0	0	0	0	0	0	0	0	0	0	0	0	0	0	0	0	505976	0	0	0	0
	金属制品、机械和设备修理服务	24	0	17482	2	101	524	12986	159	178	781	448	0	3641	2094	2777	579	1744	611	2208	322	71	9	63	94	3885	8043	0	0	16050	622	239752	0	25766	1328	16559	1399	0	1465	0	3197	5	212	0	365157	0	0	0	0
	电力、热力的生产和供应	25	290011	494162	274514	82455	68232	560155	30646	5237	122421	35584	158310	319090	269387	321047	31927	115419	101610	64677	44268	1839	3013	5950	9851	1065	1766390	5831	85968	213064	536672	311963	142696	155076	470163	177114	34892	59808	33932	124021	121770	71468	44912	21948	7788558	423128	2147114	2570242	0
	燃气生产和供应	26	3825	0	0	98	545	1238	1071	0	7	19	3789	345	2644	9080	3243	1396	210	1042	2393	124	1	0	1	0	459	133353	3	889	6822	54582	145816	0	0	253	956	0	0	40971	0	0	0	0	415175	40651	222567	263218	0
	水的生产和供应	27	5842	19475	27554	5163	1934	71122	2016	410	3037	1631	7057	14131	6543	2908	2650	3714	3251	2342	2342	220	606	3498	98	116	47657	763	40440	51739	30726	17077	25372	10978	34101	22860	2798	2212	1467	36137	44735	12386	5404	1269	575781	11268	147759	159027	0
	建筑	28	53006	10491	6415	335	0	35678	444	17	322	1589	2156	22898	491	2294	902	24949	1859	5514	4494	408	119	180	442	105	9090	565	54	1381150	510723	24131	5519	33556	55736	25480	1593	44663	0	35944	72631	10846	5737	0	2392526	192297	304035	496332	0
	批发和零售	29	1922840	138193	0	14205	62948	2069329	34078	31960	120162	64414	516839	689071	392966	84512	69497	135317	185655	107092	80154	6112	8205	24794	569	195	150908	6980	2734	552571	457845	397212	229366	126195	44729	102620	164216	85739	11365	45878	66801	89209	13856	137813	9445144	714597	2427652	3142249	0
	交通运输、仓储和邮政	30	769706	458577	27698	52319	69533	1458194	16972	9232	188975	47603	242774	477403	351956	206131	77542	201003	144009	132531	83282	6453	5490	22492	3726	541	253584	22177	5230	1347680	355733	2635589	86588	38656	129538	135769	274368	203553	20402	54607	68148	70243	25228	350821	11132056	372812	1267395	1640207	732298
	住宿和餐饮	31	39496	8070	12123	1528	5328	79166	3534	400	12079	4977	6591	32900	11437	7320	3994	25118	17275	12549	18395	4209	898	8326	1482	443	17333	1206	2079	38630	217016	168258	14735	20632	219966	86206	27444	44362	23613	22245	19050	24488	11042	559213	1835156	563757	2113719	2677476	0
	信息传输、软件和信息技术服务	32	34853	329550	23396	1950	73494	153269	3923	577	14547	9316	12228	49367	20668	18516	7072	109736	34936	22420	21030	803	477	28510	24	93	24051	28	28452	7283	48881	32164	10863	340852	284945	8241	8104	5292	4963	6750	4029	2984	3642	62463	1854742	216282	901760	1118042	0
	金融	33	106980	94170	472498	13382	8236	296857	5808	368	24831	13062	62013	76837	37477	215425	14090	70673	139183	42576	19856	1760	4130	10535	1809	788	225457	3518	32438	43227	1048167	1134410	72464	47392	156634	1515669	142901	16403	21658	8883	39098	53988	4213	36047	6335911	344488	1942912	2287400	26133
	房地产	34	2261	168126	148	4506	47491	87923	5447	975	7485	4667	5400	30539	12210	9945	4408	63134	26232	6313	6470	245	299	12112	1755	191	23287	40	30227	591939	585299	96057	176693	181925	593561	141620	62783	139794	6114	167992	87552	52509	11768	94013	3551455	854559	2463381	3317940	0
	租赁和商务服务	35	8585	55729	366456	4593	17499	280449	1174	585	17981	8175	28656	151634	21464	3983	13017	46699	30189	29037	20833	1804	1667	495	16	63	43634	2949	21988	609391	671707	269576	12813	94718	230223	69264	88445	18539	13004	11220	7883	72195	60472	53273	3462077	19048	125162	144210	164317
	科学研究和技术服务	36	7636	76679	1074	419	15016	38239	1402	195	3135	2145	27988	35475	6149	5016	4783	26525	14827	7779	5710	205	523	6282	16	61	53635	149	16032	119387	16207	28449	1766	1107	122	135	194	16261	0	0	6	35	16	5847	546627	12925	32005	44930	1879942
	水利、环境和公共设施管理	37	14030	43386	178	263	9413	17274	509	77	1874	1135	10277	5785	2635	2476	727	14543	4283	2882	2754	128	48	3844	36	10	19832	19	9347	783	3270	1849	222	1733	3625	1386	384	395	5977	349	132	336	174	6478	194858	10160	122308	132468	1199202
	居民服务、修理和其他服务	38	24451	174724	20096	1970	38210	212663	2837	779	9445	5894	35532	34324	19856	19000	3685	58291	21985	44374	14643	619	820	12413	319	112	76782	353	31231	34781	137237	340444	38599	10519	76630	11014	99039	41824	59074	66424	353080	38963	122321	164805	2460162	366618	519005	885623	0
	教育	39	26306	1983	2347	44	454	4358	352	4	200	555	1648	3281	961	349	208	1760	1552	1665	499	153	29	1448	1295	38	2487	219	249	10128	51770	27459	4942	5702	52014	2896	1012	898	1902	1925	40191	25480	1415	47055	329233	592615	1388655	1981270	4689559
	卫生和社会工作	40	6454	8645	0	48	1856	3295	89	14	352	208	2029	1071	492	469	134	2846	795	544	521	14	7	747	0	0	3919	0	7448	0	6186	1082	1083	10	0	0	0	0	0	0	0	755	0	0	51113	796386	1823120	2619506	3300132
	文化、体育和娱乐	41	2167	119980	1296	925	24305	51105	1314	362	8798	3062	26230	15792	6850	11473	3441	67230	19877	13360	12805	615	226	17727	218	56	15028	98	4305	4544	22274	24342	4946	6782	19999	22051	2682	2262	3002	2724	1477	2439	2844	44217	595230	60708	515005	575713	573354
	公共管理、社会保障和社会组织	42	0	384	41	101	30	2227	193	14	192	306	154	1140	485	111	384	307	282	225	300	58	35	656	32	5	914	34	88	1486	32452	2065	814	34224	9422	3926	46602	492	382	3205	90	1904	481	10553	156796	9672	50238	59910	15181239
	中间投入合计	TII	18386411	5206470	2495315	604220	1783683	25989575	502794	327263	3848800	947698	11404382	10499212	4070209	3584157	1143636	4653014	2778565	2710676	1633160	111871	111343	404819	79846	21124	8196333	665938	412230	21330102	5329298	9535545	3476301	1676698	3180742	3297697	1458597	992297	409795	1594400	1122696	2857198	677345	2538701	172050156	10700201	33777202	44477403	28127100
增加值	劳动者报酬	VA001	18848300	1599038	1602106	22044	207014	1646876	126402	25910	246861	127253	738467	898639	312349	336833	69207	586471	452310	594575	237559	28106	40970	32157	1623	1735	1601788	34556	42255	3791500	1723400	2280200	294100	474000	1660600	1099500	474900	832700	429200	462200	3813800	1658900	376500	4346300	54179204
	生产税净额	VA002	-1576900	617487	6160127	39248	145438	3883146	49571	20442	288697	111205	642050	1189764	343314	297733	35374	456505	173185	135021	218241	3900	19397	8268	6362	428	594611	17310	59680	1857400	2591600	333900	96300	118200	644500	1009100	182600	62800	17600	111400	13000	13600	43800	37800	21073204
	固定资产折旧	VA003	845500	309403	2297086	15961	182550	882168	35957	19708	149632	91337	336946	444501	208936	424490	66470	123148	192108	242143	80840	6279	9454	26945	678	363	787441	28551	81709	630800	675800	650200	134800	821900	211300	2242800	331700	182700	63100	113000	540400	261200	177500	563100	15490604
	营业盈余	VA004	3019700	212992	9071727	63548	1520633	3264745	44954	87893	305257	94193	426444	1625493	806267	-169319	36762	220997	306323	-83407	268577	33519	10702	15555	421629	467	-288827	186416	163914	1689900	8399700	2723500	3148800	801600	2334700	871300	608300	279400	88200	2078500	692900	624200	501600	78400	46588154
	增加值合计	TVA	21136600	2738920	19131046	140801	2055635	9676935	256884	153953	990447	423988	2143907	4158397	1670866	889737	207813	1387121	1123926	888332	805217	71804	80523	82925	430292	2993	2695013	266833	347558	7969600	13390500	5987800	3674000	2215700	4851100	5222700	1597500	1357600	598100	2765100	5060100	2557900	1099400	5025600	137331166
总投入		TI	39523011	7945390	21626361	745021	3839318	35666510	759678	481216	4839247	1371686	13548289	14657609	5741075	4473894	1351449	6040135	3902491	3599008	2438377	183675	191866	487744	510138	24117	10891346	932771	759788	29299702	18719798	15523345	7150301	3892398	8031842	8520397	3056097	2349897	1007895	4359500	6182796	5415098	1776745	7564301	309381322
[truncated: 11 more columns]
