# Supplementary material for: Editorial Note: Measurement and driving factors of carbon productivity in China’s provinces: From the perspective of embodied carbon emissions
Source: PLoS One. 2025 Dec 15;20(12):e0338756. doi: 10.1371/journal.pone.0338756 (PMC12704855; doi:10.1371/journal.pone.0338756)
Supplement: S1 File — (ZIP) [file pone.0338756.s001.zip › Input-Output Tables of China's Provinces/Input-Output Tables of Various Provinces in 2012/9Σ╕èμ╡╖.xls]

## Sheet: sheet1
上海2012年投入产出表
(按当年生产者价格计算）
单位：万元
产 出 投 入		代码	中间使用																																											最终使用
			农林牧渔 产品和服务	煤 炭 采选产品	石 油 和 天 然 气 开采产品	金 属 矿 采选产品	非金属矿 和其他矿 采选产品	食品和烟草	纺织品	纺织服装鞋 帽皮革羽绒 及其制品	木材加工品 和 家 具	造纸印刷和 文教体育用品	石油、炼焦 产 品 和 核燃料加工品	化学产品	非 金 属 矿物制品	金属冶炼和 压延加工品	金属制品	通用设备	专用设备	交通运输设备	电气机械 和 器 材	通信设备、 计算机和其 他电子设备	仪器仪表	其他制造产品	废品废料	金属制品、 机械和设备 修理服务	电力、热力 的生产和供应	燃气生产 和 供 应	水的生产 和 供 应	建筑	批发和零售	交通运输、 仓储和邮政	住宿和餐饮	信息传输、 软件和信息 技术服务	金融	房地产	租 赁 和 商务服务	科学研究 和技术服务	水利、环境 和公共设施 管 理	居民服务、 修 理 和 其他服务	教育	卫 生 和 社会工作	文化、体育 和 娱 乐	公共管理、 社会保障和 社会组织	中间使用 合 计	最终消费支出
																																														居民消费支出			政府消费 支 出
																																														农村居民	城镇居民	小计
代码		-	01	02	03	04	05	06	07	08	09	10	11	12	13	14	15	16	17	18	19	20	21	22	23	24	25	26	27	28	29	30	31	32	33	34	35	36	37	38	39	40	41	42	TIU	FU101	FU102	THC	FU103
中间投入	农林牧渔产品和服务	01	383878	0	4.83959	0	0	1.34714e+06	50909.5	6115.21	116887	2813.89	63.5681	326940	192.047	125.48	53.7615	583.764	357.81	666.014	543.932	392.44	37.3556	29.5923	9.29151	76.1732	10.8026	13.8813	80.7581	23311.4	3102.49	1058.93	334197	118.84	3790.34	13.8854	33.2805	351.626	158624	47221.7	0	3.29669	8746.22	0	2.8185e+06	680498	1.23426e+07	1.30231e+07	246034
	煤炭采选产品	02	18464.6	0	25.7749	0	0	8319.32	10245.7	8072.97	573.82	7062.7	72623.9	250536	28854.2	1.40577e+06	5226.36	3420.37	9880.71	1279.57	35.9936	0	264.548	1492.25	0	201.952	5.37419e+06	384911	0	38708.8	2675.47	126.928	0	0	0	0	0	0	0	0	3162	6966.33	0	7687.64	7.65079e+06	0	0	0	0
	石油和天然气开采产品	03	0	0	366.975	0	0	35476	14533.8	673.991	5059.78	1040.24	1.04629e+07	1.11034e+06	72065.3	84653.7	18997.4	20255.9	7689.59	18842.6	13373.1	17388.8	13.615	325.163	0	588.752	0	650367	0	0	0	0	0	0	0	0	0	0	0	0	368.904	812.745	0	896.899	1.25371e+07	0	0	0	0
	金属矿采选产品	04	0	0	0	0	0	102.234	0.000124864	16.1999	0	0	0	1.1087	3798.28	3.42895e+06	13507.4	551.09	0	748.37	19180.1	0	63.6924	0	0	2342.97	0	162.079	0	0	0	0	0	0	0	0	0	0	0	54.1163	0	0	0	0	3.46948e+06	0	0	0	0
	非金属矿和其他矿采选产品	05	59.0241	0	0.0390548	0	0	922.062	0	0	0	3756.34	0	20695.5	715891	68572.3	3200.44	1748.15	1509.4	527.542	2419.13	95131.3	2148.06	0	0	0	1.89433	4.31522	30.8512	280834	0	77.1346	28.7658	0	0	0	0	0	0	0	109.73	0	0	0	1.19767e+06	0	0	0	0
	食品和烟草	06	292967	0	7.42962	0	0	3.73599e+06	461.061	9191.99	33280.4	4198.07	45.1405	312582	8184.06	1340.45	2751.05	5103.45	4573.35	6404.66	3857.84	2215.92	967.35	523.371	53.6241	275.693	444.441	88.9257	100.012	9003.84	21704.9	79258.5	2.81237e+06	9022.05	40851	6553.42	39446.8	16689.3	576.943	8097.17	2655.39	843.667	2048.35	7631.97	7.48237e+06	602634	1.17321e+07	1.23348e+07	0
	纺织品	07	11509.4	0	0.727048	0	0	7134.8	1.45393e+06	1.59464e+06	92260.4	302670	2456.67	306237	5951.25	9102.14	6315.46	5483.82	15703.2	82578.1	7815.31	1797.61	339.178	17956.5	0	400.117	9.97013	93.5877	6.32804	2665.08	20106.5	73419.1	29733.7	304.812	2509.73	240.892	818.1	77284.3	480.124	2661.15	119.07	0.755048	721.02	321.862	4.13577e+06	54420	963965	1.01838e+06	0
	纺织服装鞋帽皮革羽绒及其制品	08	1199.65	0	120.286	0	0	6173.88	2797.54	2.0082e+06	193949	40432.5	2182.83	42160	4547.55	8117.52	14550.9	14612.4	36982.8	35384	14403.9	4913.68	1295.26	64733.6	105.878	1178.2	6499.4	896.311	6497.07	67265.2	26217.3	32992.7	9472.58	4895.53	34167	12825.6	19476.5	4697.82	7685.24	21930.4	7.51094	0.642171	11277.9	0	2.76484e+06	139921	3.64982e+06	3.78974e+06	0
	木材加工品和家具	09	7711.59	0	3.44165	0	0	4707.84	14408.4	12550.7	996739	91896.6	758.252	123485	17005.5	31962.1	70248.5	84401.2	25681.1	801434	42317.1	33128.1	2323.9	911.744	0	1195.94	129.788	968.579	28.097	1.42363e+06	11664.5	2896.43	8442.35	2930.17	8038.28	959.485	1734.4	13491.7	94.079	820.162	11.4327	3.00739	368.424	0	3.83908e+06	20651.6	588237	608889	0
	造纸印刷和文教体育用品	10	37910.1	0	42.1919	0	0	521699	37990.6	131528	49005.1	1.60007e+06	986.058	561476	32795.5	18992	66987	119826	49707.9	106959	87978.2	757549	31158.3	18173.7	333.323	1549.1	5245.43	569.042	614.51	348571	137515	126215	47540.9	275494	927329	137564	855661	129458	6485.9	72736.6	137022	13146.5	231713	144818	7.83042e+06	50425	1.7461e+06	1.79653e+06	0
	石油、炼焦产品和核燃料加工品	11	95677.3	0	2064.1	0	0	18967.8	12898.6	11275.6	24953.2	122366	697833	6.65102e+06	52905.6	169633	62925.7	226053	50532.8	281388	51994.8	17553.2	4362.8	3429.22	2443.3	11797.5	391100	951.56	765.107	323460	373872	1.24209e+07	18521.9	66059.9	83268.6	22473.3	6.3004e+06	90744.4	143577	47495.1	22025.1	39270.8	60103.9	349494	2.93266e+07	86611.2	1.24599e+06	1.3326e+06	0
	化学产品	12	361093	0	447.409	0	0	748388	448962	217347	464712	1.58139e+06	130252	1.90366e+07	434510	199802	518806	509265	889432	1.96816e+06	2.637e+06	1.46689e+06	63732.1	351686	0.0138195	9719.41	7318.48	6986.31	30122.4	935193	54776.8	54010.5	72041.7	12982.8	7358.27	1193.8	6478.48	1.45652e+06	29447.3	121448	346654	3.1776e+06	3651.59	999.868	3.8363e+07	57023	1.4806e+06	1.53763e+06	0
	非金属矿物制品	13	29927.2	0	49.5533	0	0	66201.3	1575.23	2243.44	33340.5	3535	543.844	560630	1.29108e+06	144863	60147.9	120681	19998.1	538981	700435	466041	54558.6	49.1022	0	416.382	3456.95	263.384	454.199	9.80867e+06	6768.85	6351.94	4486.2	5814.12	1074.67	488.121	614.981	5543.9	488.549	21.8487	9568.91	0	32.6774	0	1.39494e+07	37780.9	634461	672242	0
	金属冶炼和压延加工品	14	21165.8	0	11.2992	0	0	13413	988.113	15721.9	335946	1.85435e+06	577.807	256728	227666	7.86335e+06	3.62819e+06	7.13278e+06	1.78244e+06	8.05417e+06	4.09223e+06	382036	156608	62274.9	69.2199	210000	184.284	2.89821	1208.73	9.13172e+06	851.141	21219.9	33.0295	0	0	0	0	0	2942.77	46.4966	64.5475	0	3.68955	0	4.5249e+07	0	0	0	0
	金属制品	15	8404.1	0	74.2636	0	0	96002.7	2120.64	17923.3	78414.9	193247	1194.18	147983	47269.4	200727	1.31485e+06	934919	433517	444895	276125	273433	22222.1	29819.7	0	2160.36	8052.8	3444.07	41.0501	1.05309e+06	46156.2	44959.2	7297.66	78327.1	3081.05	6990.7	1863.24	1.50266e+06	12495.8	12693.1	373.69	4.44729	1624.51	5.23228	7.30846e+06	8645.97	181635	190281	0
	通用设备	16	50148.1	0	95.1275	0	0	43938.3	5351.87	11581.6	5565.2	53725	9700.91	195985	12736.6	117606	306254	6.22669e+06	2.16776e+06	2.05655e+06	1.1483e+06	936238	84883.6	1530.5	242.284	27374.9	19492.2	3504.07	889.999	272432	13842	14974.2	40868.5	10235.6	46222.7	8169.95	79513.8	100065	817.117	6139	3420.45	1412.05	2901.2	87.4358	1.40873e+07	6040.24	182355	188395	0
	专用设备	17	35904	0	144.555	0	0	6205.08	1810.46	6843.35	636.996	39466.4	997.519	16440.5	3956.71	87768.4	24446.9	24681	1.4187e+06	20897.1	41912.2	1.27554e+06	15036.8	125.039	0	713.821	6.56961	355.355	608.682	18802.8	20172.4	24409.3	199.447	394.952	1014.02	200.027	41.6465	1078.02	140.146	95.7871	4.51574	377636	55.2012	0	3.46744e+06	2441.32	57259.2	59700.5	0
	交通运输设备	18	23809.2	0	4.23437	0	0	672.258	175.544	477.371	272.364	14042.7	354.352	2164.64	1908.54	5415.65	1194.26	76692.1	103735	1.81878e+07	1723.88	1286.32	47942.3	186.193	122.494	78952.9	12.8588	296.064	76.0571	6476.14	403.622	838863	529.12	2704	13528.1	1390.17	1.02376e+06	6078.71	5685.88	4065.74	35.1654	365.774	8752.1	0	2.04619e+07	219945	3.0295e+06	3.24944e+06	0
	电气机械和器材	19	16857.3	0	208.665	0	0	10071.8	1175.01	2390.46	3075.61	63849	1265.6	20117.2	8996.27	36835.6	11646.6	1.37729e+06	381974	864180	4.58365e+06	2.55359e+06	132993	2091.23	0	3615.19	46783.1	3135.14	806.787	1.33554e+06	148335	37186.4	5782.97	1.91341e+06	2502.32	956.722	11184	250019	15239.4	3480.92	258.743	258683	114.775	0	1.41093e+07	52333.3	889310	941643	0
	通信设备、计算机和其他电子设备	20	1644.84	0	57.4481	0	0	2887.01	220.773	784.702	553.989	11350.3	355.914	7359.56	2091.73	12748.9	147824	499103	314566	1.38964e+06	1.33109e+06	4.09122e+07	467418	953.983	1.51949	6570.4	1585.82	306.256	149.397	220673	350281	11074.9	15553.7	1.88276e+06	23002.1	2354.66	108585	154639	2312.37	518064	5080.15	1220.49	7708.02	44533.3	4.84594e+07	81143.4	2.28388e+06	2.36503e+06	0
	仪器仪表	21	34304.5	0	12.9749	0	0	3630.25	71.2267	55.2934	11.7918	5537	3705.32	4545.78	964.815	9684.88	1575.71	187201	141287	146379	155661	75811.9	464357	248.674	0	484.538	5019.87	98.8803	1298.87	5556.55	0	19094.4	161.495	2664.46	0	0	439.456	585989	1689.68	111498	13934.3	77.0007	32.5812	0	1.98308e+06	1903.18	404695	406599	0
	其他制造产品	22	466.074	0	3.37651	0	0	246.847	544.062	28460.6	313.107	375.208	78.2084	3748.1	549.726	512.966	1352.68	7745.1	5277.44	6149.92	2213.48	14376.8	83.0255	3534.5	0	63.616	1.85811	2.78598	0.0894176	209.69	245.617	150.267	19591.6	293.144	123.115	20.5022	2.76855e+06	52043.1	125306	200223	0.452219	0.0642618	1816.55	0	3.24467e+06	1146.83	7193.56	8340.39	0
	废品废料	23	0	0	0	0	0	0	787.299	103.412	0	642457	6.72364	75813.3	46695.9	2.83567e+06	29696.6	41460.4	12332.3	15820.1	4909.53	0	0	0	210703	0	0	0	0	0	0	0	0	0	0	0	0	0	0	0	0	0	0	0	3.91646e+06	0	0	0	0
	金属制品、机械和设备修理服务	24	478.243	0	19121.9	0	0	264080	19765.7	227483	41171.5	288734	38913.6	511481	135002	232159	203788	577013	376540	523749	290379	314040	36181	1365.4	6103.54	231537	128959	15205.2	11530.7	29578.3	80038.3	441995	22850.3	101192	14712.3	43456.4	40828.6	118841	126765	378.302	83071.4	6145.4	1033.85	260140	5.86581e+06	0	0	0	0
	电力、热力的生产和供应	25	156743	0	1277.19	0	0	209473	79622.9	59279.2	49604	450453	120391	1.92515e+06	220520	666033	389056	360998	191889	679031	192542	455063	32131.3	34721.3	19172	34915.5	5.8811e+06	89223.1	58868.2	225790	632381	1.42993e+06	498470	275947	283015	558384	476690	166861	160286	92447.1	86961.3	120468	41822.4	427173	1.78339e+07	189969	1.4158e+06	1.60577e+06	0
	燃气生产和供应	26	24629	0	0	0	0	55982	28878.2	14930.7	34228	20212.8	0	171521	168341	192422	54045.6	25068.1	9005.61	98266	40112.2	28678.8	328.762	759.724	0	2807.54	27926.8	217981	90.8801	6346.01	17193.9	39761.8	207016	10969	10741.9	72167	1344.01	40.0591	276.689	0	28945.4	2180.51	778.614	18767.1	1.63274e+06	64038.3	496910	560948	0
	水的生产和供应	27	4998.85	0	14.0285	0	0	15330.8	4159.75	3378.85	2573.15	5487.52	478.035	74574.6	5559.09	3739.5	20270.9	17491.4	11912.7	13861.7	28297.1	16793.8	2653.22	2109.01	921.583	1166.67	2516.26	496.27	141604	34976.5	17010.2	26711	156703	2154.21	94569.6	13157.5	11649.4	10542.2	18717.2	12742.3	37306.8	19852.1	4914.3	95615.2	937010	34889.9	336136	371026	0
	建筑	28	332.828	0	13.4399	0	0	17990.3	1135.83	6300.9	12623.2	6014.79	178.752	42307	1208.62	3968.62	10865.7	27141.2	7875.55	33545.5	11416.3	29575.6	1087.35	213.014	226.481	1833.22	14624.5	1735.13	4343.05	5.07968e+06	104358	93513	48854.4	36589.2	136269	1297.72	96698	39755.6	51695.2	8814.08	118796	63267.1	15428.9	357685	6.48926e+06	44462.2	1.03918e+06	1.08364e+06	0
	批发和零售	29	218998	0	178.759	0	0	767706	68538.9	961521	236927	471266	33583.3	1.92415e+06	305336	180417	414771	906944	573977	3.13924e+06	1.25991e+06	2.8378e+06	76617.2	79691.6	191.817	9015	62947.4	3422.22	5197.44	2.45251e+06	7.96722e+06	419545	402203	436032	581148	63004.6	5558.09	575708	764.393	260522	142846	234130	112673	51458.8	2.82437e+07	219979	4.80586e+06	5.02584e+06	0
	交通运输、仓储和邮政	30	46510.9	0	143.483	0	0	358526	68734.2	104568	102905	217317	45942.4	1.15834e+06	167016	233722	248741	543162	339675	595630	380023	378497	72301.9	36670	10253.8	7641.25	139407	293492	1397.56	1.13182e+06	4.05256e+06	2.0031e+07	58911.8	329375	540252	71415.9	7.21987e+06	645285	164170	137412	237282	35458.2	119627	405561	4.07306e+07	58105.3	2.63752e+06	2.69562e+06	187866
	住宿和餐饮	31	122.156	0	139.328	0	0	78074	17681.2	23447.3	12665	38882.9	1405.52	322061	37074.8	15034.9	41853.4	157583	119346	99380.4	82089.1	40947.5	26916.8	8108.21	969.995	5877.03	4313.62	2583.85	2374.25	254706	878801	273045	24552.2	158906	307681	77263.1	1.81637e+06	444845	10470.4	173193	126533	14961.9	83548.2	439276	6.22308e+06	137440	4.16972e+06	4.30716e+06	0
	信息传输、软件和信息技术服务	32	15959.7	0	257.633	0	0	58387.5	43208.3	268361	23412.9	94470.3	2151.62	253211	25351.8	20680.7	121476	223489	120819	124970	370599	387620	78995.5	48111	2230.21	5813.2	274595	2781.92	11686.5	97180.9	2.30175e+06	352122	111139	2.96094e+06	3.53079e+06	370484	347463	232037	2930.4	298871	159888	38179.6	42429.5	454406	1.38793e+07	155691	2.65194e+06	2.80763e+06	0
	金融	33	9112	0	4833.5	0	0	197533	33832.2	105822	42578	109046	48777.3	600650	104748	402135	135124	310300	235600	529171	227063	705301	413728	4907.76	7999.18	42390.8	397206	32397.6	50411.3	466134	4.46945e+06	1.48082e+06	333840	904227	4.78506e+06	1.84561e+06	2.831e+06	507067	70512.4	121735	6382.27	36450.2	44697.8	267809	2.29215e+07	479700	5.02647e+06	5.50617e+06	0
	房地产	34	1614.35	0	67.9782	0	0	5706.33	8403.47	9865.6	5512.84	15705.4	335.555	57740.1	7260.11	12292	26630.7	39739.8	56065.4	22735.7	56555	65720.7	6818.48	673.674	2264.52	846.074	5443.21	59.9106	14.8847	3154.3	2.4212e+06	372903	788976	826914	1.04059e+06	1.744e+06	2.63814e+06	394160	102091	227591	165297	209222	173627	1.0462e+06	1.25621e+07	533877	4.24737e+06	4.78124e+06	0
	租赁和商务服务	35	3017.25	0	550.303	0	0	965304	111090	465672	88151.1	216596	61270.6	1.44113e+06	145220	308624	171160	533940	446602	1.20792e+06	393228	479122	62730.9	29759.1	9876.47	45104	54105.2	48654.9	17807.1	2.54231e+06	1.0796e+07	4.04825e+06	951875	3.24377e+06	2.85516e+06	1.43954e+06	9.96306e+06	2.12726e+06	36258.2	444367	68767.8	7024.25	251195	27713.1	4.61092e+07	434.528	2.45244e+06	2.45287e+06	0
	科学研究和技术服务	36	7685.82	0	0.727803	0	0	68949.9	2722.38	18715.8	3277.91	13857.6	495.747	105247	2991.82	17242.3	17643.2	61789.4	49379.8	387991	69852.5	29709.8	20781	8940.81	0	204.185	1509.41	4.50515	175.683	533222	35741.6	67039.9	99317.4	2718.14	5683.96	1.66654	995.795	270367	11.3124	1.54434	6.92384	68.2193	706.208	3.31665	1.90505e+06	1000.83	6119.79	7120.62	5.91119e+06
	水利、环境和公共设施管理	37	75.453	0	1.16211	0	0	643.977	151.621	314.629	147.472	684.062	19.0183	3443.44	499.574	227.41	693.222	1917.43	1150.55	993.36	1255.73	537.821	262.641	93.2363	22.5792	105.049	46.8259	36.6873	40.8658	3356.93	6440.5	1587.48	270.064	1342.4	15297.4	1425.8	4342.93	2595.92	133.868	2571.48	204.969	275.199	806.753	2727.47	56743	15300	103052	118352	1.73183e+06
	居民服务、修理和其他服务	38	5542.84	0	62.0334	0	0	137936	7493.45	31231.5	14855.3	47634.9	4227.26	154926	17027.8	12694	70830	131812	63422.5	525704	119079	96955.5	15616.2	25071	749.345	3488.31	12778.9	8611.19	2753.04	93622.5	205111	371953	70348	89039	99359.5	9034.52	1.22617e+06	373560	44339.1	26623.4	235659	173583	18170.4	474266	5.02135e+06	62320.1	1.58608e+06	1.6484e+06	204165
	教育	39	155.442	0	38.3797	0	0	8288.62	1176.68	2505.04	867.182	5033.3	954.614	20946.4	1715.61	1712.39	7109.53	12471.2	10745.3	14435	8032.51	2723.14	4071.17	20.1644	17.3404	1875.55	1726.45	270.517	354.114	24329.5	158353	19878.7	7453.75	34941.1	244756	6786.76	53354.5	18373	1746.35	6294.05	353383	13816.6	2362.78	62693.6	1.11577e+06	134077	2.95123e+06	3.08531e+06	6.44773e+06
	卫生和社会工作	40	253.814	0	0	0	0	0	0	0	0	0	0	0	0	0	0	0	0	0	0	0	0	0	0	0	0	0	0	0	1796.82	0	537.628	0	0	0	0	0	0	0	0	73455.1	0	0	76043.3	376036	4.75195e+06	5.12799e+06	3.3241e+06
	文化、体育和娱乐	41	9901.69	0	25.9752	0	0	4175.98	816.917	1638.09	829.377	4001.29	94.0452	18741.6	2658.27	1643.55	3895.21	10903.1	6404.68	5731.9	6484.09	2931.95	1500.74	497.169	110.188	1000.26	1720.72	212.634	221.727	23641.4	37752.9	10325.4	8509.22	16054.6	93844.8	8920.36	44337.5	18353.9	1127.24	25557	26797.3	3161.14	6532.87	30130.7	441188	66892.7	1.38992e+06	1.45682e+06	2.32618e+06
	公共管理、社会保障和社会组织	42	67.7318	0	0.40345	0	0	458.736	328.745	258.808	274.679	1419.97	173.253	7373.72	509.803	2770.86	658.203	3486.96	1225.57	3759.17	8046.63	3516.86	220.807	138.269	19.5234	41.1878	7.19588	64.7902	43.0087	1024.79	5154.43	5617.21	775.006	13187.6	23699.6	2792.81	517075	17921.9	781.247	16055.7	12787.3	993.695	5410.81	38097.3	696239	5613.04	1.04169e+06	1.0473e+06	7.69216e+06
	中间投入合计	TII	1.9393e+06	0	30470.9	0	0	9.89284e+06	2.5597e+06	6.39148e+06	3.10815e+06	8.64644e+06	1.17483e+07	3.88266e+07	4.36866e+06	1.90497e+07	8.24936e+06	2.15658e+07	1.04953e+07	4.3036e+07	1.87641e+07	5.51631e+07	2.40575e+06	841925	275213	755340	1.28805e+07	1.77465e+06	352693	3.83092e+07	3.5427e+07	4.32953e+07	7.21946e+06	1.37127e+07	1.58605e+07	6.53114e+06	3.85135e+07	1.04109e+07	1.30717e+06	3.03397e+06	2.43579e+06	4.93073e+06	1.26744e+06	5.0162e+06	5.10392e+08	4.68339e+06	8.25291e+07	87212500	2.80713e+07
增加值	劳动者报酬	VA001	995600	0	7352	0	0	2.01333e+06	356031	1.11929e+06	395565	1.37097e+06	300357	3.26019e+06	683020	601213	1.10086e+06	2.57597e+06	1.36043e+06	3.33082e+06	1.57902e+06	3.22586e+06	466066	169247	13718.7	228105	612490	178059	118252	3631200	9.89116e+06	4.59212e+06	1.92752e+06	3.82846e+06	8.15373e+06	1.94771e+06	7.68177e+06	2.91797e+06	448334	1.69162e+06	3.70025e+06	2.85964e+06	756352	3.80166e+06	8.38913e+07
	生产税净额	VA002	7600	0	6810.73	0	0	5.02365e+06	89712.1	470901	172476	251417	767748	1.63946e+06	279291	581851	471256	799795	502881	2.09386e+06	676583	972298	194725	73095.1	7282.25	48921.7	963664	24350	24377.7	1678900	1.24916e+07	802708	564282	862167	3.14474e+06	2.13641e+06	1.28067e+06	613816	41576.8	151475	57313	6078.22	177538	59099.2	4.02123e+07
	固定资产折旧	VA003	75100	0	9727.26	0	0	560656	79575.9	248952	57962.3	364612	151750	1.45813e+06	247546	578648	309467	535905	286582	941573	326131	1.19401e+06	62488.7	22885.2	3010.95	37125.7	2.17051e+06	71566.8	99076.7	482900	1.29745e+06	2.63384e+06	456473	1.58003e+06	748021	3.82948e+06	1.26867e+06	361532	176895	112785	738544	259360	200647	564548	2.46042e+07
	营业盈余	VA004	199700	0	24033.7	0	0	1.68835e+06	208611	767293	326165	427892	-251685	2.9206e+06	499345	1.17272e+06	850605	1.41769e+06	1.15528e+06	4.20384e+06	1.39247e+06	1.89386e+06	291728	128449	43222	3579.27	935838	-61007	-57359.1	1777100	9.23904e+06	924496	35759.5	2.89489e+06	1.24572e+07	3.55681e+06	404505	1.19277e+06	-67046.8	242450	133245	90877.9	76442.7	-5808.46	5.31339e+07
	增加值合计	TVA	1278000	0	47923.7	0	0	9.28598e+06	733930	2.60643e+06	952168	2.4149e+06	968171	9.27839e+06	1.7092e+06	2.93444e+06	2.73219e+06	5.32936e+06	3.30517e+06	1.05701e+07	3.9742e+06	7.28603e+06	1.01501e+06	393676	67233.9	317731	4.6825e+06	212968	184348	7570100	3.29192e+07	8.95316e+06	2.98403e+06	9.16556e+06	2.45036e+07	1.14704e+07	1.06356e+07	5.08609e+06	599759	2.19833e+06	4.62935e+06	3.21595e+06	1.21098e+06	4.4195e+06	2.01842e+08
总投入		TI	3.2173e+06	0	78394.6	0	0	1.91788e+07	3.29363e+06	8.99792e+06	4.06032e+06	1.10613e+07	1.27165e+07	4.8105e+07	6.07786e+06	2.19842e+07	1.09815e+07	2.68952e+07	1.38004e+07	5.3606e+07	2.27383e+07	6.24491e+07	3.42076e+06	1.2356e+06	342447	1.07307e+06	1.7563e+07	1.98762e+06	537041	4.58793e+07	6.83462e+07	5.22485e+07	1.02035e+07	2.28783e+07	4.03641e+07	1.80016e+07	4.91492e+07	1.5497e+07	1.90692e+06	5.2323e+06	7.06514e+06	8.14669e+06	2.47842e+06	9.4357e+06	7.12234e+08
[truncated: 11 more columns]
