# Supplementary material for: Editorial Note: Measurement and driving factors of carbon productivity in China’s provinces: From the perspective of embodied carbon emissions
Source: PLoS One. 2025 Dec 15;20(12):e0338756. doi: 10.1371/journal.pone.0338756 (PMC12704855; doi:10.1371/journal.pone.0338756)
Supplement: S1 File — (ZIP) [file pone.0338756.s001.zip › Input-Output Tables of China's Provinces/Input-Output Tables of Various Provinces in 2017/02-σñ⌐μ┤Ñ.xls]

## Sheet: Sheet1
天津2017年投入产出表
（按当年生产者价格计算）
单位：万元
产 出 投 入		代码	中 间 使 用																																											最 终 使 用
			农林牧渔 产品和服务	煤 炭 采选产品	石 油 和 天 然 气 开采产品	金 属 矿 采选产品	非金属矿 和其他矿 采选产品	食品和烟草	纺织品	纺织服装鞋 帽皮革羽绒 及其制品	木材加工品 和 家 具	造纸印刷和 文教体育 用 品	石油、炼焦 产 品 和 核燃料加工品	化学产品	非 金 属 矿物制品	金属冶炼和 压延加工品	金属制品	通用设备	专用设备	交通运输 设 备	电气机械 和 器 材	通信设备、 计算机和其 他电子设备	仪器仪表	其 他 制造产品 和废品废料	金属制品、 机械和设备 修理服务	电力、热力的 生产和供应	燃气生产 和 供 应	水的生产 和 供 应	建 筑	批发和零售	交通运输、 仓储和邮政	住宿和餐饮	信息传输、 软件和信息 技术服务	金 融	房地产	租 赁 和 商务服务	研 究 和 试验发展	综 合 技术服务	水利、环境 和公共设施 管 理	居民服务、 修 理 和 其他服务	教 育	卫 生 和 社会工作	文化、体育 和 娱 乐	公共管理、 社会保障和 社会组织	中间使用 合 计	最终消费
																																														居民消费			政府消费
																																														农村居民消费	城镇居民消费	小 计
代码		-	01	02	03	04	05	06	07	08	09	10	11	12	13	14	15	16	17	18	19	20	21	22	23	24	25	26	27	28	29	30	31	32	33	34	35	36	37	38	39	40	41	42	TIU	FU101	FU102	THC	FU103
中 间 投 入	农林牧渔产品和服务	01	500721	0.0760616	1263.22	40.2467	345.154	5.55932e+06	67279.6	22357.7	104477	146534	1757.41	392111	1512.2	580.519	1214.87	3446.9	432.339	545.084	220.347	2.85983	0	31108.9	0	464.91	35.0907	0	121628	181.244	20081.2	750736	7521.54	1730.59	107280	179613	21573	102912	220265	116739	3141.57	2925.62	4457.76	0	8.49656e+06	282318	2.66883e+06	2.95114e+06	413885
	煤炭采选产品	02	1264.26	18137	3361.87	35676.9	5405.22	15251.5	4794.89	2549.49	15242	108351	308348	233408	132010	664934	13014.7	2255.92	11737.5	3593.7	3732.1	382.822	105.931	6030.36	129.289	2.08365e+06	11302.7	0	190832	642.639	376.093	2037.26	0	1156.02	0	11.1307	2892.52	1919.46	1205.41	562.208	28488.8	18170.4	5094.47	31794.1	3.96985e+06	7928.8	11411.6	19340.4	0
	石油和天然气开采产品	03	0	804.516	1.20904e+06	169.782	4486.22	0	0	0	0	7864.87	5.18223e+06	470372	60055.8	491854	43061	38744	3359.38	19583.1	1149.77	0	0	0	0	310723	924525	0	0	0	3.95978	0	0	0	0	0	119.909	0	0	0	0	1936.6	30.7698	3518.03	8.77363e+06	0	0	0	0
	金属矿采选产品	04	0	0	0	440903	0	0	0	0	0	0	0	29192.1	21122.5	7.17636e+06	136623	0	0	0	0	0	0	45.231	0	0	0	0	0	0	0	0	0	0	0	0	0	0	0	0	0	0	0	0	7.80425e+06	0	0	0	0
	非金属矿和其他矿采选产品	05	8.72806	738.292	586664	3547.96	532645	3079.83	7.44437	66.4488	123.483	8391.81	41.0691	179595	427447	256593	18166.2	2340.72	9391.7	155605	150739	457.602	179.022	141.287	18.8981	4094.46	0	0	966094	40.0657	547.548	39.6107	2.73733	62.8485	9.8387	213.838	487.435	134.892	203.936	684.47	32.0563	16.9367	247.476	744.844	3.30965e+06	0	0	0	0
	食品和烟草	06	580487	105.064	1887.69	13513.1	4831.53	5.05438e+06	2622.78	51817.3	3622.13	21793.6	57761.9	242174	7772.64	267477	8326.09	90780.6	9662.73	79170.4	52334.6	40985	20610.3	15889.9	173.618	96995.3	11685.9	12588.3	103727	33734.9	230680	1.94857e+06	58652	53244	74614.1	182386	70716.1	46578.7	17077.9	63018.4	50062.2	41743.6	211869	52199.4	9.98832e+06	727132	6.51173e+06	7.23886e+06	0
	纺织品	07	441.225	5.94161	2418.93	71.5851	16576.7	7704.46	297529	1.77677e+06	56519.7	179212	376.91	111921	11541.6	8418.56	11100.2	10569.1	4890	64939.2	5458.25	14815.1	270.519	11351.7	57.8206	39.2274	274.727	13.5943	574.872	29447.4	18848.5	3979.35	851.6	4798.7	1430.75	3077	13490.9	2193.09	3578.09	11412.3	2247.84	21863.5	16681.9	5291.51	2.73305e+06	28103.1	253400	281503	0
	纺织服装鞋帽皮革羽绒及其制品	08	2856.3	884.753	8405.41	570.486	11550.7	18889.6	517.32	262095	25477.9	17872.9	2263.34	36993.5	3033.53	12903.3	9224.2	7358.8	11833.3	59125.4	7554.71	13768	256.962	2191.29	209.889	5758.3	447.022	539.8	86220.4	25545.8	64975.6	9789.47	7255.98	37218.7	5428.97	77721.9	9199.38	17729.1	10003.9	50256.7	5209.3	11941.6	110771	115382	1.16723e+06	244942	2.54721e+06	2.79215e+06	0
	木材加工品和家具	09	2694.67	23.3061	588.327	162.007	473.713	89580.7	812.056	7863.25	277383	122585	552.445	66051.6	5430	4814.04	98152.8	17502	8134.46	48137.9	14040.9	8170.86	1039.77	27978.1	66.0061	51.1803	170.188	146.613	1.0168e+06	11487.2	12942.7	4174.11	4997.22	10552.7	1318.82	23009.5	5619.51	10426.2	7518.39	6370.96	13313.1	18900.7	4678.92	43857.3	1.99857e+06	29600.2	416295	445896	0
	造纸印刷和文教体育用品	10	6942.39	140.787	2698.13	576.625	4957.38	498748	17490.3	35262.3	43133.1	1.8936e+06	4312.42	363681	41107.1	24964.6	86644.6	93578.1	71779.3	184226	55858.9	134985	25746	11289.5	596.352	8562.23	445.461	979.601	65293.6	51920.1	209398	194064	287233	808421	110142	2.54003e+06	82141	303010	18831.9	160257	47508.8	4084.72	310949	106490	8.91208e+06	59200.2	861189	920390	0
	石油、炼焦产品和核燃料加工品	11	13567.6	772.587	129631	73288.4	370423	44011.1	1865.26	8330.16	3020.89	15675.3	2.32801e+06	3.31588e+06	192258	2.52975e+06	27897	32898.1	59641.4	138295	32422.4	20040.9	2964.05	45899.1	1565.23	9549.22	41919.4	497.109	677293	293419	5.38104e+06	15266.3	47050.7	51726.9	25270.7	1.21173e+06	30172.7	468706	53157.7	176999	21609.8	1924.94	28936	43767.5	1.79681e+07	332502	1.83251e+06	2.16501e+06	0
	化学产品	12	263398	2587.3	944390	33586.5	569778	682827	106132	115792	136382	778236	762260	1.52041e+07	422772	352164	367016	468834	217115	1.8369e+06	1.26841e+06	1.27307e+06	32097.9	275729	5372.6	7390.16	2849.44	52720.5	1.38723e+06	107733	609397	48155.5	139649	38020	19359.1	141899	547281	246601	135740	737780	81504.8	2.66861e+06	90380.6	121289	3.33026e+07	333058	2.03616e+06	2.36921e+06	0
	非金属矿物制品	13	4309.91	193.578	9571.87	30720.6	29345.4	99690.4	742.679	1647.46	18305	8292.61	15708.5	95383.7	1.21213e+06	152709	116210	56690.4	30170.2	95223.8	375258	484737	22384.5	19302.7	473.658	24584.2	2327.62	523.355	8.96769e+06	3109.3	11277.7	3230.85	3922.99	1319.67	3327.82	10562.8	26231.4	9188.92	15630	14072.9	25253.5	39526.5	756.619	283.017	1.2042e+07	12260.2	96677	108937	0
	金属冶炼和压延加工品	14	6399.86	3441.95	24541	3468.29	788541	3267.55	1849.86	363.887	86275	586009	12388.8	88142	152344	1.94824e+07	5.43999e+06	1.48757e+06	1.26175e+06	3.18447e+06	2.8186e+06	849713	93191.1	163604	11172.6	43897.7	771.643	146.032	6.74635e+06	550.882	3582.25	57.764	4.31967	0	30.8436	778.813	3783.15	9849.08	1868.62	5749.97	149.277	9.60028	69.5819	242.583	4.33674e+07	0	0	0	0
	金属制品	15	29079.5	46.1477	5214.12	18711.6	30002.5	137133	8030.58	22169.7	72385.6	94928.5	40860.6	359901	48000	322371	1.60074e+06	737789	396285	997863	514970	543929	25110.9	38382	10189.1	8477.42	1878.37	346.02	1.26814e+06	28018.2	25073.7	6160.69	8146.02	14544.3	3674.26	745534	196087	241296	11946	27313.5	5496.11	272.223	3773.34	1478.58	8.65175e+06	9335.52	82510.5	91846.1	0
	通用设备	16	5805.32	2214.16	16576.9	16788.3	26874.5	63751.9	8029.29	7286.24	38506.6	87667.4	41983	158992	28672.5	131547	71642.3	2.98717e+06	974943	3.34531e+06	256259	259587	69821.8	27069.1	7769.27	21417.6	5660.44	7698.47	326909	16824.4	805235	8038.45	8965.98	2721.05	9845	27481.4	7858.16	11546.5	1338.7	14290.6	8556.78	56312.6	7334.52	701.403	9.983e+06	1012.74	23050.4	24063.2	0
	专用设备	17	44137.5	1654.97	42304.7	17887.7	680744	8453.87	5409.93	1216.45	423.032	44043.8	10623.6	61500.3	13261.3	55730.7	6955.62	208817	1.54379e+06	607987	363118	1.00869e+06	38038.9	9540.11	1303.64	92569.5	141.571	19734.3	108959	396.988	43420.8	1052.07	1506.94	7178.15	1441.16	24254.4	387.244	540.05	1380.83	1564.22	84.6569	126747	279.166	855.313	5.20812e+06	2633.55	43970.3	46603.8	0
	交通运输设备	18	23770.6	53.8209	13795.7	4031.16	202483	1774.18	117.489	5609.2	259.907	928.2	175.537	7045.18	4685.65	6140.39	750.12	21755.3	114328	1.45991e+07	61551	50945.3	3481.92	1292.07	10469.4	92.9342	719.355	913.431	18296.5	32678	2.86146e+06	9997.34	5530.63	10582.7	2786.64	926490	6361.92	52157.6	8698.13	71916.7	2364	1743.8	2452.88	4669.43	1.91545e+07	446101	1.90574e+06	2.35184e+06	0
	电气机械和器材	19	1074.05	189.128	26840.9	1379.67	120568	28357.8	1290.07	10027.8	1894.91	10092.5	10746.5	30156.1	9170.99	32595.6	20285.8	877656	197975	1.42833e+06	2.25081e+06	1.35342e+06	98010.6	53409.9	9266.2	940690	378.627	609.509	1.57696e+06	93574.1	69992.2	3951.46	207994	2020.1	104248	555220	113602	764152	25394.7	141214	3712.7	12194.1	1494.73	10228.7	1.12012e+07	123016	929827	1.05284e+06	0
	通信设备、计算机和其他电子设备	20	1421.86	9.02743	966.014	211.606	2711.41	3112.65	456.882	449.746	395.943	72692.7	1230.61	73271.5	3832.21	7018.51	1969.36	131087	281099	790154	732603	1.70007e+07	379559	2644.7	3692.23	4107.36	773.331	266.909	148473	165031	44056.2	11170.1	1.12262e+06	26126.5	5041.12	518371	80005.2	660558	9479.7	100605	5284.61	823.562	100669	18219.4	2.2513e+07	125121	889180	1.0143e+06	0
	仪器仪表	21	265.332	4486.1	10460.2	498.891	229090	2944.03	429.136	220.071	46.5835	1827.24	8159.47	12830.7	386.927	6231.93	1682.98	126930	45824.8	236310	36041	390843	329376	1473.35	1385.61	644270	475.992	2802.83	81626.3	129.936	4442.35	105.964	48625.5	1624.04	25.6675	4911.58	356045	305900	116112	9879.07	31440.1	1370.8	931.859	3585.54	3.06205e+06	25116.5	406189	431306	0
	其他制造产品和废品废料	22	131.158	0.220135	381.902	507.554	18188.8	7960.65	3759.35	7214.48	329.353	866067	9271.5	68458.1	7804.35	538534	305907	2159.98	879.65	5845.99	1474.11	59144.2	620.122	714965	460.981	5934.82	1672.16	1.74431	10024.1	943.187	156541	45278.6	1725.77	6669.9	75825.1	162804	68793.9	166499	16376	98026	54.0655	704.918	27136.3	38.0385	3.46511e+06	19918.5	204702	224621	0
	金属制品、机械和设备修理服务	23	5342.6	1786.92	125819	31059.8	58135.9	271534	8205.75	4773.15	6968.22	83741.6	117544	287450	36356.4	320340	179468	86752.3	56187.7	71371.9	76415.4	41211.2	3589.61	20735.7	2937.77	169804	7593.07	29573.6	24663.7	87543	131365	14276.7	37745.6	14780.5	22213.3	136839	6697.05	114948	7132.43	37544.7	27111.7	8231.14	17370.2	9764.63	2.80293e+06	0	0	0	0
	电力、热力的生产和供应	24	40050.1	26.1788	132438	84756.5	334778	247789	41477	8600.6	25176.9	201994	167995	906365	205465	1.5773e+06	245432	185959	133441	311579	133852	344152	18679.6	45270.6	3774.44	5.27335e+06	69035.7	108570	1.15176e+06	385791	648508	238789	223748	141891	377874	1.08555e+06	204350	48355	181756	223030	56848.9	33305.2	77280.8	163376	1.60895e+07	63888.6	711217	775106	0
	燃气生产和供应	25	318.101	12.5806	3176.37	165.698	33559.9	9447.91	154.427	637.367	212.583	11522.6	16340.3	22196.2	1044.22	873.348	2035.13	16480.2	7775.65	4241.25	1306.99	3685.48	227.828	11006.6	601.788	52345	501119	2.60695	897.631	421.644	1.92454e+06	45513.6	1034.14	982.619	3700.34	25612.3	10327.3	6893.97	325.577	231256	26.4309	4508.99	11877.3	2388.02	2.9708e+06	45777.2	218380	264157	0
	水的生产和供应	26	108.942	6.64267	3833.31	279.686	26908.1	38418.1	1811.06	1664.09	2708.51	24137	1098.15	49631.8	7146.44	135371	7912.24	7856.48	6973.93	17481.5	8185.89	17981.6	1236.24	3159.8	50.1241	8408.93	367.706	315278	73906.9	21097	110856	62807.5	13050.8	10357.4	69812.9	47284.3	7650.06	31508.6	4241.91	44077.8	30441.2	13118.4	19210.3	12353.8	1.25979e+06	10761.2	211212	221973	0
	建筑	27	13086.1	71.3315	41556.5	131.088	7447.42	17359.1	1633.13	4686.16	4591.18	9482.06	5781.19	43661.7	3840.79	12370.4	8134.82	8954.62	12808.3	34383.2	11433.5	38946.1	3307.16	3707.24	38.0871	42292.4	747.686	937.625	1.30769e+06	83117.8	86352.5	30723.9	79645.1	53293.7	65579.2	154453	39444.2	37998.7	33566.8	97857.9	64928.5	39713.3	36159.1	46995.1	2.58891e+06	0	0	0	0
	批发和零售	28	129459	1582.48	79155.9	26183.6	68296.4	1.20217e+06	37185.6	101694	96093.9	530822	231375	1.08695e+06	233389	445379	198754	601313	377647	2.15927e+06	596583	1.72544e+06	102729	36334	1976.99	386663	50211.4	3583.24	1.78927e+06	2.79684e+06	1.14508e+06	387426	208545	147085	45361.6	1.04771e+06	195945	711642	20820.8	183789	25687.7	508830	165066	57022	1.99464e+07	579135	3.16048e+06	3.73962e+06	0
	交通运输、仓储和邮政	29	163902	882.525	176640	27197.8	227184	959924	56197.3	217700	57142.7	291940	249241	1.47003e+06	311111	2.07285e+06	414818	434012	383886	997494	390327	568766	44134.1	127384	2016.3	451879	35167.3	9709.99	3.3375e+06	4.25599e+06	8.64433e+06	246325	218685	351521	303864	2.3306e+06	452579	1.075e+06	137163	287627	165077	96873.9	216558	425734	3.2687e+07	198308	2.37249e+06	2.5708e+06	172259
	住宿和餐饮	30	11996.8	363.057	20384.3	1892.9	7851.2	53854.6	926.118	34015.3	1582.93	16336.1	3838.54	247488	16996.4	13594.5	16156.6	41681.4	60216.5	32610.1	24289.8	34378.8	13462.3	9943.1	1659.47	6617.92	1046.41	1099.44	77747.2	175372	243427	31480.4	70633.1	351677	113841	742757	373491	692748	16132.7	115713	93321	8715.9	172454	503113	4.45691e+06	188710	3.62808e+06	3.81679e+06	0
	信息传输、软件和信息技术服务	31	11424.6	62.1151	32812.9	3728.58	7175.48	16618.1	2707.38	54211.7	1801.34	7312.15	6699.18	28941.9	4909.18	20478.1	4735.7	14162.2	13201.3	11444	9948.71	26922.9	4390.77	4974.12	1109.32	6080.98	909.828	3170.02	54268	90185.9	185894	31372.8	2.40011e+06	273364	21794.9	51097.9	20438.4	134534	11457.6	51793.4	39218.7	11970.9	52140.8	83495.3	3.81307e+06	278906	2.15119e+06	2.4301e+06	0
	金融	32	73292.3	2255.41	437956	20123.3	69586.6	162807	28441.2	48673.6	27284.4	242276	239658	915008	114293	2.49323e+06	308795	239298	216159	586965	155095	449331	65543.6	64923.5	3827.04	545543	22466.5	62366.8	1.50009e+06	2.73593e+06	3.95884e+06	124451	471369	1.41803e+06	1.19717e+06	3.69884e+06	148241	1.1111e+06	275935	308209	67666.4	27061.2	95710.1	406507	2.51403e+07	700785	4.99812e+06	5.69891e+06	62225.9
	房地产	33	0	3.52804	1042.95	4.57324	10216.8	14696.1	5032.82	758.436	180.198	2781.23	86.5366	10382.5	3132.29	3125.55	4626.56	11177.7	4349.53	62755.2	5683.13	24988.4	1018.29	4030.2	736.365	342.788	91.7807	1947.29	9061.79	413741	173354	573542	260942	1.44938e+06	625921	743629	133721	234259	33272	379023	91076.3	103951	149406	203897	5.75137e+06	333426	2.08857e+06	2.42199e+06	0
	租赁和商务服务	34	24993.8	214.541	390870	7607.55	120512	414570	16525.9	174353	23758.3	97169.6	145512	1.00059e+06	79512.6	237490	146546	332454	277224	815658	254795	468958	41520.6	38648.9	4804.25	100296	22705.1	30268.1	2.24357e+06	5.81402e+06	1.65911e+06	614819	996283	1.82728e+06	934034	2.46879e+06	406623	1.85662e+06	134612	602824	83119	41214.3	329128	321515	2.56011e+07	25065.7	807849	832915	47422.6
	研究和试验发展	35	0	0	0	0	0	0	0	0	0	0	0	0	0	0	0	0	0	0	0	0	0	0	0	0	0	0	0	0	0	0	0	0	0	0	21696.5	0	0	0	0	0	0	0	21696.5	0	0	0	376307
	综合技术服务	36	64797.8	215.719	2023.32	991.999	3100.2	31112.7	1438.93	12868.1	417.259	7779.77	3177.17	107683	22213	62736.8	4270.97	38832.2	25490.1	49467.3	32760.5	67515.7	8149.39	7833.54	145.237	18458.1	20.2998	245.72	1.84341e+06	68047.5	41819.2	770.977	48422.8	66280.9	2660.17	7769.32	685912	2.12012e+06	1686.31	370.496	12818.3	2444.03	3268.55	875.17	5.48041e+06	6415.26	76592.6	83007.8	568544
	水利、环境和公共设施管理	37	14740.1	46.8972	1009.89	1142.63	556.166	3386.72	1281.37	774.493	497.63	2714.36	4565.11	14157.9	2541.85	21239.3	3025.5	4682.71	2603.2	13906.1	2653.64	6402.28	430.315	2218.32	43.0336	4558.12	305.066	16611.2	9725.01	49245	22423.7	2865.11	7320.02	11699.6	7040.08	17622.1	4969.02	3769.2	149176	11604.5	2251.2	4123.73	10950.5	5230.56	446110	3336.41	75529.9	78866.3	2.97489e+06
	居民服务、修理和其他服务	38	16219.6	26.6202	89260.5	487.994	12996	64111.3	3972.93	34633.3	5922.32	21040.9	27328.3	224596	18699.6	52941.6	32175.5	68485.3	40360.6	110384	62859.6	104906	13291.3	14551.7	255.918	32243.8	2259.07	2666.07	226512	766217	629895	71565.4	35705.4	75614.8	121689	536482	25519.9	45232.2	137694	415550	146131	62906.8	129798	420821	4.90401e+06	381084	6.85724e+06	7.23833e+06	0
	教育	39	16238.3	12.9939	4067.86	69.0931	1401.78	2759.25	210.846	825.667	626.569	2208.78	3128	11370.5	1662.84	5002.89	1096.27	9622.98	4521.12	12534.6	9520.31	3415.07	549.435	993.79	82.668	1281.38	306.182	158.661	26206.7	19438.5	10866.9	11429.5	14573.6	115885	5105.62	9551.58	8042.19	9356.05	2125.15	2250.98	175625	2525.32	16030.7	91225.9	613907	240996	1.16028e+06	1.40127e+06	4.12885e+06
	卫生和社会工作	40	470.893	59.9116	1841.04	1923.82	402.519	1037.33	167.948	256.893	156.389	2307.62	17548.1	3990.68	2308.47	20994	6718.97	12101	5587.84	15614.5	5001.71	2735.14	696.989	622.906	24.4691	8127.76	788.363	47.871	27108.3	483.414	22153.1	655.603	378.32	7122.45	69.5367	180.591	984.671	1394.24	515.87	3130.78	1902.78	9833.15	3344.89	28722.6	219513	494303	2.31213e+06	2.80644e+06	5.85907e+06
	文化、体育和娱乐	41	415.094	138.015	12547.8	1625.91	1259.48	12251.4	1161.72	4575.21	1355.5	6595.68	4913.48	37579.1	7516.26	44810.2	8807.77	19847.2	12002.1	19975.2	13437.9	21964.7	1326.98	4016.41	362.642	14253.3	2316.57	3842.09	21092.6	75150.1	117322	16062.3	35437.2	52364.1	49216.9	16040.1	45730.5	24216.5	2812.35	7910.59	11169.6	2484.39	267330	25921.1	1.02916e+06	11087.5	1.73807e+06	1.74916e+06	638096
	公共管理、社会保障和社会组织	42	5023.26	48.835	3088.51	332.447	2536.61	2390.65	236.776	1260.48	427.356	1649.41	1020.58	5196.01	1438.32	6251.48	2046.07	2785.96	1826.51	5775.57	1767.11	2479.31	452.261	4580.85	42.1838	2292.78	421.586	777.307	4797.28	7964.72	16717.6	4980.26	11266.4	12582.5	5563.41	11171.1	2452.29	11330.4	4775.65	2756.64	480.908	735.85	7599.52	322134	483457	4937.23	117488	122425	8.21863e+06
	中间投入合计	TII	2.08066e+06	44305	4.60053e+06	906016	4.64393e+06	1.58565e+07	737935	3.04607e+06	1.14111e+06	6.63647e+06	1.00459e+07	2.80745e+07	3.87992e+06	4.00725e+07	9.98213e+06	9.54239e+06	6.89728e+06	3.32137e+07	1.07985e+07	2.74626e+07	1.4676e+06	1.86427e+06	88860.5	1.14382e+07	1.72633e+06	691383	3.75984e+07	1.8742e+07	3.03462e+07	5.57571e+06	7.09716e+06	7.46091e+06	4.52361e+06	2.04681e+07	4.43766e+06	1.16929e+07	1.83101e+06	4.81503e+06	1.43042e+06	4.01438e+06	2.70968e+06	3.69573e+06	4.03378e+08	6.37622e+06	5.44055e+07	6.07817e+07	2.34602e+07
增 加 值	劳动者报酬	VA001	1.63191e+06	14188.6	553977	21440.3	1.89153e+06	1.4289e+06	113932	1.2582e+06	312649	629068	148994	2.78439e+06	397451	1.52853e+06	669491	1.18145e+06	1.22751e+06	3.50386e+06	1.03031e+06	2.16334e+06	271621	222785	17835.9	1.05843e+06	190849	136687	4.3239e+06	4.08046e+06	3.15454e+06	1.65459e+06	2.38867e+06	5.18885e+06	1.50776e+06	4.40451e+06	498414	4.37587e+06	570253	5.73463e+06	4.06067e+06	3.10145e+06	1.82067e+06	4.7697e+06	7.60243e+07
	生产税净额	VA002	0	2274.23	1.48996e+06	78903.2	107158	1.24698e+06	34489	151874	38826.9	200588	3.28587e+06	1.63474e+06	161806	1.68985e+06	180075	307996	261031	2.09412e+06	313461	381839	65725.3	116899	988.06	355024	35180.9	60246.8	1.3617e+06	3.14048e+06	1.39407e+06	61425.9	1.48151e+06	4.25532e+06	5.40186e+06	1.45554e+06	52421.4	673632	914200	166095	13970.8	4002.22	227414	127839	3.50274e+07
	固定资产折旧	VA003	108087	97.3248	2.41132e+06	22965.6	49435.5	508170	39116.2	25004.1	49378.4	274339	106557	1.22804e+06	192765	1.0012e+06	197772	378215	258910	970587	364047	716381	17036.1	62938.7	191.985	1.70661e+06	132795	112847	382000	1.15967e+06	1.53538e+06	552758	1.138e+06	630678	2.9928e+06	2.11306e+06	1.66177e+06	2.97991e+06	162002	562299	669932	349724	366460	286791	2.8478e+07
	营业盈余	VA004	0	10332.8	5.04315e+06	72813.1	-218100	1.36076e+06	39321.7	426794	46091	635084	387897	3.49196e+06	200942	-370090	359311	690744	174659	2.81753e+06	579921	1.76443e+06	47005.3	256765	8288.09	583224	40700.9	-14133.9	1.389e+06	8.5474e+06	693507	579553	1.6956e+06	7.29675e+06	1.3486e+06	2.91741e+06	644253	2.11163e+06	322006	-318921	-76126.5	411791	-52076	16459.7	4.59622e+07
	增加值合计	TVA	1.74e+06	26892.9	9.4984e+06	196122	1.83003e+06	4.5448e+06	226858	1.86187e+06	446945	1.73908e+06	3.92931e+06	9.13912e+06	952965	3.84948e+06	1.40665e+06	2.55841e+06	1.92211e+06	9.3861e+06	2.28774e+06	5.02599e+06	401388	659387	27304	3.70329e+06	399526	295646	7.4566e+06	1.6928e+07	6.77749e+06	2.84832e+06	6.70379e+06	1.73716e+07	1.1251e+07	1.08905e+07	2.85686e+06	1.0141e+07	1.96846e+06	6.14411e+06	4.66844e+06	3.86696e+06	2.36246e+06	5.20079e+06	1.85492e+08
总 投 入		TI	3.82066e+06	71197.9	1.40989e+07	1.10214e+06	6.47395e+06	2.04013e+07	964793	4.90794e+06	1.58805e+06	8.37555e+06	1.39752e+07	3.72136e+07	4.83289e+06	4.3922e+07	1.13888e+07	1.21008e+07	8.81939e+06	4.25998e+07	1.30863e+07	3.24886e+07	1.86899e+06	2.52366e+06	116165	1.51414e+07	2.12586e+06	987030	4.5055e+07	3.567e+07	3.71237e+07	8.42404e+06	1.38009e+07	2.48325e+07	1.57746e+07	3.13586e+07	7.29452e+06	2.1834e+07	3.79947e+06	1.09591e+07	6.09886e+06	7.88134e+06	5.07214e+06	8.89652e+06	5.8887e+08
[truncated: 11 more columns]
