# Supplementary material for: Editorial Note: Measurement and driving factors of carbon productivity in China’s provinces: From the perspective of embodied carbon emissions
Source: PLoS One. 2025 Dec 15;20(12):e0338756. doi: 10.1371/journal.pone.0338756 (PMC12704855; doi:10.1371/journal.pone.0338756)
Supplement: S1 File — (ZIP) [file pone.0338756.s001.zip › Input-Output Tables of China's Provinces/Input-Output Tables of Various Provinces in 2017/03-μ▓│σîù.xls]

## Sheet: Sheet1
河北2017年投入产出表
（按当年生产者价格计算）
单位：万元
产 出 投 入		代码	中 间 使 用																																											最 终 使 用
			农林牧渔 产品和服务	煤 炭 采选产品	石 油 和 天 然 气 开采产品	金 属 矿 采选产品	非金属矿 和其他矿 采选产品	食品和烟草	纺织品	纺织服装鞋 帽皮革羽绒 及其制品	木材加工品 和 家 具	造纸印刷和 文教体育 用 品	石油、炼焦 产 品 和 核燃料加工品	化学产品	非 金 属 矿物制品	金属冶炼和 压延加工品	金属制品	通用设备	专用设备	交通运输 设 备	电气机械 和 器 材	通信设备、 计算机和其 他电子设备	仪器仪表	其 他 制造产品 和废品废料	金属制品、 机械和设备 修理服务	电力、热力的 生产和供应	燃气生产 和 供 应	水的生产 和 供 应	建 筑	批发和零售	交通运输、 仓储和邮政	住宿和餐饮	信息传输、 软件和信息 技术服务	金 融	房地产	租 赁 和 商务服务	研 究 和 试验发展	综 合 技术服务	水利、环境 和公共设施 管 理	居民服务、 修 理 和 其他服务	教 育	卫 生 和 社会工作	文化、体育 和 娱 乐	公共管理、 社会保障和 社会组织	中间使用 合 计	最终消费
																																														居民消费			政府消费
																																														农村居民消费	城镇居民消费	小 计
代码		-	01	02	03	04	05	06	07	08	09	10	11	12	13	14	15	16	17	18	19	20	21	22	23	24	25	26	27	28	29	30	31	32	33	34	35	36	37	38	39	40	41	42	TIU	FU101	FU102	THC	FU103
中 间 投 入	农林牧渔产品和服务	01	4.91097e+06	9128.97	117.709	2131.65	2079.29	1.85707e+07	2.13008e+06	2.58991e+06	401216	218654	1393.24	1.19791e+06	116227	5037.56	510.523	350.305	281.361	11044	4213.26	206.709	66.3907	53454.6	135.608	866.173	16.8276	18.7088	799003	918.25	1.16331e+06	1.00313e+06	55667	5244.35	33011.5	612651	69782.3	193657	228680	180014	77445.6	80241.3	4127.59	0	3.47336e+07	2.21781e+06	5.46818e+06	7.68599e+06	1.21375e+06
	煤炭采选产品	02	13243.6	1.30881e+06	39923.1	3.97058e+06	75517.6	1.73745e+06	1.29002e+06	325840	262693	296860	4.15121e+06	3.39097e+06	2.11588e+06	1.23731e+07	2.53181e+06	1.06784e+06	275517	773858	445685	191030	38845.5	256379	12720.2	8.10492e+06	568424	56242.2	333750	101.824	15139.5	3065.79	0	0	0	0.198545	84.5328	638.467	562.409	0	48913.1	28457.2	249.153	6566.92	4.61129e+07	51394.1	16056.3	67450.4	0
	石油和天然气开采产品	03	0.371391	0	44947.7	6587.67	118.85	110833	75772.7	27652	17772.6	95931.4	2.61109e+06	312972	667644	452338	317351	27246.1	150869	34466.8	17765.4	3306.3	7.00916	13271.9	2369.59	43034.3	140069	1420.59	87.3668	0	259.751	0.175042	0	0	0	0	0	0	0	0	0	1326.02	0	0	5.17651e+06	0	0	0	0
	金属矿采选产品	04	0	810.057	0	8.18268e+06	2185.18	1494.93	0	0	13630.9	2563.25	0	149059	282021	1.7571e+07	1.23105e+06	73009.3	63446.5	21.246	614991	155.761	0	207677	72.8817	454.779	0	0	0	0	0.0974671	46.0501	0	0	0	0	0	0	0	147.114	0	0	0	0	2.83965e+07	0	0	0	0
	非金属矿和其他矿采选产品	05	864.639	3250.61	5390.3	159520	303924	792.869	705.714	607.169	16656.9	32245.8	726.714	450279	3.26128e+06	539424	136977	5685.53	9106.96	7108.01	47213.6	624.611	0	54542.1	22666.2	17616.3	0.590776	29.7616	2.6155e+06	0.221785	3095.08	127.859	0.0391074	46.6622	17.4521	7.00091	0	927.977	53.6093	117.802	16.0473	0.381123	6.65074	1.33699	7.69716e+06	0	0	0	0
	食品和烟草	06	7.05426e+06	365.87	92.6416	1496.21	99.1495	7.33566e+06	25686	491736	5677.36	209359	1630.6	1.14666e+06	147994	4890.14	2379.37	1697.09	2291.76	1815.78	1962.46	303.066	461.452	269.436	201.659	782.766	115.154	44.3773	6482.76	8349.65	16412.5	1.81107e+06	57500.7	17991.1	13902.6	2631.11	155.144	4642.78	613.518	8948.8	4018.62	1444.48	13914.6	55229.6	1.84612e+07	6.68741e+06	1.25569e+07	1.92443e+07	0
	纺织品	07	336.706	1387.56	917.466	1170.94	680.785	85279.8	6.3513e+06	2.6965e+06	49095	267809	5638.14	247621	138396	9720.01	9357.02	10786	13778.9	45611.3	44287.5	2205.1	573.938	32864.5	595.729	34.7292	11.0515	9.34244	415.571	7761.95	10832.7	54642.4	11161.8	338.919	3197.81	465.107	14.4879	1590.91	1972.58	20441	322.735	3899.47	337.94	53.9634	1.01334e+07	248994	679383	928377	0
	纺织服装鞋帽皮革羽绒及其制品	08	53859	763.096	5395.02	18267.5	797.363	11970.7	38682.5	4.26071e+06	38585	40552.4	14439.7	20526.9	8769.46	21235.8	6436.54	10078.6	9376.59	108846	17813.4	1823.74	616.495	29483	1336.03	11168.6	865.244	386.912	66441.7	21238.5	29544.8	24811.3	44367.4	71698.3	119772	6497.33	46.5726	6655.45	1851.97	16283.9	4311	155.726	8004	89.1596	5.15455e+06	2.46065e+06	6.86322e+06	9.32386e+06	0
	木材加工品和家具	09	20538.2	4286.92	1.47185	1645.75	153.615	211171	12100.8	11149.5	1.50231e+06	41809.5	18443.7	162234	117911	12639	124270	28526.3	9357.31	21393.2	237339	1319.49	1419.18	8523.94	182.357	1400.6	19.2637	10.1505	989997	6783.47	16578.8	26369	50965.6	3518.16	4049.25	907.295	93.8689	2722.74	1161.75	23511.6	1892.54	706.603	941.031	0	3.68036e+06	369166	1.19859e+06	1.56776e+06	0
	造纸印刷和文教体育用品	10	101911	3476.32	2546.14	6619.96	1082.35	1.03597e+06	123380	64324.7	54597.1	3.05638e+06	11173.4	627446	182190	24485.7	135936	96755.5	46808.9	123335	134692	11106.4	7919.19	16715.5	1327.65	27803.3	1049.06	1076.19	117706	74104.3	398661	88784.5	241916	1.32803e+06	233916	96333.7	1976.49	253037	35723	92385.4	193533	143522	597056	1.21451e+06	1.10113e+07	455196	1.3624e+06	1.81759e+06	0
	石油、炼焦产品和核燃料加工品	11	171034	34386.8	16575.6	807591	6161.78	102963	36385.4	95302.4	175430	72198.4	4.28742e+06	3.40527e+06	945776	6.8283e+06	529816	77254.1	86018.5	66675.6	51581	4442.85	3293.17	12825.7	8150.71	79035.3	77798.3	867.136	791765	315565	4.64403e+06	52060.4	90720.7	115001	257441	397551	713.115	498400	53909.1	1.65466e+06	431946	163671	16611.2	186018	2.76526e+07	1.95498e+06	2.152e+06	4.10698e+06	0
	化学产品	12	2.84208e+06	23494.8	17898.9	414776	11346.8	739012	2.3122e+06	1.05808e+06	433619	970674	495823	2.16834e+07	1.83966e+06	188217	329999	211817	263348	2.4922e+06	1.5625e+06	552885	11887.8	234154	60597.6	56994.1	796.465	19453.2	3.12609e+06	67467.2	413948	143653	2521.77	4188.87	18441.8	826170	17925.4	70231.8	32657.9	498950	13961.1	6.19333e+06	2235.7	11324.9	5.027e+07	1.83641e+06	4.10647e+06	5.94288e+06	0
	非金属矿物制品	13	20645.8	13392	17859.3	91103.7	1814.53	179012	6584.86	3650.42	13224.7	109574	8104.13	122306	4.18347e+06	560156	214977	57327.8	40137.9	224557	349748	70234.7	1325.49	4279.36	65222.9	12286.8	14.2091	104.014	1.65132e+07	2054.33	12726.9	11741.1	10569.1	25.0158	1063.63	82.8308	2.19836	270.675	859.724	926.81	42.792	28136.2	126.258	3.37454	2.2953e+07	87505.5	173468	260973	0
	金属冶炼和压延加工品	14	1931.05	51282.2	472.978	198290	3555.02	12049.2	22916.3	2678.62	446873	708602	59025.5	1.1636e+06	545311	2.58228e+07	2.27443e+07	5.95233e+06	4.30317e+06	3.43534e+06	7.73311e+06	928056	286934	1.03183e+06	34903.4	12803	946.103	666.408	1.85545e+07	780.472	17414.3	701.978	36.8859	2.1663	113.616	98.486	0.0280859	60.6541	471.182	1354.08	21.1778	16.0378	44.5461	5.04661	9.40794e+07	0	0	0	0
	金属制品	15	27605.5	32744.1	366.579	67821.5	995.858	255081	47482.4	32233.2	249012	166233	53543.2	433840	133031	705280	6.17406e+06	1.89787e+06	1.26798e+06	3.43064e+06	1.27536e+06	42823.7	8790.18	5306.6	13295.3	23399.5	281.202	699.817	2.98237e+06	3721.77	87558.8	23580.8	25227.5	287.765	20327.2	1.21368e+06	18761.1	162616	41061.6	4.56879e+06	30296	13931.4	2119.52	5.10111	2.55401e+07	196152	383689	579841	0
	通用设备	16	50738.2	98501.7	8656.87	287201	10208.6	75772	95542.4	77553.1	9434.07	38483	205310	414001	78117.9	472422	609071	3.99294e+06	690454	362795	256010	17971.6	41613.6	12686.6	19527.1	183241	282.153	720.945	510647	7929.41	81689.8	77554.1	31125.8	1425.95	19756.2	8527.93	514.39	7531.4	3062	16282.4	46175.2	7042.84	3838.3	7467.15	8.93982e+06	11497.1	43104.5	54601.6	0
	专用设备	17	395707	37507.2	9310.53	444107	16918.8	77900	59725.9	14749.1	73212.2	29076.6	59326.9	28023.3	48029.2	382513	85486.4	294360	1.71525e+06	75798.9	932666	117088	61234.8	1055.98	10074.3	22208.1	5257.28	3211.94	51379.6	754.317	12519	5071.5	8040.63	127248	2782.16	52.1644	30.9832	6450	138.019	639.744	182.132	282732	107.164	134.552	5.49806e+06	13117.2	78343.9	91461.1	0
	交通运输设备	18	98320	1272.88	54.1398	28402.6	5251.04	7090.42	2726.73	7692.06	293.023	2825.56	4110.69	31655.4	19068.6	27852.1	1524.97	19980.5	351449	7.21452e+06	12206.3	154.383	261.426	285.739	703893	2113.68	119.885	91.3105	11824.3	1711.63	393242	1722.66	4647.07	14891.7	41105.9	10082.1	49.8128	3088.7	1181.14	4325.28	1491.89	1068.52	459.332	1387.49	9.03549e+06	2.80918e+06	5.97909e+06	8.78827e+06	0
	电气机械和器材	19	10176	19005.1	7674.97	39695.1	951.429	26320.8	12349.1	9924.2	1396.21	4419.12	52801.3	44219.9	39352.7	172426	24221.9	154041	294051	214408	2.37618e+06	253448	190331	959.264	13424	240723	312.968	241.503	1.67665e+06	18409.2	59010.3	23138.2	520374	124.864	91525.5	52276.6	52.2626	234909	17791.7	455815	3673.83	24438.7	13270.2	5.17629	7.39452e+06	898324	1.96951e+06	2.86784e+06	0
	通信设备、计算机和其他电子设备	20	12284.4	1380.35	467.452	2514.66	780.369	8948.65	8067.99	5836.71	4220.96	12114.9	3600.85	13161.3	9642.58	19840.1	13619.3	73606.3	312911	1.55869e+06	881162	1.0688e+06	61023.9	370.752	3252.64	16168.3	135.407	138.262	92900.4	45558.9	64181.3	18621.7	1.07486e+06	134375	20388.5	128995	1347.83	184571	4737.34	47485.2	79046.3	17140.2	4972.74	167589	6.1795e+06	821028	1.76186e+06	2.58289e+06	0
	仪器仪表	21	1094.29	1847.54	2304.91	4547.86	949.755	2145.49	1339.95	103.791	2.41797	923.446	16451.7	30569.5	3644.38	133077	425.238	24551.4	42890.9	55040.5	35583.2	18192.1	295467	0.841564	2849.87	23368.2	739.503	735.3	44877.5	450.316	8083.27	598.133	18191.9	0.0808434	45196.8	3723.64	6752.12	147694	3407.62	25166.3	825.082	1098.6	282.989	5.19225	1.0052e+06	136305	480875	617180	0
	其他制造产品和废品废料	22	1103.6	9.94218	0	82738.3	4455.46	5866.79	1087.15	20466.6	321149	1.00064e+06	34.1596	227531	486856	1.69734e+06	372988	57507.1	76006.9	20366.3	104.119	0.335714	0.237719	810811	31.9913	192.374	54.5582	2.37033	2205.6	127.633	59700.6	15611.2	390963	302.291	30858.7	1.14287e+06	158034	718592	78797.8	842623	36095.2	8023.99	10678.4	57.297	8.68288e+06	92254.6	188609	280864	0
	金属制品、机械和设备修理服务	23	13174.5	51165.9	82956.4	491725	17287.8	173289	79727.1	119994	53537.7	86313.1	293647	344636	116111	1.17576e+06	122764	181838	97806.7	181163	237767	16887.1	7315.09	37687.8	121698	481184	2500.22	10951.2	9692.75	27526.7	117147	15112	82717.4	10114.6	20944.6	3022.56	26.1919	125431	5581.06	19515.9	14005.5	6427.35	4834.35	9147.22	5.07013e+06	0	0	0	0
	电力、热力的生产和供应	24	752443	166210	118511	1.9309e+06	46351.5	793764	858672	347394	206981	483902	694598	3.50325e+06	1.27851e+06	4.63441e+06	1.46763e+06	729804	317230	401103	526271	145971	15417.1	83146.5	27697.5	3.3592e+06	5806.81	36694.9	798479	788800	1.09555e+06	537057	666106	446593	896213	71084.4	3129.85	348707	99365.5	4.07052e+06	196329	561466	74329.2	522481	3.41081e+07	1.01962e+06	3.62841e+06	4.64804e+06	0
	燃气生产和供应	25	3366.3	0	36254.5	1.18897	508.192	3642.03	0	0	0	0	5904.73	112492	75.5222	4901.49	1.97223	3.04477	0	0	0	4.78965	0	0	0.0131044	330.559	1.06479e+06	0.378204	0	32202.7	983744	297826	5687.72	22.1819	52903.2	9375.63	267.715	43547.4	886.6	274380	17754.3	29140.2	5911.47	0	2.98592e+06	368093	745082	1.11317e+06	0
	水的生产和供应	26	0	2048.32	385.886	107155	590.113	81813.3	72268.6	25347.7	3685.83	22136.5	41769.5	61216.5	78018.7	62209.7	129419	24149	13145.4	12273.8	25977.2	13028.9	1032.2	7913.45	1350.47	123575	1012.03	141799	132323	62321.8	57554.1	156426	25048.2	25984.4	80754.1	29139.7	330.557	30148.3	96063.3	72515.4	70254.6	113095	11024.1	37446.2	2.05375e+06	89059.1	455744	544803	0
	建筑	27	0	8083.94	1434	10142.3	1482.46	28056.6	7534.59	22823.4	7540.87	15908.8	18494.5	67571	14770.4	58293.3	16670.9	10660.9	8374.06	23000.6	17288.8	12312.9	2245.71	2047.79	9423.75	115144	1103.19	1909.15	398562	117826	189047	70672.8	81207.3	145475	46690.6	11173.1	621.417	52488.4	17103.3	177124	125144	90992.2	21692.6	44818.2	2.07296e+06	0	0	0	0
	批发和零售	28	1.06559e+06	66846.1	12874.6	914303	19126	2.50579e+06	983530	1.38856e+06	284388	497913	600804	2.15159e+06	819832	4.16234e+06	2.4037e+06	863939	621679	1.33416e+06	1.1354e+06	195255	56597.1	142870	47944	332604	34915.5	3454.46	2.97059e+06	61345.5	537926	377795	209066	292485	97041.8	351215	28484.4	224099	44627.1	585473	78692.6	928250	84534.1	219235	2.97369e+07	1.33084e+06	3.21459e+06	4.54543e+06	0
	交通运输、仓储和邮政	29	1.09275e+06	171899	9807.85	1.63107e+06	55787.2	1.49977e+06	400681	577726	193053	262278	1.23057e+06	2.27205e+06	1.20178e+06	3.63972e+06	1.03921e+06	511375	362610	693430	481419	102362	43159.5	88329.2	29296.2	645021	79733.8	9460.42	2.34151e+06	1.79307e+06	1.23659e+07	103326	157380	289809	133240	438547	5544.27	214398	37690.7	741827	73537.8	405754	33764.5	329619	3.77893e+07	380318	2.38616e+06	2.76647e+06	418258
	住宿和餐饮	30	145809	6297.68	1700.48	32770.2	1922.42	112010	88240.5	63715.7	15523.8	32223.2	24833.8	428989	52128.7	45148.7	55391.6	42428.7	77003.3	62311.5	54875	11138.5	11924.5	6547.91	9095.68	8257.06	2732	596.903	162062	238050	378947	57993.1	57648.1	353303	300173	53937.3	1636.07	67379.3	9705.93	160991	63296.4	144009	42811.3	664585	4.15014e+06	1.10224e+06	4.61708e+06	5.71932e+06	0
	信息传输、软件和信息技术服务	31	96453.6	3066.62	690.535	4352.67	1538.91	21598.6	18922	10699.9	20282.6	6794.26	3843.79	33955.6	14590.7	10588.6	12365.1	16242.1	8007.78	10694.8	17020	2706.33	1794.76	607.845	755.166	16469.3	994.935	618.668	41421.8	142989	58280.6	33625.5	3.61391e+06	719015	67015.4	20677.7	489.756	21960.4	3162.67	16537.9	30091.7	45558	5716.77	204209	5.36031e+06	1.23904e+06	2.85533e+06	4.09437e+06	0
	金融	32	305858	265493	78562.2	1.73533e+06	3578.48	285578	284312	388182	99334.5	104460	850510	1.08601e+06	360789	1.8802e+06	434202	107101	765600	174524	334915	61557.3	8553.14	48280.3	5254.34	1.01747e+06	8566.42	12618.6	1.61948e+06	7.56085e+06	2.96387e+06	975619	123152	2.3122e+06	989096	2.00152e+06	11280.1	343709	105232	823451	669764	199215	165696	184021	3.1755e+07	1.43415e+06	5.33578e+06	6.76993e+06	3.12298e+06
	房地产	33	0	1102.46	1545.33	2.96803	337.353	5197.44	24518.1	888.53	1965.11	4966.26	0	21499.3	14640.2	1705.33	209.246	2698.11	5672.53	7547.63	13058.9	3204.73	3.79636	2771.38	494.201	11648.6	552.225	0	13716	1.09069e+06	359166	441321	347638	1.66202e+06	4.07676e+06	49462.7	4564.19	184597	4174.82	110563	166962	142282	75939	2.29776e+06	1.11538e+07	302433	1.44124e+06	1.74367e+06	92478.4
	租赁和商务服务	34	114007	146377	72756.9	261663	12031.4	647316	123761	135442	56937.8	74783.4	179714	1.20777e+06	157863	267658	138401	184088	161298	244832	192759	48503.8	19307.2	5870.57	41373.1	163415	23351.5	10455.4	3.13262e+06	1.8699e+06	1.42935e+06	366262	1.56345e+06	1.80254e+06	1.61904e+06	771987	21005.3	1.27846e+06	83796.1	1.00749e+06	182626	296311	166984	1.22828e+06	2.15118e+07	172081	1.53401e+06	1.70609e+06	159212
	研究和试验发展	35	5415.23	0	0	0	28.1746	54400.6	0	0	2856.96	0	0	1431.76	0	0	0	8048.64	0	0	4147.93	0	0	0	181.35	0	0	0	0	0	93.7719	0	5648.86	0	0	0	17172.1	94697.7	0	0	0	0	0	0	194123	0	0	0	425377
	综合技术服务	36	668114	2634.91	483.8	5088.9	430.467	26638.3	10588.6	21145.8	4885.09	14326.5	332.902	28505.1	22506.9	18947.4	142835	49324.1	39493	82095.1	51981.4	1401.66	1142.89	4865.87	2971.79	5303.34	836.546	170.341	1.22658e+06	27735.8	115444	1105.69	554.301	1.84495e+06	338.178	96.2612	9.7229	145680	229.566	1580.83	174.677	3008.52	102.605	3876.53	4.57852e+06	41583.4	107767	149350	1.85178e+06
	水利、环境和公共设施管理	37	45504.7	623.046	72.6411	9216.12	178.508	2609.15	1530.79	1949.07	6807.83	848.131	649.075	7957.49	1521.08	2175.87	1785.46	2076.04	1965.28	1471.16	1388.44	222.266	458.814	151.447	158.282	891.009	101.138	131.318	5836.49	53527.2	274765	2536.91	3579.12	28064.4	10312.3	1576.38	67.9964	6973.25	8558.17	26304.5	4043.89	20573.4	1191.24	6539.82	546895	18714.8	174509	193224	2.5926e+06
	居民服务、修理和其他服务	38	519457	107265	9606.99	39618.5	8755.11	276756	106932	109891	39640.4	117777	441400	1.25476e+06	146314	762586	155258	146656	167211	802161	239804	34852.1	106420	10824.1	43248.8	373670	9611.01	13512.6	760722	455652	2.04734e+06	235032	343022	592385	150380	1.28829e+06	15767.6	292406	94256.2	1.24652e+06	351961	837074	173398	837772	1.5766e+07	474283	1.33174e+06	1.80603e+06	0
	教育	39	92646.4	1967.28	1339.39	3143	235.685	6816.88	6473.53	3463.24	1399.82	2495.97	6004.12	13056.2	4637.24	6483.72	4511.39	5051.46	2968.97	5570.18	4790.57	1483.04	449.32	222.985	662.75	2153.55	174.502	359.379	29158.4	70719.6	61769.2	8547.67	19329.1	191500	6327.04	5472.37	178.745	14180	2510.75	10083.2	9725.75	252090	5203.72	294535	1.15989e+06	2.75451e+06	5.49673e+06	8.25124e+06	5.23264e+06
	卫生和社会工作	40	8851.06	0	0	0	0	596.647	0	0	7182.43	0	0	8146.67	0	0	0	12598.7	0	12118.2	37586.9	977.578	0	0	0	0	0	0	0	9250.37	28370.7	45708.6	36.7019	0	0	0	0	0	0	7102.18	0	18358.7	10.8376	28799.5	225696	2.692e+06	4.65729e+06	7.34929e+06	1.23031e+07
	文化、体育和娱乐	41	3851.17	3700.48	637.417	46730.6	826.768	11636	10994.4	10835.3	2138.09	4738.21	3579.55	27433.9	8671	12247.6	9810.27	10725.5	10360.8	7721.01	8816.97	1285.44	2385.3	916.47	935.747	10793.2	565.359	797.073	38007.2	32326.6	36720.6	22421.7	39488.9	109698	52281.4	10421.3	618.915	18798.4	2612.94	69048.6	40804.9	12837	29183.8	153488	881892	63263.6	643265	706529	842172
	公共管理、社会保障和社会组织	42	34106.9	835.897	31.9055	38437.8	194.904	4627.2	5665.82	21584.9	1865.27	12741.5	10737.7	75928	51797.3	90018.6	5052.54	3656.53	2869.12	2197.7	4576.69	594.425	371.15	335.983	18208.2	14361.7	103.169	182.648	34498.7	12050.8	383945	13205.7	37384.6	187136	39211.7	28268.7	16342.8	4688.92	13412.9	33719.2	22266.5	42320.1	14028.7	418936	1.7025e+06	32002.9	165307	197310	1.31893e+07
	中间投入合计	TII	20756100	2.65272e+06	610626	2.20811e+07	621219	3.71353e+07	1.57385e+07	1.50463e+07	5.10011e+06	9.12253e+06	1.64687e+07	4.80115e+07	1.97148e+07	8.48595e+07	4.17358e+07	1.7048e+07	1.26878e+07	2.43369e+07	2.0422e+07	3.93993e+06	1.29065e+06	3.23114e+06	1.33758e+06	1.55621e+07	2.03475e+06	329882	6.30031e+07	1.50306e+07	3.09929e+07	7.14769e+06	1.00209e+07	1.2838e+07	9.59559e+06	9.64888e+06	403874	6.01064e+06	1.13766e+06	1.79136e+07	3.09164e+06	1.11491e+07	1.59574e+06	9.136e+06	6.50592e+08	3.48616e+07	84251800	119113400	4.14436e+07
增 加 值	劳动者报酬	VA001	33176200	1.07064e+06	255409	1.8012e+06	122258	3.38033e+06	1.73546e+06	2.18787e+06	644626	1.57487e+06	987757	4.88443e+06	2.0015e+06	7.5752e+06	3.96683e+06	1.96027e+06	1.9463e+06	3.55462e+06	1.55226e+06	688627	203527	256275	156597	3.62696e+06	332348	123538	1.08111e+07	1.61035e+07	1.6788e+07	3.6686e+06	1.59523e+06	7.0381e+06	3.12981e+06	2.93785e+06	416253	1.60823e+06	290431	8.49387e+06	5.71032e+06	5.44747e+06	1.18738e+06	9.00172e+06	1.73994e+08
	生产税净额	VA002	-981400	593246	150753	856017	38580.9	2.60224e+06	659310	979430	264960	794709	1.30889e+06	2.88164e+06	1.27295e+06	4.68053e+06	1.64685e+06	787534	972721	1.92659e+06	824121	317733	92764	160778	63434.2	1.7697e+06	148485	80128.4	4.32074e+06	4.33042e+06	943384	266225	396221	2.2296e+06	1.80294e+06	521333	3907.34	229529	62868.2	477773	29942.3	59892	14975.5	25750.2	4.06082e+07
	固定资产折旧	VA003	782800	309394	275013	1.19121e+06	27424	1.24354e+06	471857	562516	180187	612368	668468	2.25014e+06	1.16678e+06	6.05622e+06	1.09261e+06	716131	822978	1.18179e+06	953553	276374	47434.2	85725.2	46124.8	2.89576e+06	141167	51537.4	1.17714e+06	1.48611e+06	2.2122e+06	846308	2.17755e+06	1.177e+06	9.61843e+06	645031	113834	816866	1.57572e+06	358283	745594	616139	193352	1.11204e+06	4.89807e+07
	营业盈余	VA004	0	748761	193274	1.34104e+06	92378.3	3.62369e+06	1.0999e+06	1.45852e+06	534008	1.24684e+06	2.11367e+06	5.69893e+06	2.21181e+06	8.51561e+06	3.38623e+06	1.32231e+06	1.17038e+06	2.23506e+06	1.52251e+06	597047	184162	283345	110947	1.77833e+06	287974	31571.9	4.87652e+06	6.32511e+06	4.97216e+06	145645	2.88465e+06	1.01404e+07	2.42344e+06	835388	148768	1.14638e+06	65991.7	391234	-2817.57	244687	76413.6	118187	7.65805e+07
	增加值合计	TVA	32977600	2.72204e+06	874449	5.18947e+06	280641	1.08498e+07	3.96653e+06	5.18833e+06	1.62378e+06	4.2288e+06	5.07878e+06	1.57151e+07	6.65303e+06	2.68276e+07	1.00925e+07	4.78625e+06	4.91237e+06	8.89806e+06	4.85244e+06	1.87978e+06	527887	786124	377103	1.00708e+07	909974	286776	2.11855e+07	2.82451e+07	2.49157e+07	4.92678e+06	7.05365e+06	2.05851e+07	1.69746e+07	4.9396e+06	682762	3.80101e+06	1.99501e+06	9.72116e+06	6.48304e+06	6.36819e+06	1.47212e+06	1.02577e+07	3.40163e+08
总 投 入		TI	53733700	5.37476e+06	1485075	2.72706e+07	901860	4.79851e+07	1.9705e+07	2.02347e+07	6.72389e+06	1.33513e+07	2.15475e+07	6.37267e+07	2.63679e+07	1.11687e+08	5.18283e+07	2.18343e+07	1.76002e+07	3.3235e+07	2.52745e+07	5.81971e+06	1.81854e+06	4.01726e+06	1.71468e+06	2.56329e+07	2.94473e+06	616658	84188600	4.32757e+07	5.59087e+07	1.20745e+07	1.70746e+07	3.34232e+07	2.65702e+07	1.45885e+07	1.08664e+06	9.81165e+06	3.13267e+06	2.76348e+07	9.57468e+06	1.75173e+07	3.06786e+06	1.93937e+07	990754900
[truncated: 11 more columns]
