# Supplementary material for: Editorial Note: Measurement and driving factors of carbon productivity in China’s provinces: From the perspective of embodied carbon emissions
Source: PLoS One. 2025 Dec 15;20(12):e0338756. doi: 10.1371/journal.pone.0338756 (PMC12704855; doi:10.1371/journal.pone.0338756)
Supplement: S1 File — (ZIP) [file pone.0338756.s001.zip › Input-Output Tables of China's Provinces/Input-Output Tables of Various Provinces in 2017/04-σ▒▒ΦÑ┐.xls]

## Sheet: Sheet1
山西2017年投入产出表
（按当年生产者价格计算）
单位：万元
产 出 投 入		代码	中 间 使 用																																											最 终 使 用
			农林牧渔 产品和服务	煤 炭 采选产品	石 油 和 天 然 气 开采产品	金 属 矿 采选产品	非金属矿 和其他矿 采选产品	食品和烟草	纺织品	纺织服装鞋 帽皮革羽绒 及其制品	木材加工品 和 家 具	造纸印刷和 文教体育 用 品	石油、炼焦 产 品 和 核燃料加工品	化学产品	非 金 属 矿物制品	金属冶炼和 压延加工品	金属制品	通用设备	专用设备	交通运输 设 备	电气机械 和 器 材	通信设备、 计算机和其 他电子设备	仪器仪表	其 他 制造产品 和废品废料	金属制品、 机械和设备 修理服务	电力、热力的 生产和供应	燃气生产 和 供 应	水的生产 和 供 应	建 筑	批发和零售	交通运输、 仓储和邮政	住宿和餐饮	信息传输、 软件和信息 技术服务	金 融	房地产	租 赁 和 商务服务	研 究 和 试验发展	综 合 技术服务	水利、环境 和公共设施 管 理	居民服务、 修 理 和 其他服务	教 育	卫 生 和 社会工作	文化、体育 和 娱 乐	公共管理、 社会保障和 社会组织	中间使用 合 计	最终消费
																																														居民消费			政府消费
																																														农村居民消费	城镇居民消费	小 计
代码		-	01	02	03	04	05	06	07	08	09	10	11	12	13	14	15	16	17	18	19	20	21	22	23	24	25	26	27	28	29	30	31	32	33	34	35	36	37	38	39	40	41	42	TIU	FU101	FU102	THC	FU103
中 间 投 入	农林牧渔产品和服务	01	1597975	286101	0	2890	4	2191124	88077	1012	76193	73471	712	75999	12888	475	5493	111	30047	212	67	27	0	5554	31	45	159	24	1467143	619	2030	1416272	3884	3629	3257	65262	219	955	23929	5925	78	0	1995	0	7443888	3059748	6648042	9707790	137069
	煤炭采选产品	02	15941	2948587	3575	43097	1753	49217	2833	663	0	10127	4978603	275070	413256	666577	34736	7419	17140	32308	48309	8352	1471	4169	20345	5830148	103150	5575	424487	0	5735	0	0	0	0	1	0	0	8544	0	13550	1803	0	0	15976541	190220	174723	364943	0
	石油和天然气开采产品	03	0	23690	3912	18133	2	16648	630	504	0	555	90414	12208	15395	14106	17660	2864	1012	10468	1643	27830	35	2897	1715	15107	334425	138	433	0	4	0	0	0	0	0	0	0	0	0	7061	200	0	0	619689	0	0	0	0
	金属矿采选产品	04	0	87703	0	632485	935	0	0	0	0	14	0	22491	23368	3739456	45391	233	980	48	41154	0	0	3513	0	0	0	0	0	0	0	41	0	0	0	0	0	0	0	2	0	0	0	0	4597814	0	0	0	0
	非金属矿和其他矿采选产品	05	29	26262	3441	30592	4367	16	14	0	0	41	62	41855	119733	122467	3609	3164	901	3977	171	0	0	3686	4366	8519	2	17	1108082	0	1988	141	0	33	44	7	0	6	35	4	48	0	10	0	1487689	0	0	0	0
	食品和烟草	06	576791	34760	26	166	15	886509	1253	2165	717	2824	1818	126772	805	789	133	507	322	270	204	58	359	88	47	108	212	124	15767	1234	4277	2194232	4810	12289	2812	201267	458	1027	279	5388	1126	500	46020	2771	4132099	3548150	8314618	11862768	0
	纺织品	07	106	87727	0	39	11	24801	59496	103929	13	709	973	19850	7191	3018	881	60	4703	951	514	567	5	3406	32	11	6	6	9304	2061	2087	43978	1287	13	409	5706	8	14	23	3685	63	41114	533	1	429291	188892	430049	618941	0
	纺织服装鞋帽皮革羽绒及其制品	08	27490	70202	850	1813	656	2119	464	11313	0	360	2465	3897	6712	2836	933	2331	1546	1565	599	1822	77	152	2352	7743	2748	4118	110325	3226	35238	34295	21437	31894	3257	55956	185	1017	1283	50541	453	0	5613	0	511883	492900	2458869	2951769	0
	木材加工品和家具	09	16885	47844	319	404	21	31707	210	129	38864	2914	2604	11184	9875	4130	3706	158	4588	3909	3766	256	8	3813	988	45	7	13	1241568	1070	7955	18273	19392	27	2562	91	302	496	331	1098	612	16	671	0	1482811	410789	1158571	1569360	0
	造纸印刷和文教体育用品	10	40328	54776	350	1002	150	114996	914	563	2570	115773	11954	51648	33176	14161	10395	1634	20330	9024	8006	1287	1998	5400	1017	1657	2666	458	287848	17559	40451	214608	24368	706115	82893	226538	377	105458	26776	64885	34954	29574	199422	37956	2606015	230439	641958	872397	0
	石油、炼焦产品和核燃料加工品	11	129414	787473	63983	129558	876	8701	879	113	1106	3764	261652	263262	256369	2232739	32398	7039	7027	8561	2932	5055	323	14752	2155	12993	1161	1070	704549	31122	1048163	37804	20833	19392	6659	66105	195	21304	19469	150238	1616	818	35854	1204	6400680	140221	777407	917628	0
	化学产品	12	1614782	491098	749	162474	2640	72030	15515	4413	143	39537	14388	3046768	314404	52355	19494	18843	36871	201667	46984	56115	2129	102541	7133	15234	400	3879	1600044	6702	183031	83972	493	1932	6026	20200	1700	2816	82843	460753	2340	635392	23861	565	9455256	911872	1654977	2566849	0
	非金属矿物制品	13	397	685815	0	23512	890	23266	79	50	16146	512	1962	28498	609573	45248	7782	3793	14750	4431	40467	75861	20725	9834	350	31898	24	3324	6229431	194	2671	5554	5952	564	1631	70	0	7	656	2	542	297	77	0	7896835	443862	580069	1023931	0
	金属冶炼和压延加工品	14	34004	5844896	98076	680587	1650	974	112	1	4027	40523	9993	44636	19474	7534211	557183	339924	209482	428006	313701	901590	4387	32936	166433	387090	1635	1075	12122232	77	64351	472	0	1	139	21	0	1	207	20	31	6	19	0	29844183	0	0	0	0
	金属制品	15	50933	685374	5	177960	82	31632	1143	174	16105	1383	3689	26002	6046	15932	518074	41601	64757	119635	48732	68825	3616	5736	4850	9613	118	423	1673707	1891	3294	3082	2724	69	1592	109	168	1729	3006	13319	461	170	689	0	3608450	49119	103829	152948	0
	通用设备	16	10824	197315	199	18943	367	18020	565	47	147	1402	20109	21851	13878	55404	17632	115045	209013	267060	55162	151839	5373	34737	68561	10527	436	331	218424	241	23712	105468	10811	1420	9716	1334	441	2054	765	1083	1065	740	1996	1847	1675904	17423	64579	82002	0
	专用设备	17	115920	1457610	26648	48468	2950	7232	190	302	1355	1470	2346	13367	8991	18272	4660	20437	658129	12383	55613	282820	2332	7252	363	3502	1481	146	108027	0	16139	4424	6524	17084	6328	39	4	10	20013	91519	132	178624	90	0	3203196	1985	1562	3547	0
	交通运输设备	18	34517	10112	0	1118	22	458	26	11	129	68	938	737	985	10596	117	573	48331	1300057	5405	1906	15	10667	38196	75	122	6	178347	25	2023446	412	653	4757	720	32842	26	4172	1012	100190	999	978	288	1022	3815076	288110	681564	969674	0
	电气机械和器材	19	1552	199565	282	2549	34	670	47	57	10474	1114	4836	4099	6002	22402	887	44807	73231	265308	342175	72845	15026	22919	43953	24174	462	171	947790	4087	22007	6494	75681	54	4931	9532	252	1954	17773	76260	555	161	1988	0	2329160	345802	961577	1307379	0
	通信设备、计算机和其他电子设备	20	5217	8445	43	1687	22	497	173	38	26	136	2067	4734	713	4461	169	11448	21350	16863	18927	3299011	100519	8407	1204	1386	214	64	136350	19665	14765	15209	358441	6857	2205	2664	114	14422	2552	1948	3742	1728	466281	5965	4560729	402044	1411185	1813229	0
	仪器仪表	21	133	31812	1455	95	30	105	8	0	0	120	1906	4691	831	7886	373	2210	775	10533	18593	3922	29615	0	4143	82	1242	305	130	14	3714	206	8661	0	348	2	209	5299	2	33	335	3	2	0	139823	122	356	478	0
	其他制造产品和废品废料	22	2320	852907	18555	13	11	85	4	622	15	2259	172	20633	93661	458497	21397	421	63975	25467	20003	3532	5950	195109	27655	26938	1	1	208594	6	16519	66865	43599	12	7618	84712	450	111702	83225	388596	1396	4	68732	0	2922233	24339	54885	79224	0
	金属制品、机械和设备修理服务	23	9352	1823822	27355	127504	20	28271	447	3588	93	6028	45540	60177	54935	155947	11729	3501	14214	35933	5694	157702	13275	1823	27604	190199	1325	6787	263955	56689	47848	29844	116065	969	92449	7408	221	10333	41006	52111	5793	8114	65728	3464	3614862	0	0	0	0
	电力、热力的生产和供应	24	79303	2332521	79918	296901	748	64428	17913	1645	2190	16286	149298	661957	400034	3413899	116137	24032	13014	66703	8775	66013	1740	6136	8355	1699464	167815	39160	345595	77827	759285	499390	730864	61687	87355	30740	184	52767	71814	421186	18692	6345	254632	11940	13164688	899157	1369855	2269012	0
	燃气生产和供应	25	23739	0	0	8855	7	13	0	0	0	0	3	43212	0	4782	2	61	1297	0	0	0	0	0	0	533311	290941	0	0	0	324364	356506	0	0	95603	1380	593	15	649	3634	1839	0	2405	0	1693211	345758	590026	935784	0
	水的生产和供应	26	0	343302	442	1228	6	4597	84	112	58	401	8058	22473	3973	7720	1295	2427	16305	923	622	1771	2141	43	507	14157	905	31105	196838	6082	17220	89897	17705	3648	25304	3240	500	13537	36229	9044	1588	7286	87333	1592	981698	41738	97817	139555	0
	建筑	27	19379	115457	3359	3047	17	7705	59	121	272	532	11787	8079	5835	24674	1153	1274	2604	3098	2641	13561	158	1737	1821	22552	1684	1048	454956	21994	59325	31339	39693	48106	44707	4278	291	1077	10856	6807	30989	14609	10058	15793	1048532	0	0	0	0
	批发和零售	28	1015869	3780369	0	15114	1078	2430	3816	781	13286	5211	987958	59623	59009	437942	101968	13367	6803	7535	5421	4845	669	2154	466	13052	62	89	19220	910712	1634823	79948	49384	42474	25559	45827	861	73550	19705	75120	7411	228349	20038	34160	9806058	1674969	6920936	8595905	0
	交通运输、仓储和邮政	29	154001	4964086	5898	12963	2385	62506	9188	844	4705	9169	811790	165665	106579	312593	22555	25353	32364	48333	15294	5151	2635	15378	13309	456291	34615	1765	267549	657046	4147317	3231	54441	139057	11910	22111	1487	303213	33948	34524	9490	2362	89092	194176	13266369	334469	1562776	1897245	691944
	住宿和餐饮	30	25319	265633	3184	32826	2716	87786	720	1925	24226	12203	79181	302312	45574	146790	16660	135720	86974	92211	32073	19278	24638	12526	10506	330760	2689	20282	1392969	57323	106788	739890	40180	564144	84651	25233	966	51736	19104	8673	4222	1463	208347	605375	5725776	1075007	4261370	5336377	0
	信息传输、软件和信息技术服务	31	37661	897790	10745	8571	2105	49653	737	646	22724	1214	261461	8561	9491	14382	1287	1548	3739	3813	1190	4412	1255	832	902	40230	5025	1329	1544972	194191	1212115	168867	1325027	1063587	249431	4443	883	43778	13293	6042	5343	15475	265353	667589	8171692	549016	1237191	1786207	0
	金融	32	148774	4207889	60753	258863	5639	93950	10175	3648	11440	10348	553203	420078	381268	1947227	48737	23618	187030	240572	94814	201307	3369	38518	20415	1884093	115284	21896	2963676	592278	1222475	61292	79065	3230271	978160	624044	11576	36364	53694	24364	215836	25841	38050	151533	21301427	362723	1585507	1948230	409132
	房地产	33	0	11274	1735	221	2	27	0	25	0	0	1038	271	186	0	520	1419	1	4671	360	1887	39	0	5721	0	2	2287	2454096	201432	123201	109122	329983	2056574	155765	304847	686	46939	993	44674	47711	19278	185876	170935	6283798	876172	3054713	3930885	0
	租赁和商务服务	34	27215	368519	23942	9079	1711	25877	2287	454	5679	5504	76073	37711	20329	15890	3188	7888	5951	31744	5550	4331	2088	597	7005	9743	30912	5375	637659	424519	139567	389012	112638	1195133	431662	66864	385	100888	16895	43015	16188	24196	135510	49717	4518490	7970	20255	28225	591426
	研究和试验发展	35	0	0	0	0	0	0	0	0	0	0	0	0	0	0	0	0	0	0	0	0	0	0	0	0	0	0	0	0	0	0	0	0	0	0	21578	0	0	0	0	0	0	0	21578	0	0	0	230328
	综合技术服务	36	221318	29058	828	3690	40	4566	312	32	0	0	232	7649	89	235	572	492	707	20338	303	409	2	266	1	525	1	12	733550	776	36960	1455	2764	181	37	13	1544	1069	688	154	43	122	12	420	1071465	235	1241	1476	1095172
	水利、环境和公共设施管理	37	175987	170702	3119	16934	2016	5960	489	102	3623	438	25326	10361	5376	6921	1376	2388	7527	3033	1489	556	1460	565	7697	181	1584	3802	165567	30995	23334	29891	4874	217616	28902	1770	849	27818	100540	21551	12752	4556	4633	13287	1147947	2362	6019	8381	528900
	居民服务、修理和其他服务	38	19658	1623057	4634	2750	786	13620	871	1363	2579	5933	56402	39368	17349	38404	4242	26159	8353	9738	6507	8219	1712	2191	2493	400620	113778	15235	787802	436636	255162	85979	44035	375409	117784	47012	731	144903	162204	268217	32015	47874	78673	369165	5679622	288958	412056	701014	0
	教育	39	33086	31367	187	915	31	1721	51	38	26	354	7744	3154	1504	1186	537	763	2013	2050	935	237	577	157	299	475	2633	255	187641	89786	38808	5721	25656	335695	14186	6493	132	15240	8988	6952	668324	20862	4468	1037669	2558916	549130	724755	1273885	2913897
	卫生和社会工作	40	13344	15562	1893	7483	2006	8097	3929	1144	2248	8166	4930	17092	21528	39256	25358	14711	22871	24160	19507	6647	1472	561	363	27444	2092	104	307601	38729	16369	1288	1559	32952	200	501	125	3063	2311	7701	8565	151868	2399	210930	1078129	192218	567818	760036	2089057
	文化、体育和娱乐	41	4381	34444	8502	6430	2905	36256	8672	7436	12378	16689	18778	78859	53769	82143	23486	24558	26265	27919	25772	36296	3281	4050	1281	34689	5900	6721	194630	48326	44330	38431	91496	159530	126145	67520	1579	28680	11928	14764	25421	16316	427665	309065	2197686	58227	397368	455595	1894777
	公共管理、社会保障和社会组织	42	262756	5889	1347	4594	3398	40357	18871	8944	7168	11136	3636	47700	46276	19527	27792	21497	22870	14041	8514	13012	1968	4019	1271	18615	60755	1197	390142	32730	30658	220987	44817	160144	161524	119457	121	48775	75860	6611	31545	21910	12419	1215659	3250509	2554	8477	11031	10038298
	中间投入合计	TII	6546700	35940815	460309	2795553	45104	4018627	251253	158954	280725	408688	8516101	6114554	3206430	21695536	1711697	955398	1950162	3359518	1308588	5509154	256442	569121	505905	12063296	1288673	179717	42101000	3967864	13761526	7193892	3719796	10493319	2874481	2155639	50400	1278188	973428	2470633	1214926	1508954	2746832	5113800	221721698	18006700	48937000	66943700	20620000
增 加 值	劳动者报酬	VA001	5942800	12984415	65403	277057	3735	1204770	31343	42227	43793	90806	1278490	1518778	755049	2647785	385928	316811	573445	350154	379484	1174311	42258	146964	114054	1435283	1033479	100721	5386100	3008400	4993300	1418400	2591200	5673100	1157000	1196200	247000	657200	525800	1960300	4719400	1702100	1162000	7423800	76760643
	生产税净额	VA002	-509300	3935833	3512	265245	3582	566181	1450	3109	4623	10387	306769	286072	80302	721206	29076	21430	32959	31742	48381	94376	7448	15094	5119	288386	110474	2736	2195500	3279700	703000	441300	457700	1820400	1714100	271700	15700	112400	26700	182100	85400	53300	119000	19300	17863492
	固定资产折旧	VA003	712800	1747843	149543	159683	744	485638	20070	8201	23917	71992	763278	966161	395713	1608937	238113	100330	83059	109467	188427	307411	20570	77427	16595	3804332	564555	50524	652300	1096900	1768300	410100	1716800	795500	5022000	653800	107900	118700	181000	206200	706800	256600	256300	682100	27306630
	营业盈余	VA004	1494300	4233935	70409	188701	5660	304490	14071	29335	62683	6675	1550390	751305	483123	3317628	322465	101515	16733	432897	34533	457411	15006	170131	-14068	196955	-835265	-39080	1964500	3400400	3056800	1747900	1464400	4911500	94200	845600	80800	140500	-21700	1567900	18300	399900	252500	58000	33353438
	增加值合计	TVA	7640600	22902026	288867	890686	13721	2561079	66934	82872	135016	179860	3898927	3522316	1714187	8295556	975582	540086	706196	924260	650825	2033509	85282	409616	121700	5724956	873243	114901	10198400	10785400	10521400	4017700	6230100	13200500	7987300	2967300	451400	1028800	711800	3916500	5529900	2411900	1789800	8183200	155284203
总 投 入		TI	14187300	58842841	749176	3686239	58825	6579706	318187	241826	415741	588548	12415028	9636870	4920617	29991092	2687279	1495484	2656358	4283778	1959413	7542663	341724	978737	627605	17788252	2161916	294618	52299400	14753264	24282926	11211592	9949896	23693819	10861781	5122939	501800	2306988	1685228	6387133	6744826	3920854	4536632	13297000	377005901
[truncated: 11 more columns]
