# Supplementary material for: Editorial Note: Measurement and driving factors of carbon productivity in China’s provinces: From the perspective of embodied carbon emissions
Source: PLoS One. 2025 Dec 15;20(12):e0338756. doi: 10.1371/journal.pone.0338756 (PMC12704855; doi:10.1371/journal.pone.0338756)
Supplement: S1 File — (ZIP) [file pone.0338756.s001.zip › Input-Output Tables of China's Provinces/Input-Output Tables of Various Provinces in 2017/05-σåàΦÆÖσÅñ.xls]

## Sheet: Sheet1
内蒙古2017年投入产出表
（按当年生产者价格计算）
单位：万元
产 出 投 入		代码	中 间 使 用																																											最 终 使 用
			农林牧渔 产品和服务	煤 炭 采选产品	石 油 和 天 然 气 开采产品	金 属 矿 采选产品	非金属矿 和其他矿 采选产品	食品和烟草	纺织品	纺织服装鞋 帽皮革羽绒 及其制品	木材加工品 和 家 具	造纸印刷和 文教体育 用 品	石油、炼焦 产 品 和 核燃料加工品	化学产品	非 金 属 矿物制品	金属冶炼和 压延加工品	金属制品	通用设备	专用设备	交通运输 设 备	电气机械 和 器 材	通信设备、 计算机和其 他电子设备	仪器仪表	其 他 制造产品 和废品废料	金属制品、 机械和设备 修理服务	电力、热力的 生产和供应	燃气生产 和 供 应	水的生产 和 供 应	建 筑	批发和零售	交通运输、 仓储和邮政	住宿和餐饮	信息传输、 软件和信息 技术服务	金 融	房地产	租 赁 和 商务服务	研 究 和 试验发展	综 合 技术服务	水利、环境 和公共设施 管 理	居民服务、 修 理 和 其他服务	教 育	卫 生 和 社会工作	文化、体育 和 娱 乐	公共管理、 社会保障和 社会组织	中间使用 合 计	最终消费
																																														居民消费			政府消费
																																														农村居民消费	城镇居民消费	小 计
代码		-	01	02	03	04	05	06	07	08	09	10	11	12	13	14	15	16	17	18	19	20	21	22	23	24	25	26	27	28	29	30	31	32	33	34	35	36	37	38	39	40	41	42	TIU	FU101	FU102	THC	FU103
中 间 投 入	农林牧渔产品和服务	01	4.13479e+06	4711.87	115.931	1181.34	127.354	3.74574e+06	415958	6073.7	121459	1.93389	196.686	227637	75.5179	878.134	14.8564	0.768314	16.8283	85.2994	3719.42	26.3503	0	86.0224	0	6745.59	27.7014	0	1.10394e+06	1808.54	4934.89	565568	22899.2	1355.47	7625.36	174030	54504.8	5832.87	16144.5	46440.8	2621.51	0	1893.2	0	1.06793e+07	1.7503e+06	1.99876e+06	3.74906e+06	1.40316e+06
	煤炭采选产品	02	18108.9	3.91758e+06	1232.72	9143.53	6303.95	109290	649.879	672.382	536.922	5098.89	1.6661e+06	1.06995e+06	98386.2	306403	10586.2	8382.93	525.371	1601.5	21450.9	6.4434	0	1042.53	47.6455	4.20629e+06	124249	0	79626.9	120.487	28235	950.285	0	0	0	1.11071	2272.33	56337.9	0	0	0	10869.2	35.8485	10209.6	1.17723e+07	0	0	0	0
	石油和天然气开采产品	03	0	5594.89	444594	401.472	71.591	2378.53	0	1016.61	0	0.0151896	980844	76336.7	48775.7	72010.2	2783.69	1563.54	10.2785	6960.65	2428.37	803.69	0	0	0	37423.1	623663	0	54.01	0	1.92085	0	0	0	0	0	274.126	0	0	0	0	1311.23	0	1231.64	2.31053e+06	0	0	0	0
	金属矿采选产品	04	0	23.6277	0	595479	0	0	0	0	0	0	0	8845.64	11060.3	5.36006e+06	5816.06	0	0	0	0.233835	0	0	0	0	0	0	0	0	0	0	1.45523	0	0	0	0	0	0	0	0	0	0	0	0	5.98129e+06	0	0	0	0
	非金属矿和其他矿采选产品	05	71.7051	2633.73	841003	22705.1	86493.6	2578.55	0.330519	0.0194588	0.0233073	7.45968	16.8181	190413	169805	14972.8	0.242741	1.71747	0.191014	83699.9	2592.97	2.81383	0	5.82479	3.43088	16068.3	0	0	1.60795e+06	0.341761	6862.11	65.4916	0.227916	28.3127	15.413	20.466	0	12.2906	15.1314	73.4644	19.7936	0.320361	4.51861	30.7191	3.04817e+06	0	0	0	0
	食品和烟草	06	2.24929e+06	1727.45	316.082	722.594	62.4064	1.99681e+06	92.846	2503.02	49.8705	141.743	74.0087	155048	187.48	3034.4	123.104	85.3791	43.29	452.689	187.211	79.7484	0.0446305	843.237	2.40375	637.313	46.8663	57.1907	8236.71	3297.81	19634.4	1.02187e+06	32481.2	7718.39	4893.71	3351.45	484.281	2704.7	324.87	3397.44	5710.17	1325.82	11719.5	52260.4	5.59203e+06	1.60175e+06	4.84929e+06	6.45103e+06	0
	纺织品	07	505.837	2320.98	17.0057	243.83	318.492	4550.9	254998	59759.5	61.5648	1203.64	79.9099	19705.1	686.999	2496.41	9.92714	87.4615	149.108	252.302	322.073	154.966	0.0649269	0.191011	0.0877059	112.018	5.77882	13.2967	4080.78	6093.83	15267.1	23929.4	296.191	78.5584	2216.05	70.0335	1.08583	502.103	205.374	2627.68	383.501	7550.26	117.894	0	411475	42038.2	200427	242465	0
	纺织服装鞋帽皮革羽绒及其制品	08	15328.3	20876.2	9653.66	9091.57	2113.12	3416.3	35801.1	56627	123.844	177.091	1249.11	23475.6	5747.15	11573.4	396.103	195.942	344.163	573.785	174.319	263.437	0.67498	19.0423	111.716	6638.83	604.857	176.461	67529.8	9644.51	111010	7974.48	11143.8	38021.7	2562.77	9874.98	35.9573	14623.5	697.266	1855.73	517.393	2808.03	714.904	26423.1	510190	577055	2.85998e+06	3.43703e+06	0
	木材加工品和家具	09	5877.5	4965.04	114.729	1477.52	442.28	47190.5	385.556	631.341	88154	15882.1	140.383	19049.9	2921.09	3893.44	27.5171	124.719	352.241	10956.3	683.953	383.629	0.729182	8.14757	7.54447	96.315	6.86715	41.9787	644922	6889.58	34845	4122.59	7726.34	996.368	7703.97	447.312	7.61492	942.077	924.631	7724.37	3418.26	789.651	1035.91	47111.8	973423	87359.8	491766	579126	0
	造纸印刷和文教体育用品	10	11610.2	8302.65	10223.5	6217.15	1486.69	275379	1279.25	2599.63	209.022	224400	663.675	72533	8498.65	10790.7	540.735	631.726	1683.18	3280.09	4379.87	2175.88	6.56101	82.0123	13.6091	8235.96	441.387	634.38	118547	27446.5	139407	62917.9	25276.5	306033	136876	67478.9	2561.47	170449	13858.6	31778.4	192186	36502	69568.5	468043	2.52523e+06	106771	585780	692551	0
	石油、炼焦产品和核燃料加工品	11	259276	983028	20220.6	163737	5354.74	22052.2	3444.2	803.463	878.043	1092.89	309472	404890	153927	1.39945e+06	8736.83	835.057	1892.8	13746.3	12155.4	857.547	0.222037	3746.73	184.968	77218.5	1634.32	912.751	693159	141749	2.1773e+06	12810.3	81100.1	56498.9	130130	190100	6653.77	103198	14907.9	152650	148199	15940.5	8031.45	135822	7.91779e+06	699536	1.1228e+06	1.82233e+06	0
	化学产品	12	2.05932e+06	321591	16517.5	83954.4	18108.9	177616	85267.7	4005.4	3730.1	100438	7031.79	4.17404e+06	281138	791604	1314.31	10814.9	8254.3	14629	16658.7	18791	177.741	15714.8	477.195	45954.8	574.183	11811.7	1.93904e+06	13873.7	441158	60767.5	930.63	1179.04	10993.5	25540.3	11495	91451.6	31208.4	37843	45864.5	1.69103e+06	5134.12	122833	1.27999e+07	538657	1.59607e+06	2.13473e+06	0
	非金属矿物制品	13	1822.26	16327.9	0.569846	11021.1	1147.43	24025.5	460.999	424.116	59.3535	377.235	2743.3	131794	387288	235178	26503.2	1634.99	10485.6	3835.82	6939.61	2000.72	0.000268317	1.27516	190.068	3627.44	28.9498	139.129	8.82689e+06	3904.29	20452.9	4220.05	5264.12	92.497	778.845	238.691	0	2984.13	216.097	84.178	35.3032	10415.2	23.4087	961.976	9.74462e+06	52829.6	132870	185700	0
	金属冶炼和压延加工品	14	25313.5	84641.6	168.139	70628.9	782.551	4959.89	502.334	196.99	128.519	10310.5	2358.78	246216	12064	6.85815e+06	96921.6	308824	112686	186507	120398	32643.1	992.41	12573.6	241.039	12633.4	2404.72	297	9.26323e+06	145.583	27788.8	199.321	20.678	0	64.4844	44.5531	0.474758	3.74704	127.234	576.165	0.315718	9.35867	1.22453	54.7753	1.74958e+07	0	0	0	0
	金属制品	15	160524	30016.7	38563.7	9900.53	613.355	63575.4	585.605	646.952	143.377	41101	19248.5	31277.1	5169.04	116326	115546	28381.2	6594.2	385050	9791.73	12864.6	71.3985	1366.04	118.144	3116.09	381.076	926.329	1.84849e+06	5984	13885.6	6478.66	9018.96	244.28	27880.6	24003.8	1.71845	70949.2	17758.2	292824	5887.09	1230.46	1161.62	11715.1	3.41941e+06	16337.5	54495.8	70833.3	0
	通用设备	16	17558.4	244957	1057.12	11035.5	2235.45	21523.5	2912.8	148.575	43.0125	709.413	15736	97517.3	14188.8	82230.2	10082.4	104761	12559.7	21270.1	136678	2271.21	151.462	324.466	226.689	42110.4	625.898	954.703	335822	47906.9	123475	22688.5	5608.25	521.872	18838	5371.11	204.22	5339.2	3226.19	4230.17	13294	3699.85	1990.75	4642.77	1.44073e+06	1018.75	18016.5	19035.3	0
	专用设备	17	144771	159631	2471.15	16973.3	2496.72	27352.1	2390.39	2581.1	81.6404	570.423	3551.11	24342.9	6572.53	37915.9	438.208	95.828	16366.3	13825.8	463.666	45095.6	375.736	2.3993	17.2813	5815.62	30.7882	551.957	500325	1689.61	10771.1	1865.32	2470.82	38555.1	3402.37	68.4382	69.5822	130.288	59.8641	109.934	318.161	55582.3	46.4459	390.837	1.13063e+06	4491.12	33705.4	38196.5	0
	交通运输设备	18	58878.7	24328.1	811.281	2953.1	120.245	1766.96	76.3561	33.3446	8.09726	71.948	160.245	1728.45	671.027	4960.91	301.111	19788.4	7993.52	777214	483.296	21.1884	0	0.780811	28.3406	359.877	164.142	115.227	45435.8	1213.26	272475	330.098	6585.66	8512.97	2949.38	1510.15	54.2062	6591.51	256.696	99.8885	1634.28	1344.29	186.397	16898.7	1.26912e+06	615155	1.68652e+06	2.30167e+06	0
	电气机械和器材	19	3722.83	214550	227.769	1749.49	256.213	5735.25	16.1458	100.903	16.813	107.322	1875.43	16958.1	4093.39	141065	155.529	31282.4	10159	682.609	188975	22708.6	674.383	1171.74	1171.48	22695	638.235	288.973	2.10731e+06	16582.9	29454.2	9720.06	32821.3	108.221	15842.3	130847	27968.4	9782.79	406.307	128545	2344.43	1718.12	7494.61	0	3.19203e+06	110439	558509	668949	0
	通信设备、计算机和其他电子设备	20	2333.89	2140.67	1833.12	914.726	38.4316	3966.62	73.0429	69.9529	29.8488	142.371	160.311	12605.6	236.998	5085.52	70.8657	1759.24	1801.84	527.383	52717.1	413091	0.462282	1.15038	32.8145	2865.04	35.4882	99.1447	99641.3	20577.8	33457.6	3598.63	609873	23569.8	7221.37	10193.4	184.24	25513.5	1645.15	12973.1	32320.8	9271.25	1937.75	129533	1.52414e+06	214595	552244	766839	0
	仪器仪表	21	291.479	1357.12	365.788	61.1241	73.3839	1160.73	26.8441	1.03006	25.0226	71.2339	2692.16	25247.8	1512.91	6123.14	8.56927	31.19	237.137	24.6185	5490.53	485.296	1577.77	1.92571	2.49798	2128.94	1857.1	627.457	99418.2	314.323	4562.91	142.421	4763.22	0	2641.41	43.3806	0	165789	94.7809	2150.47	14.7592	202.524	124.763	14236.4	345982	51423.4	281210	332634	0
	其他制造产品和废品废料	22	378.854	730.811	18.6521	862.947	23.726	254.338	73.5237	2157.02	6.95063	4274.31	30.5428	5402	46493.7	150210	1412.44	1453.52	185.812	5.2888	12.1737	25.7673	0.00209165	11209.7	26.119	177.707	1.65429	4.7665	5775.16	199.553	18883.4	3698.08	0.693082	105.041	177507	92661.8	0	127624	35289.8	120166	27607.2	12649	3335.66	827.275	851762	27855	96194.3	124049	0
	金属制品、机械和设备修理服务	23	7737.74	433262	117553	50432.7	6290.99	54072	14146	2536.53	1978.67	2787.43	39975.6	127058	30116.1	250210	10056.6	4221.25	14115.8	1592.82	14218.6	1748.67	0.598191	313.26	1359.22	308619	7969.68	8365.95	12352.3	20618	365161	8055.7	41935.3	5620.33	15953	10517.9	571.446	10553.6	1932.61	5729.87	15149.5	5408.99	879.625	39987.1	2.07116e+06	0	0	0	0
	电力、热力的生产和供应	24	125931	383853	293819	226063	19462.1	196939	10391.3	5763.41	3639.38	8135.25	124682	1.56286e+06	193702	2.61757e+06	18345.5	19246.1	5323.23	38546.4	30485.9	52887.5	68.3008	5135.52	405.645	5.05051e+06	136361	48587.2	335158	410933	761799	554780	393676	118656	222227	162399	9309.18	47242.9	9696.8	86733.2	245006	128413	6705.98	226548	1.4898e+07	254536	1.2541e+06	1.50863e+06	0
	燃气生产和供应	25	6017.75	10278.8	55025.8	4.55282	2.91141	0.0677186	0.028542	0	0	0	0.976698	12919.3	4.75093	2016.14	0.100819	596.197	329.303	2594.17	76.2409	27.942	0	9.33984	4.1095	27443.2	169050	0.815226	0	6011.25	564329	109465	0	0	6908.92	11010.1	0	0	326.01	15524.4	83774.4	1291.93	1261.23	0	1.0863e+06	39278	181887	221165	0
	水的生产和供应	26	8203.03	16424.8	1379.79	9241.29	356.373	62530.9	1036.71	897.871	182.787	427.724	6622.03	59436.7	4166.16	238206	410.125	178.622	210.02	3224.62	741.461	4098.58	2.42027	49.5521	18.4513	24057.3	470.34	111259	177762	29823.2	22052.5	62044.4	21606.8	6323.61	18896.9	4321.19	230.271	16260.7	13859.5	10933.8	38080.2	30299.4	4491.48	16480.8	1.0273e+06	31675.8	180267	211943	0
	建筑	27	52216.1	68784	2980.52	2210.75	537.362	9350.1	2856.63	728.288	62.15	559.97	4839.17	37553.6	3560.83	24604.5	946.95	291.881	105.571	942.726	1268.68	5870.51	0	98.4187	21.4551	24435.6	2641.01	2240.76	966465	102025	407428	27807.2	27010.2	59490.8	30001.2	18253	9886.29	8207.89	4028.28	64265.7	100448	66089.2	3035.28	621385	2.76553e+06	485824	727782	1.21361e+06	0
	批发和零售	28	958767	503591	43847.3	35135.4	6874.91	722104	176879	49386.7	27012.3	76040.9	244433	386704	49537.8	402708	15266.9	11140.5	4545.21	109542	10814.6	19212.5	93.1103	5443.92	242.198	422042	45367.2	543.878	1.69314e+06	761127	774636	286760	201916	190057	214054	91304	8664.79	129174	12343.4	80219.2	165878	196594	20341.2	193060	9.34655e+06	872466	2.8109e+06	3.68336e+06	0
	交通运输、仓储和邮政	29	603433	2.63415e+06	527589	255401	96152.6	550829	58387.9	13985.6	24207.9	43577.7	815379	1.62941e+06	351716	2.10735e+06	41825.9	31284.5	38278	270205	78156.7	16354.9	74.9237	13419.1	2932.99	1.79201e+06	221415	20844.8	3.26141e+06	1.15498e+06	8.93176e+06	68365.3	445419	105050	142713	515188	15878.5	122641	31390	54502.9	98533.5	45341.1	10252	508672	2.77505e+07	297632	950692	1.24832e+06	1.03253e+06
	住宿和餐饮	30	15943.1	44698.8	7128.52	7955.88	1024.93	114555	1997.86	1571.23	647.984	507.27	1111	42034.7	3878.27	15420.9	1384.39	1568.84	746.541	7609.09	1683.04	1067.81	1.11923	1197.31	146.631	8654.1	1006.27	966.79	156273	61299.2	180807	17049.5	28775.1	123250	73758.8	45900.4	6647.75	61140	5151.56	17834.8	84807.7	16499.2	5084.07	132688	1.30147e+06	284392	2.53758e+06	2.82197e+06	0
	信息传输、软件和信息技术服务	31	4138.82	2514.68	4464.93	4286.3	121.717	4165.18	740.072	307.828	48.0098	162.973	278.76	4097.14	934.281	2616.53	295.963	242.389	497.122	628.304	1218.99	1051.39	0.0699769	217.85	5.32978	6386.37	901.811	519.226	28688.9	64936.5	59373.8	34999.1	1.04436e+06	224400	21661.9	15063.3	877.054	8434.81	686.268	11093.4	13498.1	9749.77	1226.89	152822	1.73271e+06	399555	1.1082e+06	1.50776e+06	0
	金融	32	160261	1.34974e+06	190617	134519	103443	147167	164232	19560.8	2984.97	1851.74	133326	840172	209751	675692	3391.27	23884.6	5693.95	35023.2	23554.5	13975.5	12.6536	5555.51	2339.55	1.1514e+06	147467	11983.1	1.42009e+06	1.52618e+06	7.28577e+06	62049.5	57539	929732	692364	1.64584e+06	8284.19	280056	28257.8	50593.5	111549	115413	16260.4	19323.3	1.98069e+07	573042	4.09785e+06	4.67089e+06	179630
	房地产	33	0	12.8311	9601.92	7.89356	100.671	2219.75	358.149	38.3708	102.005	368.155	2.13773	2148.38	93.8719	96.8348	10.956	92.5186	29.1714	2.97291	661.006	23.3602	0	61.6045	6.06406	1954.18	266.586	24.4582	7806.77	979909	44660.2	173093	72882.3	358093	228698	347122	414.936	35414.3	3841.18	64668	46371.1	132788	16352.1	88492.1	2.61889e+06	504539	1.91101e+06	2.41555e+06	0
	租赁和商务服务	34	4599.04	1.14295e+06	81795.7	99357.8	12265	269968	27785.5	22092.3	6140.01	58385.3	166324	290853	77180.8	207750	10603.1	16587.1	8042.72	108842	24256.2	21052.2	1.69073	146.666	653.836	221598	18960.8	10385.7	3.78714e+06	2.16177e+06	960773	243710	427505	889297	582278	559231	45680.5	290079	151833	214405	112303	170509	78392.2	378673	1.39622e+07	66321	1.03922e+06	1.10554e+06	144358
	研究和试验发展	35	0	0	0	0	0	0	0	0	0	0	0	0	0	0	0	0	0	0	0	0	0	0	0	0	0	0	0	0	0	0	0	0	0	0	0	0	0	0	0	0	0	0	0	0	0	0	131044
	综合技术服务	36	68553	1538.73	10606.7	1954.93	527.01	782.952	0.84479	6.08867	1.66503	253.371	45.6371	3518.19	656.993	2114.8	1.42788	1811.97	18.8155	145.128	1087.67	264.65	0	53.4727	1.15744	532.826	0.0936081	16.8322	496928	12595.2	44830.6	48.996	1979.9	64.9773	525.003	49.736	7.55875	36.744	65.4748	14.5854	105.817	772.031	4.15131	881.814	653405	0	0	0	249669
	水利、环境和公共设施管理	37	51708	630.479	110.691	154.187	25.7993	340.115	34.1113	36.8252	13.5894	7.8117	26.8838	494.031	67.9463	349.313	33.4235	35.3317	15.9397	193.179	36.0949	21.0973	0.0118325	2.59366	0.830497	84.0779	19.7692	16.3208	2324.75	15599.4	10567	947.397	1052.98	3229.05	1380.62	1015.15	86.1565	531.104	94.3461	341.832	1468.66	9429.64	90.9785	1151.55	103769	3044.06	51278.4	54322.4	1.80346e+06
	居民服务、修理和其他服务	38	68335	409631	8718.34	3148.55	1547.72	36357	2602.4	1127.81	172.338	1383.32	41914.5	72835	11141.8	60362.4	2688.17	1287.26	621.555	11987.2	6252.09	7776.28	0.0449508	1268.11	19.2292	48223	7590.42	4766.29	277103	110873	435045	36505.5	53459.4	81469.8	18789.5	64451.2	4608.6	58725.3	7666.98	200266	127060	71926.1	20437.9	616866	2.99701e+06	169576	599060	768636	0
	教育	39	2221.3	8903.64	713.531	1883.41	127.067	3766.83	94.9472	99.3049	60.8218	115.869	394.157	2877.4	312.059	1188.2	100.645	173.198	110.341	784.245	190.159	157.921	0.0380162	2.92654	2.10655	1599.86	267.454	526.318	32579.7	27958.3	44045.8	1848.9	8413.43	55346.6	5307.33	6655.02	394.29	8440.63	666.465	1738.46	9537.77	7479.58	1086.77	173013	411186	1.28409e+06	1.9147e+06	3.1988e+06	4.27008e+06
	卫生和社会工作	40	32614.3	0	0	0	0	0	4.52196	1.67325	0	0	0	0	0	0	0	0	0	0	0	0	0	0	0	0	0	0	0	2126.75	855.844	33.8344	0	0	0	0	0	0	0	0	0	368.19	0	0	36005.1	827159	2.06284e+06	2.88999e+06	4.7358e+06
	文化、体育和娱乐	41	0	4316.69	1997.22	1961.02	164.434	2177.73	200.446	192.234	76.3876	64.6389	161.802	3205.65	448.458	2340.77	215.819	218.731	95.4071	1517.94	624.343	152.244	0.13971	13.2377	10.5283	2070.51	112.777	167.907	21429.5	7993.31	31039.8	7791.83	3820.57	17526.7	12598.2	6921.61	737.832	5265.3	955.714	4340.77	36869.7	8957.06	1812.28	107864	298432	16292.7	127302	143595	627034
	公共管理、社会保障和社会组织	42	17797.4	1055.59	458.414	413.66	91.901	919.788	88.6451	83.9866	49.7405	58.4865	98.7568	1722.83	232.452	523.272	47.509	46.9933	21.1841	201.19	94.7302	60.7387	0.0762702	1.82326	0.762621	589.825	84.4373	79.1207	8227.27	718.191	12375.9	681.246	10404.4	9665.78	8471.72	3929.75	2182.26	4481.71	144.535	1428.66	1820.85	3899.92	150.175	538941	632347	0	0	0	8.5186e+06
	中间投入合计	TII	1.13583e+07	1.30684e+07	2.74793e+06	1.85459e+06	377787	8.71956e+06	1.26683e+06	259469	283125	600867	4.59404e+06	1.21149e+07	2.197e+06	2.22255e+07	387414	633643	271141	2.11876e+06	782124	700556	4284.86	81191.9	11073.2	1.35932e+07	1.51737e+06	238947	4.20843e+07	7.76693e+06	2.44712e+07	3.50996e+06	3.70003e+06	3.66089e+06	2.85673e+06	4.24507e+06	221235	1.94745e+06	410307	1.73078e+06	1.77464e+06	2.88548e+06	302423	4.86007e+06	2.08435e+08	1.2607e+07	3.86733e+07	5.12803e+07	2.30954e+07
增 加 值	劳动者报酬	VA001	15939800	3.42238e+06	2.02565e+06	516456	74986.8	926282	206569	46951.9	24475.9	32701.9	252176	944091	247753	2.03106e+06	77076.7	71765.9	51160.2	339089	130350	118579	859.134	7127.19	5778.94	1.92608e+06	126144	174145	6.93628e+06	4.30043e+06	7.15406e+06	1.57319e+06	1.45465e+06	3.84518e+06	4.45417e+06	3.14666e+06	166078	2.07915e+06	280858	1.44416e+06	5.05309e+06	3.53437e+06	219059	8.81906e+06	8.41799e+07
	生产税净额	VA002	0	3.13746e+06	1.37791e+06	365160	29406.3	881512	31325.8	17143.4	2396.27	8880.17	981069	263587	71654.8	907522	5057.54	22251.4	7563.98	60632.7	9925.86	37072.2	8.29341	2318.43	1376.03	440528	34260	8679.05	1.74789e+06	5.4196e+06	537089	126285	84994.4	696841	1.57287e+06	96285.4	3509.15	94573.4	7375.29	101562	31340	4477.28	26942.3	24728.1	1.92811e+07
	固定资产折旧	VA003	837300	1.16361e+06	454975	290169	29335.9	386943	61507.2	10233.3	2142.92	26670.3	244944	1.1437e+06	175503	1.21855e+06	19510.7	16301.8	11281.6	122344	45826.4	47128.6	24.9027	1057.16	258.311	3.23214e+06	212456	49842.9	933590	1.25534e+06	2.52848e+06	558646	1.08341e+06	600419	1.60489e+06	343235	25020.5	202371	82384.5	132085	494051	426778	93716.3	1.00155e+06	2.11697e+07
	营业盈余	VA004	0	5.47581e+06	492109	691617	33600.6	1.1426e+06	65518.9	-3130.3	7385.57	143730	728529	1.79231e+06	407780	1.87814e+06	33676.6	20034.8	25096	142086	22429.6	60594.8	3757.72	9406.7	673.73	2.67515e+06	117258	1496.77	2.33342e+06	1.77402e+06	661598	212826	151247	3.01196e+06	-282425	-824844	-34912.8	181258	1125.46	106270	56679.1	184292	33429.2	86455.2	2.36201e+07
	增加值合计	TVA	16777100	1.31993e+07	4.35064e+06	1.8634e+06	167330	3.33734e+06	364920	71198.3	36400.6	211982	2.20672e+06	4.14369e+06	902691	6.03527e+06	135322	130354	95101.7	664152	208532	263374	4650.05	19909.5	8087.01	8.27389e+06	490118	234163	1.19512e+07	1.27494e+07	1.08812e+07	2.47094e+06	2.7743e+06	8.15441e+06	7.34951e+06	2.76134e+06	159695	2.55735e+06	371743	1.78408e+06	5.63516e+06	4.14992e+06	373147	9.93179e+06	1.48251e+08
总 投 入		TI	2.81354e+07	2.62676e+07	7.09857e+06	3.71799e+06	545116	1.20569e+07	1.63175e+06	330667	319526	812849	6.80076e+06	1.62586e+07	3.09969e+06	2.82608e+07	522736	763997	366242	2.78291e+06	990656	963930	8934.91	101101	19160.2	2.1867e+07	2.00749e+06	473110	54035500	20516325	3.53524e+07	5980900	6.47433e+06	1.18153e+07	10206240	7.00641e+06	380930	4.50479e+06	782050	3514860	7.4098e+06	7.03539e+06	675570	14791860	3.56686e+08
[truncated: 11 more columns]
