# Supplementary material for: Editorial Note: Measurement and driving factors of carbon productivity in China’s provinces: From the perspective of embodied carbon emissions
Source: PLoS One. 2025 Dec 15;20(12):e0338756. doi: 10.1371/journal.pone.0338756 (PMC12704855; doi:10.1371/journal.pone.0338756)
Supplement: S1 File — (ZIP) [file pone.0338756.s001.zip › Input-Output Tables of China's Provinces/Input-Output Tables of Various Provinces in 2017/06-Φ╛╜σ«ü.xls]

## Sheet: Sheet1
辽宁2017年投入产出表
（按当年生产者价格计算）
单位：万元
产 出 投 入		代码	中 间 使 用																																											最 终 使 用
			农林牧渔 产品和服务	煤 炭 采选产品	石 油 和 天 然 气 开采产品	金 属 矿 采选产品	非金属矿 和其他矿 采选产品	食品和烟草	纺织品	纺织服装鞋 帽皮革羽绒 及其制品	木材加工品 和 家 具	造纸印刷和 文教体育 用 品	石油、炼焦 产 品 和 核燃料加工品	化学产品	非 金 属 矿物制品	金属冶炼和 压延加工品	金属制品	通用设备	专用设备	交通运输 设 备	电气机械 和 器 材	通信设备、 计算机和其 他电子设备	仪器仪表	其 他 制造产品 和废品废料	金属制品、 机械和设备 修理服务	电力、热力的 生产和供应	燃气生产 和 供 应	水的生产 和 供 应	建 筑	批发和零售	交通运输、 仓储和邮政	住宿和餐饮	信息传输、 软件和信息 技术服务	金 融	房地产	租 赁 和 商务服务	研 究 和 试验发展	综 合 技术服务	水利、环境 和公共设施 管 理	居民服务、 修 理 和 其他服务	教 育	卫 生 和 社会工作	文化、体育 和 娱 乐	公共管理、 社会保障和 社会组织	中间使用 合 计	最终消费
																																														居民消费			政府消费
																																														农村居民消费	城镇居民消费	小 计
代码		-	01	02	03	04	05	06	07	08	09	10	11	12	13	14	15	16	17	18	19	20	21	22	23	24	25	26	27	28	29	30	31	32	33	34	35	36	37	38	39	40	41	42	TIU	FU101	FU102	THC	FU103
中 间 投 入	农林牧渔产品和服务	01	6.89585e+06	2390.36	314.726	2419.5	1202.02	9.78165e+06	120467	51828.7	126230	112520	503.626	940671	880.68	463.026	442.695	4018.88	86.4921	52922.9	242.339	80.514	0	8.48956	78.3433	34.3829	0.563009	20.9926	753200	350.519	14549.3	786751	11702.2	3756.37	288.069	43875.4	0	1226.81	123732	128754	8975.85	9636.49	3541.15	0	1.99857e+07	710060	4.71895e+06	5.42901e+06	725948
	煤炭采选产品	02	42935.5	243629	75.6324	32436.8	20499.7	26682	6301.1	952.87	0	28771.1	331550	199911	557466	901547	13590.5	2716.7	0	3082.91	99.6735	19.7183	0	29.8798	95.7884	3.59655e+06	64675.6	2.07334	170460	0	26994.4	0	0	0	0	72.3748	832.098	16.4479	514.089	16896.4	26167.7	10104.1	3130.74	7016.34	6.33582e+06	0	0	0	0
	石油和天然气开采产品	03	2.83969	3041.08	80760	12.4075	11518	12823.1	451.861	1148.95	856.179	8399.12	2.02616e+07	714434	23909.5	58107	12876.1	48787.2	36278.9	9506.67	2521.97	268.148	305.131	65.4541	4040.24	194849	231654	0	0	0	12.5786	0.138843	0	0	0	8.7727	102.331	2.00473	665.851	43.4719	3218.24	1242.66	1401.27	862.886	2.17258e+07	0	0	0	0
	金属矿采选产品	04	0	4.51684	0	889008	1.3662	1513.02	0	5831.61	4.15903	15.411	0	70184.8	132989	8.41177e+06	143.517	9704.01	30.4937	54898.1	41781.8	5943.95	0	0.123932	0	0	0	0	0	0	0.370238	59.8404	0	0	0	0	0	0	0	311.899	0	0	0	0	9.6242e+06	0	0	0	0
	非金属矿和其他矿采选产品	05	235.023	12158.7	401977	18467.2	85984	7674.98	0	1812.57	59.1747	7979.79	10074.4	161688	1.02833e+06	43619.1	9548.42	429.342	2.15814	1632.92	2813.38	5249.57	0	0	3.23394	1507.6	38.0031	79.5646	3.53422e+06	0.203026	5879.58	207.601	0.33435	41.6072	37.9351	14.5627	0	28.3851	47.5795	468.024	37.5776	0.510384	6.11053	0	5.34235e+06	0	0	0	0
	食品和烟草	06	3.75615e+06	43.9203	101.238	285.788	69.6132	5.50716e+06	273.867	48398.9	6126.29	5673.99	7130.1	279175	26944.3	50785	7886.34	30600.9	7552.42	143528	8170.4	11560.9	2017.51	2658.43	165.068	25157.8	304.09	57.017	173633	8194.56	73420.8	1.91738e+06	20291.2	44917	8208.54	115143	782.82	6941.01	3753.25	167360	15435.9	13053.1	133771	20586.5	1.26508e+07	2.44268e+06	1.07319e+07	1.31746e+07	0
	纺织品	07	37034.3	122.549	457.06	139.679	234.613	30255.7	441283	797741	6524.49	20639.5	5525.45	92937.1	6842.11	17992.5	6116.48	45937.8	4313.44	81066.7	7121.39	18153	2553.2	23916.8	1198.93	18469.9	106.559	6.34962	2992.1	18165.1	66174.1	46601.2	975.238	300.639	260.804	58.6572	23.7909	81.1075	2638.06	14430.7	193.378	63063.3	2949.25	91908.1	1.9775e+06	58109.1	468514	526623	0
	纺织服装鞋帽皮革羽绒及其制品	08	32947.2	12931.7	4476.91	3343.34	1779.09	4641.38	272.112	302608	31608.8	7874.1	5704.69	38458.6	16716.4	8652.77	17448.4	15152	3543.41	247867	9680.21	7119.54	465.323	3324.41	2516	33753.4	2484.65	317.87	105044	26281.2	121769	26032.1	12116.6	77810.7	5847.59	3003.08	239.87	1451.76	14177.2	21039.4	14668.9	36110.7	59358.5	235260	1.5759e+06	842183	5.24965e+06	6.09183e+06	0
	木材加工品和家具	09	16109.8	26590.9	96.9031	8011.11	1193.81	30291.3	2614.69	4041.04	495375	19417	8222.56	27428.2	15707.7	26940.9	22206.2	27216.8	1165.07	312908	13895.9	18198.4	1088.12	4154.16	305.448	299.734	13.9063	23.973	1.66622e+06	6408.25	7882.42	2245.1	8747.92	15841.5	6976.16	7108.16	366.532	2583.52	2543.11	116504	23095.1	993.765	8130.34	20306.8	2.97947e+06	78771.2	465895	544666	0
	造纸印刷和文教体育用品	10	50087.1	622.224	8477.01	1627.12	4356.94	234680	10934.4	42194.8	21953	544219	12956.4	293385	118541	103100	35872.4	132352	30100.1	137142	99571.2	36630.9	16358.4	11201.3	1094.21	16205.8	485.904	624.465	125381	147409	183878	87396	226150	1.32696e+06	277365	717095	4411.22	129558	9651.92	250589	217947	20907.9	196329	118037	6.00384e+06	135118	1.02964e+06	1.16475e+06	0
	石油、炼焦产品和核燃料加工品	11	488326	5938.66	24812.5	153433	82233.6	34133.6	2122.55	5488.27	13617	8201.28	4.28216e+06	2.0715e+06	204619	1.88123e+06	68291.5	69357	30539.9	114520	53910.4	5161.31	2756.08	2613.78	45708.9	490369	22897.3	675.003	2.71971e+06	323139	4.76618e+06	23413.8	24493.6	95749.2	36942.3	201854	843.612	119462	23596.4	119727	39817.2	7636.08	13416.5	68552.4	1.87491e+07	694892	2.15197e+06	2.84686e+06	0
	化学产品	12	3.01104e+06	4454.52	86199.7	52009	92023.8	352227	79684	85805.1	136656	163518	800902	1.19472e+07	450043	342574	106696	320679	165398	879609	479123	218041	16931.4	11147.4	147716	107207	537.11	32058.1	4.28245e+06	44048.8	793220	99272.3	1087.84	6050.05	19399.2	113535	63256.4	76745	52278.7	809965	84365.6	2.70706e+06	41100.3	60922.2	2.93442e+07	761024	3.37794e+06	4.13896e+06	0
	非金属矿物制品	13	21546.8	742.158	1582.88	1155.97	16476.2	59107.7	2483.7	2551.59	8593.19	2276.56	37970.9	45858.9	1.47988e+06	300045	229498	117526	26566.7	176809	78842.9	93966.7	32585	944.094	22456.3	12070.9	93.0278	738.733	1.68485e+07	1752.14	20350.4	5489.47	3725.14	777.521	1375.49	144.399	0	544.68	11432.5	253.864	12273.2	2356.31	1063.17	13.8279	1.96825e+07	16328.7	89134	105463	0
	金属冶炼和压延加工品	14	48761.6	38774.1	825.945	43705.4	22657.4	16022.9	697.183	316.93	33681.3	14695.6	1144.65	250643	379273	1.43203e+07	3.1167e+06	1.85647e+06	1.22662e+06	2.13161e+06	2.02597e+06	220688	67632.1	13448.9	245450	82686.9	249.394	2353.83	1.21535e+07	512.011	25208.4	587.268	0	1.06685	126.676	29.3853	0.074214	6.51537	534.471	2737.06	25.3673	10.5011	14.336	12.1143	3.83447e+07	0	0	0	0
	金属制品	15	270571	39474.4	19958.4	5292.02	25393.1	51549.5	3371.79	10885.2	31089.1	3111.63	123227	143703	192991	76450.9	1.12276e+06	525404	575357	618089	365986	128819	55320.2	8267.14	102728	132206	1874.75	11159.5	3.77768e+06	4513.12	95983.8	9349.34	5589.89	61.4737	69291.8	253764	25299.1	59919	10090	39834.5	4780.69	377.852	2288.51	14147.4	9.01801e+06	26542.9	107372	133915	0
	通用设备	16	38371.9	16717	20914.8	45111.4	28081.8	16436.2	1902.76	2227.26	3739.12	2217.53	104054	69815.1	138536	83547.9	212610	3.52474e+06	696196	2.388e+06	289119	21476.1	45857.3	6639.83	354741	183812	52.5099	10289.7	905714	6331.1	404597	9617.54	62384.4	2815.93	24707.4	82903.3	501.475	2587.15	3576.8	20364.6	4129.47	973.656	4525.25	1921.52	9.84286e+06	1389.64	30919.6	32309.2	0
	专用设备	17	462241	28138.9	47534.6	38549.3	71166.4	3969.52	2766.88	509.747	2944.7	90609.9	139937	33960.3	21904.9	132464	57874.4	90451.2	974616	376704	71018.7	93383.9	33660.6	808.918	13477.1	1310.05	308.303	508.228	564941	642.396	6919.85	5613.85	5995.1	34371.4	5420.14	12375.6	3.98635	462.559	81.9196	443.083	687.945	121190	157.181	116.954	3.55024e+06	4114.69	46393.1	50507.8	0
	交通运输设备	18	169474	318.497	1412.65	4673.76	10403.6	2516.13	287.376	256.678	99.5559	1299.08	78.3885	3684.38	4171.65	16776.6	772.314	105758	197558	1.29347e+07	1863.91	454.661	308.941	221.979	85932.9	299.151	49.5823	3104.83	191940	430.383	2.5151e+06	8389.12	1462.23	54891.7	1907.76	392695	73.9171	47653.2	27405.6	23800.2	745.4	1221.77	819.693	9606.11	1.68246e+07	1.09461e+06	3.76514e+06	4.85975e+06	0
	电气机械和器材	19	7178.64	8341.89	5973.23	3819.94	6784.76	2359.19	453.986	635.23	329.728	358.31	65199.6	7160.52	22808.9	17558	4320.56	634150	317280	968467	1.24112e+06	58965.8	89046	1564.15	1.429e+06	1.01843e+06	58.5529	470.908	3.72541e+06	209675	67064.1	9781.45	400669	1157.23	70992.1	230520	2223.63	133432	17908.2	14095.2	454.245	319.533	2594.21	13.8488	1.07981e+07	241356	1.2906e+06	1.53195e+06	0
	通信设备、计算机和其他电子设备	20	9675.57	139.755	3772.72	177.423	1503.23	3112.35	362.389	6248.36	352.247	449.251	143.961	6009.73	1758.96	4716.18	2768.25	382959	123367	524273	505109	2.26639e+06	348155	2548.61	30164.5	2766.95	66.1723	150.317	210471	220522	78600.3	8139.18	1.02936e+06	61047.7	29611.7	315750	32279.2	188222	3195.76	32347.7	15290.7	1677.28	34109.3	16629.2	6.50439e+06	320374	1.27819e+06	1.59857e+06	0
	仪器仪表	21	1336.16	50.6659	6153.97	83.4386	2048.25	1646.66	0.543633	0.302407	0	170.595	67456.1	6130.12	1777.11	6254.22	1620.19	102304	58438	238869	52369.1	9369.17	143225	944.861	116547	207872	153.382	7376.57	249792	161.472	8936.22	311.077	10621.5	686.198	1793.28	2727.7	27317.8	116487	12588.5	84429.3	22968.9	268.032	5028.96	14599.7	1.59091e+06	45650	357325	402975	0
	其他制造产品和废品废料	22	586.284	10032.6	3100.06	2164.88	331.958	2261.69	0.0166432	17254.5	13.6148	85925.1	9.80869	4344.3	15658.9	1.46257e+06	61322.1	911.242	585.077	2037.36	26553.6	3.23029	0.537808	126526	1400.84	90720.1	0.140752	1.29584	59334.3	66.9986	57618.3	1749.16	332.655	2361.31	679.783	75411.1	733.605	54376.2	10934.9	145893	13505.8	1568.79	6627.33	193.098	2.3457e+06	44308.8	264523	308831	0
	金属制品、机械和设备修理服务	23	50391.5	1182.61	148851	16371.1	4785.1	37682.6	17181.2	9497.43	6485.61	4549.06	19760.1	154823	49722.9	217607	32423.5	74681.2	21689.2	160470	65844.9	71994.5	4076.49	3239.54	154308	59803.8	2117.97	7189.96	48894.3	84339.5	41972	13652.5	20222.1	17642	5910.08	16370.4	254.512	50727	2891.79	39824.2	62793.3	14766.4	5783.98	10476.6	1.83325e+06	0	0	0	0
	电力、热力的生产和供应	24	431647	79962.2	254639	220619	88240.3	212499	21340.7	28269.9	27576	46819.8	699751	1.01769e+06	509578	1.88998e+06	254387	229635	93237.2	274761	85233.5	79879.9	16246.1	8768.61	112574	5.01098e+06	23457.1	108675	1.33194e+06	595269	946987	108568	309289	218589	167922	50968.1	15916.4	42306.9	34445.7	211672	126791	77541.6	29836.6	104778	1.61993e+07	402941	3.03237e+06	3.43531e+06	0
	燃气生产和供应	25	12423.5	0	0	2.10803	0	0	0	0	0	26.4858	0.0485009	20109.2	8.56269	72461.7	0.614961	0	0	0	0	0	0	0	2.18633	0	143641	0	1348.32	375.933	1.28182e+06	40407.6	0	381.122	20016.5	6709.1	0	523.736	355.2	71159.7	3471.34	2.2347	621.892	0	1.67587e+06	76456.6	562009	638466	0
	水的生产和供应	26	0	1597.68	1691.02	2069.1	1415.1	19162.2	617.821	3558.03	2149.64	1575.06	5298.7	20405.5	7233.46	18599.7	5425.57	9453.3	2690.02	10628.7	4464.72	2752.98	392.047	753.072	9825.25	75978.9	732.99	58826.6	140299	27244.3	18386.5	42905.7	10776.4	19473.6	28963.6	10723.2	328.62	5119.18	2359	66768.4	32838.1	14799	10260	13722.1	712263	31160.4	416697	447858	0
	建筑	27	93803.2	3047.56	3742.43	3077.48	1285.94	9617.37	165.44	1583.34	5173.22	1923.62	1283.5	17305.9	10774.6	10438	5747.27	13979.3	3204.03	18144	8420.82	9721.9	1999.87	1678.13	13651.9	29332.1	236.464	5207.46	1.57672e+06	68892.2	227560	36135	32567.1	239992	162884	23707.2	1483.45	6247.65	15647.1	126273	40269.9	47216.3	16261.2	100644	2.99704e+06	853658	835260	1.68892e+06	0
	批发和零售	28	1.07025e+06	17006.9	20601.9	26843.6	27305.5	1.31724e+06	37234.9	136009	107399	86628.1	396340	983235	310700	981170	234087	605563	353093	2.05718e+06	379036	294358	65273.5	10337.6	65204.6	155499	22396.2	31877.2	3.86541e+06	997319	445086	268467	150106	317526	79322.9	202086	35750.7	74967.8	23756	270901	70067.1	259680	66383.9	217733	1.71364e+07	938452	4.62184e+06	5.5603e+06	39860.1
	交通运输、仓储和邮政	29	607985	56115.7	22544.6	56982.7	27196.1	714300	17607.9	71368.4	46630.1	38268.2	861602	681777	418664	1.32445e+06	213011	249640	131535	675556	195407	103918	26830.4	15793.5	111056	561229	15423.1	21962.8	5.39999e+06	3.48724e+06	1.89943e+06	92169.1	213010	911264	77488.1	392202	33269.5	264058	23187.7	229372	304944	42229.1	53846.8	416784	2.11073e+07	475068	3.0791e+06	3.55417e+06	493892
	住宿和餐饮	30	55641.3	776.421	2263.74	4203.26	3762.64	27770.9	2901.43	13030	2593.66	4401.58	2042.57	121318	17865.7	35187.2	11846.5	36743.8	27612.1	28772.2	44202.5	11407.9	2936.04	8660.08	52228	6575.5	171.089	12590.6	435067	251982	500346	20936.7	122708	732156	106435	369669	29433.6	198990	20345.4	233968	217037	45862.7	64689.4	512471	4.3996e+06	481769	4.74538e+06	5.22715e+06	0
	信息传输、软件和信息技术服务	31	6905.23	114.288	1910.35	1001.91	1525.85	5019.05	687.378	8339.26	824.213	884.705	655.957	24953.8	4521.74	11235.8	3098.33	8376.88	2425.26	20643	6216.01	58299.1	1140.27	1223.11	730.643	8507.74	205.611	712.194	576805	262409	171546	25349.1	1.64656e+06	1.15948e+06	62212	145250	5349.93	23100.7	7112.22	11861.9	87544.4	9733.18	26072.4	234881	4.63543e+06	596975	2.71773e+06	3.3147e+06	0
	金融	32	484755	44904.8	101218	53767.1	43485.7	139520	13331.1	20309.3	14218.7	19485.8	234208	346857	189719	987889	149768	184934	88496.4	567477	115109	67773.3	18439.7	182868	92287.6	736572	29232.3	35578.8	1.52497e+06	1.58933e+06	3.2226e+06	189542	268562	3.69283e+06	2.27109e+06	508166	9705	128170	54079.6	256028	248411	70691.8	49492.4	214423	1.92603e+07	1.60967e+06	1.39784e+07	1.5588e+07	4745.94
	房地产	33	0	0	0	54.4134	386.344	2447.78	0	4024.81	3227.48	5337.3	0	10116.3	862.975	89.0736	4040.22	23700.8	3491.25	17927.2	8536.56	8674.05	1506.79	1029.76	494.155	4571.38	95.4487	0	111697	1.66683e+06	155989	90671.8	416813	1.54818e+06	1.11754e+06	197199	3465.23	96976.6	19656.1	1.16393e+06	112677	87193.6	58065.7	158049	7.10555e+06	3.27767e+06	7.26791e+06	1.05456e+07	543255
	租赁和商务服务	34	22761.6	28656.8	27061.8	41868.1	32237.1	254176	7320.29	67122.1	58352.6	29027.4	359948	539677	165714	273574	49856.4	185925	151884	664078	131504	60057.4	18567.2	48975.4	56615.6	301832	11410.8	9197.87	1.21947e+06	3.15372e+06	628026	142469	725677	1.91284e+06	879216	1.10321e+06	16123	217029	19879.4	351643	106396	43654.6	81679.6	238168	1.44366e+07	64763.5	2.30526e+06	2.37003e+06	85363.5
	研究和试验发展	35	0	0	0	0	0	0	0	0	0	0	0	0	0	0	0	0	0	0	0	0	0	0	0	0	0	0	0	0	0	0	0	0	0	0	12078.6	0	0	0	0	0	0	0	12078.6	0	0	0	272168
	综合技术服务	36	101483	1724.1	1907.17	394.344	8902.99	6904.38	89.4243	677.088	224.681	1181.25	173.387	42559.3	50163	7933.89	67395.4	29188	9018.85	42901.5	12895.1	37514.2	1158.65	421.116	751.868	3783.29	0.168903	5172.35	2.97726e+06	217307	54495.9	95.9189	36386.8	3548.41	770.217	3769.58	11.4078	325701	79.0518	143.712	29.2481	574.265	240.104	226.309	4.05515e+06	0	0	0	606325
	水利、环境和公共设施管理	37	75839.9	9.41999	30.0275	68.2202	1234.97	469.431	60.0876	309.756	39.7272	99.153	35.6693	3079.26	811.516	2600.64	251.212	749.762	442.437	689.078	685.639	209.184	68.3763	106.12	56.9355	140.446	3.95044	14.9022	21393	4117.73	22831.4	556.183	687.376	26896.5	1411.39	2663.79	52.2785	953.144	27609.4	369.292	160.249	5595.62	833.13	316.01	204552	5695	149068	154763	3.51322e+06
	居民服务、修理和其他服务	38	110742	12743.1	14309.3	1731.69	4587.24	35856.5	693.085	3279.36	9130.27	5163.57	7876.16	57547.1	69208.6	66774.2	31870.4	65822.7	12996.1	74091.6	18080.1	12243.9	4968.64	8071.82	16572.9	55602.1	1406.07	3846.18	579013	350518	1.03589e+06	56961	14899.6	134604	35441	171812	9409.59	49994	41968.3	629831	68865.1	64830.6	53349.5	122362	4.12497e+06	309033	1.83596e+06	2.14499e+06	0
	教育	39	7097.16	182.397	3523.6	1228.32	227.878	1290.21	399.565	2440.61	118.932	504.796	2985.89	6004.58	905.834	5511.57	743.949	3998.61	1637.46	11512.1	1747.73	883.743	807.727	1472.24	647.744	1214.86	0	229.234	16454.2	50588	82444.5	2318.8	15994	198928	8644.62	41800.9	3671.13	6083.36	1795.6	4146.6	165950	10723.1	7321.11	126847	801027	1.54503e+06	5.29242e+06	6.83745e+06	7.35247e+06
	卫生和社会工作	40	0	0	0	0	0	0	0	0	0	9.72912	0	520.138	325.026	827.265	36410	0	0	0	0	0	0	0	0	0	0	0	30196.9	2196.09	476.795	247.989	0	535.809	0	0	0	0	0	0	0	29397	15.4302	0	101158	1.07218e+06	2.83291e+06	3.90509e+06	1.57206e+06
	文化、体育和娱乐	41	0	108.196	661.27	463.924	223.903	3001.51	410.858	2724.39	228.581	614.957	240.955	8722.56	2715.78	6354.56	1392.96	4140.77	2361.56	4629.41	4007.59	1154	393.585	1185.99	351.634	1828.71	39.7109	144.097	51368.5	19385.1	40288.8	4515.71	308705	67765.6	16200	30670.7	1639.24	9538.39	1272.8	108276	6702.45	1869.73	130189	9193.18	855682	11762.5	382171	393934	825148
	公共管理、社会保障和社会组织	42	20013.6	9.56857	70.228	260.79	70.0241	1126.23	291.242	1065.75	92.3686	692.485	56.3131	2596.19	1498.36	1976.87	692.831	887.881	308.764	2142.18	804.941	435.699	217.125	232.163	0	381.515	84.4513	204.224	10995.6	12833.2	4580.01	1644.73	12335.2	26176.4	10806.2	14535.6	66.3685	4727.68	912.564	2843.26	569.344	1564.81	1896.86	143320	286020	0	0	0	1.29902e+07
	中间投入合计	TII	18512200	702800	1.324e+06	1.73693e+06	732816	1.89708e+07	797064	1.76235e+06	1.20432e+06	1.37553e+06	2.88578e+07	2.14676e+07	6.65274e+06	3.41822e+07	6.21382e+06	9.77504e+06	5.38172e+06	2.70298e+07	6.45908e+06	4.04122e+06	1.02329e+06	515852	3.29219e+06	1.32304e+07	576758	371449	72139900	13860500	20121100	4186000	6131000	1.29584e+07	5.6135e+06	5859600	337300	2447000	628700	5789300	2164300	3827700	1177200	3.3051e+06	3.76736e+08	1.92698e+07	8.94785e+07	108748300	2.90247e+07
增 加 值	劳动者报酬	VA001	18393600	1.23102e+06	813590	359311	828732	1.23781e+06	95862.2	437356	245019	132177	1.58785e+06	1.6305e+06	626630	2.58244e+06	760922	1.88375e+06	745210	2.52177e+06	603473	768078	194312	28719.4	1.41511e+06	2.30399e+06	140261	105366	11390100	6549700	6105400	1577900	2368400	5215000	1989300	2461100	460800	1.4633e+06	619200	3.1449e+06	6394100	4580500	790400	7293100	1.04076e+08
	生产税净额	VA002	12800	363610	408710	421124	182768	1.02931e+06	28135	52894.4	29500.4	75184.3	8.57195e+06	1.06971e+06	581411	2.00394e+06	230548	542031	244168	3.0303e+06	262182	1227.45	66440.6	52181.1	120411	949031	-1741.03	22121.7	3601700	5295200	1049900	120800	357100	658400	1.5986e+06	247500	10800	109400	18300	68400	8100	4300	41500	0	3.35399e+07
	固定资产折旧	VA003	1.5976e+06	338785	1.75025e+06	194075	125669	481500	43217.7	42005	88661.4	58818.9	1.039e+06	1.08054e+06	497150	2.3591e+06	255534	560958	228838	1.53432e+06	209064	680162	42184.5	18712.5	294952	3.09505e+06	68444.1	281572	721900	2580600	2255400	378200	1381600	497100	6.8954e+06	826000	198600	566500	100100	281900	731100	439700	266400	439100	3.55258e+07
	营业盈余	VA004	0	335388	-1.40652e+06	489456	43661.4	636262	19143.4	117366	33505.3	118403	2.71042e+06	1.7775e+06	781743	2.84331e+06	226195	228073	-295681	3.678e+06	340282	1.2566e+06	167683	22943.4	-567810	360793	154625	-32223.5	4279100	15595800	3689500	2691800	1.4148e+06	13275300	838500	1.241e+06	52700	401100	27300	2.8111e+06	167800	131700	293700	300	6.09506e+07
	增加值合计	TVA	20004000	2.2688e+06	1.56604e+06	1.46397e+06	1.18083e+06	3.38488e+06	186358	649622	396686	384583	1.39092e+07	5.55825e+06	2.48693e+06	9.7888e+06	1.4732e+06	3.21481e+06	922535	1.07644e+07	1.415e+06	2.70607e+06	470621	122556	1.26266e+06	6.70887e+06	361589	376836	19992800	30021300	13100200	4768700	5521900	19645800	1.13218e+07	4775600	722900	2540300	764900	6306300	7301100	5156200	1392000	7732500	234092400
总 投 入		TI	38516200	2.9716e+06	2.89004e+06	3.2009e+06	1.91365e+06	2.23557e+07	983422	2.41197e+06	1.601e+06	1.76012e+06	4.2767e+07	2.70258e+07	9.13968e+06	4.3971e+07	7.68701e+06	1.29899e+07	6.30425e+06	3.77942e+07	7.87409e+06	6.74729e+06	1.49391e+06	638408	4.55484e+06	1.99393e+07	938348	748285	92132700	43881800	33221300	8954700	11652900	3.26042e+07	1.69353e+07	10635200	1060200	4987300	1393600	12095600	9465400	8983900	2569200	11037600	6.10829e+08
[truncated: 11 more columns]
