# Supplementary material for: Editorial Note: Measurement and driving factors of carbon productivity in China’s provinces: From the perspective of embodied carbon emissions
Source: PLoS One. 2025 Dec 15;20(12):e0338756. doi: 10.1371/journal.pone.0338756 (PMC12704855; doi:10.1371/journal.pone.0338756)
Supplement: S1 File — (ZIP) [file pone.0338756.s001.zip › Input-Output Tables of China's Provinces/Input-Output Tables of Various Provinces in 2017/07-σÉëμ₧ù.xls]

## Sheet: Sheet1
吉林2017年投入产出表
（按当年生产者价格计算）
单位：万元
产 出 投 入		代码	中 间 使 用																																											最 终 使 用
			农林牧渔 产品和服务	煤 炭 采选产品	石 油 和 天 然 气 开采产品	金 属 矿 采选产品	非金属矿 和其他矿 采选产品	食品和烟草	纺织品	纺织服装鞋 帽皮革羽绒 及其制品	木材加工品 和 家 具	造纸印刷和 文教体育 用 品	石油、炼焦 产 品 和 核燃料加工品	化学产品	非 金 属 矿物制品	金属冶炼和 压延加工品	金属制品	通用设备	专用设备	交通运输 设 备	电气机械 和 器 材	通信设备、 计算机和其 他电子设备	仪器仪表	其 他 制造产品 和废品废料	金属制品、 机械和设备 修理服务	电力、热力的 生产和供应	燃气生产 和 供 应	水的生产 和 供 应	建 筑	批发和零售	交通运输、 仓储和邮政	住宿和餐饮	信息传输、 软件和信息 技术服务	金 融	房地产	租 赁 和 商务服务	研 究 和 试验发展	综 合 技术服务	水利、环境 和公共设施 管 理	居民服务、 修 理 和 其他服务	教 育	卫 生 和 社会工作	文化、体育 和 娱 乐	公共管理、 社会保障和 社会组织	中间使用 合 计	最终消费
																																														居民消费			政府消费
																																														农村居民消费	城镇居民消费	小 计
代码		-	01	02	03	04	05	06	07	08	09	10	11	12	13	14	15	16	17	18	19	20	21	22	23	24	25	26	27	28	29	30	31	32	33	34	35	36	37	38	39	40	41	42	TIU	FU101	FU102	THC	FU103
中 间 投 入	农林牧渔产品和服务	01	3.41345e+06	5208.32	154.695	3147.97	2412.96	1.95538e+07	60277.2	76624.7	1.93188e+06	55254.6	12.8504	2.67835e+06	300.719	285.515	50.657	409.287	41289.9	3063.36	248.192	2.6219	0	6948.42	1.51029	8.58447	217.071	22.3812	129259	321.146	828943	1.44729e+06	32657.5	597.342	1385.26	120428	1283.74	1.08473e+06	12077.5	335852	57.5084	21192.3	12617.3	0	3.18621e+07	557105	1.44324e+06	2.00034e+06	595775
	煤炭采选产品	02	18450.5	88985.5	37.4566	51044	17236.3	420737	1014.33	1391.42	103138	31333.3	324693	461718	1.36493e+06	464492	15126.5	10735.3	23596.1	13311.2	63403.9	43.7495	31.7122	5277.96	0	427318	597.686	1978.59	117470	0	15430.4	6293.79	0	0	0	5.10145	0	0	0	0	0	12170	0	0	4.06199e+06	0	0	0	0
	石油和天然气开采产品	03	1.0093	0	92369.1	21.377	53227.8	21430.3	5791.6	663.526	39147	31467	867422	45319.4	112462	13.1135	5977.5	1284.26	319.226	47997.9	1763.7	1172.12	84.6275	0	0	726.069	662476	0	41.0951	0	1.55033	0.0401176	0	0	0	0	0	0	0	0	0	1544.34	0	0	1.99272e+06	0	0	0	0
	金属矿采选产品	04	0	1.4737	0	1.31735e+06	2.47741	48.1654	0	0	0	118.323	0	3412.29	69079	884253	2423.99	0	0	0	0	0	990.614	0.189925	0	0	0	0	0	0	0.0558052	24.558	0	0	0	0	0	0	0	124.775	0	0	0	0	2.27783e+06	0	0	0	0
	非金属矿和其他矿采选产品	05	84.2515	3280.78	974.428	25946.5	110549	6542.51	0.0179311	0	127.487	6338.82	2.45207	83678.2	2.17259e+06	50494.8	117643	35897.6	92738.3	123.849	1672.67	0.276039	0	0	0	1698.57	0.877849	21.0218	1.5893e+06	1.58156	1907.67	76.3626	0.0675089	28.6302	6.01044	103.964	0	3.00627	17.0481	195.308	16.2655	0.730029	6.91096	0	4.30207e+06	0	0	0	0
	食品和烟草	06	2.20742e+06	750.891	46.3373	378.461	122.649	9.37338e+06	504814	145506	3435.65	12773.3	173.099	937063	3329.6	759.423	1046.05	1064.66	1504.67	2048.51	658.341	173.294	237.968	55.3329	4.05782	510.9	62.4552	90.4263	3496.79	2897.85	2482.34	2.47638e+06	15220.6	6107.28	6194.12	2453.81	702.722	3359.41	144.264	27780	8512.34	1378.11	92114.9	41854.5	1.58885e+07	1.96039e+06	3.2147e+06	5.1751e+06	0
	纺织品	07	82.8552	53.2357	237.717	190.644	411.04	64770.6	269054	158825	3954.48	7608.7	13.4813	159817	6793.44	335.362	2053.79	2761.51	21358.8	3011.91	723.057	155.835	148.768	492.033	1.54652	12.1704	14.7259	16.5779	67.2161	6135.03	5393.47	34224.3	560.195	0.0370411	113.608	15225.5	0.710607	34.8306	393.17	206688	1067.7	13473.3	2226.96	151178	1.13968e+06	58033.7	170425	228458	0
	纺织服装鞋帽皮革羽绒及其制品	08	12693.6	3258.35	2262.96	5026.35	3146.46	17523	663.187	511868	27524.8	1988.43	329.743	18155.7	26827.6	4165.69	3067.36	4452.71	17798.7	30914.1	2816.84	114.237	73.5695	311.725	23.4895	2054.14	500.264	471.649	20424.9	197220	13978.2	16357.4	5476.37	16830.4	4242.35	239456	16.9581	161.406	99.4347	38413.1	6982.57	12500.3	31106.3	0	1.3013e+06	732517	2.04855e+06	2.78106e+06	0
	木材加工品和家具	09	5270.72	3927.51	44.9945	9787.1	188085	114603	4784.44	5357.61	3.76605e+06	64707.2	9571.01	73965	12398.5	587.441	2146.79	24743.8	10584.6	4906.65	1601.79	314.791	273.597	779.432	2.87402	13.6713	158.247	136.454	559852	10852.2	4119.65	12691.5	5563.16	116.475	1021.87	49560.1	4.25658	250.503	280.156	37138.8	5173.86	5643.99	14118.2	0	5.01119e+06	72178.7	167358	239536	0
	造纸印刷和文教体育用品	10	11940.5	3392.47	4148.03	2191.35	1736.9	536673	18125.9	28614	79653.8	1.1564e+06	1020.43	450701	89690.8	11541.3	14755.4	21922.4	21121.6	292779	24763.5	9484.41	2678.62	5350.92	39.8153	13241.7	1367.61	2147.71	56763.8	35593.2	18639.8	193811	13773.1	305669	214880	193656	7091.12	128201	3940.69	160203	262918	90309.1	551866	1.32068e+06	6.36347e+06	130391	314435	444826	0
	石油、炼焦产品和核燃料加工品	11	236231	9642.78	11987.2	32011.5	21791.1	126657	1772.68	3064.95	74588	14036.9	84247.5	478951	425851	291863	14933.1	183530	93130.1	91787.7	29992.5	1297.6	2132.41	2944.61	157.67	8185.05	2927.42	3591.57	461536	269124	541710	45414.5	11720.7	39347.2	26597.8	130098	23590.4	133959	11226.1	210715	495702	23521	72508.1	385390	5.12947e+06	459539	574997	1.03454e+06	0
	化学产品	12	1.61799e+06	15763.8	16610.4	36527.4	196559	620251	356904	57648.4	163569	117299	26403.9	1.08389e+07	555400	17568.5	206926	102463	75065.9	2.53304e+06	94877.2	20890.3	2066.32	18314.7	27.5784	9660.15	232.878	32077.2	753766	14628.6	30812	61403.4	148.218	74.1155	559.804	172245	2701.2	16866.8	33367.9	273622	4699.28	1.35802e+06	12402.3	182.939	2.04686e+07	334472	558915	893387	0
	非金属矿物制品	13	2453.59	10444.3	862.115	1860.45	16093.9	82032	1965.77	2400.29	60513.3	3045.7	2717.34	77489.1	5.12348e+06	26776.1	451053	50213.2	100281	31278.1	12997.1	6161.21	2903.19	11931.8	1.48939	782.809	11.2674	97.1478	8.48564e+06	10358.9	9895.46	25686.8	4112.5	1.68398	226.798	1226.28	0	44.5359	94.2051	120.911	22.7816	4215.98	44.4782	115.806	1.46216e+07	12586.5	37292.9	49879.4	0
	金属冶炼和压延加工品	14	21761	36830	392.533	66954.8	75452.5	13252.2	349.916	480.634	3673.31	7612.2	1271.15	193113	1.03722e+06	2.07028e+06	2.4374e+06	1.0262e+06	1.65607e+06	3.23251e+06	300597	10870.4	71065.8	184718	25727.9	2321.77	738.925	544.755	5.00331e+06	2206.55	4599.72	510.685	0	0.713085	20.5882	211.072	0.202016	0.70882	46.9156	1185.49	11.5122	16.0381	12.6056	88.0189	1.74896e+07	0	0	0	0
	金属制品	15	120839	533510	9368.63	6957.42	9229.16	189339	4075.6	6028.83	41621.3	10499.6	425.21	112213	43852.2	19673.2	661095	368616	343404	554429	38421.7	12213.2	42798.6	718.611	10.9532	5498.1	59.2121	1853.95	1.20754e+06	6646.99	5926.34	44119.6	1984.18	34.6295	1067.79	2817.55	264.152	330.327	1193.89	151895	395.111	1755.43	3557.15	3447.67	4.56973e+06	18179.9	35760.8	53940.8	0
	通用设备	16	14720.8	35388.5	10630.7	37595	14369	68459.4	1583.81	3224.52	16170.9	8923.5	3264.97	165537	63952.5	33808.2	8297.95	1.2242e+06	1.12406e+06	315041	24195.5	10014.8	9885.14	57.6319	716.79	7005.09	182.488	474.063	81759.3	17867.3	16207.1	16181.7	4085.42	2365.34	26339	4269.66	669.376	2810.05	203.078	41851.7	9778.2	2389.22	20471.4	46634.2	3.49564e+06	1408.69	5550.18	6958.86	0
	专用设备	17	101871	20732.7	23718.8	51063.2	27171.6	35237.9	2652.67	4001.31	1766.22	20542.7	1113.79	94400.4	38836.1	22228.8	561.429	40347.3	787498	2.08512e+06	461130	3155.91	17289.2	19.4	0	2597.16	675.475	218.469	11554.7	7249.6	2346.67	7066.81	2022.82	25080.5	946.023	536.067	0.360659	32.1514	2.59788	727.723	155.758	134360	344.895	0	4.03638e+06	5508.15	12613.4	18121.5	0
	交通运输设备	18	56607.5	242.191	702.746	6151.94	4372.36	12491.8	153.841	126.207	435.71	670.546	57.2839	4730.21	6263.43	1944.22	1082.59	85173.1	51521	3.68713e+07	1074.42	89.4766	190.779	259.456	2.1644	107.203	54.5228	120.151	12012.7	1399.07	123686	571.868	780.261	6215.5	2479.62	2289.04	323.817	1019.19	46.2803	7807.76	9924	2573.18	2581.6	55057.5	3.73347e+07	636357	1.01754e+06	1.6539e+06	0
	电气机械和器材	19	3190.78	34043.5	2988.08	5110.04	6011.3	23954.4	383.933	4464.93	1858.64	3171.37	348.423	177986	29015.8	4656.66	2301.29	101113	55791.1	557969	1.10335e+06	14124.1	10876.5	5248.52	1445.3	16427	363.47	200.446	552218	14312.3	12492.3	25226.6	34623.4	23.1192	42203.3	4304.23	46444.9	17003.8	277.369	106230	2840.85	415.161	3007.63	105.501	3.02812e+06	114647	337423	452070	0
	通信设备、计算机和其他电子设备	20	2915.48	1405.57	1829.54	243.101	2359.32	12412.6	235.432	1220.68	11452.2	1442.45	178.154	156121	11308.7	3143.1	1209.53	3295.97	43816.5	772143	114354	428434	36416	161.192	4.36991	4202.33	112.207	572.073	34024.5	17381.5	14255.1	11488.4	163669	55362.4	8178.39	41925	11171.2	410542	621.238	84234.9	55605.1	21792.2	172040	88365.6	2.80164e+06	272291	420184	692474	0
	仪器仪表	21	275.923	3629.86	3070.71	117.654	3377.69	3965.47	2.02762	0.576454	87.8537	1115.72	713.421	9444.04	3566.32	1791.75	52.1102	34630.2	1458.08	14841.4	17894.3	2537.66	31409.9	0.047484	0.378951	1044.99	538.132	420.363	28070.7	1043.93	1011.55	82.6532	3007.22	0.0244002	16.7251	8559.6	3171.23	22404.9	75.2957	28315.8	1005.03	6148.26	605.562	3770.27	243275	46529.5	122599	169129	0
	其他制造产品和废品废料	22	268.666	349.939	1471.85	2636.38	520.868	2148.99	0.0622409	2869.77	92.2672	146904	5.83277	787.399	49410	151764	20.5135	140.683	31.7951	36513.6	7.33891	33764.7	0.186139	246370	0	18.7039	0.494001	1.2453	2549.78	464.369	1723.95	11767.3	401026	10.2462	115.673	58610.4	872.167	24640.4	76730.4	685616	4273.96	1344.56	73081.7	203.918	2.01913e+06	43278.4	109131	152410	0
	金属制品、机械和设备修理服务	23	20580.3	50639.3	225649	152803	149621	1.04384e+06	53157.7	38648.5	195445	68159.4	57585.6	1.22748e+06	322462	132259	17143.5	41850.4	157400	2.58006e+06	30112.2	2665.01	9350.47	15179.3	4846.9	6.21673e+06	7633.45	34363.6	11755.6	179921	103612	67890.2	46523.9	12856.6	14750.9	126721	733.99	6886.93	1985.99	24473.2	29514.3	22296.3	15345.6	48917.8	1.35698e+07	0	0	0	0
	电力、热力的生产和供应	24	113079	128958	153150	201022	242919	1.35678e+06	79217.2	42621	234539	180874	28095.5	1.23905e+06	1.05676e+06	269454	59750.9	70234.1	109115	529755	93475.9	31092.8	9246.26	8706.64	154.077	501715	2482.4	59887.5	351461	1.23978e+06	211145	459976	132860	153374	84492.8	237907	4772.18	60693.4	26757.9	386758	180739	102563	164462	417236	1.10171e+07	588531	1.21365e+06	1.80218e+06	0
	燃气生产和供应	25	5419.29	0	0	2.67474	0	133.921	0	0	0	0	32789.8	0	1.02516	19.6005	0.700276	0	0	0	0	0.00020186	0	0	0	0	55939.6	0.182998	0	6245.46	38216.5	392835	0	0	0	903.883	23.3736	45.6226	0.0162842	98656.7	21925.2	254.513	25605.8	0	679019	14204.5	206355	220560	0
	水的生产和供应	26	0	5615.87	850.118	3098.76	13098.2	130546	4170.28	3017.33	12268.9	2911.03	1540.34	51930.3	59694.6	4353.71	2624.38	10815.1	9577.74	9579.91	3781.09	5891.55	1557.29	328.015	160.403	11632.5	353.413	127387	116047	59198.1	10353.3	177621	5002.68	13221.5	5884.88	29460.6	484.455	2968.25	100.788	148508	64668.6	20524.8	17998.1	67982	1.21681e+06	9407.46	150321	159728	0
	建筑	27	46059.1	18219.3	1881.41	4109.4	2267.02	54151.7	362.406	1338.07	12332.5	3501.07	677.632	46356.6	15177.2	3328.77	2846.79	5819.05	8017.43	49172.8	3330.87	2043.12	6143.15	51.288	50.1496	29197.7	852.23	1529.56	901805	362206	33435.1	74920.7	41870.4	44566.1	8276.55	65659.9	4278.14	3979.61	912.409	73957.1	65930	63426.9	9418.01	219764	2.29322e+06	346348	407026	753374	0
	批发和零售	28	684797	134021	13019.2	92343.5	84393.9	4.56915e+06	269844	210700	1.0037e+06	224138	23444.5	2.36387e+06	520564	159936	358039	343408	470733	3.78605e+06	250267	69320.1	26926.9	29395.1	1468.43	10427.6	13008.1	4944.07	985174	1.39534e+06	183787	730892	109881	89974.1	58937	154770	10232.7	220879	19273.7	328962	85887.1	1.53145e+06	165275	318645	2.21073e+07	1.11709e+06	2.11321e+06	3.2303e+06	24011.8
	交通运输、仓储和邮政	29	282852	80885.4	10261.8	179810	53942.1	1.27366e+06	39768.9	32783	343044	143878	78106.2	1.47791e+06	1.09744e+06	413321	214355	219171	313121	1.36488e+06	76942.9	14601.9	18108.3	22377.2	2347.51	84775.7	7984.23	7002.95	956178	1.28867e+06	3.50337e+06	194294	24105.3	155937	56690.7	160848	62966.6	80335.5	31721.5	181355	77045.7	48564	124022	1.73751e+06	1.65369e+07	470560	1.04057e+06	1.51113e+06	557520
	住宿和餐饮	30	12878.2	13902.5	1138.04	6047.85	3277.78	131836	2530.95	3430.56	37795.4	14705	2129.5	601963	64616.9	10130	36925.2	20514.2	33775.8	86096.1	14875.3	4557.44	4798.35	1182.06	108.86	3330.52	946.791	1232.92	66234.9	79054.5	35013.7	84244	13471.9	114504	123408	137261	8358.73	101283	2566.04	120532	86904	22975.8	47353.4	518356	2.67625e+06	386307	1.52914e+06	1.91544e+06	0
	信息传输、软件和信息技术服务	31	3116.37	1519.76	960.374	1383.85	2993.32	32268.9	672.722	1025.93	9317.05	3057.53	662.687	37289.5	30143.6	2635.01	8013.59	9606.95	7942.1	14461.2	2319.92	1240.16	1348.12	128.521	35.2477	7387.63	688.017	1459.34	18894.9	70502.8	10295	25077.9	1.15166e+06	389186	32458.1	13153.3	1490.96	14286.8	579.871	16202.9	446263	8767.94	19303.3	286977	2.68678e+06	380388	769289	1.14968e+06	0
	金融	32	73716.9	380945	50885.1	179240	40712	610658	13436.5	24519.9	238476	113184	7624.07	594742	558084	1.0019e+06	166666	121396	81955.8	700542	74444.9	17703.7	20088	2224.79	912.846	261240	35798.4	9340.44	438980	2.77508e+06	1.65038e+06	153506	18579.3	377341	821893	2.16107e+06	6887.87	81375.7	3049.75	670918	335796	75745.7	50687.3	501223	1.5503e+07	0	0	0	2655.84
	房地产	33	0	0	0	69.0878	758.98	4910.23	1240.83	607.128	11558.6	0	0	2612.96	0	367.579	44.1119	180.765	437.678	11884.7	0	5616.59	1186.35	365.407	294.433	0	9.14931	0	3090.04	474168	67101.5	510746	82108.7	638426	363654	523375	9460.02	67993.1	2083.14	454324	935915	133331	494977	349634	5.15253e+06	92975.3	367727	460702	222458
	租赁和商务服务	34	4290.8	82918	13604.7	180744	28841.6	811187	75721.2	23863.3	386775	63846.7	14820.2	2.37502e+06	437272	331732	115439	151621	153107	2.38777e+06	97577.9	18573.6	16415.5	4218.09	815.081	20031.6	30154.7	12429.6	2.21379e+06	1.29999e+06	276343	317055	434129	1.7874e+06	619015	842809	48283.6	230005	21567.8	1.57094e+06	787779	308892	317023	377904	1.92917e+07	47013.2	570967	617980	41211.1
	研究和试验发展	35	0	0	0	0	0	0	0	0	0	0	0	0	0	0	0	0	0	0	0	0	0	0	0	0	0	0	0	0	0.0614978	0	0	0	0	0	0	0	0	0	0	0	0	0	0.0614978	0	0	0	179405
	综合技术服务	36	62482.6	2100.67	958.77	501.433	1227.82	7696.41	156.012	1493	10132.6	734.583	0.0896349	13450	42422.9	1068.35	1285.65	2237.64	10491	248209	5465.96	717.382	423.845	26.239	7.5623	3796.03	22.3315	50.2431	238740	42190.7	25056.6	7.18109	8.79984	40.7119	85.0805	86.608	14.4081	1097.5	16.4041	108.991	213.68	85.3997	40.8933	1461.33	726413	0	0	0	334296
	水利、环境和公共设施管理	37	37996.7	290.464	15.0975	96.3715	42.0419	1839.36	22.2486	61.8016	448.146	167.761	46.7627	2550.58	1057.8	191.158	390.519	401.484	503.972	579.429	258.247	44.5369	82.5932	25.9026	1.84788	31.1019	13.7125	16.6914	1022.45	5100.39	2895.49	4372.15	120.057	2257.57	6271.21	5655.77	100.443	722.195	541.85	2512.73	1978.86	5979.6	738.678	2676.56	90122.3	0	0	0	2.04536e+06
	居民服务、修理和其他服务	38	60127.5	60517.2	7193.67	2501.83	6059.31	131744	456.354	4781.72	26052.1	10591.3	4429.56	506994	51215.9	13878.1	12866.2	15837.6	20194.6	449760	11206.9	3204.3	19821.4	176.524	49.7568	21491.8	2442.02	3647.5	92714.3	355229	171741	126734	7129.5	58920.2	9701.01	258136	2209.02	9313.6	2763.32	137998	26280	79351.7	22883.5	1.62302e+06	4.43136e+06	199488	485985	685473	0
	教育	39	2306.74	2172.16	1771.4	1779.91	408.306	11808.1	288.172	213.028	4508.67	840.107	325.144	17815.2	7479.22	2748.66	915.881	1441.94	1752.98	452267	743.178	331.607	240.466	86.7814	142.864	775.445	449.238	678.247	13450.9	83220.3	15436.9	5308.1	8349.82	53647	17172.1	4128.15	447.659	5296.48	298.367	12539.4	15841.6	6385.49	28469.6	319217	1.1035e+06	1.34102e+06	1.88541e+06	3.22643e+06	4.26121e+06
	卫生和社会工作	40	0	0	0	0	0	0	0	0	0	0	0	0	0	0	0	0	0	0	0	0	0	0	0	0	0	0	0	70.6403	112.111	996.093	0	0	0	0	0	0	0	0	0	0	40.3092	0	1219.15	1.23129e+06	1.64039e+06	2.87168e+06	4.14381e+06
	文化、体育和娱乐	41	0	1946.28	327.908	644.496	408.158	13951.5	178.391	382.903	4389.01	1250.27	275.711	18504.9	8650.21	1743.88	2286.73	2401.96	2880.28	3663.59	1447.4	293.388	500.094	254.646	10.4378	2783.23	140.328	312.068	8647.32	7146.43	3098.09	9952.5	5414.33	13832	31120.2	23989	955.651	12138	370.831	17662.6	51967.3	15313.1	6184.16	62961.8	340381	9951.31	85408.8	95360.1	459386
	公共管理、社会保障和社会组织	42	7580.34	1593.22	35.3028	390.806	134.368	5645.49	122.162	150.253	1337.26	602.285	112.849	6069.18	6767.08	13146.1	874.648	2551.3	2347.46	1072.98	930.786	136.285	217.54	224.182	2.15676	254.942	40.9797	86.8353	2070.26	570.084	487.098	3097.44	7107.87	5550.94	8493.29	1781.75	191.627	1002.97	78.012	4574.47	6610.02	6230.29	2058.35	886546	988878	0	0	0	5.35947e+06
	中间投入合计	TII	9265800	1.77709e+06	665611	2.6689e+06	1.38534e+06	4.14915e+07	1.77595e+06	1.40402e+06	8.86285e+06	2.53569e+06	1.57665e+06	2.78055e+07	1.55264e+07	6.42464e+06	4.94969e+06	4.34268e+06	5.9458e+06	6.01699e+07	2.96372e+06	733048	368008	574911	39576.4	7.67903e+06	830250	309425	25530700	10339400	7.99744e+06	7776200	2.78876e+06	4368900	2598900	5795700	260200	2746700	255505	6649700	4.0904e+06	4.1669e+06	2576600	9837100	3.09851e+08	1.169e+07	2.30562e+07	3.47462e+07	1.82266e+07
增 加 值	劳动者报酬	VA001	11107200	441854	465919	188260	295044	2.06845e+06	199059	130986	566750	238135	76384.9	2.34271e+06	995940	393040	355580	343672	328884	4.9277e+06	300736	131825	63891.9	47603.1	3325.09	1.27592e+06	57890.3	84051.7	4571900	5818300	1.70851e+06	1072900	927847	2326400	606000	1658200	448300	560600	220000	2278600	3802900	1733200	741800	6.1169e+06	6.20232e+07
	生产税净额	VA002	-1003400	120092	271421	120496	87785.4	2.14757e+06	27165.5	45892.2	183928	128306	107794	3.23473e+06	601827	198951	131695	172080	198622	5.86127e+06	128149	23682.3	19721.5	17357.4	11069.2	368446	16770.7	13283.2	1984200	2727300	930214	371800	164303	986900	670700	540900	3800	75800	21782.3	492200	26900	19100	142400	36400	2.24294e+07
	固定资产折旧	VA003	1273300	204053	2.39536e+06	347452	219890	2.53695e+06	356384	362537	927392	68522.4	122704	1.86041e+06	1.22092e+06	795975	463683	389042	580329	2.20254e+06	135603	34312.4	8309.39	44231.1	756.262	1.62941e+06	102696	59677.6	578000	565400	1.00644e+06	384000	1.37226e+06	221200	3452500	442500	91000	186400	162750	388000	979500	412600	248100	1.2767e+06	3.01098e+07
	营业盈余	VA004	0	-149555	-2.15463e+06	178166	-40890.4	2.2865e+06	97166.4	81822.4	510695	174935	23540.4	3.14304e+06	968738	-10029.5	421550	229612	334795	6.66673e+06	269179	78986.4	36174.5	25487	276.019	-271611	57066.1	-15706	2507300	2972000	2.35289e+06	1919700	992231	3561900	526600	1.707e+06	-29700	312100	18562.9	2721200	458900	595100	381500	-435500	3.35038e+07
	增加值合计	TVA	11377100	616444	978069	834374	561829	9.03948e+06	679775	621238	2.18877e+06	609898	330424	1.05809e+07	3.78742e+06	1.37794e+06	1.37251e+06	1.13441e+06	1.44263e+06	1.96582e+07	833667	268806	128097	134679	15426.6	3.00217e+06	234423	141306	9641400	12083000	5.99806e+06	3748400	3.45664e+06	7096400	5255800	4348600	513400	1134900	423095	5880000	5.2682e+06	2.76e+06	1513800	6994500	1.48066e+08
总 投 入		TI	20642900	2.39353e+06	1.64368e+06	3.50328e+06	1.94717e+06	5.0531e+07	2.45573e+06	2.02526e+06	1.10516e+07	3.14559e+06	1.90707e+06	3.83864e+07	1.93138e+07	7.80258e+06	6.3222e+06	5.47708e+06	7.38843e+06	7.98282e+07	3.79739e+06	1.00185e+06	496105	709590	55003	1.06812e+07	1.06467e+06	450731	35172100	22422400	13995500	11524600	6245400	11465300	7854700	10144300	773600	3881600	678600	12529700	9358600	6.9269e+06	4090400	16831600	4.57917e+08
[truncated: 11 more columns]
