# Supplementary material for: Editorial Note: Measurement and driving factors of carbon productivity in China’s provinces: From the perspective of embodied carbon emissions
Source: PLoS One. 2025 Dec 15;20(12):e0338756. doi: 10.1371/journal.pone.0338756 (PMC12704855; doi:10.1371/journal.pone.0338756)
Supplement: S1 File — (ZIP) [file pone.0338756.s001.zip › Input-Output Tables of China's Provinces/Input-Output Tables of Various Provinces in 2017/08-Θ╗æΘ╛Öμ▒ƒ.xls]

## Sheet: Sheet1
黑龙江2017年投入产出表
（按当年生产者价格计算）
单位：万元
产 出 投 入		代码	中 间 使 用																																											最 终 使 用
			农林牧渔 产品和服务	煤 炭 采选产品	石 油 和 天 然 气 开采产品	金 属 矿 采选产品	非金属矿 和其他矿 采选产品	食品和烟草	纺织品	纺织服装鞋 帽皮革羽绒 及其制品	木材加工品 和 家 具	造纸印刷和 文教体育 用 品	石油、炼焦 产 品 和 核燃料加工品	化学产品	非 金 属 矿物制品	金属冶炼和 压延加工品	金属制品	通用设备	专用设备	交通运输 设 备	电气机械 和 器 材	通信设备、 计算机和其 他电子设备	仪器仪表	其 他 制造产品 和废品废料	金属制品、 机械和设备 修理服务	电力、热力的 生产和供应	燃气生产 和 供 应	水的生产 和 供 应	建 筑	批发和零售	交通运输、 仓储和邮政	住宿和餐饮	信息传输、 软件和信息 技术服务	金 融	房地产	租 赁 和 商务服务	研 究 和 试验发展	综 合 技术服务	水利、环境 和公共设施 管 理	居民服务、 修 理 和 其他服务	教 育	卫 生 和 社会工作	文化、体育 和 娱 乐	公共管理、 社会保障和 社会组织	中间使用 合 计	最终消费
																																														居民消费			政府消费
																																														农村居民消费	城镇居民消费	小 计
代码		-	01	02	03	04	05	06	07	08	09	10	11	12	13	14	15	16	17	18	19	20	21	22	23	24	25	26	27	28	29	30	31	32	33	34	35	36	37	38	39	40	41	42	TIU	FU101	FU102	THC	FU103
中 间 投 入	农林牧渔产品和服务	01	10744829	4728	178	62	238	16771723	4445	61014	2092514	258197	3893	621042	117	108	40	81	25	171	17	0	7	4267	4	149164	20	0	81570	4696	495322	706151	14422	1159	28	5689	0	405271	49939	647	1958	158	500	0	32484394	770452	3775105	4545557	1181147
	煤炭采选产品	02	188201	588544	950	84254	41523	354034	25286	45419	121159	25642	686000	192525	255570	74486	10176	44668	68900	32218	18245	9624	3319	4663	0	3937645	42831	3559	31410	0	10001	1713	0	0	0	0	241	574	829	68780	27310	8313	5255	48396	7062263	437324	69998	507322	0
	石油和天然气开采产品	03	40831	2766	17598	12	2379	15427	77	4	11308	116	3733623	664638	8141	14268	2659	6298	7254	3751	1673	4	10	182	680	20228	244938	54	17	0	76	35055	0	0	0	0	43	103	150	272	4916	880	65	515	4841011	0	0	0	0
	金属矿采选产品	04	0	851	1	98736	6	9	0	0	0	3441	0	1997	9992	344947	6132	0	5375	96	0	0	0	0	29	41	46	0	0	0	0	35	0	0	0	0	0	0	0	42	0	0	0	0	471776	0	0	0	0
	非金属矿和其他矿采选产品	05	101	785	1731	526	243360	2002	34	40	20613	725	1521	95592	333299	8764	12457	383	91	2986	20	0	1	2	0	10274	303	10	3204840	0	12081	125	0	16	18	14	0	16	94	77	16	0	2	0	3952919	0	0	0	0
	食品和烟草	06	3671522	430	10	218	152	3458718	1975	47091	30951	6706	221	268723	1080	1325	260	587	577	453	223	41	61	134	307	1026	56	1219	4982	16186	43768	1876902	13948	6845	3577	2457	1747	2262	7152	12305	5358	5644	2351	3616	9503166	2359822	4654759	7014581	0
	纺织品	07	13393	1526	8193	148	21391	42978	113086	77667	13226	28699	1860	29472	4195	732	435	2016	1609	491	1908	21	206	1101	19	489	235	26	1267	3315	17754	16799	141	644	124	1640	0	22	98	24145	330	708	96	7645	439850	44057	224400	268457	0
	纺织服装鞋帽皮革羽绒及其制品	08	38433	1254	3684	128	4193	4017	139	78720	1789	13071	2810	4637	2744	1086	1303	1829	935	1961	1076	9	224	21	17	4919	221	309	38093	10790	34039	5741	2408	18563	5929	4587	196	624	4339	2116	1200	2666	626	1008	302454	733242	2789325	3522567	0
	木材加工品和家具	09	9143	9176	505	35	3744	44430	220	97	482383	42258	1737	13978	4874	608	611	2220	676	4346	1559	18	193	11533	571	280	1244	51	214112	6977	17511	4644	1735	865	9483	1573	567	1421	10623	4123	1833	7596	265	1653	921471	71465	250981	322446	0
	造纸印刷和文教体育用品	10	21945	6042	1762	1945	13711	357645	1515	1497	28909	438200	8178	105806	26575	3853	3391	13292	7987	4927	3512	674	1692	2979	19	11133	1563	364	126781	37870	70564	160784	95291	320558	96554	86014	4023	40541	29527	93565	79825	32928	408422	91769	2844132	171707	646524	818231	0
	石油、炼焦产品和核燃料加工品	11	1985726	107675	122228	20311	187008	214926	1743	414	105384	3289	618628	679797	596610	262591	21001	18677	23832	9850	10071	434	866	2465	119	1002450	25778	2071	460071	156998	2287587	175864	27258	174904	828520	229040	2422	68727	59789	617858	26214	25000	11672	278438	11454306	574917	1024543	1599460	0
	化学产品	12	3681018	55318	43030	10007	150107	336924	59150	1073	194795	42993	384796	3389030	224656	26384	90270	62161	96620	29606	44740	4000	16926	30114	796	20891	12426	19127	904360	15970	142963	123764	495	13971	5937	9217	14041	35825	90469	123982	58800	2046774	7055	18888	12639469	802109	1957332	2759441	0
	非金属矿物制品	13	4553	22407	2863	2621	38055	44603	351	45	132899	4879	4481	23656	1091035	17521	3861	17806	11194	32757	9666	3359	109	229	203	5738	11	84	5482985	1662	14458	2078	1545	24	767	135	7629	392	890	50	18741	2610	9	2	7008963	158679	96025	254704	0
	金属冶炼和压延加工品	14	35470	21336	15706	41883	116390	4321	9823	12	159376	84279	2177	3899	267317	399784	703122	650588	481622	279463	258831	1804	6098	3739	11409	12633	107079	600	3373198	348	57707	213	1	0	59	31	0	4	567	456	1	10	2	2	7111360	0	0	0	0
	金属制品	15	195669	36010	7449	10202	15429	72209	805	166	220587	1931	7860	24806	8727	5048	41474	364669	40452	65323	90164	434	1395	475	1241	10883	371	216	439816	2881	24917	4623	47449	515	19430	33941	3053	462	5863	6375	1110	272	56	31	1814789	21191	47006	68197	0
	通用设备	16	22160	22708	18397	3958	30678	31355	1984	223	5370	2078	17712	22819	21464	7784	4470	515405	181584	97874	26111	406	4195	112	1747	42398	1629	267	148758	9480	76589	32989	2282	4283	10637	4675	2431	1840	3279	1430	6482	988	404	1647	1393082	1772	31431	33203	0
	专用设备	17	253501	16859	71108	17728	252465	18750	8045	1116	3653	5606	6507	155491	12915	6816	32599	53658	196027	913	13710	2697	459	237	274	4789	632	108	57119	488	5720	3458	678	2722	3911	108	520	34	164	125	75	305170	34	0	1516989	4761	37943	42704	0
	交通运输设备	18	77221	2976	2960	739	17506	1563	35	5	21836	27	259	3289	817	147	1126	18536	130132	1308008	108	164	33	40	4036	2663	77	919	9547	352	292414	15633	392	2846	413	123802	121	369	1354	229	1429	1076	209	909	2046317	727716	4394604	5122320	0
	电气机械和器材	19	4070	23344	12593	3129	9835	8117	50	115	982	855	7921	5681	8156	1478	388	243415	36912	51788	197360	2629	21000	42	8145	43455	207	123	555919	16701	41791	10961	40511	277	37901	11437	1290	279	2458	12602	854	271	112	2	1425156	149339	603264	752603	0
	通信设备、计算机和其他电子设备	20	5006	6690	431	113	78	517	15	66	1152	136	475	1322	3039	101	203	34023	6623	29430	28077	68547	51383	148	545	3951	16	16	19347	47214	24165	3115	422487	7428	13964	149714	1220	2272	1112	6885	1606	867	5630	3238	952367	389582	882128	1271710	0
	仪器仪表	21	391	2880	14814	486	26685	1741	3	6	0	183	4376	3064	728	617	5	64929	3449	37334	16599	928	42163	11	0	21987	437	65	127344	165	5994	229	1301	330	856	200	10155	3135	989	14098	24361	2361	122	35	435556	55015	217677	272692	0
	其他制造产品和废品废料	22	9438	5	5321	139	206	530	34	126	74	41070	20	32664	57093	21464	7242	3990	66	6512	1298	0	12	10745	2	162	0	0	691	26	2723	532	2757	84	2526	3563	62	105836	371	59929	1	58093	76	17	435500	35683	100265	135948	0
	金属制品、机械和设备修理服务	23	32890	24468	479303	16356	403192	275064	8809	1585	147570	15359	45603	83466	135599	15693	26044	161558	115839	53122	31311	1717	441	1533	897	110958	84819	44987	10514	84715	277255	45932	18563	9169	24654	22088	880	40494	34331	9073	36849	18509	1060	9236	2961505	885	2130	3015	0
	电力、热力的生产和供应	24	438904	236369	727452	86583	101639	469160	35661	6749	151201	19645	136793	310293	251876	169552	40025	73696	54610	66070	17634	6660	4079	3113	156	1246218	14513	28604	230654	482884	646772	296571	155502	896421	124871	64845	14547	68260	114973	245054	286710	79092	24874	40495	8469780	401466	2134000	2535466	0
	燃气生产和供应	25	4850	0	0	55	765	810	914	0	7	21	2264	371	6559	34	0	381	91	956	1071	54	1	0	0	144	52902	0	1088	20887	623089	53441	0	0	41737	14	87	38	0	319	0	5	90	0	813045	28008	210455	238463	0
	水的生产和供应	26	5424	2919	19762	1868	15847	45179	109	266	3795	998	2475	4589	4289	1496	848	1074	532	468	359	89	39	41	29	14619	1220	11549	50647	8966	7720	23541	1498	4520	5511	3991	178	1227	912	1379	27022	5013	709	1890	284607	32760	65817	98577	0
	建筑	27	116658	11463	513	656	2548	13274	331	529	1941	3438	2935	11755	5622	1438	1244	9270	980	2898	2229	105	238	453	20	23888	904	333	404625	97061	176877	64464	17411	39505	43768	14615	6182	5671	27233	28715	99173	63401	3453	55850	1363667	339319	528570	867889	0
	批发和零售	28	1575750	139486	44030	76330	183893	1987191	129801	117156	595850	186155	759428	679283	437885	310227	173645	458768	263337	416635	130728	13831	21773	11887	6646	589065	63353	3289	3149401	809036	434976	413959	276189	93419	80240	95034	9626	109599	34659	104409	47292	671357	79049	28849	15812516	2009552	5659685	7669237	0
	交通运输、仓储和邮政	29	912448	100759	31252	99150	109286	1142407	25811	18536	171936	55173	307076	419988	475508	142621	58057	145947	108128	235542	46887	5823	8594	12808	1059	416280	29179	4154	1834034	811186	3190013	91787	49359	146095	96230	314068	6336	197104	55653	202948	115602	76049	14059	161431	12446363	604000	1767698	2371698	1970701
	住宿和餐饮	30	35821	10819	1000	3892	3601	98273	1383	1271	3631	5158	3523	75393	19022	7511	5732	23454	12970	10296	12195	958	1579	2406	52	18856	1837	948	112789	152131	74855	32071	21728	150993	65828	39301	2506	29806	5614	78338	62600	11199	5265	15001	1221606	358943	2826450	3185393	0
	信息传输、软件和信息技术服务	31	27841	4595	23015	2258	1649	9130	179	737	3808	8004	600	7725	5253	980	1413	6775	2861	2853	1333	370	418	544	31	13980	2836	1923	37996	218870	122140	68058	668401	648866	116286	30230	3767	11479	9202	51098	76430	43250	13178	42493	2292855	519186	1519248	2038434	0
	金融	32	603819	66262	91979	20291	21513	218231	7005	1838	43020	102532	56016	134787	68224	106180	23346	58971	57373	56740	21891	6659	9003	13540	833	525148	1855	40939	518820	3163061	1349429	506539	64872	1119164	1574540	238638	6790	11952	41224	75551	63086	57094	17505	64830	11231090	923946	3883348	4807294	18563
	房地产	33	1901	123	202	5618	23465	34452	4505	311	3452	4231	3433	8103	12218	7120	5160	32086	10376	5094	3761	226	400	2451	390	26368	48	11681	345929	1078342	83346	1365930	196628	931032	232506	110001	12300	100158	19717	19980	204436	44525	19145	5562	4976712	998228	2763607	3761835	1135983
	租赁和商务服务	34	30234	15487	221781	51402	30222	495206	13348	4385	47358	25608	82188	441382	122221	32987	21687	78719	54358	96287	19817	2734	17370	5799	368	117253	16917	19158	1679059	2024482	950005	1108352	265850	1700483	720733	236193	11932	73290	38882	485379	18303	96675	57169	26885	11557948	33809	1066666	1100475	41722
	研究和试验发展	35	51	1062	0	18	405	522	17	4	94	45	338	341	128	66	135	530	139	170	71	7	2	18	0	1056	0	213	0	0	0	0	30	0	0	0	210	0	0	0	0	0	0	0	5672	0	10	10	303897
	综合技术服务	36	106350	406	42	30	221	2420	0	7	6	17172	502	18110	234	2	187	2175	4934	170994	245	1	397	1	0	3816	3	0	226043	44994	38930	124	142	83	25	264	5	4919	130	33	37	1525	7	73	645589	21175	18332	39507	765586
	水利、环境和公共设施管理	37	491348	106	3	61	52	350	25	25	36	529	32	317	313	132	97	212	212	100	72	13	25	49	1	220	18	11	1249	1885	31362	771	272	2517	1399	1518	19	266	48369	831	183	688	55	83	585826	3175	51435	54610	4233306
	居民服务、修理和其他服务	38	78510	75366	744	1278	41278	40046	952	724	7090	16153	24988	39579	16657	4099	5028	30317	10850	17603	7196	400	360	1987	15	65388	1748	9510	55602	81685	492838	47355	4510	34671	14500	165764	123962	7424	80060	31635	181801	281280	40011	79397	2220361	209272	783942	993214	0
	教育	39	20086	6842	7482	1277	1137	9159	109	903	530	1017	6396	11793	2764	533	1884	9060	9248	3844	3041	424	348	263	13	7070	1097	140	91355	247543	246315	40615	12689	102992	39281	16254	5520	7243	7624	6632	241521	52305	6426	87047	1317822	1553174	3546655	5099829	3712848
	卫生和社会工作	40	10008	7195	0	121	2758	3369	118	26	626	296	2204	1362	840	451	270	3571	697	1080	408	46	16	119	0	7100	0	1452	0	194989	12363	6092	15	0	0	0	0	0	0	0	0	486263	77	0	743932	1939303	5210277	7149580	2176196
	文化、体育和娱乐	41	1980	12191	285	4343	5313	22736	1619	1586	2765	5158	3558	19814	20321	8604	6282	15915	13746	7064	4867	910	1617	3163	71	19723	1211	1696	88004	94981	34374	38088	17581	159355	79951	29048	1543	16709	7885	94167	28400	11765	82166	22096	992651	36999	150992	187991	607199
	公共管理、社会保障和社会组织	42	0	201	186	3947	3826	44943	2707	565	5244	1631	1369	8988	14253	6825	1336	5802	6348	6338	2972	1936	1397	786	28	54211	6386	13149	25564	741086	74124	86666	169962	239324	99455	1041524	10879	42725	12210	66045	107561	571533	6337	3725275	7215644	7923	28779	36702	13526653
	中间投入合计	TII	25497494	1650429	2000543	672914	2127749	26698461	462218	472119	4838920	1472704	6936776	8621367	4538930	2016463	1315645	3237512	2029571	3154412	1033056	138756	218449	134200	40772	8568560	720966	222924	24145600	10690903	12544927	7471764	2616303	6834643	4402149	3091227	267030	1398373	808734	2551677	1859426	5073913	813598	4824304	198216481	17529956	54021406	71551362	29673801
增 加 值	劳动者报酬	VA001	27091300	1190608	1442582	75699	384811	1102374	84842	47559	204690	119113	154072	1368682	346127	89499	101250	496049	334732	229972	161633	14316	14478	10908	3700	2112171	181191	125938	4771300	2740268	2941008	463976	1074014	4460423	1313562	999208	361425	957788	841620	910412	6393789	3528501	444589	7519615	77209794
	生产税净额	VA002	-1376500	528788	1247950	138345	294917	1690299	60297	47433	193950	138632	1001297	1751060	389022	98364	93968	418696	314121	273440	160182	16920	10939	14180	5100	387297	51555	31748	1767701	3721058	318245	143237	116533	955446	1248763	385556	10512	89275	33731	182319	21894	24492	51657	68681	17121100
	固定资产折旧	VA003	1204000	311359	3743438	64243	544161	891800	51695	5811	99203	55966	122197	956804	121845	55040	37352	128309	126891	178552	56102	8046	2339	11851	2200	1148196	64559	38545	413699	1122109	950658	89622	986695	715561	2913201	706624	120836	416423	126173	182107	1141644	548862	206032	1008150	21678900
	营业盈余	VA004	3450000	479146	401183	120193	204878	1768034	-11161	40426	338408	89808	349887	-49763	317413	-40312	60004	82838	74465	575748	99691	22045	21007	-8039	2900	-209849	47547	-32599	1575100	10942784	3772093	4966257	867727	3210403	1089152	1290801	49034	417388	176304	3327846	1196442	1120625	653697	167448	43016999
	增加值合计	TVA	30368800	2509901	6835153	398480	1428767	5452507	185673	141229	836251	403519	1627453	4026783	1174407	202591	292574	1125892	850209	1257712	477608	61327	48763	28900	13900	3437815	344852	163632	8527800	18526219	7982004	5663092	3044969	9341833	6564678	3382189	541807	1880874	1177828	4602684	8753769	5222480	1355975	8763894	159026793
总 投 入		TI	55866294	4160330	8835696	1071394	3556516	32150968	647891	613348	5675171	1876223	8564229	12648150	5713337	2219054	1608219	4363404	2879780	4412124	1510664	200083	267212	163100	54672	12006375	1065818	386556	32673400	29217122	20526931	13134856	5661272	16176476	10966827	6473416	808837	3279247	1986562	7154361	10613195	10296393	2169573	13588198	357243274
[truncated: 11 more columns]
