# Supplementary material for: Editorial Note: Measurement and driving factors of carbon productivity in China’s provinces: From the perspective of embodied carbon emissions
Source: PLoS One. 2025 Dec 15;20(12):e0338756. doi: 10.1371/journal.pone.0338756 (PMC12704855; doi:10.1371/journal.pone.0338756)
Supplement: S1 File — (ZIP) [file pone.0338756.s001.zip › Input-Output Tables of China's Provinces/Input-Output Tables of Various Provinces in 2017/09-Σ╕èμ╡╖.xls]

## Sheet: Sheet1
上海2017年投入产出表
（按当年生产者价格计算）
单位：万元
产 出 投 入		代码	中 间 使 用																																											最 终 使 用
			农林牧渔 产品和服务	煤 炭 采选产品	石 油 和 天 然 气 开采产品	金 属 矿 采选产品	非金属矿 和其他矿 采选产品	食品和烟草	纺织品	纺织服装鞋 帽皮革羽绒 及其制品	木材加工品 和 家 具	造纸印刷和 文教体育 用 品	石油、炼焦 产 品 和 核燃料加工品	化学产品	非 金 属 矿物制品	金属冶炼和 压延加工品	金属制品	通用设备	专用设备	交通运输 设 备	电气机械 和 器 材	通信设备、 计算机和其 他电子设备	仪器仪表	其 他 制造产品 和废品废料	金属制品、 机械和设备 修理服务	电力、热力的 生产和供应	燃气生产 和 供 应	水的生产 和 供 应	建 筑	批发和零售	交通运输、 仓储和邮政	住宿和餐饮	信息传输、 软件和信息 技术服务	金 融	房地产	租 赁 和 商务服务	研 究 和 试验发展	综 合 技术服务	水利、环境 和公共设施 管 理	居民服务、 修 理 和 其他服务	教 育	卫 生 和 社会工作	文化、体育 和 娱 乐	公共管理、 社会保障和 社会组织	中间使用 合 计	最终消费
																																														居民消费			政府消费
																																														农村居民消费	城镇居民消费	小 计
代码		-	01	02	03	04	05	06	07	08	09	10	11	12	13	14	15	16	17	18	19	20	21	22	23	24	25	26	27	28	29	30	31	32	33	34	35	36	37	38	39	40	41	42	TIU	FU101	FU102	THC	FU103
中 间 投 入	农林牧渔产品和服务	01	536857	0	0.882333	0	0	954460	16559.1	226.245	112773	6860.84	211.594	137327	11058.1	1371.73	2083.84	1632.56	1706.8	5219.66	891.867	2196.87	84.4847	0.279237	204.414	16.8705	6.20828	26.7129	56094.3	570.504	22467.8	667860	3023.3	9154.25	84500.8	4484.1	14458.6	71.1222	233909	84060.6	3417.45	3628.12	10771.3	0	2.99025e+06	602113	7.74027e+06	8.34238e+06	994501
	煤炭采选产品	02	1363.71	0	0	0	0	177.151	2084.8	0	0	2.54169	71375.6	287168	101.018	3.8993e+06	0	0.194993	0	0	3746.67	0	0	0	71.1541	2.85629e+06	425287	1.42043	152222	0	5.33229	0	0	0	0	12.4502	0	0	21.2043	0	2726.49	0	789.801	0	7.70274e+06	0	0	0	0
	石油和天然气开采产品	03	0.0487481	0	620.577	0	0	36552.6	19704.3	15379.3	10735.1	5994.25	5.44981e+06	358724	46400.4	95845.9	70407.7	11084.7	6821.38	20809.6	10005.1	25952.3	0.187522	3502.19	995.347	3447.86	806460	0	4.14123	0	6.16158	0.0869166	0	0	0	0	0	0	2.35285	0	302.535	0	87.6374	0	6.99966e+06	0	0	0	0
	金属矿采选产品	04	0	0	0	0	0	4869.12	0	24.8069	0	1299.25	0	203014	0	1.83987e+06	13858.8	30075.9	140199	641.768	6330.36	143.671	16141.3	1.09021	0	0	0	0	0	0	0.0931186	40.9145	0	0	0	0	0	0	0	141.931	0	0	0	0	2.25665e+06	0	0	0	0
	非金属矿和其他矿采选产品	05	9.41684	0	0.000208528	0	0	978.689	2036.29	2980.13	2318.64	1650.39	11.366	45833.2	539130	90653.9	56973.3	6118.17	38741.2	1251.39	2078.42	53.6871	1393.66	0	3091.71	418.728	0.450313	111.946	409909	0.389916	979.363	139.241	2.21979	104.469	112.217	249.828	0	67.838	85.9184	221.707	60.1954	1.18764	3.85427	0.402285	1.20777e+06	0	0	0	0
	食品和烟草	06	398828	0	0.86982	0	0	3.45904e+06	4387.69	69969.2	42320.1	34164	3283.45	179211	21813.5	14097.9	32706.4	32877.7	28745.9	72514	18988.5	34697	2405.9	299.378	314.101	267.895	28.2667	265.59	376.785	6693.15	234118	2.8724e+06	9477.6	48563.4	9649.82	25755.1	11232.2	33896.1	539.477	13188.6	21226.8	5857.98	11871.9	6626.96	7.7627e+06	1.17788e+06	1.23821e+07	1.356e+07	0
	纺织品	07	31.1113	0	0	0	0	38520.1	1.22657e+06	779099	59264.6	228899	3983.71	264040	14319.5	7333.91	26859.3	34882.4	23795.9	206705	15457.5	19386	2304.23	10697.4	128.291	26.4156	1.48015	56.6799	22.0086	18802	190567	24804.5	365.642	389.608	14033.8	6450.11	603.519	485.177	2203.77	728.807	158.826	301.154	1035.39	0	3.22331e+06	46792.4	845949	892741	0
	纺织服装鞋帽皮革羽绒及其制品	08	6159.66	0	110.808	0	0	10379.5	4256.47	3.31483e+06	403694	31458.2	2660.17	52246.4	12129.2	2791.24	14673.8	20373.6	12563.8	70753.1	26464.5	16719.2	1897.35	7243.23	5373.4	8198.34	703.01	1355.31	2.34301e+06	7844.78	103395	9121.36	15348.3	76235	1694.68	37206.2	6045.38	19350.5	3520.74	95887.9	2970.99	6262.76	17684.8	1153.94	6.77377e+06	338474	4.78168e+06	5.12015e+06	0
	木材加工品和家具	09	2222.47	0	0.000173898	0	0	56001.4	9625.22	4911.47	713840	118877	1022.71	95074	6696.06	12649.3	154848	123949	20626.6	119464	74653.1	26034.4	2271.9	3792.63	100.244	30.6098	1.62246	45.7863	1.73392e+06	9720.41	5625.63	6463.14	6921.81	12509.7	1558.95	23122.7	10233.1	9907.63	1594.98	3343.27	4631.78	9287.56	563.455	1859	3.388e+06	43906	943105	987011	0
	造纸印刷和文教体育用品	10	10012.6	0	20.299	0	0	633616	65618.4	41953.2	82464.2	2.9398e+06	9293.44	689506	43029.3	75920.5	131640	212309	70416.6	484505	153301	188487	32579	15188	1087.25	9033.76	1167	1452.25	108525	97703.7	348295	205379	546442	2.88677e+06	440573	1.15299e+06	87631.2	490559	16903.1	147334	111468	21143.1	488567	76188	1.31189e+07	66874.6	1.82046e+06	1.88734e+06	0
	石油、炼焦产品和核燃料加工品	11	16651.2	0	42.0728	0	0	38067.6	7827.24	9558.97	10701.4	19851.2	365830	2.92678e+06	61155.7	25042.9	187329	229930	33960.1	265464	37930.7	20716.5	8422.65	3037.69	100345	556.42	17317.3	2190.58	227370	698981	6.25909e+06	13679.5	29904.1	215121	60213.7	1.61506e+07	9342.04	748290	22258.7	56271.7	23481.1	31401.3	19653.5	35289.9	2.89897e+07	176432	2.12669e+06	2.30312e+06	0
	化学产品	12	282739	0	0.0401478	0	0	538749	472200	195217	321532	1.14273e+06	149347	2.23032e+07	475170	213291	441190	387037	324392	1.98554e+06	2.16581e+06	919009	118577	138487	9876.06	346.072	82.2152	21636.6	3.14599e+06	59647.7	1.38069e+06	130162	1141.86	3766.87	2850.78	519636	129332	636367	93493.7	401208	231536	5.10804e+06	2618.19	5676.49	4.44584e+07	110051	2.08604e+06	2.19609e+06	0
	非金属矿物制品	13	4018.42	0	0.00129606	0	0	34785.3	3123.94	2813.56	10684.2	27356.2	1528.42	310397	1.88268e+06	73060.4	80486.2	99904.5	34070.8	1.60727e+06	139301	791806	15524.6	1258.52	1237.91	971.885	4.87322	408.083	2.02332e+07	2078.98	9905.49	1769.82	4668.31	358.161	3135.24	2236.29	0	204.318	475.567	97.2857	122152	805.157	3.4514	13.0084	2.55038e+07	7397.24	147821	155218	0
	金属冶炼和压延加工品	14	6531.96	0	0.47569	0	0	17293.6	7146.09	12847	173497	933286	4869.58	763141	436450	6.89006e+06	2.84792e+06	3.29029e+06	1.18822e+06	4.43763e+06	1.94233e+06	654010	48489	185864	19259.3	309.878	335.433	2168.82	530102	1269.66	3876.93	457.564	4.11085	2.35618	340.492	448.647	1.54042	14.1517	444.315	1195.73	38.5639	23.1179	12.2615	13.7312	2.44002e+07	0	0	0	0
	金属制品	15	35888.1	0	6.94108	0	0	70579.8	4486.13	7812.57	40365.7	292033	11874.2	197499	92754.6	27198.1	1.78354e+06	1.06639e+06	444820	911594	1.02323e+06	356509	105738	16807.5	6236.27	5642.42	93.2671	3436.54	2.55771e+06	3211.29	15901.3	4159.29	117100	643.634	26644.8	360712	1.08683e+06	1.36135e+06	42810.5	237317	5759.8	629.592	5231.47	11657.5	1.23422e+07	8279.95	123249	131529	0
	通用设备	16	5536.22	0	2.09027	0	0	19437.8	12730.2	10757.6	22321.1	45702	26110.6	111678	77046.3	46294.3	185370	9.20971e+06	1.87015e+06	2.76708e+06	868133	450411	67790.7	76138.8	7094.4	1213.5	90.8905	1200.67	638530	3168.63	586287	20790	8331.02	16630.1	24683.4	234002	9488.64	31998.6	1244.68	4972.99	47229.2	1880.66	494.855	592.811	1.75123e+07	1782.13	88587.1	90369.2	0
	专用设备	17	40746.6	0	5.06227	0	0	29354.1	1671.66	2507.72	45270	24945.7	10863.3	84536.4	58568.6	51102.7	20759.6	207204	3.04132e+06	812602	1.18293e+06	1.07265e+06	131780	9086.08	2182.85	2869.23	308.248	4804.41	246121	7.72017	86405.1	1864.67	1392.09	145760	15619.4	4183.82	227.881	293.825	43.1081	159.618	214.656	1.34292e+06	48.053	1.85183	8.68333e+06	1265.08	85594.4	86859.5	0
	交通运输设备	18	20635.4	0	4.35736	0	0	603.396	180.814	329.832	652747	700.885	163.746	33969.4	13380.8	2849.97	444179	162787	177619	2.61524e+07	423749	37022.8	48266.6	76.4269	39713.6	9.04408	106.543	62.0726	621.395	241.653	274508	13568.4	3638.07	27873.9	3568.59	2.2213e+06	604.689	22426.2	685.271	2349.71	453.08	282.096	1285.17	3608.11	3.07886e+07	197200	2.09559e+06	2.29279e+06	0
	电气机械和器材	19	931.297	0	0.551904	0	0	12546	486.707	2446.96	6350.62	58418.2	2821.4	69059.2	18008.5	13142.4	53273.1	2.05267e+06	380918	2.10974e+06	4.54789e+06	1.13621e+06	243633	8621.71	10526.1	75611.6	96.1498	445.133	5.73728e+06	186604	76303.3	4595.3	230144	7362.37	49862	850067	105021	212082	25204.1	2479.24	693.544	581.216	100.48	16.9823	1.82923e+07	142562	1.89061e+06	2.03318e+06	0
	通信设备、计算机和其他电子设备	20	1336.24	0	3.02045	0	0	1865.56	7118.13	1835.48	388.586	61834.2	362.644	54578.8	12803.7	2505.14	187880	478666	1.21253e+06	2.1043e+06	1.84877e+06	3.64694e+07	672692	2789.35	1818.6	3480.57	58.1215	243.717	120685	349925	161460	8857.75	2.56935e+06	67619.4	16315.5	661382	62029.8	338129	3428.54	95901.5	6868.29	1618.14	1767.3	15093.7	4.76077e+07	106501	1.6143e+06	1.72081e+06	0
	仪器仪表	21	266.031	0	0.870213	0	0	728.213	41.7035	9.39784	3.96294	2432.84	8411.99	10540.6	3344.92	3459.23	21386	644262	283888	560347	55187	782667	830627	660.481	409.166	7367.73	13900.7	1229.83	136319	244.387	1711.74	198.053	9143.37	0.0841108	296.442	1.03804e+06	37345.7	348564	26793.1	87.5916	198234	171.328	1577.57	15862.4	5.04576e+06	41673.6	1.16267e+06	1.20434e+06	0
	其他制造产品和废品废料	22	108.705	0	0	0	0	923.093	3580.17	14544.5	2.10221	2369.1	48.3039	20673.5	39901.1	321841	87350.6	129738	44240	49148.9	28505.4	115171	2285.05	264013	1477.81	2.07376	0.24613	5.9564	237.999	111.225	578673	23922.8	36170.6	16.8011	234230	1.74317e+06	73994.6	856366	326870	912065	1017.88	897.677	2624.95	325.102	5.91662e+06	28799.2	460911	489710	0
	金属制品、机械和设备修理服务	23	4873.97	0	28522.6	0	0	154965	107640	353113	23401.3	192182	83954.2	1.06781e+06	273607	229796	346629	731296	362512	1.20146e+06	426729	1.8164e+06	47989.2	2203.15	858515	3.55283e+06	53310.8	24053.5	12826.2	77919.8	1.1085e+06	44292.6	46306.6	23951.2	237539	262474	5386.77	117689	18196.5	27408.9	94228.8	32468.2	23262.2	44139.2	1.41204e+07	0	0	0	0
	电力、热力的生产和供应	24	62370.7	0	140.25	0	0	166334	57556.9	43286.1	40431.1	155911	89155.7	1.38294e+06	162202	331028	267861	245490	129109	581099	301566	633338	54192.6	34259.7	19777.9	2.1256e+06	867.206	55860.3	487354	326464	2.22107e+06	867051	192742	594962	581742	1.04711e+06	95349.5	176317	48034.6	133062	128870	123418	84929.5	113717	1.41626e+07	180708	1.65139e+06	1.8321e+06	0
	燃气生产和供应	25	340.88	0	0	0	0	1745.26	0	0	0	0	0	756006	316.282	144122	61873	2.59345	8.72907	107611	0	0.0019104	0	0	1.34264	15482.5	1.09561e+06	0.893424	0	574.825	10917.2	691714	0	0	2578.51	18101.2	7870.8	38.2051	16866.1	27295	742.921	0	11584.2	5884.31	2.97729e+06	79010.3	736004	815014	0
	水的生产和供应	26	0	0	9.78672	0	0	13139.1	3838.36	2845.38	1668.33	6178.29	1127.17	50943	4383.07	21240.2	22447.8	12465.2	6649.81	19945	9993.95	20693.4	1059.75	1322.47	1720.7	1159.46	163.611	263309	161098	21438.1	42726.9	480409	4873.51	21825.4	74390	66225.5	5622.55	11430.6	24606.9	47362.3	27094.3	23102.5	13741.9	11854.7	1.50411e+06	57156.6	565485	622641	0
	建筑	27	10797	0	6.41694	0	0	13389.6	1454.72	9757.75	8251.38	11519	2491.23	36390.5	3070.98	12225.4	12883	29258.3	9483.99	60032.4	20134.8	29583.9	2305.71	2722.63	4124.5	16620.2	322.994	2757.33	104273	90167.5	146306	50805.4	27392.8	232528	115329	190214	31468.2	26798.2	10296.7	85565.4	211096	98998.4	23995.4	236788	1.9816e+06	252282	2.24755e+06	2.49984e+06	0
	批发和零售	28	48567.6	0	19.2832	0	0	837041	79157.5	354917	589910	724035	30934.7	1.28811e+06	463959	89151.4	962364	1.01922e+06	535886	9.24437e+06	896430	2.81241e+06	98837.9	22126.8	9171	7361.99	1628.96	2491	3.73879e+06	6.42508e+06	522962	448232	474608	893942	113088	1.66003e+06	453528	728124	46339.3	176637	85877	502484	134270	28155.8	3.65502e+07	366239	5.08142e+06	5.44766e+06	0
	交通运输、仓储和邮政	29	88615	0	145.795	0	0	537632	83583.3	162749	132591	354673	43045.3	1.52682e+06	278474	252023	348516	843152	429181	1.91291e+06	594780	600406	87797	46883	10017.3	20652.6	721502	2598.35	5.7977e+06	7.17213e+06	3.12238e+07	163132	237988	1.12487e+06	94468.3	4.93768e+06	547418	1.17891e+06	93341.8	109181	257112	101075	49562.9	114573	6.22817e+07	171642	4.37759e+06	4.54923e+06	457364
	住宿和餐饮	30	15942.2	0	17.4056	0	0	44051.6	6972.34	15614.9	9511.53	20720.5	2832.46	185352	21587.4	10033.4	28713.4	128275	109299	78491.7	85467.9	51997.6	19570.7	9324.37	2683.43	1279.33	956.383	993.217	6411.37	187092	264192	43393	162429	963724	134182	405208	608964	1.13372e+06	6178.68	203297	121209	6795.28	26887.2	21645.3	5.14501e+06	316825	9.59715e+06	9.91397e+06	0
	信息传输、软件和信息技术服务	31	9066.41	0	5.99296	0	0	9495.85	2443	7435.98	2506.11	6254.56	1033.48	39392.7	3336.59	1916.69	5748.94	25428.1	16495.2	20944.3	18132.3	15342.5	4187.06	1145.7	1027.35	3836.22	754.828	2151.45	169091	353523	286270	63098.2	1.12357e+07	3.53534e+06	76568.3	297821	30875.5	108338	1644.74	41522.7	30752.6	10814.7	14995.1	35082.6	1.64895e+07	275350	3.27932e+06	3.55467e+06	0
	金融	32	33382.9	0	2678.56	0	0	173894	28007.2	86265.4	73413.7	87344.3	26551.8	673249	98503.8	305692	141648	359314	225816	873141	258258	624637	574858	17812.3	72752.7	106533	64545.1	56184.1	5.26136e+06	8.64582e+06	1.10188e+06	425386	1.46151e+06	7.27974e+06	3.74959e+06	4.91791e+06	507823	564225	230740	132867	14041.9	59140.1	71623.1	288091	3.96762e+07	1168900	1.92227e+07	2.03916e+07	4046.16
	房地产	33	0	0	0	0	0	3495.46	8801.4	2584.5	16221.9	6813.41	168.78	42338.9	5124.3	1364.98	28925	24148.7	13301	28011.7	31453.8	20428.3	6310.36	2538.34	12969	15.4313	0	175.929	182.663	1.95374e+06	707121	1.72462e+06	428144	5.26657e+06	4.52594e+06	2.30596e+06	346424	518716	31625.6	1.02832e+06	411815	360152	200287	633675	2.06985e+07	833608	8.56005e+06	9.39366e+06	1.2673e+06
	租赁和商务服务	34	23886.1	0	1284.82	0	0	1.15615e+06	53646.7	393617	108968	355271	41511.8	2.53272e+06	138456	117607	330251	649997	289045	2.03627e+06	536318	587459	34893	30483.9	24589.3	43132.9	83907.4	51152.3	222194	1.64006e+07	5.25879e+06	1.86816e+06	4.07313e+06	1.04236e+07	2.2302e+06	1.42305e+07	662648	2.99e+06	746557	1.67549e+06	119275	175456	863206	175024	7.17355e+07	86993.5	7.94647e+06	8.03346e+06	190984
	研究和试验发展	35	629.605	0	0	0	0	0	0	0	0	0	0	0	0	0	0	0	0	0	0	0	0	0	0	0	0	0	0	0	0	0	0	0	0	0	46299.4	0	0	0	0	0	0	0	46929	0	0	0	1.06798e+06
	综合技术服务	36	60682.5	0	0.00272034	0	0	36646.6	485.391	36836.8	2577.4	45965.7	818.904	231865	15102.9	128.376	4016.3	52780.3	51495.8	702037	60568.1	49835.6	16296.2	498.597	2068.87	18.4844	0.283409	1.97958	1.45414e+06	1.29894e+06	99165.7	17893.9	14883.2	463.397	163.64	9569.7	192.994	481.361	145.417	81.2387	16403.9	471.529	20.48	251.535	4.28399e+06	0	0	0	428483
	水利、环境和公共设施管理	37	14194.8	0	0.284829	0	0	217.69	107.122	207.964	102.146	271.942	37.3542	1858.07	318.848	153.171	419.982	1209.98	1367.5	783.266	841.132	430.845	146.99	61.4307	40.8337	15.6729	6.74633	12.0098	150.734	13577.1	17434.5	1587.39	2261.22	54695.6	4568.03	7760.71	2193.88	11083.4	179.475	8337.56	228.821	146.707	463.549	158.521	147633	2300.91	85830.6	88131.5	7.27097e+06
	居民服务、修理和其他服务	38	13677.1	0	19.5297	0	0	160021	10803.1	38423.5	7841.04	587430	15161.4	405729	27244.7	32035.8	30107.8	133115	113336	655424	130505	78212.9	10190.5	4878.94	7279.76	9103.45	6793.45	12944.6	49022.3	130919	526550	78421.1	34371	214327	79273.3	2.03205e+06	85832.4	74930.9	41426	123201	923489	718580	81773.1	5.10491e+06	1.27893e+07	87703.9	2.76284e+06	2.85054e+06	797241
	教育	39	14673.4	0	60.4191	0	0	3374.53	843.668	1404.17	1634.42	5207.46	1085.93	16203.3	1894.1	694.792	3316.38	9752.17	4450.26	18316.9	9900.43	2285.27	1324.89	300.321	3135.53	154.724	189.926	529.904	173965	48032.4	31711.3	16551.7	22322.9	380263	34698.2	153083	8388.77	32250.6	3178.75	13382.2	756758	10122.7	5690.19	48608.4	1.83974e+06	261964	5.51032e+06	5.77228e+06	6.92063e+06
	卫生和社会工作	40	0	0	0	0	0	0	0	0	0	0	0	0	0	0	0	0	0	0	0	0	0	0	0	0	0	0	0	2500.86	585.398	399.105	0	0	0	0	0	0	0	0	0	76968.6	0	0	80454	306632	9.30516e+06	9.61179e+06	1.31484e+07
	文化、体育和娱乐	41	0	0	3.64257	0	0	1603.86	636.671	1331.22	655.653	1646.86	218.154	14577.1	2072.16	874.94	2717.98	8008.01	7451.28	5049.72	5807.9	2462.77	878.812	417.189	243.306	2058.31	75.9034	221.83	901.648	16530.9	74673.9	13960.1	28304	112089	24953.5	82884.4	15241	117900	1306.18	74937.1	12114.7	1509.56	38925.6	6720.94	681967	16200.7	814546	830747	1.36045e+06
	公共管理、社会保障和社会组织	42	2527.32	0	2.64941	0	0	622.685	305.311	614.45	482.855	651.333	116.426	2852.35	488.766	140.35	835.893	3403.35	762.144	3770.57	1287.33	677.805	345.014	68.2346	32.5709	117.571	74.1967	76.8095	1508.94	7254.31	9208.27	3157.36	8864.69	32382.1	10750.8	1.54362e+06	1954.44	18823	704.332	3945.37	550.112	862.761	1890.14	380142	2.04587e+06	0	0	0	1.19003e+07
	中间投入合计	TII	1775100	0	33736.3	0	0	9.27335e+06	2.31772e+06	6.00106e+06	3.73144e+06	8.54274e+06	6.46413e+06	3.94534e+07	5.36608e+06	1.52599e+07	9.44399e+06	2.27082e+07	1.16854e+07	6.22946e+07	1.79639e+07	5.04658e+07	3.31409e+06	924611	1.24169e+06	8.88208e+06	3.29676e+06	516663	5.60192e+07	44619100	5.39941e+07	11012500	22048400	34674200	1.30799e+07	5.92043e+07	5.1079e+06	1.29202e+07	2.1239e+06	5970900	3.9963e+06	8.8383e+06	2.2139e+06	7.4234e+06	6.34203e+08	7561500	1.2214e+08	1.29701e+08	4.58087e+07
增 加 值	劳动者报酬	VA001	896400	0	9648.72	0	0	1.26646e+06	228471	679620	508906	735970	326967	4.48566e+06	584764	412776	1.11959e+06	2.56681e+06	1.36469e+06	7.42617e+06	2.07672e+06	4.20357e+06	410493	216142	566188	574670	110110	91297	5033000	15461600	7599300	2682100	9009500	17098900	3.9666e+06	12827700	1526900	4752100	964600	2730900	7.3074e+06	5.7607e+06	1803700	6685300	1.36072e+08
	生产税净额	VA002	7000	0	7322.08	0	0	6.63281e+06	39318.3	114368	120337	353187	2.09655e+06	2.62065e+06	194950	472765	240665	963773	503431	2.16762e+06	871782	986218	126626	32642.1	124313	587689	99749.7	40469.8	2210500	13865200	941600	546600	2040300	5272300	3980800	2698100	133700	771700	131900	288200	623100	5400	247100	-6300	5.31544e+07
	固定资产折旧	VA003	66700	0	547.445	0	0	290411	43998.9	67601.9	66742	322503	224762	1.79071e+06	169471	466214	247644	543206	239876	4.21901e+06	413197	790840	35322.6	61300.9	53365.9	1.88123e+06	73873.1	69991.8	480100	1909200	3.0491e+06	500600	2.7429e+06	1356000	4898600	1802300	823200	1599300	383600	272500	858300	944500	487200	430800	3.46767e+07
	营业盈余	VA004	180900	0	1642.34	0	0	2.3662e+06	149942	75772.2	273395	408009	679799	5.55684e+06	321191	841968	712010	2.03944e+06	1.27498e+06	3.77631e+06	1.58034e+06	1.2971e+06	373306	127618	11436	389638	180897	55818.1	1984300	1.26976e+07	1855400	394000	4830000	2.95782e+07	5884500	550900	504400	1132700	-73200	178900	842200	105000	-126100	-587000	8.24264e+07
	增加值合计	TVA	1151000	0	19160.6	0	0	1.05559e+07	461730	937361	969380	1.81967e+06	3.32808e+06	1.44539e+07	1.27038e+06	2.19372e+06	2.31991e+06	6.11322e+06	3.38298e+06	1.75891e+07	4.94204e+06	7.27774e+06	945747	437703	755303	3.43322e+06	464630	257577	9707900	43933600	13445400	4123300	18622700	53305400	18730500	17879000	2988200	8255800	1406900	3470500	9.631e+06	6.8156e+06	2411900	6522800	306329900
总 投 入		TI	2926100	0	52896.9	0	0	1.98292e+07	2.77945e+06	6.93842e+06	4.70082e+06	1.03624e+07	9.79221e+06	5.39073e+07	6.63646e+06	1.74536e+07	1.17639e+07	2.88214e+07	1.50684e+07	7.98837e+07	2.29059e+07	5.77436e+07	4.25983e+06	1.36231e+06	1.997e+06	1.23153e+07	3.76139e+06	774240	6.57271e+07	88552700	6.74395e+07	15135800	40671100	87979600	3.18104e+07	77083300	8.0961e+06	2.1176e+07	3.5308e+06	9441400	13627300	15653900	4.6258e+06	13946200	9.40533e+08
[truncated: 11 more columns]
