# Supplementary material for: Editorial Note: Measurement and driving factors of carbon productivity in China’s provinces: From the perspective of embodied carbon emissions
Source: PLoS One. 2025 Dec 15;20(12):e0338756. doi: 10.1371/journal.pone.0338756 (PMC12704855; doi:10.1371/journal.pone.0338756)
Supplement: S1 File — (ZIP) [file pone.0338756.s001.zip › Input-Output Tables of China's Provinces/Input-Output Tables of Various Provinces in 2017/10-μ▒ƒΦïÅ.xls]

## Sheet: Sheet1
江苏2017年投入产出表
（按当年生产者价格计算）
单位：万元
产 出 投 入		代码	中 间 使 用																																											最 终 使 用
			农林牧渔 产品和服务	煤 炭 采选产品	石 油 和 天 然 气 开采产品	金 属 矿 采选产品	非金属矿 和其他矿 采选产品	食品和烟草	纺织品	纺织服装鞋 帽皮革羽绒 及其制品	木材加工品 和 家 具	造纸印刷和 文教体育 用 品	石油、炼焦 产 品 和 核燃料加工品	化学产品	非 金 属 矿物制品	金属冶炼和 压延加工品	金属制品	通用设备	专用设备	交通运输 设 备	电气机械 和 器 材	通信设备、 计算机和其 他电子设备	仪器仪表	其 他 制造产品 和废品废料	金属制品、 机械和设备 修理服务	电力、热力的 生产和供应	燃气生产 和 供 应	水的生产 和 供 应	建 筑	批发和零售	交通运输、 仓储和邮政	住宿和餐饮	信息传输、 软件和信息 技术服务	金 融	房地产	租 赁 和 商务服务	研 究 和 试验发展	综 合 技术服务	水利、环境 和公共设施 管 理	居民服务、 修 理 和 其他服务	教 育	卫 生 和 社会工作	文化、体育 和 娱 乐	公共管理、 社会保障和 社会组织	中间使用 合 计	最终消费
																																														居民消费			政府消费
																																														农村居民消费	城镇居民消费	小 计
代码		-	01	02	03	04	05	06	07	08	09	10	11	12	13	14	15	16	17	18	19	20	21	22	23	24	25	26	27	28	29	30	31	32	33	34	35	36	37	38	39	40	41	42	TIU	FU101	FU102	THC	FU103
中 间 投 入	农林牧渔产品和服务	01	8.84919e+06	19529.9	2.17025	0.0234389	327.664	2.9484e+07	8.48075e+06	427563	3.15079e+06	1.2966e+06	202.685	2.73054e+06	158587	6268.6	1011.75	9986.76	14062.6	2536.82	30140.4	3842.98	330.065	118863	7.8414	13039.5	157.647	1.1495	691678	971.006	18521.7	1.64981e+06	488.773	29613.6	102020	4646.62	23110	71.0337	563794	105420	6571	25896.5	19127.3	0	5.804e+07	4.11155e+06	1.13646e+07	1.54762e+07	2.85954e+06
	煤炭采选产品	02	76660.3	406060	0	351.849	101943	371544	495578	89727.8	56204.5	514742	2.16501e+06	4.27865e+06	1.59926e+06	6.64411e+06	99234.9	90476.3	82.6981	2133.73	54370.9	461172	10821.1	0	87.8296	1.15056e+07	0	8.34121	172672	0	315.2	3346.06	0	0	0	12.043	0	0	130.251	0	4917.26	0	3610.16	0	2.92089e+07	152500	1286200	1438700	0
	石油和天然气开采产品	03	1.57335	0	1276.63	0	1788.7	174907	147207	30558.8	59393.9	83211.1	1.13205e+07	2.16339e+06	256443	521013	229748	83856.9	48672.4	74550.4	64509.2	97067.9	6741.64	19710.8	0	1.19929e+06	2.23759e+06	0	128.06	0	146.117	0.215398	0	0	0	0	0	0	14.8615	0	561.054	0	411.916	0	1.88227e+07	0	0	0	0
	金属矿采选产品	04	0	5.72894	0	77998.4	16.7112	7720.29	7881.29	0	4514.73	28157.3	0	616051	566982	2.22326e+07	310997	485.094	10175.2	97463	809319	535334	0	17298.7	2.3642	5869.75	0	0	0	0	0.210038	100.418	0	0	0	0	0	0	0	166.486	0	0	0	0	2.53291e+07	0	0	0	0
	非金属矿和其他矿采选产品	05	165.287	7.47528	28692	527.767	111701	174482	104854	1367.08	18645.5	3048.73	13.9976	3.20556e+06	4.43084e+06	667599	119829	10376	164769	26831.2	47035.9	20691.2	2738.8	7622.14	1786.54	34538.6	6.02685	292.788	2.07768e+06	0.598616	1797.53	324.235	12.3856	279.146	124.346	236.545	0	63.113	514.698	251.955	106.267	1.75031	25.1762	0.65538	1.12654e+07	0	0	0	0
	食品和烟草	06	5.82116e+06	663.219	2.0969	3815.69	332.81	1.52221e+07	363354	1.9224e+06	120484	426060	55581.6	2.01242e+06	130352	479557	74527.6	119231	419100	232614	218263	458205	62753.2	20044.7	302.503	2928.79	3483.13	795.474	9699.38	15855.2	99804.6	7.77647e+06	22052.9	256553	15684.7	35405.2	20889.9	42733	1694.68	30326.3	43625.3	79884.4	995311	17934.2	3.76344e+07	8.7686e+06	2.85081e+07	3.72767e+07	0
	纺织品	07	416.784	306.037	0	166.358	2295.69	177282	2.39165e+07	1.68425e+07	128772	2.01636e+06	113.09	2.67256e+06	654200	93611.7	295340	63918	60008.7	1.31827e+06	894107	267716	34278.2	205410	92.9	6237.17	15.2328	177.946	11151	24931.5	180310	291900	613.257	7389.8	17597.8	6664.57	989.251	387.656	2373.44	2268.69	311.405	506.447	18076.7	0	5.02162e+07	672821	1.67339e+06	2.34621e+06	0
	纺织服装鞋帽皮革羽绒及其制品	08	91112.2	1893.95	239.648	1250.88	5209.38	116671	497928	5.12253e+06	110845	197331	3830.05	533916	52907	51529.3	50167.5	61671.1	103834	164600	146469	136700	23190.8	38417.9	176.21	13135.5	3433.72	3368.65	400851	19414	79790.8	57387.5	2991.89	535668	2069.98	38328.7	9862.23	14370.6	4473.47	315881	5814.68	10276.2	546267	1.12997e+06	1.07058e+07	3.71545e+06	1.15375e+07	1.52529e+07	0
	木材加工品和家具	09	33566.9	50239.7	0.000469184	1983.76	3005.27	250673	102474	38401.5	8.34727e+06	1.34072e+06	758.179	526739	162891	20030	170866	211170	153854	79211.2	628014	356910	207134	68730.2	509.46	969.512	15.3796	412.258	3.90522e+06	35660.9	21290.3	21872.4	11294	72449.6	2607.24	34196.1	21122.5	11516.8	2548.57	9214.64	11404	18880.1	3569.86	4558.73	1.6944e+07	619450	1.58636e+06	2.2058e+06	0
	造纸印刷和文教体育用品	10	118469	2352.47	29.667	320.022	11259.4	1.14985e+06	781007	260794	996233	9.63968e+06	2270.03	4.7005e+06	1.0129e+06	371214	569001	455759	368924	468246	822228	1.3844e+06	155997	191117	224.66	8651.21	1995.05	979.584	185023	134828	279995	582164	1.27228e+06	4.64662e+06	385854	5.86953e+06	150642	314214	26917.3	198100	692683	35059.8	999956	1.14553e+06	4.03938e+07	418483	2.19428e+06	2.61276e+06	0
	石油、炼焦产品和核燃料加工品	11	723506	8639.92	89.2224	3697.4	119981	123215	117549	168401	386750	178369	1.65657e+06	9.82193e+06	1.2446e+06	8.21007e+06	635085	993688	688414	242041	511288	246531	56178.4	7421.39	345.81	771378	4508.81	3876.7	751182	412271	6.83574e+06	37321.6	129137	301662	72254.4	1.79258e+06	14840.2	744889	74641.8	113329	44889.9	50212.3	53062.8	62265	3.84144e+07	981252	4.04245e+06	5.0237e+06	0
	化学产品	12	5.46084e+06	16153.8	0.113263	9509.05	185255	2.22062e+06	9.57574e+06	1.39476e+06	1.87006e+06	6.21953e+06	320117	1.04376e+08	3.43397e+06	1.31819e+06	1.73594e+06	3.39088e+06	2.6373e+06	3.08441e+06	1.16258e+07	1.04339e+07	1.05218e+06	364223	3092.22	87564	1173.79	117445	7.47573e+06	54459.6	1.18729e+06	246469	18386.4	24476.1	3856.67	649138	812724	653450	469240	1.92325e+06	450149	8.22857e+06	220795	12801	1.93366e+08	1.32338e+06	4.58208e+06	5.90546e+06	0
	非金属矿物制品	13	30168.5	8611.67	0.0034212	29330.8	1622.36	211061	70583	86933.3	152497	243038	302189	1.13838e+06	1.13416e+07	837746	331733	201168	224569	478262	6.24561e+06	2.40669e+06	157801	55530.7	239.009	13329.7	72.4466	1341.25	3.74105e+07	5389.66	60978.6	28046.5	194.814	20.6037	4671.67	2544.53	0	216.944	3973.83	151.418	282941	1636.13	74.4418	33.3375	6.23715e+07	87047.5	197878	284925	0
	金属冶炼和压延加工品	14	106540	75444.3	1.04342	6055.57	2617.58	43658	84962.6	10201.5	305100	3.59373e+06	5831.24	2.81628e+06	3.58679e+06	3.98806e+07	2.53198e+07	1.45251e+07	7.45359e+06	1.05174e+07	4.56479e+07	9.20232e+06	2.11247e+06	445696	32931.6	18622.1	5023.37	5730.87	1.94772e+07	2758.47	32042.8	1069.07	89.9084	6.65993	420.777	456.121	2.24885	14.7371	1032.45	1460.29	72.0961	38.1187	41.4808	28.3442	1.85321e+08	0	0	0	0
	金属制品	15	596863	72517.4	19.4387	1424.07	3755.55	430651	331156	423255	256341	463702	3408.47	1.81508e+06	484784	326348	1.12759e+07	7.81397e+06	5.021e+06	4.27962e+06	5.07056e+06	4.57183e+06	1.19045e+06	17760.8	15259.2	21366.4	439.786	4879.2	4.49137e+06	11853.9	446826	44078.7	254918	5143.31	42223	662124	329953	631922	56334.7	963240	14541.3	1331.33	230146	27160.3	5.27055e+07	65720.6	467000	532721	0
	通用设备	16	60048.5	12398.8	4.52714	2504.02	27822.1	204181	400328	20625	170184	422947	31027.2	853159	698674	317180	676109	2.20574e+07	8.39903e+06	5.49062e+06	4.5407e+06	914646	1.28194e+06	84078.2	4151.73	190356	1521.6	16110.3	4.97288e+06	9845.87	887652	153437	10767.5	153487	30148.4	245094	15316.3	26915.7	1935.75	8534.05	90013.8	3177.7	4717.82	1069.71	5.34928e+07	8847.24	78952.4	87799.6	0
	专用设备	17	833047	76396.2	7184.73	11824.4	44073.7	45619.3	248774	51822.6	48762	187279	13401.9	430648	78178.6	135325	83762.5	595862	1.55744e+07	1.03497e+06	5.03451e+06	5.00722e+06	939173	291.865	1466.9	27847	5004.78	2031.06	1.16301e+06	1387.77	41151.5	10252.5	57.2892	277827	18569.5	4301.74	358.652	219.602	201.404	260.452	406.574	2.12348e+06	197.658	3.23684	3.41606e+07	11343.5	102300	113643	0
	交通运输设备	18	366199	478.984	11.7753	622.856	992.305	25189.6	3563.23	2079	4502.11	2904.29	218.485	19870.1	10151.4	26455.3	3215.23	1.10872e+06	1.49462e+06	3.61942e+07	7651.53	293693	130686	322.554	22335.1	359.417	942.844	194.355	137526	2151.62	5.14319e+06	215246	17517.6	42839.9	5456.85	4.10357e+06	1222.3	28401	102467	1.28461e+06	1091.81	576.505	5303.71	8118.82	5.08194e+07	3.65387e+06	1.30616e+07	1.67155e+07	0
	电气机械和器材	19	10362	6149.99	1.17291	2068.66	1004.85	22779	170909	7467.53	103671	17889.1	3461.08	551812	42212.2	51355.1	446403	5.44119e+06	2.74283e+06	4.29486e+06	3.1422e+07	5.71352e+06	1.46665e+06	494.218	10219.1	65519.4	1366.93	2186.57	4.32967e+06	81887.7	70274.9	13269.5	524452	73273.2	63947.7	977518	180713	179230	20903.4	4398.21	1364.14	992.304	4354.24	33.1128	5.91246e+07	1.10415e+06	2.60052e+06	3.70467e+06	0
	通信设备、计算机和其他电子设备	20	15754.8	955.675	6.82898	35.593	329.028	16373.8	4570.43	5164.1	12527.5	91510.4	610.61	937808	11288.7	62619.7	152455	4.7904e+06	1.77179e+06	3.31037e+06	7.40699e+06	8.90022e+07	9.348e+06	1792.39	139.459	3174.04	204.01	437.61	380089	86601.7	75319	19727.8	4.39891e+06	697211	20647.9	1.72215e+06	578863	487893	5015.1	913126	13860	2715.61	7901.02	28160	1.26386e+08	885908	5.26205e+06	6.14795e+06	0
	仪器仪表	21	2109.76	283.131	2870.92	4.1892	231.773	4099.64	2015.4	503.938	1286.85	4349.76	8947.06	73887.3	5776.11	15408	4455.19	750652	634183	1.04423e+06	712968	85740.9	6.72733e+06	44.0373	1071.92	9780.89	3544.14	5221.12	483696	435.849	48325.2	473.466	46544.4	0.227319	331.931	993165	555358	247683	152986	204.61	353630	258.003	3395.13	26113.4	1.30136e+07	105002	2.14324e+06	2.24824e+06	0
	其他制造产品和废品废料	22	1398.71	15.4432	0	0	95.7439	12602.8	61046.7	344318	10831.4	873788	55.3975	127709	534986	6.49354e+06	358290	88240.2	153805	278278	22732.3	12923	1.00858e+06	1.51799e+06	1.80153	14850.5	3.58978	5.35141	14273	186.051	257968	33173.2	460706	105.742	282841	1.3118e+06	118285	837569	271193	517667	1958.2	1458.84	53477	577.172	1.60793e+07	175553	1.47732e+06	1.65288e+06	0
	金属制品、机械和设备修理服务	23	57827.6	112117	3786.96	15736.9	38373.7	845380	1.0446e+06	1.61356e+06	865107	1.08159e+06	284138	4.14097e+06	1.57245e+06	2.31175e+06	2.63983e+06	1.29097e+06	1.93795e+06	1.29033e+06	2.74544e+06	1.2316e+06	159080	62610.2	2961.13	1.14876e+06	183967	6671.66	509627	97009.4	458199	98922.7	209796	113439	274742	359940	8247.98	112762	52470.5	53197.2	173634	49970.4	59450.8	75171.9	2.93941e+07	0	0	0	0
	电力、热力的生产和供应	24	469952	100656	5998.56	52594.9	150477	1.41409e+06	1.79621e+06	411787	489881	1.08271e+06	240289	9.43434e+06	2.81067e+06	7.46639e+06	2.17105e+06	1.26004e+06	1.18401e+06	1.09282e+06	2.31169e+06	2.19179e+06	532060	97133	1314.26	1.82711e+07	16429.6	188800	1.2861e+06	623500	833105	1.07003e+06	560163	1.14513e+06	610607	942350	132489	123277	222348	293016	215500	182469	200638	185046	6.387e+07	1.01222e+06	2.61748e+06	3.62969e+06	0
	燃气生产和供应	25	19227.6	0	0	0	0	803.366	0	0	531.243	0	0.09826	159318	1.6988	2952	1069.11	15.2042	0	17784.5	53251.9	0.0399378	0	0	0.10238	148080	1.04245e+06	0	0	224.946	408413	362175	0	0	2928.89	17568.8	11835.4	36.4357	60996.2	32366.9	1344.43	0	10614.4	0	2.35399e+06	424735	1.95675e+06	2.38149e+06	0
	水的生产和供应	26	0	5331.16	21.2413	899.85	1107.03	93649.5	93749.1	57517.5	11222.7	28720.3	465.03	172736	51474.3	42588.5	51533.1	51866.9	48097.6	55218.5	105388	228910	12735.1	2827.78	95.6812	67780.6	564.15	64002	8.71654e+06	34748.1	30223.5	167526	5815.89	255012	86674.5	66315	8672.41	10346.6	23599.3	70436.5	50294.1	35861.8	32008	20318.8	1.08629e+07	232067	784533	1.0166e+06	0
	建筑	27	126620	6066.68	16.1605	83.8421	3537.39	58196.1	67156.9	23670.3	26838.7	41613	5738.18	229655	34533.4	57771.6	49938.3	82160.1	44687.9	55341.1	109216	436123	15846	7837.96	241.598	61974.6	5559.38	19778.8	5.17214e+06	142554	140168	120132	35548.5	454419	740467	199169	50738.7	22410.3	47266.7	157731	409618	160579	103856	425537	9.95253e+06	1.86931e+06	4.6373e+06	6.50661e+06	0
	批发和零售	28	807310	29426.7	2115.88	7153.38	18974.6	1.62947e+06	1.78252e+06	1.02095e+06	907890	2.43939e+06	314144	6.12783e+06	1.2183e+06	2.04562e+06	1.43368e+06	2.49005e+06	2.53146e+06	6.22939e+06	5.1962e+06	1.06193e+07	1.47623e+06	118576	3444.11	580767	72202.6	17675.6	3.80473e+06	1.79076e+06	864718	620466	1.07346e+06	815489	140802	1.21098e+06	187327	296423	189233	323888	127255	939976	413732	39952.8	6.19592e+07	3.96153e+06	1.97527e+07	2.37142e+07	0
	交通运输、仓储和邮政	29	1.30746e+06	92473.6	1469.72	15781.7	106206	2.77843e+06	2.43186e+06	918362	1.43034e+06	2.32045e+06	607508	7.83635e+06	2.98974e+06	5.40721e+06	2.36687e+06	2.62791e+06	1.5919e+06	2.71919e+06	4.68577e+06	4.45222e+06	857141	142230	3322.47	2.07707e+06	106936	36427.5	4.81285e+06	5.75742e+06	9.14507e+06	442287	662659	3.1932e+06	362974	6.0887e+06	886963	1.2808e+06	561815	407604	562770	182771	433162	780126	8.54718e+07	858840	4.58841e+06	5.44725e+06	7.28875e+06
	住宿和餐饮	30	167063	7606.1	43.8345	1024.4	4170.43	156856	187391	164386	152934	165266	9293.84	2.18633e+06	231425	123335	202593	333793	1.01496e+06	238649	793181	297322	141041	13760.7	1507.89	33328	3384.36	12612.8	246944	780205	433055	43490.2	419193	6.49529e+06	163429	429404	981881	1.06695e+06	18313.4	332855	473543	31034.8	506003	1.88601e+06	2.09508e+07	3.10902e+06	1.18346e+07	1.49436e+07	0
	信息传输、软件和信息技术服务	31	39662.1	547.826	15.0927	76.1284	389.715	31552.8	30520.8	25887.5	18824.6	32643.3	1357.05	210661	59021.1	15639.1	47368.8	54444.3	82205.7	40322.8	87756.7	109717	30194.7	5809.59	100.839	3388.81	5494.66	3021.2	31071.8	180586	817409	102213	9.92488e+06	4.71216e+06	93258	316423	49783.1	265465	65570.7	64739.3	59673.5	17529.3	208119	1.95823e+06	1.98037e+07	1.61055e+06	5.30381e+06	6.91436e+06	0
	金融	32	1.08216e+06	110394	10689.7	4232.58	9852.69	525999	1.04687e+06	240659	344069	648051	98384.9	2.41052e+06	658674	2.49587e+06	731021	706602	1.02075e+06	672645	1.16219e+06	1.66713e+06	269769	175959	2136.19	2.40498e+06	25310.2	81664.3	1.40596e+07	3.69258e+06	7.39088e+06	664884	1.54318e+06	1.06521e+07	8.25604e+06	1.55537e+07	860630	638083	344952	799675	655151	116024	503575	557627	8.48952e+07	1.10701e+07	4.91301e+07	6.02003e+07	25600
	房地产	33	0	0	0	6.923	4.86599	25544.4	19362.7	22223.4	15291.8	15543.9	1390.28	17655.6	17077.2	7750.38	7214.17	53283.3	17176.2	20587.4	34460.3	91585.8	43671.7	0	18.3083	930.69	11098.2	0	55899.7	5.04543e+06	594733	2.96195e+06	2.99554e+06	7.08195e+06	2.91247e+06	6.70317e+06	558567	502290	108477	1.49852e+06	799101	514533	668834	1.13836e+06	3.45617e+07	9.14317e+06	2.184e+07	3.09832e+07	1.95655e+06
	租赁和商务服务	34	262875	151652	3235.71	9084.11	51267.1	1.09316e+06	681702	689398	539607	890500	197296	4.68251e+06	687688	654992	617206	1.52176e+06	798627	3.13694e+06	2.45754e+06	1.89541e+06	1.07288e+06	69240.9	2153.1	251337	179745	86343.8	3.09204e+06	5.98596e+06	2.01161e+06	1.96125e+06	4.39168e+06	1.44933e+07	4.71632e+06	1.80462e+07	1.06844e+06	980076	299054	1.37264e+06	231445	225063	1.19102e+06	1.03596e+06	8.37862e+07	438420	6.03555e+06	6.47397e+06	300553
	研究和试验发展	35	0	0	0	0	0	0	0	0	0	0	0	0	0	0	0	0	0	0	0	0	0	0	0	0	0	0	0	0	0	0	0	0	0	0	4379.85	0	0	0	0	0	0	0	4379.85	0	0	0	2755388
	综合技术服务	36	417791	188.568	0.00685094	0.702294	44.1646	29994.1	34803	24874	22848.4	60995.8	158.908	264732	65790.6	36350.7	32577.8	634465	108051	809348	186824	234301	6867.81	893.037	74.132	2595.54	1198.86	381.731	9.72563e+06	116529	126505	1054.81	21208.2	32154.5	199.309	10005.6	450311	2.34296e+06	210.61	151.727	31830.8	763.858	69.9725	450.5	1.58362e+07	46235	617279	663514	2.94434e+06
	水利、环境和公共设施管理	37	244591	131.657	0.717317	22.4838	62.9654	2439.16	2782.64	1763.89	1686.84	2062.81	162.44	20657.4	3079.41	1844.37	3415.74	3282.07	3783.06	2898.31	7165.13	3908.76	1921.5	146.747	9.48243	379.584	75.1607	99317.9	3615.88	12591.5	16000.9	9750.75	6980.64	114961	5563.74	8281.53	3537.37	10590.7	290648	12698.3	444.012	238.663	1428.21	284.394	905208	24025	173838	197863	7.97966e+06
	居民服务、修理和其他服务	38	166398	26382	49.1839	104.55	6810.54	333026	122387	40929.7	70882.2	99643.9	34070.8	1.0296e+06	154925	311192	138299	383575	143006	667028	427769	675716	75950.2	7389.78	535.676	110059	16300.1	44869.2	2.70222e+06	172120	804979	268420	228287	597549	96552.7	2.20069e+06	138394	67486.7	530426	552977	1.31528e+06	1.20459e+06	254016	637160	1.68581e+07	624795	1.27268e+07	1.33516e+07	0
	教育	39	64089.7	3809.1	152.16	2152.05	624.323	13302.7	14462.8	4550.25	5961.28	8629.94	2801.46	84289.2	10536.5	7202.64	19063.4	23549.6	27630.5	19594.6	31656.2	24215.4	9787.5	641.292	87.4251	10161.6	2561.3	2607.42	7556.45	35441.2	24400.6	12494.1	32366.3	966163	42261.5	159404	13525.9	28803	8547.8	33052.3	634234	16421.4	14233.1	294024	2.71705e+06	3.59598e+06	8.17553e+06	1.17715e+07	2.19762e+07
	卫生和社会工作	40	0	0	0	0	0	458.393	0	0	0	0	0	0	0	0	0	0	0	0	0	0	0	0	0	0	0	0	0	4995.35	3168.37	1868.86	0	0	0	0	0	0	0	0	0	134712	122.673	0	145326	2.8674e+06	5.82312e+06	8.69052e+06	2.33686e+07
	文化、体育和娱乐	41	0	1004.63	9.17348	123.968	376.974	12762.3	15663.3	10346.6	10564.6	11965.1	876.559	138994	18025.4	10494.6	23108.7	18949	22387.3	15599	40755.5	23012.5	10747.6	1059.49	51.1425	2390.25	527.51	1766.84	21016.9	34701	22714.2	10016.3	52350.7	541549	30392.7	87157.9	24574.3	106291	3777.66	109741	23507.9	2449.28	505976	218958	2.18674e+06	347221	2.66325e+06	3.01047e+06	1657074
	公共管理、社会保障和社会组织	42	36092.2	192.006	6.67232	194.246	100.759	5143.48	2854.04	1318.41	2176.72	2455.11	75.068	17697	4501.13	2193.75	6568.65	5246.8	6946.02	3374.25	9531.01	5662.56	1196.45	437.7	11.2171	391.839	465.938	133.65	50183.9	2618.83	9629.01	3121.21	20475.6	68594.2	13094.2	1.60759e+06	3151.29	18649.9	2008.96	7360.03	1067.46	1404.51	5566.01	1.09545e+06	3.02494e+06	0	0	0	3.81716e+07
	中间投入合计	TII	28466700	1.40708e+06	68042.8	262764	1.01804e+06	5.95395e+07	5.53437e+07	3.25236e+07	2.12323e+07	3.67772e+07	1.76923e+07	1.85568e+08	4.10863e+07	1.09764e+08	5.34863e+07	7.44062e+07	5.87227e+07	8.98027e+07	1.42409e+08	1.55801e+08	3.06926e+07	3.88942e+06	112509	3.91899e+07	3.94478e+06	831569	1.42839e+08	2.54109e+07	3.99037e+07	2.0108e+07	2.9355e+07	5.88571e+07	1.96201e+07	7.24604e+07	8.2777e+06	1.20955e+07	4.5921e+06	12514500	7.78661e+06	1.44013e+07	8.28224e+06	1.2813e+07	1.73336e+09	6.80966e+07	250827000	3.18924e+08	1.11284e+08
增 加 值	劳动者报酬	VA001	4.28942e+07	626061	105408	107270	124814	3.5859e+06	5.86844e+06	5.97366e+06	2.11106e+06	3.86119e+06	535765	1.39696e+07	3.40936e+06	4.99911e+06	5.24259e+06	7.17351e+06	5.49956e+06	9.44561e+06	1.17091e+07	1.98416e+07	2.64704e+06	379126	16486.7	3.15803e+06	248531	418879	3.18152e+07	2.58658e+07	1.49252e+07	8010800	12069300	2.03878e+07	7403000	18931200	2382800	2.7794e+06	2762000	10046500	2.11733e+07	1.49172e+07	4.12744e+06	2.16986e+07	3.73247e+08
	生产税净额	VA002	-2100599	302495	107545	63227	56482	7.19768e+06	2.28755e+06	2.54568e+06	1.00595e+06	1.66653e+06	3.3033e+06	1.04516e+07	2.26642e+06	4.1444e+06	2.6324e+06	3.55508e+06	2.77476e+06	4.51385e+06	6.19769e+06	4.25978e+06	1.41741e+06	290208	11664.9	2.19953e+06	159236	99767.5	6.07754e+06	1.21598e+07	2.5656e+06	518100	2630700	5.89676e+06	1.07052e+07	4624200	162400	880508	537900	1502900	351914	91284	616914	203353	1.10935e+08
	固定资产折旧	VA003	1501800	201938	247198	69296.7	69848	2.35849e+06	2.05314e+06	2.30209e+06	640858	1.51788e+06	443694	9.11242e+06	2.13604e+06	4.37833e+06	1.87386e+06	2.44952e+06	1.96981e+06	4.24185e+06	5.30639e+06	1.14516e+07	1.37472e+06	152553	6768.61	6.87291e+06	154588	448016	1.15941e+06	8.94096e+06	6.2461e+06	3220200	4722800	2.44409e+06	6.13407e+06	3762900	494800	725493	1821300	1288700	3.76036e+06	1.85163e+06	1.24708e+06	5.8697e+06	1.17025e+08
	营业盈余	VA004	849907	192663	-21118.2	105385	77632.8	6.21415e+06	4.32191e+06	3.5723e+06	2.06205e+06	3.87022e+06	1.42681e+06	2.0327e+07	3.78884e+06	1.08935e+07	3.57168e+06	8.23598e+06	6.33786e+06	8.65658e+06	1.17882e+07	8.68765e+06	3.69303e+06	255835	17645.7	2.26442e+06	873744	252724	8.11338e+06	2.97166e+07	7.23983e+06	2319100	9402400	3.87369e+07	2.59232e+07	10926470	945900	1.72644e+06	794500	4722600	966194	857766	2.18403e+06	598379	2.5749e+08
	增加值合计	TVA	43145300	1.32316e+06	439033	345178	328777	1.93562e+07	1.4531e+07	1.43937e+07	5.81992e+06	1.09158e+07	5.70956e+06	5.38607e+07	1.16007e+07	2.44153e+07	1.33205e+07	2.14141e+07	1.6582e+07	2.68579e+07	3.50014e+07	4.42406e+07	9.13221e+06	1.07772e+06	52565.9	1.44949e+07	1.4361e+06	1.21939e+06	4.71656e+07	7.66831e+07	30976700	14068200	28825200	6.74656e+07	50165400	38244770	3985900	6.11184e+06	5915700	17560700	2.62518e+07	1.77179e+07	8.17546e+06	2.83701e+07	8.58698e+08
总 投 入		TI	7.1612e+07	2.73024e+06	507076	607942	1.34682e+06	7.88957e+07	6.98747e+07	4.69173e+07	2.70522e+07	4.7693e+07	2.34018e+07	2.39429e+08	5.2687e+07	1.34179e+08	6.68069e+07	9.58203e+07	7.53047e+07	1.16661e+08	1.7741e+08	2.00042e+08	3.98248e+07	4.96714e+06	165075	5.36848e+07	5.38087e+06	2.05096e+06	1.90005e+08	1.02094e+08	7.08804e+07	3.41762e+07	5.81802e+07	126322700	69785500	1.10705e+08	1.22636e+07	18207300	1.05078e+07	30075200	3.40384e+07	3.21192e+07	1.64577e+07	4.11831e+07	2.59205e+09
[truncated: 11 more columns]
