# Supplementary material for: Editorial Note: Measurement and driving factors of carbon productivity in China’s provinces: From the perspective of embodied carbon emissions
Source: PLoS One. 2025 Dec 15;20(12):e0338756. doi: 10.1371/journal.pone.0338756 (PMC12704855; doi:10.1371/journal.pone.0338756)
Supplement: S1 File — (ZIP) [file pone.0338756.s001.zip › Input-Output Tables of China's Provinces/Input-Output Tables of Various Provinces in 2017/12-σ«ëσ╛╜.xls]

## Sheet: Sheet1
安徽2017年投入产出表
（按当年生产者价格计算）
单位：万元
产 出 投 入		代码	中 间 使 用																																											最 终 使 用
			农林牧渔 产品和服务	煤 炭 采选产品	石 油 和 天 然 气 开采产品	金 属 矿 采选产品	非金属矿 和其他矿 采选产品	食品和烟草	纺织品	纺织服装鞋 帽皮革羽绒 及其制品	木材加工品 和 家 具	造纸印刷和 文教体育 用 品	石油、炼焦 产 品 和 核燃料加工品	化学产品	非 金 属 矿物制品	金属冶炼和 压延加工品	金属制品	通用设备	专用设备	交通运输 设 备	电气机械 和 器 材	通信设备、 计算机和其 他电子设备	仪器仪表	其 他 制造产品 和废品废料	金属制品、 机械和设备 修理服务	电力、热力的 生产和供应	燃气生产 和 供 应	水的生产 和 供 应	建 筑	批发和零售	交通运输、 仓储和邮政	住宿和餐饮	信息传输、 软件和信息 技术服务	金 融	房地产	租 赁 和 商务服务	研 究 和 试验发展	综 合 技术服务	水利、环境 和公共设施 管 理	居民服务、 修 理 和 其他服务	教 育	卫 生 和 社会工作	文化、体育 和 娱 乐	公共管理、 社会保障和 社会组织	中间使用 合 计	最终消费
																																														居民消费			政府消费
																																														农村居民消费	城镇居民消费	小 计
代码		-	01	02	03	04	05	06	07	08	09	10	11	12	13	14	15	16	17	18	19	20	21	22	23	24	25	26	27	28	29	30	31	32	33	34	35	36	37	38	39	40	41	42	TIU	FU101	FU102	THC	FU103
中 间 投 入	农林牧渔产品和服务	01	6.30015e+06	21713.1	0	806.897	541.261	2.01263e+07	1.99591e+06	458769	2.28522e+06	754060	15.6712	2.06657e+06	1303.73	979.645	571.919	1059.19	6657.06	2103.77	1018.84	5012.45	1.2375	172794	32.1039	265.195	9.36281	43.1388	457601	727.352	6566.17	941405	28479.3	3372.21	4329.72	182733	9526.53	5990.44	53301.4	33132	11480.2	9357.56	9469.94	0	3.59594e+07	2.09845e+06	4.01296e+06	6.11141e+06	678127
	煤炭采选产品	02	31937.6	1.81841e+06	0	38589.4	127350	248311	51531.7	16192.6	32776	168091	3.84112e+06	2.22212e+06	2.34802e+06	814889	91347.7	33239.1	66799.9	192064	37259.2	8682.55	392.784	3281.19	1457.55	3.521e+06	991958	2338.56	76783.4	0	221.123	0.142926	0	0	0	3.33507	1301.41	0	0	0	0	28520.3	0	118.052	1.68161e+07	0	0	0	0
	石油和天然气开采产品	03	0	0	0	0	0	0	0	0	0	0	0	0	0	0	0	0	0	0	0	0	0	0	0	0	0	0	0	0	0	0	0	0	0	0	0	0	0	0	0	0	0	0	0	0	0	0	0
	金属矿采选产品	04	0	8023.39	0	1.41862e+06	35.9137	26130.5	73037.7	0	0	4971.15	51.3988	150610	154339	9.67855e+06	17212.2	9436.98	5369.12	9613.57	5931.19	8880.77	0	6.29001	0	0.0164159	0	0	0	0	0.0829397	65.9319	0	0	0	0	1335.6	0	0	72.2206	0	0	0	0	1.15723e+07	0	0	0	0
	非金属矿和其他矿采选产品	05	78.2814	4776.87	0	18285	108450	4670.47	41.727	6162.66	48942.9	35843.8	18.2909	511942	3.4208e+06	265114	16677	13928.3	72304	4862.35	9721.77	345.93	0	189.005	0	6819.33	44.4957	36.8616	1.12792e+06	0.639761	5311.52	218.858	51.1321	15.0672	104.232	67.4038	0	10.6781	32.8341	114.639	108.766	0.799072	11.5131	0.0792766	5.68402e+06	0	0	0	0
	食品和烟草	06	4.0674e+06	48550.7	0	1183.94	1398.4	1.68728e+07	25456.3	916144	8583.26	52755.3	26350.1	1.29087e+06	99581.3	126052	11145.5	50096	48516.4	3958.39	76673.4	31481.3	4897.08	723.912	187.581	350.992	1257.85	2247.55	189.335	10181.8	64567.2	3.04165e+06	24498.6	21056.3	2116.53	41709.1	8175.24	20158.6	7908.07	7819.85	2496.11	14466.4	198664	16395.8	2.72507e+07	5.47856e+06	1.08796e+07	1.63581e+07	0
	纺织品	07	156.84	3721.55	0	254.763	10049.5	184803	5.62888e+06	9.24918e+06	171811	479391	49.4709	225333	78134.3	6871.22	73640.9	33955.1	22746	5216.12	59106.5	142849	2094.49	277269	123.548	45.7173	56.8938	12.018	163.675	5452.55	49097.5	69337.3	952.256	2301.75	49340	53445.3	4300.04	23562.5	1623.41	3416.86	1136.17	381146	717.69	10521.8	1.73123e+07	107763	298148	405912	0
	纺织服装鞋帽皮革羽绒及其制品	08	91359.5	19802.1	0	4010.28	1151.94	30653.6	59224.8	2.23386e+06	169744	471450	949.933	31971.4	36671.2	3654.53	10421	17492.3	18206.6	11855.8	13205	10839.7	21308.1	18298.9	2410.6	2295.22	430.467	4326.15	53225.3	9870.36	110565	9407.38	20008	26795.3	11844.4	11555.5	1332.13	2307.72	6460.35	6545.23	5023.1	101.9	90947	150482	3.80206e+06	1.02848e+06	3.37271e+06	4.40119e+06	0
	木材加工品和家具	09	24744.9	38614.4	0	6660.08	16027.1	202661	18970.7	57144.2	5.45741e+06	213420	8.82679	233333	81757.1	8191.86	222484	69585.9	27873.6	20385.5	87275.7	189055	3983.55	88016.3	6.55929	463.612	156.9	31.2386	1.34097e+06	6692.11	5723.07	9882.01	33340.3	15696.2	7427.49	4593.58	29.86	848.081	1268.86	4686.3	3449.37	109.202	5058.51	1723.28	8.50976e+06	158580	589009	747589	0
	造纸印刷和文教体育用品	10	62803.3	9567.25	0	7409.72	62558	948919	121921	103134	512495	4.17251e+06	296.132	913416	512083	42295.7	79195.2	112161	105637	192499	621561	382774	16332.7	66705.2	203.289	2596.18	1884.53	1857.58	27037.5	164625	299149	186440	273205	761381	37290.2	2.88114e+06	7588.35	174753	29880.6	40869.6	314514	29305	319178	297004	1.48962e+07	260251	865696	1.12595e+06	0
	石油、炼焦产品和核燃料加工品	11	369058	29491.9	0	530550	393191	162748	12437.1	32415.7	64006.5	46417.1	558019	2.93086e+06	957576	2.11633e+06	80837.2	169792	56966.3	101032	96551.6	18621.5	3773.18	10021.3	7045.4	1.04953e+06	42194.6	1069.18	802566	346237	3.07423e+06	24937.4	44668.5	81067.9	34783.5	427798	3470.23	108616	24145.9	20280.3	31220.9	49071.3	12153	177202	1.5103e+07	427084	1.38304e+06	1.81012e+06	0
	化学产品	12	3.1005e+06	90993.4	0	412668	576745	914204	1.5141e+06	957948	725507	1.629e+06	160946	3.14892e+07	2.70876e+06	915330	1.08292e+06	915866	1.38864e+06	2.03372e+06	6.8902e+06	856410	143269	659928	10801.4	26090.2	131.839	65283.3	3.06295e+06	14773.7	537947	215945	3450.47	3127.08	8317.69	506397	47043.4	222898	63110	239744	5653.7	6.41039e+06	59269.3	10506.6	7.06807e+07	897149	1.84191e+06	2.73906e+06	0
	非金属矿物制品	13	4134.24	11057	0	12624.3	33922.6	219028	8512.07	24582.2	20392.9	17049.1	161888	235880	8.03969e+06	791096	580390	167871	415358	266537	1.55701e+06	238871	122327	17075.2	14.3677	8694.7	8.06588	125.855	1.35079e+07	3628.33	3278.1	18072.7	7117.92	3138.47	3217.77	719.61	3167.51	74.697	1967.77	75.6609	997.748	1813.62	40.08	6.03995	2.65093e+07	41706.4	78507.8	120214	0
	金属冶炼和压延加工品	14	120105	263864	0	60213	40507.4	17380.1	2331.91	19632.8	276431	1.05705e+06	2804.66	573782	1.2607e+06	2.2381e+07	1.12327e+07	5.77644e+06	2.40289e+06	5.41456e+06	1.52648e+07	1.32236e+06	157515	791033	110968	7052.87	923.401	1381.92	1.11369e+07	1091.88	5165.76	614.779	0	0.356102	336.062	123.832	0.036475	2.37006	204.891	648.902	73.0742	16.5542	5.86695	5.44746	7.97036e+07	0	0	0	0
	金属制品	15	388317	308486	0	194577	123560	299081	37116.1	59985.4	318107	93131.3	839.346	534513	593264	36787	3.64303e+06	1.15018e+06	990399	831907	3.39815e+06	510866	92527	83678.2	62827.9	6222.98	37.8816	21269.4	3.39685e+06	4823.79	317605	22694.9	12936	6678.51	19296.9	967656	10811.1	116263	84818.7	15556.1	5327.68	476.421	2926.4	5003.21	1.87686e+07	50206.5	79818.9	130025	0
	通用设备	16	23864.8	17846.3	0	107127	35869.1	51152.7	12468.4	2720.78	144162	57857.2	46038.5	314802	559170	240568	803277	7.29464e+06	2.19653e+06	2.46727e+06	1.38559e+06	347298	112144	83753.6	41734.9	32424.7	1208.27	1023.3	181986	4311.09	1.05774e+06	28539.4	18514.7	1752.9	17468.1	41684.8	293.973	5763.66	3030.41	4726.75	7753.45	1403.57	3890.51	6268.61	1.77657e+07	4752.03	29838.7	34590.7	0
	专用设备	17	298458	98640.8	0	210972	159024	76899.7	28708.7	2600.68	6201.5	75513.1	4510.96	72951.5	111168	416227	52159.3	361551	2.99102e+06	200831	1.16564e+06	892032	49671	2141.33	13224.4	28932.1	650.902	819.074	59426.4	13.3663	71169.1	2639.07	4823.88	45830.5	15508.7	389.867	3.43335	29.3641	17.234	110.259	393.941	1.2967e+06	81.8463	1376.54	8.81906e+06	9988.16	33854.2	43842.3	0
	交通运输设备	18	70868.1	1614.75	0	6064.39	897.991	5953.16	367.095	903.78	1325.05	1342.53	178.47	4875.28	9765.17	12938.6	11216.4	370403	526275	1.1291e+07	1495.68	2463.19	63.4414	289.212	101158	123.177	35.9857	33.7982	824.708	450.215	2.93758e+06	630.783	2024.57	11225.2	3180.77	1.08958e+06	22.9489	4709.64	26123.7	33624.8	2589.3	3235.75	5340.19	21476.2	1.65642e+07	1.09739e+06	3.35322e+06	4.45061e+06	0
	电气机械和器材	19	3340.2	21187.1	0	18063.5	13754.2	19726.4	1783.02	700.914	56395	64522.7	1593.25	43452	72489.3	35202.6	26942.8	1.39369e+06	624002	1.4353e+06	1.01312e+07	1.2609e+06	245485	1543.5	48398.5	2.63489e+06	4822.88	1419.37	3.03124e+06	303736	66975	6328.36	155746	7160.66	12392.9	115187	12911.5	80635.8	3698.52	6957.73	3031.66	349.429	3685.63	6.46937	2.19708e+07	337208	777731	1.11494e+06	0
	通信设备、计算机和其他电子设备	20	8257.11	506.883	0	2656.77	445.991	6663.86	954.45	2933.6	1420.42	25999.1	173.861	18100.1	33106.5	10784.3	17681.8	749791	1.26175e+06	1.65532e+06	3.15342e+06	1.77509e+07	592258	46047.7	30233.6	10319.1	202.65	141.635	149086	115800	365783	10275.6	1.155e+06	25748.7	29307.7	1.55656e+06	18017.7	239106	7273.09	33231.1	49246.3	4762.57	20602.7	100803	2.92607e+07	506867	1.07021e+06	1.57707e+06	0
	仪器仪表	21	546.991	611.019	0	522.923	1024.52	1178.64	165.084	48.4041	37.9584	600.219	14353.9	27784.6	14483.2	14080.9	4253.07	54145.7	277554	592754	5346.25	193081	522294	15520.9	10045	1.04768e+06	2649.6	1616.56	15490.7	416.426	18806.3	342.812	15146.4	0.0125409	36719.7	84703.7	25444.4	276631	14205.6	1233.63	215468	37.222	18333.6	5530.99	3.53089e+06	78501.8	319186	397688	0
	其他制造产品和废品废料	22	549.533	26020.3	0	9457.12	178.877	6231.38	52154.2	57901.4	159910	643665	16.4598	43828.1	13233.7	2.23818e+06	699947	281287	645.638	29482.2	175.034	262.75	0.0594874	4.22807e+06	1992.97	12296.4	0.362738	0.692377	244.53	154.759	1771.42	64371.8	824.27	4.44221	16767.5	197853	3520.99	35381.3	5267.72	35833.8	88184.8	3560.52	22413.8	169.432	8.98181e+06	90608.2	184414	275022	0
	金属制品、机械和设备修理服务	23	24597	23732.9	0	13789.3	28272.4	222628	75694	20299.2	102217	68370.3	5818.72	591505	16928.8	21312.2	108751	523081	32476.7	1.12526e+06	537557	188877	13039	133240	17090.9	19680.5	355.12	897.642	5493.47	121077	102294	51459.7	208016	6300.71	11759.9	75415.6	132.76	19045.4	23466.2	9529.23	2884.34	23522.9	6798.42	40016.9	4.62269e+06	0	0	0	0
	电力、热力的生产和供应	24	232701	486294	0	773424	465812	863246	568938	148027	496795	346927	174113	2.54461e+06	2.62527e+06	2.79229e+06	667445	381942	370085	659751	924771	707011	21522.9	173751	29584.2	4.43553e+06	68958.6	95633	1.24693e+06	1.18894e+06	1.18931e+06	455282	389456	273022	77507.3	299962	9389.09	42600.8	91879.6	55829.8	73782.7	241318	55656.4	209031	2.69543e+07	877487	1.61104e+06	2.48852e+06	0
	燃气生产和供应	25	8178.43	0	0	0	0	1634.14	0	0	0	0	0.661011	119359	2.5172	173.542	6.26305	24.7443	0	0	0	0.000471633	0	0	3544.77	0	332421	0.0370893	0	64.1639	2.70082e+06	130490	55.3639	0	52656.3	3614.14	667.04	2410.23	3078.23	6119.67	73550.3	1251.75	779.38	0	3.4409e+06	340476	614939	955415	0
	水的生产和供应	26	0	4710.57	0	13439.9	1371.15	53253.5	19173.9	13618.5	13743.6	10870.5	3936	96251	49442.4	14088.5	37988.9	30684.3	14492	17275.9	31432.2	36593.1	779.661	3549.39	266.435	28083.1	251.971	47864.2	71638.1	52376	22490.9	252635	18009.6	43013.8	37410.9	24068	1503.25	6353.05	3494.78	19460.9	75397.9	44173.9	4761.67	87973.5	1.30792e+06	73833.5	376281	450115	0
	建筑	27	49130.3	16760.4	0	15298.9	3177.96	58131.2	17936.5	19578.3	17726.4	12914.3	3342.11	67781.2	22580.7	18714.3	14254.3	28731.9	14610.9	28317.6	47662.1	73388.9	3272.9	3442.71	135.59	232122	363.425	2421.06	2.68728e+06	152343	80711.4	60482.1	75632.8	25593.9	124179	39345	773.804	4652.03	33298.3	27873.2	76235.8	67058.9	12220.5	320575	4.56005e+06	1.0342e+06	1.42816e+06	2.46236e+06	0
	批发和零售	28	1.65308e+06	279950	0	263987	105133	5.67119e+06	416797	1.38916e+06	1.74058e+06	911423	233964	3.38854e+06	2.00647e+06	959942	1.04464e+06	1.2137e+06	1.10887e+06	4.23605e+06	6.46078e+06	1.58283e+06	154871	205416	44493.6	850592	64873.9	12374.9	4.11908e+06	545392	1.50693e+06	1.07752e+06	240852	184093	74869.4	1.33476e+06	32495.2	194646	42868	122198	95484.1	1.9465e+06	378624	235995	4.8132e+07	1.71985e+06	4.27202e+06	5.99187e+06	0
	交通运输、仓储和邮政	29	913936	186158	0	291999	163035	1.95751e+06	375589	668567	465460	420798	125201	2.51103e+06	1.73067e+06	1.2536e+06	876540	811687	700980	1.31027e+06	2.2298e+06	474232	76376.6	230111	16775.7	453373	31280	7584.37	2.57282e+06	1.4557e+06	1.69874e+06	245655	113394	286206	33100	427592	12651.5	87716	37388.5	70182.1	93992.9	368583	91673.7	310571	2.61885e+07	871305	2.31073e+06	3.18203e+06	413255
	住宿和餐饮	30	23989.4	7982.54	0	19584.9	10163.8	216213	30098.1	46585	39712.6	50456	1464.32	367217	139910	37085.1	77734.2	85546.3	94918	66338.6	187419	161372	7393.58	17480.1	5531.44	3191.06	1915.59	1354.15	462548	512158	722041	42183.5	54317.9	985835	37011.9	2.48407e+06	28371.1	205591	31453.3	25990	253855	35739.9	157244	1.67972e+06	9.41879e+06	874718	4.75357e+06	5.62829e+06	0
	信息传输、软件和信息技术服务	31	13077.7	1470.03	0	5547.22	1769.68	43765.5	13783.6	37796.1	15190.3	27899.2	465.389	53273.9	53538.8	19353.7	26081.4	34743	13804.1	34056	48285.6	784109	2171.97	5372.27	221.209	1507.78	924.873	3601.21	1.1416e+06	212221	589218	73855.4	2.9373e+06	791747	19372.3	161084	1694.88	71716.3	11777.2	7043.15	108924	263765	36319.8	913711	8.58316e+06	1.06862e+06	2.53348e+06	3.6021e+06	0
	金融	32	222032	528002	0	161997	203552	576901	181391	109444	111240	291896	128758	1.23098e+06	956241	1.91627e+06	756765	233065	394825	734415	429021	903868	4286.57	170309	2446.48	1.16323e+06	76723.6	44066.9	4.17113e+06	3.27443e+06	3.11191e+06	377151	271496	2.32194e+06	1.46806e+06	2.8696e+06	9039.11	200408	167793	76691.6	479620	272834	154968	440868	3.11997e+07	1.00151e+06	9.50128e+06	1.05028e+07	2933.3
	房地产	33	0	21396.5	0	0	40.8606	42351.9	16448.1	30476.4	25070.5	10248.7	0	23685.7	2157.21	4473.72	16422.3	16784.8	11162.5	1016.29	25237.7	14789.1	2455.35	4939.09	673.387	0	67.1321	0	1055.8	5.1017e+06	442272	639760	528097	2.38015e+06	285857	652027	8537.62	50095.7	10988.3	441512	661793	279164	274801	477917	1.25056e+07	3.03873e+06	7.67278e+06	1.07115e+07	0
	租赁和商务服务	34	38563.7	561540	0	162588	161474	2.14927e+06	147910	605792	153634	209320	61599.4	2.28753e+06	551789	115786	445040	397906	582512	1.14501e+06	1.57948e+06	794600	36420	197922	13922.5	82181	41266	16869	819919	6.91604e+06	937562	787673	1.51949e+06	2.31182e+06	713326	5.14736e+06	20906	320374	65595.1	124478	205926	198914	217603	1.05044e+06	3.38974e+07	91699.3	1.61735e+06	1.70905e+06	88183.9
	研究和试验发展	35	0	0	0	0	0	0	0	0	0	0	0	0	0	0	0	0	0	0	0	0	0	0	0	0	0	0	0	0	0	0	0	0	0	0	2787.62	0	0	0	0	0	0	0	2787.62	0	0	0	143464
	综合技术服务	36	275128	908.581	0	5232.54	979.536	10097.6	2080.93	4192.03	6568.14	12235	50.9281	125071	27989.3	367.012	47138.2	25455.1	96520.2	70509.9	30958.1	3920.9	178025	721.259	107.98	1041.53	0.287715	1348.85	7.2596e+06	680708	43189.2	409.643	1591.01	60.0785	25.4723	1143.57	41956.5	881938	50610.9	28.6098	76.0069	1087.56	49.4432	1017.46	9.89014e+06	0	0	0	204895
	水利、环境和公共设施管理	37	336578	117.869	0	437.05	140.886	2220.2	369.985	692.522	676.302	758.869	25.6975	4445.18	2579.06	682.399	1295.45	1613.31	1576.6	1282.06	1936.62	2327.51	147.239	387.04	16.081	48.0129	34.417	40819.7	83.4597	19029.1	13569	1889.87	4316.45	21452.2	1373.65	20555.8	215.961	9216.41	167694	2307.65	1335.18	13609.7	357.532	3827.7	682042	5947.68	94897.7	100845	2.6193e+06
	居民服务、修理和其他服务	38	66965.7	70276.3	0	24630.6	5129.71	186617	21593.8	25536.1	29762.1	217702	22625.4	509519	93753.3	59658.1	105433	93614.5	80577.3	304695	172022	101928	66539.6	6570.89	256.912	155783	1050.96	5958.06	272680	177580	1.12025e+06	85453	209541	41583.3	19526.6	241780	3171.15	26261.1	144050	84621.5	169905	111506	52328.6	559243	5.74768e+06	766236	2.41465e+06	3.18089e+06	0
	教育	39	34690.6	6633.79	0	7910.04	981.375	18467	1165.93	3907.97	25085.7	5498.54	739.866	17798.5	17411.1	10384.1	10341.9	54814.8	7268.41	9894.57	8235.75	11796	1106.82	1519.51	691.739	1615.81	541.58	503.655	194511	66435.3	15645	19744.8	18370.4	228308	5705.3	74108.9	209.102	22151.9	10390.8	2303.01	368326	161275	4537.02	221068	1.67209e+06	2.2978e+06	5.1867e+06	7.4845e+06	5.54694e+06
	卫生和社会工作	40	0	0	0	0	0	39.3931	0	0	0	0	0	0	0	0	0	0	0	0	0	0	0	0	0	0	0	0	0	17904.8	1792.85	130.512	0	0	0	0	0	0	0	0	0	45356.3	0.0875007	0	65223.9	1.49514e+06	4.49886e+06	5.994e+06	6.01484e+06
	文化、体育和娱乐	41	0	927.684	0	3003.45	925.936	15386.6	2380.71	4168.08	3790.14	6483.91	137.19	28396.2	17016.6	4895.14	8217.94	9987.67	8448.23	7519.84	12461.3	13390.5	895.943	2139.1	85.7504	589.784	214.901	249.079	648.799	30536.9	17957.1	10612.2	29282.5	61522.6	6161.46	129307	421.522	52739.2	4710.93	4588.42	23435.2	6984.76	308974	117659	957253	39557.7	376333	415891	508803
	公共管理、社会保障和社会组织	42	52774.5	230.539	0	510.542	244.898	6024.16	467.93	1470.11	1350.6	1499.31	55.1542	4903.19	9098.26	939.087	1625.83	2564.09	1510.05	2128.18	1954.45	1508.29	154.992	325.626	15.3386	82.8211	28.7766	53.4869	86.0354	16381.5	4542.28	3190.39	29269.4	18921	4731.81	24516.1	27.3598	6182.49	699.021	1202.15	2642.81	5088.62	4117.88	792301	1.00542e+06	0	0	0	1.20641e+07
	中间投入合计	TII	1.89121e+07	5.04059e+06	0	4.82469e+06	2.85889e+06	5.25205e+07	1.15379e+07	1.73323e+07	1.37095e+07	1.26699e+07	5.58252e+06	5.79081e+07	2.94289e+07	4.73852e+07	2.30038e+07	2.29726e+07	1.70408e+07	3.65161e+07	5.66903e+07	3.00306e+07	2.65979e+06	7.72358e+06	578726	1.58267e+07	1.66994e+06	386676	6.34564e+07	2.1534e+07	2.33205e+07	8.96937e+06	8.44928e+06	1.09979e+07	3.28238e+06	2.21742e+07	333247	3.52184e+06	1.23558e+06	1.57064e+06	3.51532e+06	1.23226e+07	2.5346e+06	8.26653e+06	6.90295e+08	2.82707e+07	7.84329e+07	1.06704e+08	2.82849e+07
增 加 值	劳动者报酬	VA001	2.65853e+07	2.49081e+06	0	1.04119e+06	186544	2.85321e+06	922583	1.925e+06	931432	1.02582e+06	107363	3.99588e+06	1.96442e+06	1.49789e+06	1.61311e+06	2.13222e+06	1.49872e+06	3.05809e+06	3.65778e+06	2.75049e+06	296461	345613	94161.7	1.47074e+06	117616	133346	1.32222e+07	1.42833e+07	4.80451e+06	3.63579e+06	1.75374e+06	4.38662e+06	1.28089e+06	3.58464e+06	199321	1.31743e+06	459613	3.18134e+06	6.34679e+06	3.90952e+06	1.79924e+06	6.99983e+06	1.33861e+08
	生产税净额	VA002	10300	1.38888e+06	0	474431	215236	4.17826e+06	349901	625155	464255	562766	1.20908e+06	2.83088e+06	1.78661e+06	1.48205e+06	815133	1.22228e+06	983346	1.34627e+06	2.28814e+06	1.32407e+06	109401	434085	12955.5	797560	55245.4	46034.9	2.48736e+06	1.29526e+07	762281	198507	412578	1.68044e+06	2.93202e+06	988126	13564.5	203343	67840.8	60313.9	41277.4	23867	349318	22811.4	4.82086e+07
	固定资产折旧	VA003	471800	550202	0	421949	120016	1.12261e+06	281360	263775	261319	339489	121618	1.97612e+06	1.09236e+06	1.13755e+06	560182	630842	454533	1.28237e+06	1.23365e+06	1.29775e+06	62405	160214	18410.7	2.48551e+06	80080.5	120743	557989	3.19146e+06	1.99521e+06	514342	1.33839e+06	455670	5.21213e+06	2.50223e+06	93532.9	215846	879948	324646	1.0564e+06	280152	667172	969483	3.68014e+07
	营业盈余	VA004	0	791791	0	220194	350109	3.54366e+06	667591	1.07397e+06	1.00355e+06	933635	336678	4.36886e+06	3.8052e+06	2.20084e+06	1.42423e+06	1.58033e+06	1.16484e+06	911463	3.93636e+06	1.51622e+06	264887	529742	37001.9	1.03283e+06	183814	97719.4	3.15618e+06	1.37833e+07	1.16015e+06	697168	1.48866e+06	9.64453e+06	4.47379e+06	4.60233e+06	57239.8	727475	279749	535482	199508	496446	469063	154791	7.39014e+07
	增加值合计	TVA	2.70674e+07	5.22168e+06	0	2.15776e+06	871905	1.16977e+07	2.22143e+06	3.8879e+06	2.66056e+06	2.86171e+06	1.77474e+06	1.31717e+07	8.64858e+06	6.31833e+06	4.41266e+06	5.56567e+06	4.10144e+06	6.5982e+06	1.11159e+07	6.88853e+06	733154	1.46965e+06	162530	5.78664e+06	436755	397843	1.94237e+07	4.42107e+07	8.72215e+06	5.0458e+06	4.99337e+06	1.61673e+07	1.38988e+07	1.16773e+07	363658	2.46409e+06	1.68715e+06	4.10178e+06	7.64397e+06	4.70998e+06	3.28479e+06	8.14691e+06	2.92772e+08
总 投 入		TI	4.59794e+07	1.02623e+07	0	6.98245e+06	3.73079e+06	6.42182e+07	1.37593e+07	2.12202e+07	1.637e+07	1.55317e+07	7.35727e+06	7.10799e+07	3.80775e+07	5.37035e+07	2.74165e+07	2.85382e+07	2.11422e+07	4.31142e+07	6.78062e+07	3.69191e+07	3.39295e+06	9.19324e+06	741255	2.16134e+07	2.10669e+06	784519	8.28801e+07	6.57447e+07	3.20426e+07	1.40152e+07	1.34426e+07	2.71652e+07	1.71812e+07	3.38515e+07	696906	5.98593e+06	2.92273e+06	5.67242e+06	1.11593e+07	1.70325e+07	5.8194e+06	1.64134e+07	9.83067e+08
[truncated: 11 more columns]
