# Supplementary material for: Editorial Note: Measurement and driving factors of carbon productivity in China’s provinces: From the perspective of embodied carbon emissions
Source: PLoS One. 2025 Dec 15;20(12):e0338756. doi: 10.1371/journal.pone.0338756 (PMC12704855; doi:10.1371/journal.pone.0338756)
Supplement: S1 File — (ZIP) [file pone.0338756.s001.zip › Input-Output Tables of China's Provinces/Input-Output Tables of Various Provinces in 2017/13-τaÅσ╗║.xls]

## Sheet: Sheet1
福建2017年投入产出表
（按当年生产者价格计算）
单位：万元
产 出 投 入		代码	中 间 使 用																																											最 终 使 用
			农林牧渔 产品和服务	煤 炭 采选产品	石 油 和 天 然 气 开采产品	金 属 矿 采选产品	非金属矿 和其他矿 采选产品	食品和烟草	纺织品	纺织服装鞋 帽皮革羽绒 及其制品	木材加工品 和 家 具	造纸印刷和 文教体育 用 品	石油、炼焦 产 品 和 核燃料加工品	化学产品	非 金 属 矿物制品	金属冶炼和 压延加工品	金属制品	通用设备	专用设备	交通运输 设 备	电气机械 和 器 材	通信设备、 计算机和其 他电子设备	仪器仪表	其 他 制造产品 和废品废料	金属制品、 机械和设备 修理服务	电力、热力的 生产和供应	燃气生产 和 供 应	水的生产 和 供 应	建 筑	批发和零售	交通运输、 仓储和邮政	住宿和餐饮	信息传输、 软件和信息 技术服务	金 融	房地产	租 赁 和 商务服务	研 究 和 试验发展	综 合 技术服务	水利、环境 和公共设施 管 理	居民服务、 修 理 和 其他服务	教 育	卫 生 和 社会工作	文化、体育 和 娱 乐	公共管理、 社会保障和 社会组织	中间使用 合 计	最终消费
																																														居民消费			政府消费
																																														农村居民消费	城镇居民消费	小 计
代码		-	01	02	03	04	05	06	07	08	09	10	11	12	13	14	15	16	17	18	19	20	21	22	23	24	25	26	27	28	29	30	31	32	33	34	35	36	37	38	39	40	41	42	TIU	FU101	FU102	THC	FU103
中 间 投 入	农林牧渔产品和服务	01	3.64008e+06	3836.47	0	114.092	137.538	1.44684e+07	986021	554062	2.9261e+06	3.11424e+06	1543.27	1.15045e+06	14327.8	2522.23	7030.69	5989.21	3210.35	3096.76	859.032	150.695	2.54436	61.5665	495.269	23.4735	109.305	47.7342	103581	28458.8	3.1432e+06	418365	9459.2	647.188	269.582	185768	5112.53	231376	29962.7	1399.3	1209.11	16869.6	16307.2	9636.76	3.10845e+07	3.41238e+06	7.58807e+06	1.10004e+07	3.57312e+06
	煤炭采选产品	02	35028.6	464318	0	2006.65	39574.8	103986	53407.3	99248.2	5108.99	276325	204539	421660	1.02398e+06	526653	1445.4	14013.4	2139.81	1069.11	1553.43	1429.6	203.608	24079.8	832.61	1.36335e+06	36.0543	2.48462	30280.3	92.4839	371.591	0.768741	0.747868	0	0	0.102981	3011.65	0	3.16039	0	78.8085	76465.3	0	8050.05	4.78435e+06	8785.77	7775.04	16560.8	0
	石油和天然气开采产品	03	0.888581	0.276705	0	1532.34	2762.94	92193.3	1856.77	9766.97	8513.88	22677.8	5.2992e+06	385205	293734	91023.2	5681.97	1156.43	1962.42	5889.34	633.386	2086.49	122.402	121.014	70.4981	0.972208	1.02209e+06	107.333	33.1945	0	2445.76	0.0145149	0.0713153	0	0	0	287.186	0	0.301371	0	7.51507	7291.62	0	767.641	7.25922e+06	0	0	0	0
	金属矿采选产品	04	19.6722	2.63975	0	1.78016e+06	1800.86	79512.5	0	628.946	0	352.444	0	211057	90345.6	7.32986e+06	245176	355220	488.485	103.805	539203	700.117	82953.8	176.831	0	0.0250244	0	80.2687	1748.91	0	470.778	13.4431	0	0	0	0	0	0	0	88.9222	0	0	0	0	1.07202e+07	0	0	0	0
	非金属矿和其他矿采选产品	05	92.4695	2471.27	0	31.7167	1.65374e+06	57201.9	81.7981	1183.82	1.46809	575534	9.95131	330650	5.74352e+06	47438.6	1.13144	873.3	57.3584	1932.05	30970.6	63.2497	14.7766	143.023	0.100489	31.4794	7.36284	73302.1	2.7888e+06	22.0485	1172.58	26.503	0.0215937	0.564233	0.344412	6.33377	0.108621	1630.28	12.527	58.0174	0.882903	4.08329	106.137	21.0152	1.13112e+07	0	0	0	0
	食品和烟草	06	3.60953e+06	584.611	0	2888.02	5019.05	2.32362e+07	2.64741e+06	1.45523e+06	75787.7	451987	873411	613131	62384.9	7974.48	4713.22	3946.19	4066.15	98663.8	12476.7	2254.43	3251.55	23725.5	1308.84	6988.13	503.244	144.175	9743.89	162118	3.5938e+06	2.2362e+06	20480.2	13308.1	17478.7	57059.1	624.466	9060.15	148.204	194429	4931.81	55108.8	138283	675615	4.03919e+07	6.25156e+06	1.6377e+07	2.26286e+07	0
	纺织品	07	15013.9	1719.29	0	5108.33	1988.2	208895	8.78032e+06	8.95062e+06	88060.9	1.11525e+06	3495.28	2.64702e+06	160022	11425.2	25827.2	8154.54	47565.3	23686.6	87284.9	4749.37	109.875	452491	1632.82	361.541	1539.53	153.031	3434.87	2763.67	47285.4	14715.7	2516.78	4731.37	2529.51	441.495	2630.8	5.50653	85.8028	38164.4	323.964	2880.02	138470	15210.5	2.29187e+07	78190.6	533716	611906	0
	纺织服装鞋帽皮革羽绒及其制品	08	197047	2847.27	0	7313.63	3228.04	44688.1	239630	2.3175e+07	171545	202518	6991.85	98637	49563.4	27831.5	30884.8	44178.1	14611.9	48025.3	34379.6	49597.6	1544.88	15938.3	2875.47	13804.7	758.514	716.812	65887	42619.9	677401	2.80025e+06	16004.5	13020.7	964070	21111.2	2693.95	3233.24	130.644	38011.8	2757.09	22978.3	69836.5	12890.8	2.9237e+07	972654	2.40559e+06	3.37825e+06	0
	木材加工品和家具	09	64220.2	575.949	0	4074.2	6248.9	603888	207157	219023	6.99223e+06	1.2329e+06	580.964	204998	592553	6719.98	139723	40830	33782.1	19939.7	96028.3	9352.1	1075.9	1197.97	507.359	366.487	49.9441	121.164	2.04889e+06	46.7949	70098.4	6717.03	4894.78	1649.61	538.758	167.109	7368.75	1213.79	307.714	6056.26	704.408	368.324	6300.48	480.018	1.26339e+07	141323	389779	531103	0
	造纸印刷和文教体育用品	10	527543	2032.87	0	14193.3	16532.3	1.69566e+06	461043	977957	604601	1.26974e+07	3738.03	901368	1.1988e+06	60892.9	315447	254214	54841.3	80011.5	217166	49839	9044.34	26437.7	6391.52	35654.2	5138.64	4549.29	1.77303e+06	8848.27	1.3342e+06	317803	100040	21603.6	38779.8	1.53807e+06	11149.6	33077.2	667.366	66418.5	9973.02	1.10654e+06	504343	137875	2.72229e+07	594529	1.22357e+06	1.8181e+06	0
	石油、炼焦产品和核燃料加工品	11	608008	5277.05	0	129713	10809.9	88773.6	44147.6	75675.1	34296.2	220530	1.17851e+06	300473	768827	1.6153e+06	97665.2	64725.8	32264.2	52830.2	19655.4	9810.03	1849.51	10785.2	11393.2	584738	2723.59	1612.38	251214	5381.38	5.60512e+06	109666	74709.5	989573	272632	276751	2767.88	116969	29904.7	23472	4378.5	451452	60639.1	13956.3	1.4259e+07	327109	532474	859583	0
	化学产品	12	2.45408e+06	11646.9	0	17670.2	7229.04	916135	6.74838e+06	3.36369e+06	145962	4.10747e+06	27680.9	2.80487e+07	1.77445e+06	407165	497878	442927	581852	471814	1.12901e+06	287411	6457.54	348995	30461.2	9413.36	1761.67	65242.2	7.96673e+06	15068	1.03964e+06	155588	8350.43	5406.92	1449.54	42950.3	8999.35	25793	20819	46570.1	539.911	238613	364865	14979.7	6.18599e+07	631438	2.11073e+06	2.74217e+06	0
	非金属矿物制品	13	165028	523.12	0	3606.04	122691	189438	40989	254670	170262	401012	344208	130634	9.82355e+06	48181.8	828080	196530	40681.3	80171.2	234133	283029	20792.4	83188.5	1590.11	7017.18	121.13	867.947	9.64901e+06	74.7602	80559	40828.3	5711.27	124.109	30.7622	692.772	1056.19	3076.06	397.658	605.118	9724.49	8340.27	14427.8	11898.5	2.32976e+07	450807	1.91286e+06	2.36366e+06	0
	金属冶炼和压延加工品	14	238232	1996.33	0	28798.4	1107.68	13213.7	15992.9	40106.8	572978	1.46236e+06	9512.4	796148	1.47533e+06	1.46834e+07	5.56446e+06	4.66955e+06	2.44555e+06	3.60491e+06	3.70801e+06	670023	25509.4	1.12531e+06	601935	5275.02	18971.3	2507.36	507365	4.27788	31109.8	176.634	0.00198676	0.0142571	2.33823	10.8185	0.261685	24721	19.5793	888.779	0.9719	40.4742	7159.58	98.6337	4.23528e+07	0	0	0	0
	金属制品	15	371986	2298.25	0	2388.06	2419.11	262630	268186	176427	78486	484880	1577.69	204638	415228	1.04845e+06	3.68247e+06	562058	179645	53329.5	205835	323921	6962.83	62137.2	6230.26	25601.6	2075.56	1687.75	4.95217e+06	39.3863	620002	10902.2	2883.24	191.549	85.7278	300.004	1638.73	337671	58.5402	7982.48	195.36	653.955	75512.6	1444.01	1.44433e+07	301487	41116.4	342604	0
	通用设备	16	128178	1432.83	0	9783.66	1804.95	39480.5	35014	413282	14728	155162	28933.8	154415	112091	36707.2	274986	2.09558e+06	811996	750449	838599	105899	1195.3	2347.15	5428.08	121221	2924.32	8590.37	1.64704e+06	647.751	128228	35535.5	3295.43	486.941	3255.04	2324.77	1389.65	644.791	1895.39	30078	9542.37	6993.92	15369	13615.5	8.05057e+06	11329.9	12605.3	23935.2	0
	专用设备	17	418106	4106.71	0	29972.7	2304.89	73835.6	87877.6	28210.3	15991.8	23376.9	21872.6	33850.5	51541.5	133356	167905	150934	2.63019e+06	7268.34	101766	114860	421.44	1719.57	957.327	6907.79	3009.87	385.02	118720	25.2273	51780.4	484.88	414.562	940.767	32.7017	1418.69	81.2196	633.996	30.8721	269.673	13.7329	2198.63	130.594	53.9594	4.28795e+06	1488.47	6345.35	7833.82	0
	交通运输设备	18	576383	623.863	0	2236.55	1397.98	7762.53	1753.93	6846.37	3913.8	3416.91	509.195	4034.91	98014	4231.94	2043.19	17667.2	104985	6.6898e+06	6588.69	4808.44	159.445	1786.94	190943	1346.28	973.823	213.336	25321.8	84997.3	352745	18346.9	1515.46	241593	12907	77294.3	718.784	4814.05	117.517	26835.6	833.273	91900.2	1729.64	943.915	8.67505e+06	128769	4.17237e+06	4.30114e+06	0
	电气机械和器材	19	7898.37	855.675	0	1806.71	643.514	11439.6	7100.28	55284.8	12881.9	654269	3254.11	13075.6	42259.4	12642.6	4079.95	53085.8	379261	303858	5.28616e+06	100571	41615.2	193919	3236.71	85747.4	2234.37	787.922	3.83242e+06	7110.26	257924	4345.37	36858.7	316.278	60.2248	1609.54	129.611	7965.51	794.391	35754.4	357.761	3658.64	11606.2	2150.01	1.1481e+07	268955	797019	1.06597e+06	0
	通信设备、计算机和其他电子设备	20	206778	669.369	0	805.311	617.727	30248.5	21123.2	43355.1	62415.1	56379	1295.27	42266.2	49264.5	474477	10213.2	623838	137390	477892	1.939e+06	2.73492e+07	576544	46390.9	2969.93	24839.4	1350.32	1034.3	412625	2876.77	530302	11913.9	218061	11777.6	131354	7284.93	1363.37	12329.6	1028.09	88943.9	18758.2	46175.8	51113.9	43316.8	3.37696e+07	382974	2.56867e+06	2.95164e+06	0
	仪器仪表	21	4601.57	37.9614	0	85.6052	186.841	8959.63	686.996	3377.88	83.5247	49803.7	16362.4	16514.6	6846.17	3678.69	110.076	82430.2	58386.8	15246.8	54278.4	37299.8	1.40224e+06	14.3175	889.247	11703.8	21136.8	3334.95	257661	8204.72	23876.5	86.4075	10654.9	182.186	3179.13	8799.92	4250.21	11277.9	57.0688	2633.77	368.183	6665.94	7775.8	6603.21	2.15057e+06	1725.03	63988.3	65713.3	0
	其他制造产品和废品废料	22	4227.92	36.1441	0	185.407	3071.41	45444.1	18429	431361	292.152	1.33597e+06	641.234	383484	55189.1	808896	332293	6745.47	749.334	15711.4	1785.41	103291	1602.3	590470	119.323	14044.6	8.61323	73.46	140.267	41.4711	103394	16910.2	537.801	1815.73	17.1957	15605.2	34.4653	19037.8	7933.49	246806	26313.6	54610.8	79032.2	252.536	4.7266e+06	108071	101801	209872	0
	金属制品、机械和设备修理服务	23	4050.35	17718.2	0	45909.3	386.929	106157	67232	105338	31451.7	64004	18284.2	87056.4	69425.5	15519.1	30429.7	16636.2	65922.6	80750.5	19151.7	14343.3	2706.61	4244.97	238920	382786	24497.8	4440.66	1059.19	36.6152	89029.7	1692.46	2945.46	33.1182	104.51	281.707	31.0374	4029.44	21.4572	196.954	121.353	3180.25	121.477	112.875	1.62036e+06	0	0	0	0
	电力、热力的生产和供应	24	366169	36297.4	0	208873	36376.5	468435	719302	312453	198551	483637	209449	678260	877632	817101	117603	129082	66959.6	107979	92105.8	57004	4934.15	27656.8	4741.56	1.10087e+07	20684	33789	292123	79518.9	619559	192747	50004.3	60657.3	38351.6	85006.7	4674.32	44984.9	106296	1.43643e+06	364743	202990	215767	637399	2.1515e+07	237670	818477	1.05615e+06	0
	燃气生产和供应	25	1530.9	0	0	5.87159	72.1436	301.572	1895.69	12.3673	81.4872	731.312	1032.43	68.1207	2019.53	18.0858	0.0373111	692.824	281.92	45.485	287.543	17.8377	4.32367	52.8249	1.88493	16895.7	1.06205e+06	0.0494456	20440.2	35.1784	1.97703e+06	15169.3	5263.06	0	14132.9	24381.2	147.356	12092.6	2025.04	4041.81	1733.1	88.6908	21752.7	8.28216	3.18645e+06	68470	31698.7	100169	0
	水的生产和供应	26	1371.97	60.3913	0	1682.3	35.3529	17331.9	13172.1	18951.7	1420.42	11781.8	567.409	9004.42	8451.05	1133.02	1585.06	1967.27	1358.41	2084.17	1191.22	1655.88	149.468	944.791	235.59	985.536	168.118	44440.5	126723	3131.71	129210	6418.54	636.588	529.556	11164.2	412286	144.506	7716.51	294.745	11521.2	3100.26	5285.17	5424.39	584.416	865901	5659.8	43298.1	48957.9	0
	建筑	27	405237	2455.83	0	11963.8	1833.47	127093	47941.3	180736	36177.6	160056	25163.2	211336	201229	33857.9	35485.4	64324.9	32360.5	49358	43510.1	119461	2231.45	10179.5	17488.6	388648	42279.5	36065.5	859821	3158.76	869069	95742	34680.6	9364.23	2754.52	35134.1	9214.91	23372.8	1137.58	24087.6	13948.8	452835	18561.8	4400.25	4.74376e+06	0	0	0	0
	批发和零售	28	453900	15427	0	28167.3	47053.7	1.87082e+06	1.19912e+06	2.75969e+06	490453	994513	332004	1.69995e+06	474559	199309	252497	158762	193720	224930	342995	514253	27283.9	140478	99074	1.3201e+06	208310	7737.61	1.72893e+06	65432.6	1.65601e+06	599148	31427.3	137089	172460	232553	6864.66	824124	12598.6	178121	103112	228089	205973	269082	2.05061e+07	1.05228e+06	2.87648e+06	3.92876e+06	47378.6
	交通运输、仓储和邮政	29	764365	41765.1	0	84705.5	167005	2.30358e+06	708936	1.30242e+06	324391	947140	637085	1.74401e+06	1.43008e+06	506892	605639	232046	203956	287736	302269	290503	36374.8	120665	20896.5	353777	254816	7428.97	2.89709e+07	87646.6	5.22581e+06	1.25905e+06	132959	67165.1	612163	1.85693e+06	12517.3	431252	43141.2	284188	78792.8	272872	215795	909143	5.41388e+07	1.07826e+06	3.31262e+06	4.39089e+06	211456
	住宿和餐饮	30	61440	9408.56	0	12459.1	15492.4	317432	183680	484453	107514	148754	6200.53	363558	437685	38469	98292.2	94193.9	110425	84487	125172	63693.3	12178.8	16458.3	13216.8	115177	17829.7	2376.05	31744.4	226019	2.20535e+06	28088.4	133834	14715.3	331887	1.05943e+06	18755.8	47869.1	1704.06	106770	99137.8	811644	195249	38349.4	8.2906e+06	1.70477e+06	6.85098e+06	8.55575e+06	0
	信息传输、软件和信息技术服务	31	47016.7	976.746	0	1149.54	797.742	36199.2	13976.9	37660.3	9496.73	14186	1435	22420	113217	2117.61	12198.3	7041.19	10178.3	4307.88	7969.19	4321.39	2069.93	1103.59	1263.46	11966.1	4287.51	1545.22	52951.7	214052	481065	16811.8	3.10767e+06	10892.3	174209	15854.5	235.029	1536.49	1545.06	4109.76	805.764	12612.8	150091	14849.9	4.62819e+06	1.51231e+06	5.06532e+06	6.57762e+06	0
	金融	32	65369.8	9647.24	0	7539.21	6068.17	69436.9	41848.9	70516.2	30194.3	39218.1	21598.5	82941.2	106762	16961.4	9635.63	16302.9	18367.3	17901.3	17153.2	14224.1	1144.62	2981.62	3611.24	117541	9935.52	5120.78	58663.5	29172.5	462353	300170	27425.1	695607	31211.6	2.63708e+06	3372.9	118064	31523.3	415629	123816	99629.5	74498.9	277886	6.18812e+06	233239	519786	753025	587.691
	房地产	33	3126.68	196.489	0	674.272	2241.65	6912.61	2488.65	4247.6	2308.8	5117.76	352.045	18662.5	19969.5	5560.58	4234.61	3018.11	4785.71	3245.48	7053.67	6441.34	1452	2021.67	165.032	3801.13	62.6031	27.5031	21861.3	18857.8	1.20241e+06	202011	147489	123055	605496	3.59235e+06	20951.6	1.17632e+06	7908.92	215797	28310.6	35160.1	164174	530562	8.20088e+06	1.09836e+06	2.59616e+06	3.69453e+06	0
	租赁和商务服务	34	119982	31305.8	0	27390.4	13091.5	1.10268e+06	176216	1.01019e+06	141295	547124	40974	930340	607803	68704.1	147935	142232	104206	154625	315828	114893	8101.32	33091	41388.8	118190	59418.1	31854	357958	4.94267e+06	3.42718e+06	633742	391434	899849	2.773e+06	769487	23576.1	509764	238563	3.40535e+06	880606	3.80936e+06	896798	137256	3.01854e+07	489729	1.99576e+06	2.48549e+06	252792
	研究和试验发展	35	0	0	0	0	0	0	0	0	0	0	0	0	0	0	0	0	0	0	0	0	0	0	0	0	0	0	0	0	0	0	0	0	0	0	35939.2	0	0	0	0	0	0	0	35939.2	0	0	0	48968.1
	综合技术服务	36	638546	6547.04	0	17252.2	5540.82	35085.3	41852.8	47567.7	17075.8	67274.9	1183.93	60329.4	58089	2258.9	20713.1	67652.5	25239	57229.4	24169	65096.2	2.43605	1763.3	7046.76	219504	99.5802	3603.09	583238	5.11266e+06	40047.2	22535.2	6336.87	2854.35	67.1188	41686	48.125	886.059	1139.73	3388.21	679.341	194.203	4139.81	167.687	7.31079e+06	16064	90475.3	106539	443932
	水利、环境和公共设施管理	37	39609.2	101.019	0	3134.73	5.41854	1938.33	2292.63	1560.73	694.732	3900.87	74.8465	3497.36	4004.21	347.006	266.153	1394.64	3803.98	102.415	582.938	564.684	7.88561	82.7214	171.01	95437.5	23.4675	15682.9	2013.11	1372.15	592877	41114	1267.98	27308.5	9245.1	93258.3	17.247	18.7078	13690.5	865.939	2971.07	129424	2227.76	2705.61	1.09966e+06	7290.88	41654.5	48945.3	931262
	居民服务、修理和其他服务	38	152156	13020.2	0	8490.53	9523.36	126348	43897.7	149540	33192.1	186661	58102.8	659313	724452	46010.4	34472.2	99979.8	42858.4	87290.4	95922.5	88503.7	4325.71	8947.66	10481.8	80630.1	67350	25701.3	1.81138e+06	1.55168e+06	1.15343e+06	51594.1	4667.02	113408	19979.8	316438	5001.29	13523.7	3904.85	214762	1455.25	271066	133864	23452	8.54678e+06	431774	1.55522e+06	1.987e+06	4.54556e+06
	教育	39	11447.2	233.672	0	257.092	448.447	6970.99	4781.31	13430.2	2597.05	3009.82	83.381	9236.72	10477.3	460.207	2563.47	1854.53	2460.62	1888.33	1311.48	1094.34	251.798	181.786	1460.54	1716.2	569.113	285.813	7206.5	18.7259	12804.4	7834.98	1994.59	155917	1189.19	142.494	7.75247	146.702	26.0274	834.305	736.602	36008.2	1261.65	7612.61	312813	627146	1.37877e+06	2.00592e+06	6.37205e+06
	卫生和社会工作	40	2694.05	11920.6	0	18632.2	18727.5	17126.2	82890.6	81207.7	126506	26598.3	0	39611	158542	29321.3	210034	176339	89979.6	42327.8	15631.9	203860	327.435	1840.32	5914.07	744374	0	31.9443	0	2072.74	671611	9852.38	0	37257.7	0	0	1140.67	1270.71	11652	8585.75	23083.9	5606.64	31274.8	318.231	2.90816e+06	1.14985e+06	3.56563e+06	4.71548e+06	6.94267e+06
	文化、体育和娱乐	41	40348.4	5499.46	0	4754.97	2244.37	131062	79924.2	124900	36388.5	65667.5	2253.63	117226	199607	22211.3	43137.8	39724.6	39458.1	31758.5	26846.2	18267.4	3330.1	5963.34	6939.78	20311	9924.15	1956.31	12458.8	38350.3	187291	639188	88861.8	7323.21	1693.89	859695	7485.09	63812.5	1441.86	15092.6	9241.72	296983	300159	84973.6	3.69376e+06	1.1222e+06	4.54793e+06	5.67013e+06	1.46965e+06
	公共管理、社会保障和社会组织	42	76862.6	125.346	0	214.665	921.302	6614.28	1999.63	4048.98	1385.06	1835.09	256.102	5456.16	8899.5	3110.88	1328.15	1212.28	1106.11	1768.61	1961.81	1598.15	187.868	613.072	539.163	2175.21	96.4375	126.347	2604.35	1.51759e+06	1.1236e+06	12090.7	6447.09	29124.5	61839	2.02279e+06	10101.6	560175	834.907	6768.43	719.479	153533	129319	477307	6.23928e+06	5255.19	34216	39471.2	5.58578e+06
	中间投入合计	TII	16527300	710599	0	2.52773e+06	2.21318e+06	4.90295e+07	2.41001e+07	4.70439e+07	1.35754e+07	3.2415e+07	9.38397e+06	4.38347e+07	2.94147e+07	2.91982e+07	1.38662e+07	1.09491e+07	8.5831e+06	1.40455e+07	1.59865e+07	3.10902e+07	2.29074e+06	3.3907e+06	1.34382e+06	1.73211e+07	2.86992e+06	387775	7.13879e+07	1.42629e+07	3.98208e+07	1.03339e+07	4.69173e+06	3.69952e+06	6.30962e+06	1.62924e+07	215535	4.68549e+06	573824	7.19201e+06	1.82813e+06	9.02637e+06	4.32946e+06	4.38603e+06	6.21135e+08	24913900	76170000	101083900	30425200
增 加 值	劳动者报酬	VA001	22819800	458347	0	366226	433733	5.6342e+06	2.8062e+06	9.4002e+06	2.2335e+06	4.30344e+06	243034	3.67024e+06	4.09229e+06	2.21574e+06	1.77638e+06	1.39423e+06	917476	1.65221e+06	3.62748e+06	5.36256e+06	317586	364957	139143	1.17263e+06	101317	126488	2.12747e+07	1.18392e+07	1.47153e+07	4.07529e+06	2.28522e+06	1.33286e+06	1.58718e+06	5.12194e+06	112031	1.59365e+06	816750	6.64227e+06	6.22099e+06	4.07595e+06	4.14339e+06	6.82917e+06	168295300
	生产税净额	VA002	43900	160626	0	184073	201539	4.04105e+06	1.10105e+06	2.37949e+06	671874	1.60292e+06	1.81805e+06	2.09542e+06	1.56931e+06	1.15456e+06	597583	498236	513126	693938	772005	658589	250099	118446	24191.9	891282	89305	26240.2	2.7136e+06	6.3855e+06	2.07281e+06	207660	614734	263961	3.0981e+06	1.11942e+06	4835.97	295000	50865.8	343530	32565.6	28980.3	518403	58935	39965800
	固定资产折旧	VA003	80600	40912.3	0	66085	156530	1.10593e+06	803476	1.02382e+06	246364	874132	540758	2.0653e+06	865811	762501	358519	348067	240344	515859	553109	1.31975e+06	37120.9	36704.9	44669.3	2.39817e+06	60308.2	94758.6	445100	1.0161e+06	5.56327e+06	369149	1.95984e+06	57645.9	8.18308e+06	1.28264e+06	13464.1	232064	67212.5	384147	442736	44715.8	616901	211715	35529400
	营业盈余	VA004	0	75310.8	0	142372	144552	5.17978e+06	1.95864e+06	5.62252e+06	1.09668e+06	3.24098e+06	1.20307e+06	4.10602e+06	2.91016e+06	2.89244e+06	1.16386e+06	1.01081e+06	833080	1.1372e+06	980177	2.01653e+06	224702	1.18381e+06	68532.6	824753	131454	63262.1	2.6448e+06	7.92859e+06	5.21635e+06	353396	3.38894e+06	1.09957e+06	7.31149e+06	8.61415e+06	19987	1.31633e+06	243148	503356	119287	1.20973e+06	706431	87553.3	7.89738e+07
	增加值合计	TVA	22944300	735197	0	758756	936354	1.5961e+07	6.66936e+06	1.8426e+07	4.24842e+06	1.00215e+07	3.80491e+06	1.1937e+07	9.43757e+06	7.02525e+06	3.89634e+06	3.25134e+06	2.50403e+06	3.9992e+06	5.93277e+06	9.35742e+06	829508	1.70392e+06	276537	5.28684e+06	382385	310749	2.70782e+07	2.71694e+07	2.75677e+07	5.0055e+06	8.24874e+06	2.75403e+06	2.01799e+07	1.61381e+07	150319	3.43704e+06	1.17798e+06	7.87331e+06	6.81557e+06	5.35938e+06	5.98513e+06	7.18737e+06	322764285
总 投 入		TI	39471600	1.4458e+06	0	3.28649e+06	3.14954e+06	6.49905e+07	3.07694e+07	6.54699e+07	1.78238e+07	4.24364e+07	1.31889e+07	5.57717e+07	3.88523e+07	3.62235e+07	1.77625e+07	1.42004e+07	1.10871e+07	1.80447e+07	2.19193e+07	4.04476e+07	3.12024e+06	5.09462e+06	1.62036e+06	2.2608e+07	3.25231e+06	698524	9.84661e+07	4.14323e+07	6.73886e+07	1.53394e+07	1.29405e+07	6.45355e+06	2.64895e+07	3.24306e+07	365854	8.12253e+06	1.7518e+06	1.50653e+07	8.6437e+06	1.43857e+07	1.03146e+07	11573400	943898885
[truncated: 11 more columns]
