# Supplementary material for: Editorial Note: Measurement and driving factors of carbon productivity in China’s provinces: From the perspective of embodied carbon emissions
Source: PLoS One. 2025 Dec 15;20(12):e0338756. doi: 10.1371/journal.pone.0338756 (PMC12704855; doi:10.1371/journal.pone.0338756)
Supplement: S1 File — (ZIP) [file pone.0338756.s001.zip › Input-Output Tables of China's Provinces/Input-Output Tables of Various Provinces in 2017/14-μ▒ƒΦÑ┐.xls]

## Sheet: Sheet1
江西2017年投入产出表
（按当年生产者价格计算）
单位：万元
产 出 投 入		代码	中 间 使 用																																											最 终 使 用
			农林牧渔 产品和服务	煤 炭 采选产品	石 油 和 天 然 气 开采产品	金 属 矿 采选产品	非金属矿 和其他矿 采选产品	食品和烟草	纺织品	纺织服装鞋 帽皮革羽绒 及其制品	木材加工品 和 家 具	造纸印刷和 文教体育 用 品	石油、炼焦 产 品 和 核燃料加工品	化学产品	非 金 属 矿物制品	金属冶炼和 压延加工品	金属制品	通用设备	专用设备	交通运输 设 备	电气机械 和 器 材	通信设备、 计算机和其 他电子设备	仪器仪表	其 他 制造产品 和废品废料	金属制品、 机械和设备 修理服务	电力、热力的 生产和供应	燃气生产 和 供 应	水的生产 和 供 应	建 筑	批发和零售	交通运输、 仓储和邮政	住宿和餐饮	信息传输、 软件和信息 技术服务	金 融	房地产	租 赁 和 商务服务	研 究 和 试验发展	综 合 技术服务	水利、环境 和公共设施 管 理	居民服务、 修 理 和 其他服务	教 育	卫 生 和 社会工作	文化、体育 和 娱 乐	公共管理、 社会保障和 社会组织	中间使用 合 计	最终消费
																																														居民消费			政府消费
																																														农村居民消费	城镇居民消费	小 计
代码		-	01	02	03	04	05	06	07	08	09	10	11	12	13	14	15	16	17	18	19	20	21	22	23	24	25	26	27	28	29	30	31	32	33	34	35	36	37	38	39	40	41	42	TIU	FU101	FU102	THC	FU103
中 间 投 入	农林牧渔产品和服务	01	3.57528e+06	35299.8	0	221.356	96.3912	7.81608e+06	1.0709e+06	191469	1.3463e+06	191025	144.771	2.00647e+06	3545.62	2544.89	237.918	464.786	461.208	784.696	568.836	457.844	88.1766	2262.73	0	173439	2.0852	106.581	231324	197.065	380203	562793	6980.04	3162.23	3.39452	2216.06	134.764	39063.7	2826.27	32938.4	0	0	24906.4	0	1.7705e+07	1.06233e+06	3.41184e+06	4.47417e+06	932608
	煤炭采选产品	02	26438.9	210981	0	1872.51	96736.5	47452.5	563.47	22251.5	672.889	63495	1.02264e+06	596544	1.46098e+06	1.12294e+06	29228.6	39498.2	997.574	10570.5	4104.85	205.971	10.5401	186.482	51.705	2.66721e+06	0	3.66773	112994	0	1026.27	0	0	0	0	0.595157	372.341	3347.42	0.839281	0	0	12.4657	0	204.139	7.54359e+06	0	0	0	0
	石油和天然气开采产品	03	1.0132	0	0	36.8694	0	20806.3	7990.21	39.9948	43.3073	22169.7	1.62475e+06	48120.7	238579	132239	9379.73	30523.6	1059.93	9470.06	16164.6	17796.4	9.93741	0	0	0.539275	614286	0	20.794	0	46.3673	0.0753498	0	0	0	0	41.7128	0	0.0940235	0	0	1.39652	0	22.8694	2.7936e+06	0	0	0	0
	金属矿采选产品	04	0	37.1417	0	2.21442e+06	155314	3860.97	4135.8	0	524.287	160.458	411.699	107958	105927	1.00315e+07	230220	519.939	0	0	640421	122685	462.096	5.72458	0	0	0	0	0	0	0.014868	33.2216	0	0	0	0	0	0	0	168.865	0	0	0	0	1.36188e+07	0	0	0	0
	非金属矿和其他矿采选产品	05	91.3233	16967.3	0	48.3638	1.09279e+06	15306.7	34.8742	104.193	10.4455	131683	2.97284	458978	3.7826e+06	96494.7	167284	219.273	12845.2	44.7422	29832.6	13.8505	0	0	16.6076	17.4188	0.963176	2379.24	1.66471e+06	0.335284	901.713	112.297	0.283966	13.6915	0.00784342	11.7083	0	20.5642	3.37996	261.372	29.0194	0.136805	2.8924	0	7.47384e+06	0	0	0	0
	食品和烟草	06	2.73203e+06	148.768	0	330.853	2279	1.08337e+07	16981.6	358880	20724.2	72472	109.907	720999	10298.6	6603.48	5236.72	6086.59	921.623	2830.11	12134	3167.42	125.805	626.166	19.8614	418.675	287.111	149.96	5149.28	7978.61	14046.7	1.30209e+06	10065.6	10865.2	3605.7	2273.32	4225.62	22069.2	9013.29	33049.5	2370.28	350.534	213804	8981.09	1.64575e+07	3.79558e+06	7.55444e+06	1.135e+07	0
	纺织品	07	141.687	994.738	0	1251.97	10211.4	38174.9	5.87062e+06	2.2896e+06	22461.5	327677	625.973	365947	54800.8	177575	25670	12518.5	8671.38	13027.4	19265.6	11432.6	1006.74	113965	47.4444	29.4001	69.2365	491.549	256.48	21075	15811.8	87719.6	2796.74	4948.95	0.373803	283.066	0	361.303	54.5181	7875.27	803.047	1238.34	94928.6	14041.7	9.61848e+06	104044	323725	427769	0
	纺织服装鞋帽皮革羽绒及其制品	08	34105.1	711.867	0	3513.04	5462	47699.6	55659.4	8.95515e+06	9794.96	47326.8	1522.89	102222	36047.3	36136.3	8624.62	12305.6	5548.16	14099.1	92408.9	8232.87	606.871	1241.95	125.038	5888.15	932.694	316.231	175592	16734.4	50464.8	11079	13685.3	47063.5	10.3254	28565.5	1239.98	4127.03	9990.78	16569.5	15373.9	5.72479	30421.8	7157.85	9.91376e+06	908105	3.04705e+06	3.95515e+06	0
	木材加工品和家具	09	12394.3	1018.77	0	2303.65	15879.1	70073.7	49303.9	12405.7	3.64967e+06	456624	440.337	111409	71953.8	21532.1	34478	46035.6	7095.14	3093.62	35166.9	13997.3	906.217	297.591	45.1474	127.064	134.65	38.8223	818463	28455.7	7615.06	7782.74	12555.3	8650.45	9.13805	13912.3	439.985	6143.03	18514	18852.1	23316.6	42.3837	15296.1	15210	5.61169e+06	182985	410021	593006	0
	造纸印刷和文教体育用品	10	50933.2	1481.35	0	3661.07	60290.7	415231	46440.8	74798.2	64268.6	4.30393e+06	3097	410171	358546	82885.6	157704	78267.6	108033	76729.7	241854	65047.6	1165.53	5514.62	10.1061	9611.16	701.909	1746.89	123820	63809.6	41967.6	49032.5	130101	690127	113750	81824.9	37659	123758	25877.3	167724	131968	12135.8	712835	33683.6	9.16219e+06	182132	582956	765088	0
	石油、炼焦产品和核燃料加工品	11	246755	4399.28	0	549935	347123	42430.2	16622.8	18615.1	52892.1	107785	902460	1.10773e+06	206933	1.54475e+06	42915	21795	13224.2	54356.2	74715.9	20950.8	1846.52	3060.22	267.489	51647	284.759	2243.53	415677	74242.5	1.27087e+06	18890	29229.1	40172.3	2642.33	297025	25354.7	175840	147403	213387	270953	3472.93	55303	22617.5	8.49882e+06	368823	947535	1.31636e+06	0
	化学产品	12	2.54398e+06	65917.5	0	173327	94075.4	413896	1.21853e+06	123631	649604	907523	32024.1	2.03534e+07	1.85488e+06	1.85038e+06	47691.4	309729	703330	112697	2.08026e+06	669118	46828.7	133152	386.161	621.883	568.628	21661.5	774740	29069.5	27112.9	61210.8	1079.46	4460.74	405.567	15268.8	47395.1	83599.2	51229.7	143238	7066.68	1.35299e+06	23257.2	40065.2	3.70694e+07	565140	1.17954e+06	1.74468e+06	0
	非金属矿物制品	13	6586.32	475.205	0	2947.09	9395.6	41754.5	7993.22	27636.7	59867.9	191315	144786	261201	9.51362e+06	72018.4	12633.1	22916.1	31810.1	38085.5	760965	379101	19958.4	25398.7	74.7486	1055.92	227.814	484.262	1.67476e+07	12973.3	2985.05	9732.5	2371.08	0.73042	0.280491	115.562	3785.03	357.398	657.94	165.018	38.4785	1075.95	81.6717	1.39997	2.84143e+07	21932.5	51251.4	73183.9	0
	金属冶炼和压延加工品	14	43701.8	37836.5	0	60750.3	6178.65	12138.4	4284.79	17918.2	462.372	205619	905.122	1.33427e+06	884225	1.98679e+07	2.8234e+06	2.13557e+06	891491	841102	4.75775e+06	1.00929e+06	14404.7	219650	2876.91	2170.89	970.164	2473	1.62396e+07	515.931	65228.1	329.681	0.254073	0.316558	0.0249811	21.2751	0.726445	1.52154	691.911	1457.54	19.0697	2.81476	2.51748	1.10489	5.14852e+07	0	0	0	0
	金属制品	15	201500	8839.16	0	4033.91	20835.2	101942	14291.9	47627.9	139358	358106	41882.5	209458	109053	286208	3.52914e+06	329047	40409.1	1.0037e+06	958961	265717	7716.22	4675.43	1745.35	21392	1156	51908.5	656294	35430.7	54321.8	9950.38	6832.99	259.125	1.68231	8951.8	3105.23	263620	104115	512881	2463.53	102.755	21563.9	15.5821	9.43861e+06	36864.3	68315.4	105180	0
	通用设备	16	21873.9	1984.16	0	7199.86	10571.9	95076.2	126356	11977.9	18778.1	36829.6	4859.27	64349	141076	120357	57937.5	1.89691e+06	74674.6	709631	620207	301447	100429	103504	1250.76	15455.5	389.509	2357.97	190061	7147.85	181734	21149.7	13524.7	19048	8611.97	2956.32	3973.16	2849.08	1612.58	9800.95	5880.81	652.88	3715.69	487.268	5.01869e+06	3198.82	15218.5	18417.3	0
	专用设备	17	285509	11456.1	0	12763.9	9497.79	56733.1	21459.2	12571.6	1611.4	102230	2071.65	21752.9	99314.1	71367.4	5632.51	150151	1.71143e+06	13641	1.08076e+06	508821	193625	317455	473.16	2478.67	691.664	964.415	61246.4	2202.56	12794.1	1931.9	3512.53	106733	1.33826	123.274	2015.78	618.382	163.785	680.37	110.17	58284.5	74.4441	0	4.94495e+06	3451.2	24201.2	27652.4	0
	交通运输设备	18	50090.1	754.816	0	3277.53	1388.11	4843.15	8830.7	2507.04	378.403	4583.8	66.424	2571.11	6949.74	5017.94	855.997	59028.9	803.043	7.12835e+06	3693.33	683.85	125.008	3340.88	3232.81	46.4213	73.7367	320.328	53323.2	423.329	910076	776.604	1141.53	5296.66	0.145969	4758.01	2708.51	5511.08	1254.32	2481.26	3423.86	514.705	3657.05	2888.61	8.29004e+06	813859	1.2631e+06	2.07696e+06	0
	电气机械和器材	19	3592.55	2046.66	0	3178.63	1388.45	42283.7	30735.5	6899.11	2052.13	56737.7	689.641	12090.2	34272.7	221969	1876.35	413336	23848.6	143888	8.57338e+06	373761	91464.3	4263.47	1867.54	1.13947e+06	522.053	790.543	1.50322e+06	34639.5	22027	6571.15	59317.7	7159.2	1.61221	34807.6	2.31968	74540.9	13104.4	863985	1378.56	141.16	19631.5	1.35264	1.38269e+07	340579	826442	1.16702e+06	0
	通信设备、计算机和其他电子设备	20	7134.98	444.511	0	457.813	1814.34	7491.1	63858.5	10572.5	3166.71	23404	171.163	18079.2	9266.54	4415.47	1280.73	186781	300556	29229.5	225773	9.30297e+06	310964	219.618	987.829	3212.4	149.7	285.21	98938.8	17902.9	22642	5415.6	890576	29731.7	5892.39	135441	7434.17	82424.5	39038.1	68246.6	281059	1204.25	74011.2	6965.8	1.22796e+07	268929	614686	883615	0
	仪器仪表	21	582.578	82.8773	0	112.609	394.455	1671.24	1092.08	29.6068	5.2356	2699.07	1424.97	5285.3	35219.7	8728.03	156.929	20781.7	929.081	5270.71	6774.01	34422.3	298003	1.4793	312.021	985.738	590.465	2332.76	51730.9	650.42	4706.39	191.83	9664.27	204.051	0.021115	1246.22	6250.99	223851	268.284	49066.3	776.681	3.60046	5591.45	15.825	782106	63755.8	236404	300160	0
	其他制造产品和废品废料	22	493.018	2.26665	0	165177	123.336	2277.97	13179.5	30602.3	14.4411	455569	8.25564	998306	68532.6	2.12137e+06	68212	6472.36	24826.7	8102.83	8552.08	58.0279	0.0974789	1.81286e+06	46.2513	35.5694	0.536302	3.40678	13070.4	97.389	648.896	3486.07	25225.8	7.0643	61.3047	224432	272.603	36795.1	6484.52	81998.4	31741.3	1.63728	63747.4	330.461	6.27323e+06	58235.6	123999	182235	0
	金属制品、机械和设备修理服务	23	9361.84	11263.4	0	89384.4	131882	245548	108217	153223	115742	71335.3	25340.2	304240	356248	133139	30370.6	95862.6	30821.5	229848	216583	83105.5	16325.1	109000	5.49994	140398	16555.8	13551.1	26593.1	17015.2	24734	11547.3	50380.2	2200.95	6.84522	5070.81	1044.11	4990.33	10631.8	11690.9	18729.9	1708.36	5083.32	18037.2	2.94682e+06	0	0	0	0
	电力、热力的生产和供应	24	215670	86381.5	0	1.47213e+06	703817	1.01003e+06	525256	640001	412485	610678	181859	2.23523e+06	2.02883e+06	1.91403e+06	315071	411999	239287	548571	1.18359e+06	549159	47472.4	227334	723.523	7.46699e+06	26383.4	222226	563665	309428	757403	149911	391293	93095.9	10749.1	92088.4	36830	42798.8	35109.1	76302.8	88900	51112.2	100474	72408.8	2.61468e+07	553562	1.12618e+06	1.67974e+06	0
	燃气生产和供应	25	6281.23	0	0	1.34478	0	5070.99	0	0	0	0	0.0500811	35.2709	1.13975	59.4368	0.349498	278.226	0	49.378	0	7037.77	0	0	120.844	0	1.03437e+06	0.211411	2049.61	0.245714	9832.19	76940.8	0	0	0.0140874	2032.43	198.002	2174.76	1156.12	6005.18	12362.9	27.4217	6201.41	0	1.17229e+06	207537	481880	689416	0
	水的生产和供应	26	0	987.293	0	837.074	2438.95	25734.8	10008.9	8543.03	9284.28	21475.5	1558.79	40210	89512.6	12303.5	4246.91	4453.47	2337.64	5750.38	45782.2	15794	714.074	1734.71	17.8269	17066.7	34.3999	305984	106137	77681.6	9142.62	38243.4	15044.5	8890.17	478.24	11213.2	5311.9	4938.72	18098	12063.9	17516.9	8894.28	13740	35515.2	1.00972e+06	38920.6	308936	347857	0
	建筑	27	46215	698.613	0	2098.07	11985	14280.8	6201.35	25855.6	11287.7	12638.5	1086.99	27980.6	31549.7	13264.5	4013.76	7734.7	5174.33	7977.08	25752	12918.9	760.934	1689.81	16.9011	24647.7	831.312	5478.61	1.58485e+06	71068.2	42124.4	33594.3	28123.7	20970.1	38.1686	6859.62	15214.2	6391.33	15718.9	71101.5	106421	15150.3	37977	237103	2.59484e+06	812701	1.86358e+06	2.67628e+06	0
	批发和零售	28	367972	6172.75	0	38338	37000.1	1.15841e+06	326400	1.00082e+06	372251	476334	43055.6	1.02523e+06	879494	616770	218755	215310	120337	598647	892615	406318	32065	30089.2	1747.6	81391.9	51075.5	3434.68	1.19754e+06	1.37576e+06	171562	109818	66269.3	90436.5	8062.25	40134.1	8977.88	104732	22023	130367	45454.4	162134	95959.4	10155.4	1.26394e+07	575849	1.29834e+06	1.87419e+06	0
	交通运输、仓储和邮政	29	566921	29795.9	0	72147.7	135262	779195	280042	577400	298746	413057	52371.3	1.02696e+06	924150	1.01876e+06	246326	196459	148470	448746	817081	214456	22960.4	64957.5	867.521	65650.2	13949.7	3917.07	1.14126e+06	595771	2.36714e+06	76370	76809	133322	3415.53	85176.8	56596	284656	156755	99463	75579.2	48044.3	108735	60031.8	1.37878e+07	334544	989002	1.32355e+06	585073
	住宿和餐饮	30	50665	3121.42	0	7880.67	13980.7	110113	29129.7	104708	29056.3	67985.4	3900.36	131054	69297	60615.4	15839.9	31261.4	31002.4	64996.9	168710	47461.4	5786.91	2497.13	184.054	18654.3	5874.5	2881.6	138732	483531	136264	30441.3	43004.4	188621	24003.1	106800	60250.9	243276	143932	49690.4	46480.1	6187.59	82914	24365.5	2.88515e+06	497143	2.35714e+06	2.85429e+06	0
	信息传输、软件和信息技术服务	31	19421.8	834.687	0	1327.28	2861.59	38527.8	3776.47	18350.4	16419.5	10703.2	1179.48	22111.1	32885.6	6738.96	2786.07	6512.79	4914.19	4188.43	73186.3	5160.53	270.209	481.588	78.8402	12453.8	1223.43	1429.1	18570.4	67495.5	142441	45929.1	1.79223e+06	202482	27410	11206.9	10265.1	85721.1	2163.1	5639.47	10824.5	4870.52	19461.3	10609.1	2.74514e+06	625730	1.46326e+06	2.089e+06	0
	金融	32	172201	75880.6	0	41999	29042.2	198807	72283.9	113953	106749	182755	98409.2	629945	362340	706629	35404.4	73358.3	56062.9	69221.2	268470	122929	1946.38	35947.1	368.308	335104	14157.2	51565.8	559876	1.60659e+06	2.86609e+06	345687	73373.7	928161	984502	110259	28480.8	234259	53357.3	81942.4	70875.7	5956.55	147083	20197.7	1.19722e+07	211175	1.5189e+06	1.73008e+06	11537.1
	房地产	33	0	0	0	42.3783	20.4469	8233.7	109.562	2613.39	4708.48	1324.95	0	683.364	28599.8	1245.41	682.817	316.53	3614.56	717.398	2507.95	10029.3	283.322	0	179.671	598.364	0	0	7832.42	798917	38397.5	526252	100271	668129	289.055	48851.5	43938.9	60504.4	12893.2	109807	101419	32608.7	374935	12240.4	3.0038e+06	6.86598e+06	1.01844e+07	1.70503e+07	0
	租赁和商务服务	34	76167.1	6924.62	0	27945.2	61186	501872	85245.4	145637	130117	169074	28234.3	832324	355344	248740	67771.7	92448.1	65633.2	377861	497512	168722	22446.4	26554.2	576.268	53075.7	5230.97	17468.7	2.64039e+06	3.6523e+06	96796.8	624597	1.04897e+06	616506	1.84342e+06	491888	80920.4	708600	52582.4	282141	277307	13427.1	436589	136305	1.70669e+07	90409.8	1.29501e+06	1.38542e+06	111720
	研究和试验发展	35	0	0	0	0	0	0	0	0	0	0	0	0	0	0	0	0	0	0	0	0	0	0	0	0	0	0	0	0	0	0	1189.63	0	0	0	98189.5	0	0	0	0	0	0	0	99379.1	0	0	0	204837
	综合技术服务	36	139442	119.265	0	797.967	1578.07	42473.9	7470.55	11605.6	24684.6	7312.04	946.024	15795.5	23142.9	1896.09	4036.03	4164.11	5186.56	60657.3	31892.9	17220.4	414.376	2897.82	72.1642	1850.4	0.0684909	1757.27	479373	5267.72	70729	984.769	1036.82	70.8721	62.4006	36.9395	64.9001	430159	124.387	137.876	64132.6	274.892	542.475	35.4682	1.46045e+06	0	0	0	938733
	水利、环境和公共设施管理	37	87325.1	43.5389	0	105.22	250.803	2223.35	441.32	797.398	504.934	889.306	14.7056	1450.68	952.699	811.105	174.12	700.086	278.058	772.622	2236.33	557.344	53.0371	23.7592	27.9676	27.0401	119.979	50046.1	1563.47	14390.7	4465.13	4042.08	540.986	4686.31	410.546	728.731	433.902	3653.23	7847.55	702.342	1199.67	132.991	1885.41	336.853	197846	5166.43	53417.9	58584.3	1.94454e+06
	居民服务、修理和其他服务	38	62271.1	3228.37	0	3771.33	23735.8	47844.3	23586	60900.4	24563.5	31416.1	6921.26	558597	99440	57412.3	10269.5	18856.7	21547.5	81666.6	71166.2	24058.3	4172.61	2714.54	94.5291	20216.8	6498.24	12483.2	386167	79544.7	482234	53499.7	13091.4	30289.4	3141.61	27848.7	139787	82880.3	58569.1	120336	31217.3	29358.6	13938	775824	3.60516e+06	714115	1.6269e+06	2.34101e+06	0
	教育	39	27519.5	320.695	0	1313.11	3767.31	6077.92	683.421	5532.71	5025.18	4901.43	494.054	9957.94	4265.89	6250.75	579.429	1348.18	1238.01	3672.33	11837.7	3025.35	140.681	226.154	15.7871	1267.42	115.21	1483.49	19091	15788.6	31201	5822.93	13887.3	46201.5	3628.3	3513.66	5652.57	7987.27	2566.29	10655.3	2524.01	9275.84	15170	7183.84	301209	1.61924e+06	2.89357e+06	4.51281e+06	3.64055e+06
	卫生和社会工作	40	0	0	0	0	0	127.045	0	0	0	0	0	0	0	0	0	492.373	0	42.0627	0	0	0	0	5.21326	0	0	0	0	32.0008	700.883	947.7	0	0	0	0	0	233.662	0	0	0	11180.3	19.6115	0	13780.8	2.88262e+06	5.54788e+06	8.4305e+06	3.45945e+06
	文化、体育和娱乐	41	0	399.211	0	1510.81	2514.03	10103.6	3183.4	6330.21	3900.29	7895.76	189.851	9931.76	7175.24	4883.54	1097.17	3160.36	1688.7	3981.21	16669.3	2961.88	291.077	158.68	28.8219	2266.26	610.089	411.758	12110.4	18832.8	4537.92	3802.69	24858.6	23608.4	5807.19	32204.2	4806.06	16759.9	1230.6	9563.49	13754.7	1721.15	234106	3625.35	502672	717775	435704	1.15348e+06	1.41178e+06
	公共管理、社会保障和社会组织	42	14559.3	32.0583	0	101.43	1254.5	3437.09	460.311	1784.65	1995.57	2598.61	92.8516	2361.29	3772.84	1207.11	441.48	998.684	607.871	966.425	9170.07	526.976	84.0704	35.0281	16.0762	144.064	30.7169	204.478	2288.17	4131.01	35359	1078.44	13154.2	11311.8	2543.69	3101.69	1281.55	7108.29	3005.05	2761.06	3526.9	839.858	5125.62	2.95873e+06	3.10223e+06	0	0	0	9.33417e+06
	中间投入合计	TII	11705200	628084	0	4.97255e+06	3.10442e+06	2.4339e+07	1.01324e+07	1.50933e+07	7.61018e+06	1.01613e+07	4.23075e+06	3.61914e+07	2.43836e+07	4.26896e+07	8.21765e+06	6.94467e+06	4.70117e+06	1.2727e+07	2.45785e+07	1.48008e+07	1.24593e+06	3.25802e+06	18984.4	1.23371e+07	1.7991e+06	785381	4.8826e+07	9.54709e+06	1.03784e+07	4.29979e+06	4.97219e+06	4.04689e+06	3.05296e+06	1.93325e+06	744655	3.48072e+06	1.03007e+06	3.3052e+06	1.767e+06	1.83514e+06	3.06277e+06	4.5354e+06	3.93474e+08	25532400	54124800	79657200	22575000
增 加 值	劳动者报酬	VA001	18778800	112256	0	388318	217339	2.51684e+06	940118	2.70676e+06	790052	1.22497e+06	158224	3.92687e+06	2.05431e+06	1.79063e+06	538186	673214	585146	1.50455e+06	2.10452e+06	1.78771e+06	155834	124331	2091.3	1.34708e+06	88539.5	210103	1.04825e+07	4.39457e+06	3.45768e+06	2.95526e+06	1.45214e+06	3.69411e+06	815019	1.97986e+06	389593	1.00136e+06	478156	3.22027e+06	3.71746e+06	1.69953e+06	1.95333e+06	6.72576e+06	9.31434e+07
	生产税净额	VA002	26000	40767.6	0	370503	179793	1.91663e+06	266621	631492	224686	341050	897793	1.54589e+06	953115	2.50275e+06	277325	261337	287805	604283	1.02677e+06	382517	35380	190329	727.602	528249	36683.9	65241.7	3.46465e+06	4.44139e+06	648913	981123	244167	1.69994e+06	1.52577e+06	601022	11553.2	190529	79571.3	229044	44287.7	35738.7	291873	73815	2.81571e+07
	固定资产折旧	VA003	180100	30516.4	0	158498	118067	930846	274270	580305	238302	575557	128031	2.05121e+06	1.10704e+06	2.24952e+06	180679	230105	188477	547802	1.19222e+06	499310	51356.7	64239.4	611.119	1.47826e+06	84705.5	142152	584590	804625	1.19663e+06	392669	2.03532e+06	443899	3.68355e+06	648094	95539.7	281106	212745	137892	530451	318914	558843	993333	2.62004e+07
	营业盈余	VA004	0	64263.6	0	380223	320656	2.5252e+06	858825	1.81307e+06	660331	1.26527e+06	213068	5.03331e+06	2.76236e+06	3.18873e+06	507995	597889	515108	595811	1.80858e+06	1.08264e+06	94947.9	2.82906e+06	1810.91	544947	130375	187397	3.83066e+06	4.46185e+06	2.99183e+06	341688	2.04216e+06	5.12554e+06	2.92087e+06	1.63774e+06	60679.3	614344	150030	779498	105709	372040	1.74134e+06	108090	5.52659e+07
	增加值合计	TVA	18984900	247804	0	1.29754e+06	835856	7.88952e+06	2.33983e+06	5.73163e+06	1.91337e+06	3.40685e+06	1.39712e+06	1.25573e+07	6.87682e+06	9.73162e+06	1.50418e+06	1.76255e+06	1.57654e+06	3.25245e+06	6.13209e+06	3.75217e+06	337518	3.20796e+06	5240.93	3.89854e+06	340303	604893	1.83624e+07	1.41024e+07	8.29505e+06	4.67074e+06	5.77378e+06	1.09635e+07	8.94521e+06	4.86672e+06	557365	2.08733e+06	920502	4.36671e+06	4.39791e+06	2.42623e+06	4.54538e+06	7.901e+06	2.02767e+08
总 投 入		TI	30690100	875887	0	6.2701e+06	3.94028e+06	3.22285e+07	1.24722e+07	2.0825e+07	9.52356e+06	1.35682e+07	5.62786e+06	4.87487e+07	3.12604e+07	5.24213e+07	9.72184e+06	8.70722e+06	6.2777e+06	1.59795e+07	3.07106e+07	1.8553e+07	1.58345e+06	6.46598e+06	24225.3	1.62356e+07	2.13941e+06	1.39027e+06	67188400	2.36495e+07	1.86734e+07	8.97053e+06	1.0746e+07	1.50104e+07	1.19982e+07	6.79997e+06	1.30202e+06	5.56806e+06	1.95057e+06	7.6719e+06	6.16491e+06	4.26137e+06	7.60815e+06	12436400	5.96241e+08
[truncated: 11 more columns]
