# Supplementary material for: Editorial Note: Measurement and driving factors of carbon productivity in China’s provinces: From the perspective of embodied carbon emissions
Source: PLoS One. 2025 Dec 15;20(12):e0338756. doi: 10.1371/journal.pone.0338756 (PMC12704855; doi:10.1371/journal.pone.0338756)
Supplement: S1 File — (ZIP) [file pone.0338756.s001.zip › Input-Output Tables of China's Provinces/Input-Output Tables of Various Provinces in 2017/15-σ▒▒Σ╕£.xls]

## Sheet: Sheet1
山东2017年投入产出表
（按当年生产者价格计算）
单位：万元
产 出 投 入		代码	中 间 使 用																																											最 终 使 用
			农林牧渔 产品和服务	煤 炭 采选产品	石 油 和 天 然 气 开采产品	金 属 矿 采选产品	非金属矿 和其他矿 采选产品	食品和烟草	纺织品	纺织服装鞋 帽皮革羽绒 及其制品	木材加工品 和 家 具	造纸印刷和 文教体育 用 品	石油、炼焦 产 品 和 核燃料加工品	化学产品	非 金 属 矿物制品	金属冶炼和 压延加工品	金属制品	通用设备	专用设备	交通运输 设 备	电气机械 和 器 材	通信设备、 计算机和其 他电子设备	仪器仪表	其 他 制造产品 和废品废料	金属制品、 机械和设备 修理服务	电力、热力的 生产和供应	燃气生产 和 供 应	水的生产 和 供 应	建 筑	批发和零售	交通运输、 仓储和邮政	住宿和餐饮	信息传输、 软件和信息 技术服务	金 融	房地产	租 赁 和 商务服务	研 究 和 试验发展	综 合 技术服务	水利、环境 和公共设施 管 理	居民服务、 修 理 和 其他服务	教 育	卫 生 和 社会工作	文化、体育 和 娱 乐	公共管理、 社会保障和 社会组织	中间使用 合 计	最终消费
																																														居民消费			政府消费
																																														农村居民消费	城镇居民消费	小 计
代码		-	01	02	03	04	05	06	07	08	09	10	11	12	13	14	15	16	17	18	19	20	21	22	23	24	25	26	27	28	29	30	31	32	33	34	35	36	37	38	39	40	41	42	TIU	FU101	FU102	THC	FU103
中 间 投 入	农林牧渔产品和服务	01	7.76488e+06	23950	10.246	3387.92	24.2986	4.45637e+07	9.1703e+06	1.85981e+06	1045960	1.43703e+06	896.794	5.78568e+06	3519.41	2395.23	1117.9	4991.51	1158.37	781.464	920.927	214.259	63.3562	15.674	13.42	36319	1.9403	186.96	317947	804.72	8873.24	1.6446e+06	44947.8	13444	464.87	3.69223e+06	179513	1.38534e+06	1.44329e+06	194708	78392.8	66592.9	2304.49	0	8.07807e+07	3.39231e+06	9.41898e+06	1.28113e+07	1.89292e+06
	煤炭采选产品	02	9159.72	2.57922e+06	14868	50207.6	5447	1.60217e+06	78864	98287.7	242980	406333	1156947	1.49826e+06	2231797	1.05168e+06	1434900	1.6991e+06	107488	115171	484280	6508.6	895.128	44118	6816	6265900	558500	9130.9	187059	0	649.28	0	0	0	0	31.577	740.64	130.62	77.799	0	8827.3	12322	669.73	77203	2.20467e+07	306742	908532	1.21527e+06	0
	石油和天然气开采产品	03	0.24513	842.5	550544	1108.2	0	513500	72089.6	13471.9	28139.9	110671	18922000	2.38136e+06	867521	276423	422280	122421	206347	18793.3	26347.2	6334.23	2281.59	9186.9	48.106	86638	93882	0	125.65	0	48.9496	0.40712	0	0	0	0	114.06	20.116	11.981	0	1359.4	1897.56	103.14	11889	2.47478e+07	98595.9	292029	390624	0
	金属矿采选产品	04	0	16.432	0	4.45157e+06	18.842	0.0075851	0	903.53	0	308.736	166.48	25755.2	43438.9	1.99262e+07	89385	2084670	14833	1.4105	437953	3423.34	0	0	0.2046	0	0	0	0	0	0.24567	149.745	0	0	0	0	0	0	0	143.8	0	0	0	0	2.70789e+07	0	0	0	0
	非金属矿和其他矿采选产品	05	39.9078	16.862	77.168	77.0669	1.59182e+06	21409.6	144.972	0.26678	116013	40864.2	46.422	524963	1.88547e+06	462737	16939	385756	1055.05	35974.2	2110.09	34539.5	2650.04	0	0.0069198	86.003	1.7592	633.817	2928469	0.40996	229.287	243.628	1.8508	53.773	20.387	351.52	0	9.6232	17.6721	171.18	31.485	0.38571	7.05421	0	8.05303e+06	0	0	0	0
	食品和烟草	06	5.26119e+06	21346.8	290.092	8398.41	2382.84	9.89487e+07	98421.8	380045	311803	394141	24306	8.47491e+06	131414	1.5326e+06	63783.4	53099	43346.1	9742.76	28597.8	33452.8	8894.76	8714.61	67.965	6625.31	698.26	577.84	194087	161728	116731	8.29208e+06	183537	397650	106995	257400	21823.8	52295.6	7927.73	345785	60441	9125.91	428637	117596	1.26601e+08	9.48744e+06	2.31032e+07	3.25906e+07	0
	纺织品	07	363.183	1515.88	71.5328	3298.97	544.761	252634	5.73731e+07	1.80758e+07	85106	2.26726e+06	16735.7	2.94331e+06	77928.8	14976.4	2.01848e+06	99217.1	1.6477e+06	78977.8	48106.3	21087.4	6215.12	57355.8	36.2864	270.535	16.2721	101.267	1787.87	13118.3	22246.8	49615.9	255.804	226.585	335.3	52202.5	7045.82	36883.1	3391.2	120921	7927.18	11191.9	2618.75	9399.2	8.54294e+07	277282	862861	1.14014e+06	0
	纺织服装鞋帽皮革羽绒及其制品	08	48393.1	275602	55731	8873.29	15479	92910.4	9.46624e+06	4.49746e+06	850090	781613	17222.2	343418	437387	83538.1	1.5678e+06	72368.3	125904	179473	58634.5	13130.8	5273.66	238277	401.34	6827.67	2701.2	1381.72	224779	97263.6	100925	105219	31757.1	328242	150949	783646	1016.25	7138.47	4037.21	79611	43246.4	1374.04	13327.3	2651.9	2.12213e+07	2.91418e+06	1.22488e+07	1.5163e+07	0
	木材加工品和家具	09	56272.2	13477.3	51.1302	1915.37	288.27	184140	14584.8	19799	2.03967e+07	4.66886e+06	11919	695074	540208	8109.92	249620	48136.4	223584	68821	401170	18330.8	4459.66	3886.16	34.8041	177.256	15.2301	499.783	4737473	20994.8	20612.5	262130	32783.3	93329.1	3129.28	82818.3	8166.16	16603.1	17569.1	1.12306e+06	85441.9	22666.7	10359.3	7961.9	3.41753e+07	521703	2.22712e+06	2.74882e+06	0
	造纸印刷和文教体育用品	10	298276	220464	9434.62	35052.3	7795.06	3.85845e+06	243751	1.21882e+06	767471	2.9348e+07	104797	4.05024e+06	885558	202609	540221	641715	2.52839e+06	2.05604e+06	1.18068e+06	389049	48837.9	74904.6	513.579	21580.7	7428.34	1847.79	1.03912e+06	675397	792771	410243	332794	6.70341e+06	1.45749e+06	1.6307e+06	66184.8	520268	71368.1	676005	753142	69087.6	1.39836e+06	689199	6.60274e+07	282314	1.21532e+06	1.49763e+06	0
	石油、炼焦产品和核燃料加工品	11	146717	235450	82896	242153	195754	241355	74464.1	25573.4	198628	323919	6.06013e+07	2.09112e+07	3.04256e+06	4.01927e+06	129856	185789	226429	146799	719769	61896.3	20677.4	71391.3	500.01	39873	3430.5	1654.1	1567557	649700	4.3318e+06	113806	47082	236937	64127	809020	10706	149455	116550	315714	207640	13272.7	14180	81040.8	1.00678e+08	2.25075e+06	4.19147e+06	6.44222e+06	0
	化学产品	12	9.18478e+06	4.03759e+06	2.31281e+06	1.02336e+06	5693.99	2.57374e+06	4.43967e+06	8.5833e+06	4.45314e+06	1.50317e+07	1.12184e+06	1.66283e+08	4.58712e+06	4.04019e+06	3.37748e+06	4.21635e+06	2.66958e+06	1.0775e+06	1.8737e+06	5.23683e+06	1.73735e+06	40624.7	2094.06	138701	928.655	188613	6.60995e+06	61034	269144	126665	125198	1991.55	138950	92400.7	38276.9	2.0005e+06	90587.1	1.09523e+06	47269.7	2.27711e+07	8508.69	7315.21	2.81722e+08	2.00746e+06	6.61325e+06	8.62071e+06	0
	非金属矿物制品	13	124450	29852	658.826	30194	633.072	702202	22934.4	21849.9	105229	602711	28387.1	1.26617e+06	3.47726e+07	4.66401e+06	522594	1.16604e+06	335472	417278	3.85499e+06	329809	257769	10368.2	238.029	113734	32.1552	664.909	3.6988e+07	3094.31	9744.18	12525.4	15411.1	73.8501	2040.44	4091.73	5087.4	5944.86	887.575	437.453	28546.3	6446.53	51.9319	60.1844	8.64633e+07	3.64214e+06	825901	4.46804e+06	0
	金属冶炼和压延加工品	14	29651.7	104246	174923	120182	860.023	24573	10682.4	2039.39	1.68232e+06	3.56119e+06	17659.8	1.57227e+06	2.7787e+06	5.81777e+07	14136350	1.63458e+07	6.86681e+06	1.11143e+06	1.13023e+07	1.16649e+06	344566	166011	209713	9177.54	1550.66	681.606	1.69503e+07	1139.97	9890.49	1155.01	0	1.4883	74.8541	1503.87	0.47982	2.35895	671.744	1721.29	24.7364	8.97098	17.8282	0.29431	1.36884e+08	0	0	0	0
	金属制品	15	592677	224200	7168.2	19167.4	12960.3	791443	51835	81893	672890	296711	194080	2.07609e+06	1.31534e+06	125514	2.77159e+07	4.26811e+06	3565430	1395374	1.28806e+06	438344	991515	27571.2	173010	13153	464.28	2167.9	13806650	18076.1	36649.4	34649.5	48102.4	3023.34	14002	878402	7669.6	1010840	27382.6	1111110	38864	1585.62	42981.1	0.12727	6.34211e+07	15368.1	33978.6	49346.7	0
	通用设备	16	106250	362893	6599.61	77244.8	12435.4	555767	289871	55763.8	135269	257924	763015	2.20793e+06	9.44262e+06	568029	1.44673e+06	3.28338e+07	7.79086e+06	2.62333e+06	2.04102e+06	2.37014e+06	1.13736e+06	9809.12	2287.44	455718	3437.38	4773.1	2.31544e+06	54590.3	527881	159060	53573	49404.9	21322.3	40408.5	3389.1	17460.4	9328.96	16661.4	20451.9	6342.15	22220.9	1112.6	6.88795e+07	23262.3	20572.6	43834.9	0
	专用设备	17	1.09878e+06	2.09932e+06	6859.39	2.12958e+06	3.5135e+06	76087.1	31477.9	396092	119076	1.23496e+06	109023	454268	141748	205149	153710	519317	2.29029e+07	418515	1.09585e+06	1.57081e+06	553193	5544.88	78467.5	13929.7	2574.32	765.076	432840	508.072	8269.17	12314.7	3918.91	160629	5948.3	6811.88	84.875	601.304	124.099	320.537	342.44	264378	416.071	0	3.9829e+07	5682.14	18005.5	23687.6	0
	交通运输设备	18	1.13407e+06	24055.6	1364.2	13941.9	1133.31	63037.2	26698.8	5999.76	29720.6	23599.4	35227.8	3.49435e+06	63602.3	373612	33003.3	273597	4.15663e+06	6.69116e+07	2.64965e+06	10489.4	92416.1	1092.23	148563	10133.5	2542.88	619.577	145809	12348.6	5.56061e+06	9418.6	22031.4	177900	38226	225072	720.673	50372.5	16341.8	38016.6	38439.2	5428.31	5275.84	56097.2	8.59829e+07	4.27289e+06	7.89001e+06	1.21629e+07	0
	电气机械和器材	19	14398.3	187305	14260	1.6604e+06	1906.48	66471.5	44866.1	65503.4	8652.65	40880.3	26206.7	2.63514e+06	172055	101584	71622.6	2.99173e+06	1.84725e+06	1.31556e+06	2.38128e+07	7.36986e+06	829498	4044.88	955.747	1.08587e+06	1246.79	927.701	5.97484e+06	656149	39596	111248	116593	591.151	21908.9	127998	342.051	812381	7829.69	35131.3	34879.8	3828.43	1634.68	0.9327	5.2316e+07	1.31875e+06	3.29483e+06	4.61359e+06	0
	通信设备、计算机和其他电子设备	20	67516.7	121201	55275.2	97120.3	14324.8	388320	183662	106720	273756	255883	501675	2.32152e+06	441258	1.23466e+06	356566	471852	312964	156091	1.41313e+06	3.4967e+07	196742	16706.5	2813.96	2.35038e+06	9949.88	13733.5	414714	4.24229e+06	116580	183813	4.36207e+06	131558	111785	840761	8490.64	226293	48248.8	4.34574e+06	256844	30639.1	84456	62338.4	6.17975e+07	1.08318e+06	2.56995e+06	3.65313e+06	0
	仪器仪表	21	2684.79	481.7	144.78	2454.03	576.72	7639.96	204.593	3.72475	365.63	6590	54182.3	105394	224171	23195.9	7873	1.0492e+06	260738	14317.6	734328	12435.3	2.60576e+06	0.0079585	84556	360180	3285.7	1371.1	56338.9	854.878	6409.46	1192	4874.23	4.04521	172.84	289400	9026.9	1206775	11461.2	487460	58787	766.127	138.687	59.509	7.69585e+06	1.21943e+06	165419	1.38485e+06	0
	其他制造产品和废品废料	22	868.079	82.715	5.2509	441.81	23.3743	3367.31	66111.1	4860.4	1767.29	789222	1269.35	10286.5	512205	1.84176e+06	562203	43634.1	85855.5	73699.4	8008.51	44.4395	3.20389	215479	0.14236	201.841	2.4876	7.8882	7723.53	302.52	46544.7	10118.5	0	51.675	41285	2088528	0	314070	43193.9	351500	19301	5444.83	59529	65.708	7.20907e+06	612.839	6804.46	7417.3	0
	金属制品、机械和设备修理服务	23	977.866	24023	2810.3	43593.9	11785	32370.5	25063.7	24798	70816.5	43343.7	32557.7	62154.6	62695.8	40171	14244	20188.2	32581.1	15688.5	14091.3	12559.5	1240.74	438.807	108275	541430	2761.1	19009	1144.28	5571.7	11453.7	2474.69	2136.91	1049.85	2170.3	18550.6	27.587	1280.81	1113.87	760.59	2478.7	527.02	106.238	218.066	1.31073e+06	0	0	0	0
	电力、热力的生产和供应	24	184417	401280	186500	324551	47936.7	1.26521e+06	614318	333131	850559	801060	1707266	7.19933e+06	1.38323e+06	4.1562e+06	882210	672867	552428	355642	301399	242376	147766	39619	9422.4	8.00768e+06	33609	45873	1.01429e+06	356265	250498	260241	103169	206937	322740	324724	10316	103421	63232.8	59676	90147	48898.7	31641.2	85814.8	3.40779e+07	1.36765e+06	4.66323e+06	6.03088e+06	0
	燃气生产和供应	25	5010.79	0	0	0	0	1030.03	0	0	0	0	4.50644	34.21	0.64486	46582.2	99522	3.9322	34721	0	0	0.00166503	0	0	0.71452	0	2.16106e+06	1.9479	0	5201.2	1.35133e+06	320300	0	0	375.12	43723	1542.9	167760	1036.06	52138.1	66476	1533.5	2067.76	0	4.36146e+06	59565.9	176427	235993	0
	水的生产和供应	26	0	38268	25260	8590.6	1909.33	85822	63092	16582.2	87222	134272	19939.7	118873	40233.2	37532.3	158840	66792.4	18393.9	25145.7	10654.4	15419.1	11375.3	2373.1	3167.3	84319	412.4	388714	1.02633e+06	60021	188305	104588	12935.8	41149.7	9414.4	53001.9	5799.7	19049.9	105606	38829.4	82740	22721	8019.05	109428	3.35114e+06	129709	530815	660524	0
	建筑	27	20517.1	231950	2236.8	4406.92	706.42	13734.6	8448.61	9331.15	15156.6	4249.26	4490.63	17761.5	20111.2	7180.52	8666.5	11943.2	31658	2192.63	5241.89	6204.59	405.232	54.103	48.718	23775	569.21	590.08	1.069e+06	40186.3	30382.2	22525.5	6660.92	29740.5	8132.7	74800	1235.4	12035	4771.04	15306.1	42544	12189.6	1652.55	13743.5	1.83654e+06	1.43326e+06	3.16423e+06	4.59748e+06	0
	批发和零售	28	8731720	659530	283610	821830	420041	3.21755e+06	1.46056e+06	1065149	2150670	2369540	6482840	1.21669e+07	4048542	6.76938e+06	1438350	4.54408e+06	1427929	2588769	1.24679e+06	2.27662e+06	312302	345655	103723	11989500	354930	1334980	1813819	9.0505e+06	769195	497975	344434	441808	472750	512861	16405.9	249967	129942	138330	139677	102589	144876	139844	9.35764e+07	412498	1.10144e+06	1.51394e+06	0
	交通运输、仓储和邮政	29	753566	1.17619e+06	119910	115975	88176.9	1.48727e+06	584366	321439	1.16572e+06	950143	433074	5.62963e+06	2.7397e+06	1.59109e+06	821921	1.15797e+06	871954	1.98247e+06	534286	576905	64240.6	62365.5	4581.8	254887	21902.2	4825.6	2.61527e+06	3.94065e+06	4.54975e+07	94734.2	208161	934885	231217	5.46968e+06	45019.8	440172	283158	245023	102642	14759	49671.9	634540	8.43217e+07	585482	5.54941e+06	6.13489e+06	1.49762e+06
	住宿和餐饮	30	174766	162683	19625.2	47508.3	24646.4	438216	123667	105161	306390	379067	66922.1	1.35953e+06	565314	241467	471393	556228	279439	357481	484158	304089	66582.3	11137.2	796	7261.7	19049.8	3330.66	1619428	1265007	429674	207248	446276	4640082	691360	5790631	45163	262421	34510.8	385635	208172	49253.6	24532	542301	2.32176e+07	1.54964e+06	7.12838e+06	8.67802e+06	0
	信息传输、软件和信息技术服务	31	54050.3	7404.61	704.49	6279.34	2628.04	26614.9	40224	11652.8	47164.3	20470.6	2720.18	57880	32271	15223.6	18227.2	28964.8	24165.7	21740.2	12065.8	21640.4	1080.98	1557.72	133.848	1744.34	1684.49	634.973	61077.5	110282	84179.7	83074.1	1.01363e+06	339627	73411.6	44599.2	3712.46	31414.4	2230.12	12940.3	10103.6	8500.26	3165.16	47154.8	2.38803e+06	1.51994e+06	3.80945e+06	5.32939e+06	0
	金融	32	466670	1.17766e+06	134968	179512	41961.1	731376	654610	160296	564602	493146	547082	1.98868e+06	438683	2.9346e+06	622389	517441	575900	487577	310555	131167	28418.4	23050.6	1324.56	229646	107511	16051.5	2.20802e+06	3.6669e+06	3.02777e+06	432691	143608	2.7842e+06	5554651	7.90847e+06	29792.6	178206	290088	109464	300045	23007.6	236947	7300.32	4.0466e+07	2.69948e+06	2.0516e+07	2.32154e+07	92393.6
	房地产	33	0	98.549	1894.9	0	449.56	807.502	1120.43	850.81	80.166	335.49	0	2899.26	519.786	1477.54	802.52	3328.88	631.239	333.255	2697.62	5055.91	356.807	56.067	0	111.07	32.841	3.3289	20908.8	254670	269782	205404	25000.8	403180	274793	69799.2	2677.4	16834.8	8154.17	41474	63704	16248.6	8945.36	61667.9	1.76719e+06	1.61018e+07	4.35073e+07	5.96091e+07	0
	租赁和商务服务	34	183294	1195230	78485.7	347372	113767	1.93364e+06	413084	314195	623524	479749	203951	5.05775e+06	1.33198e+06	608238	1977684	1.97253e+06	701096	1.43387e+06	1.25464e+06	2.34404e+06	124430	26343.2	2572.85	115092	4569.6	44101.5	1500087	7111680	1.59043e+06	2.01364e+06	1.50681e+06	6054968	5616940	4.28942e+06	20871.6	2421345	369212	1.18869e+06	510292	46251.3	311983	434049	5.78719e+07	133997	2.73806e+06	2.87206e+06	174052
	研究和试验发展	35	0	0	0	0	0	0	0	0	0	0	0	0	0	0	0	0	0	0	0	0	0	0	0	0	0	0	0	0	0	0	0	0	0	0	608692	0	0	0	0	0	0	0	608692	0	0	0	1.02576e+06
	综合技术服务	36	2.10544e+06	3255.8	436.55	160.562	1737.95	44231.4	13693.9	28811.3	9413.78	33365.4	35338.2	2.70594e+06	13144.6	14797.3	37020.2	105344	78576.2	179868	129016	77796.8	1018.86	25.4566	2876.98	613.84	20.439	518.352	3.23262e+06	732940	17409.6	93264.5	3590.48	76.641	72.03	1522.82	8607.54	846586	107.252	109.079	62.598	882.359	4.03945	261.57	1.05606e+07	0	0	0	1.14479e+07
	水利、环境和公共设施管理	37	679810	18568	228.42	5987.2	2468.94	39954.9	18548	10496.5	51893.9	30434.7	3978.9	142242	98672.5	33265.3	49228	54279	31632.7	7768.19	27355	32020.2	10353.6	1851.71	58.3	1123	673.94	547.66	185246	441400	332652	80181	42283.3	2648857	89373	353195	8333.1	29364	915876	40604	430760	452199	4486.64	35112.3	7.44336e+06	12625.5	123505	136130	757812
	居民服务、修理和其他服务	38	152486	284870	29595	15477.3	10807.7	132385	73970.5	113146	180274	112849	171856	613847	343136	187571	151300	277937	563668	64125.2	434630	328647	8050.58	10634	350.76	113270	10607	8681.6	1131232	354530	557039	662558	26159.1	252259	39989	1547658	39942	154825	78409.3	508175	248830	178226	51941.2	1.03684e+07	2.05943e+07	495527	1.85073e+06	2.34626e+06	24448.9
	教育	39	802164	489350	23559	50883	3972.79	85523.4	38584	30762.1	82702	84164.9	29194	234981	117359	70206.2	101120	184863	88177.6	30333.1	35951.6	71528.2	4357.99	6027.81	450.04	17316	3883.1	6418	629389	593750	328327	159368	230688	2213690	184930	234446	16037	79953	23585.1	99554	1.96976e+06	147726	28621.1	2106122	1.17398e+07	6.38437e+06	9.53437e+06	1.59187e+07	3.65318e+06
	卫生和社会工作	40	0	0	0	0	0	0	0	0	0	0	0	0	0	0	0	0	0	0	0	0	0	0	0	0	0	0	0	3139.15	37132.3	3211.65	0	0	0	0	0	0	0	0	0	388412	227.82	0	432123	7.68108e+06	2.51851e+07	3.28662e+07	1.80946e+06
	文化、体育和娱乐	41	0	29619.4	369.094	9565.6	3933.86	63690	29565.1	16735.5	82727.6	48495.5	6337.75	226579	157157	52991.6	78631.9	86476.3	50407	12376.5	43579.5	51000.3	16483.5	2963.44	93.088	1792.33	1074.1	873.295	295212	293450	86669.3	48130.2	351923	641152	284005	404756	8005.49	48664	11432.8	70065.2	34989.8	10786.1	2.1113e+06	56379.2	5.83043e+06	624515	3.0579e+06	3.68241e+06	762079
	公共管理、社会保障和社会组织	42	254.868	12.884	0.049199	10.6133	1.84226	95.9892	35.8653	19.71	85.432	31.0552	3.1674	86.2789	97.2628	22.4063	45.657	57.8025	23.2973	4.92285	22.2039	13.1096	4.4701	7.43367	0.17095	2.6682	6.587	0.68782	122.51	28.934	112.735	33.817	180.602	553.839	138.05	367.844	1.4466	53.6714	11.0519	75.456	99.593	22.7165	11.1268	932978	935738	0	0	0	4.58669e+07
	中间投入合计	TII	4.02566e+07	1.64631e+07	4.20424e+06	1.19618e+07	6.16054e+06	1.65131e+08	8.5923e+07	3.80765e+07	3.78141e+07	6.78651e+07	9.34564e+07	2.67645e+08	7.59911e+07	1.15744e+08	6.185e+07	7.9838e+07	6.12841e+07	8.57907e+07	5.83095e+07	6.05573e+07	9.64489e+06	1.53926e+06	949006	3.2405e+07	3.41705e+06	2.10549e+06	1.13324e+08	3.49556e+07	6.68861e+07	1.68319e+07	9.89259e+06	2.99327e+07	1.60357e+07	3.9046e+07	1.24058e+06	1.28767e+07	4.24277e+06	1.33463e+07	6.09372e+06	2.48283e+07	5.11599e+06	1.66993e+07	1.89573e+09	7.43112e+07	2.08543e+08	2.82855e+08	6.90045e+07
增 加 值	劳动者报酬	VA001	4.92222e+07	3.97948e+06	699047	1.94729e+06	1.6736e+06	1.2909e+07	4.92126e+06	2.03947e+06	2.21191e+06	2.78103e+06	2.97182e+06	1.4257e+07	5.41706e+06	4.39366e+06	3.00411e+06	6.57389e+06	3.00766e+06	6.93895e+06	6.00607e+06	3.52544e+06	366432	885665	109245	2.78143e+06	334149	915133	2.22319e+07	4.33041e+07	1.71922e+07	1.26135e+07	3.02271e+06	1.24444e+07	4.78772e+06	9.97653e+06	371965	4.54981e+06	2.05354e+06	8.46026e+06	2.0474e+07	7.904e+06	2.35238e+06	2.0495e+06	3.1766e+08
	生产税净额	VA002	19265.8	732757	915173	128872	120202	4.08866e+06	653827	573369	322323	752131	5.75671e+06	3.58964e+06	1.40152e+06	886896	660248	1.63944e+06	935767	2.80672e+06	435098	294056	54931	26432.7	42605.2	606383	11134.2	152948	4.53687e+06	1.76054e+07	3.14237e+06	538371	586837	848310	4.34085e+06	3.12415e+06	126011	1.16927e+06	244293	544025	258442	112366	242597	2.90576e+07	9.40849e+07
	固定资产折旧	VA003	1.90558e+06	952534	3.40658e+06	828630	253524	6.29489e+06	798936	641445	514814	2.2479e+06	3.8169e+06	9.52178e+06	2.83026e+06	3.31727e+06	1.54514e+06	2.09564e+06	1.45513e+06	2.57452e+06	1.33999e+06	2.21846e+06	171822	285754	142912	4.92736e+06	320391	600373	1.09896e+07	3.02192e+06	5.58325e+06	1.37944e+06	1.78439e+06	646766	1.5949e+07	4.62545e+06	97736.2	975861	918139	973787	2.84033e+06	1.79907e+06	830202	38241.8	1.07462e+08
	营业盈余	VA004	0	2.7506e+06	-1.22836e+06	1.5755e+06	-444519	9.85365e+06	3.57618e+06	2.36278e+06	2.02891e+06	5.31761e+06	4.14151e+06	2.54729e+07	1.07068e+07	8.9821e+06	5.874e+06	8.08535e+06	4.56569e+06	7.98101e+06	3.37567e+06	3.04883e+06	575904	1.1741e+06	145655	965639	748401	80382.1	5.01128e+06	2.89059e+07	7.12824e+06	2.12261e+06	2.34542e+06	2.25761e+07	5.83608e+06	5.70363e+06	314004	3.88533e+06	1.22269e+06	2.14808e+06	1.10231e+06	2.58113e+06	1.08251e+06	19621.5	2.03701e+08
	增加值合计	TVA	5.1147e+07	8.41538e+06	3.79244e+06	4.48029e+06	1.60281e+06	3.31462e+07	9.95021e+06	5.61706e+06	5.07796e+06	1.10987e+07	1.6687e+07	5.28413e+07	2.03557e+07	1.75799e+07	1.10835e+07	1.83943e+07	9.96425e+06	2.03012e+07	1.11568e+07	9.08678e+06	1.16909e+06	2.37195e+06	440417	9.28081e+06	1.41407e+06	1.74884e+06	4.27697e+07	9.28373e+07	3.3046e+07	1.66539e+07	7.73936e+06	3.65156e+07	3.09137e+07	2.34298e+07	909717	1.05803e+07	4.43866e+06	1.21262e+07	2.46751e+07	1.23966e+07	4.50769e+06	3.1165e+07	7.22908e+08
总 投 入		TI	9.14036e+07	2.48785e+07	7.99667e+06	1.64421e+07	7.76335e+06	1.98277e+08	9.58732e+07	4.36936e+07	4.28921e+07	7.89637e+07	1.10143e+08	3.20487e+08	9.63468e+07	1.33324e+08	7.29335e+07	9.82323e+07	7.12483e+07	1.06092e+08	6.94664e+07	6.96441e+07	1.0814e+07	3.91122e+06	1.38942e+06	4.16859e+07	4.83113e+06	3.85433e+06	1.56094e+08	1.27793e+08	9.99321e+07	3.34858e+07	1.76319e+07	6.64483e+07	4.69494e+07	6.24757e+07	2.1503e+06	2.3457e+07	8.68143e+06	2.54725e+07	3.07688e+07	3.72248e+07	9.62368e+06	4.78643e+07	2.61864e+09
[truncated: 11 more columns]
