# Supplementary material for: Editorial Note: Measurement and driving factors of carbon productivity in China’s provinces: From the perspective of embodied carbon emissions
Source: PLoS One. 2025 Dec 15;20(12):e0338756. doi: 10.1371/journal.pone.0338756 (PMC12704855; doi:10.1371/journal.pone.0338756)
Supplement: S1 File — (ZIP) [file pone.0338756.s001.zip › Input-Output Tables of China's Provinces/Input-Output Tables of Various Provinces in 2017/16-μ▓│σìù.xls]

## Sheet: Sheet1
河南2017年投入产出表
（按当年生产者价格计算）
单位：万元
产 出 投 入		代码	中 间 使 用																																											最 终 使 用
			农林牧渔 产品和服务	煤 炭 采选产品	石 油 和 天 然 气 开采产品	金 属 矿 采选产品	非金属矿 和其他矿 采选产品	食品和烟草	纺织品	纺织服装鞋 帽皮革羽绒 及其制品	木材加工品 和 家 具	造纸印刷和 文教体育 用 品	石油、炼焦 产 品 和 核燃料加工品	化学产品	非 金 属 矿物制品	金属冶炼和 压延加工品	金属制品	通用设备	专用设备	交通运输 设 备	电气机械 和 器 材	通信设备、 计算机和其 他电子设备	仪器仪表	其 他 制造产品 和废品废料	金属制品、 机械和设备 修理服务	电力、热力的 生产和供应	燃气生产 和 供 应	水的生产 和 供 应	建 筑	批发和零售	交通运输、 仓储和邮政	住宿和餐饮	信息传输、 软件和信息 技术服务	金 融	房地产	租 赁 和 商务服务	研 究 和 试验发展	综 合 技术服务	水利、环境 和公共设施 管 理	居民服务、 修 理 和 其他服务	教 育	卫 生 和 社会工作	文化、体育 和 娱 乐	公共管理、 社会保障和 社会组织	中间使用 合 计	最终消费
																																														居民消费			政府消费
																																														农村居民消费	城镇居民消费	小 计
代码		-	01	02	03	04	05	06	07	08	09	10	11	12	13	14	15	16	17	18	19	20	21	22	23	24	25	26	27	28	29	30	31	32	33	34	35	36	37	38	39	40	41	42	TIU	FU101	FU102	THC	FU103
中 间 投 入	农林牧渔产品和服务	01	9.67154e+06	97497.8	16.6719	11861.3	1619	3.95039e+07	4.52044e+06	990074	2.42734e+06	1.36055e+06	200.365	3.94815e+06	23427.4	3960.93	24726.9	1677.76	28929.3	9620.31	3537.79	14.8417	0	110666	0	49980.3	59.8165	15.2775	834412	1020.4	81324.9	1.49567e+06	22289.8	26388	20143.5	14702.5	14313.2	82481.7	130665	291334	195608	34410.2	15132.1	0	6.60497e+07	4.27766e+06	8.16552e+06	1.24432e+07	1.28541e+06
	煤炭采选产品	02	70270.8	3.33895e+06	2614.76	621580	91366.2	798617	109493	75323.6	47904.6	238131	3.75131e+06	2.47747e+06	5.62045e+06	2.41503e+06	23615.6	60332.5	11378.7	6355.79	14925.7	49	1097.11	4362.73	1423.93	5.35705e+06	80544	20571.5	341034	1674.59	2525.6	15975.1	0	2056.02	3938.44	11.8004	976.295	270.299	546.711	17658.9	141050	13130.1	337.721	4429.35	2.57858e+07	60267.8	11931	72198.7	0
	石油和天然气开采产品	03	0.375815	21487.3	25130.3	20143.7	1757.59	0	0	0	0	4731.5	3.09137e+06	1.45465e+06	1.27794e+06	559621	69187.4	27270.9	184946	95025.6	110611	0	0	0	0	345617	1.6427e+06	419557	0	0	9.96217	0.184339	0	0	0	0	12.0438	0	0	0	0	1369.23	48.3145	1644.2	9.35483e+06	0	0	0	0
	金属矿采选产品	04	0	0.654747	0	1.45824e+06	0	0	0	0	0	0	3130.55	147214	1.67721e+06	2.27657e+07	648896	0	0	0	0	0	0	311.194	0.407627	0.201917	0	0	0	0	0.383882	0	0	0	0	0	1118.72	0	0	0	0	0	0	0	2.67018e+07	0	0	0	0
	非金属矿和其他矿采选产品	05	115.384	18561.3	94759	223130	134610	168477	478.168	14169	55448.2	156882	553.889	1.42619e+06	9.19732e+06	390568	264242	41692.8	68149.4	72176.1	91955.7	333.412	344.431	756.889	1.75594	257032	0	0	967577	1890.6	4775.12	311.572	1.55039	389.15	290.561	236.799	74.2806	25.9141	247.52	404.948	264.389	84.4154	245.279	227.982	1.3655e+07	0	0	0	0
	食品和烟草	06	5.53956e+06	4118.92	220.246	22765.2	41527.6	4.32759e+07	137063	1.60476e+06	72456.1	80702.6	42931.5	2.77473e+06	75912.8	89168.3	17536	18182.9	36123.4	93437.7	124004	18652.1	10862.7	7057.57	1351.03	13439.2	7677.43	1960.87	246653	20983.5	73083	7.71169e+06	60882.2	114737	91443.4	29054.5	18708.1	11400	19744	271400	965019	93761.8	149782	130187	6.41206e+07	1.20695e+07	1.67878e+07	2.88573e+07	0
	纺织品	07	6810.63	24128.6	315.973	39864.7	13960.6	209816	1.23252e+07	1.0085e+07	226310	823411	706.681	906041	198214	42316.5	25645.7	42277.5	26811.9	75446.9	133263	7788.5	6775.34	147091	406.835	1167.22	11.8899	3.03677	149341	30830.9	61876.5	289234	671.171	1190.67	5122.98	6122.63	6430.83	4244.37	13576.4	364717	7244.85	306044	47774.8	30347.3	2.66936e+07	365890	956274	1.32216e+06	0
	纺织服装鞋帽皮革羽绒及其制品	08	21498.9	109656	5526.78	24022.2	13176.7	218824	58014.3	5.93189e+06	87077.6	65825.7	7477.81	147070	108913	57659.1	41820.5	78160.5	43506	137696	31625.1	23658.8	15396	28630.7	2365.01	33276	393.306	100.453	162482	32876.3	82880.4	48483.6	42148	286738	85890.4	24943.8	4271.58	117383	11762.5	176646	218219	5025.16	99336.5	267665	8.96001e+06	848525	6.40227e+06	7.2508e+06	0
	木材加工品和家具	09	68128.6	58061.9	260.179	43920.4	6123.48	487022	38840.5	84821	6.59079e+06	763430	373.763	424992	155457	41751.4	356889	141817	67440.6	185384	109055	30276.2	16065.2	56407.4	826.621	1040.26	405.079	103.46	1.34709e+06	20256	65438.9	20457.5	210409	92702.6	56974.8	17084	188.847	30675	13224.3	386489	413673	56358.7	21882.9	90494.8	1.25731e+07	613879	2.20216e+06	2.81603e+06	0
	造纸印刷和文教体育用品	10	142574	14957.4	574.773	29648.9	21073.3	2.40478e+06	147675	310367	329120	8.78739e+06	2557.67	1.51018e+06	868971	148331	492356	317303	154479	380379	242884	68043.3	24100.7	36758.3	10868.1	9332.53	2504.05	639.551	423330	116831	274158	659918	171543	3.12095e+06	1.55455e+06	205013	10556.3	502323	46440.8	395503	1.51341e+06	203792	338367	1.2037e+06	2.71982e+07	856709	1.91761e+06	2.77432e+06	0
	石油、炼焦产品和核燃料加工品	11	804831	193466	15226.9	1.13479e+06	401258	336968	79587.9	146742	119458	130469	710767	4.05687e+06	3.86213e+06	4.11375e+06	271341	245224	275651	276564	195913	19371.9	9868.11	18128	5504.45	444268	71354.7	18224.5	1.70226e+06	363537	3.84598e+06	44552.1	43295	79636.9	175615	11399.1	4882.85	25674.6	74449.5	169537	11135.2	8202.68	20995.9	41418	2.45803e+07	179690	130258	309948	0
	化学产品	12	7.95536e+06	336212	11274.5	2.58712e+06	544300	2.82923e+06	2.86556e+06	2.79206e+06	1.67274e+06	3.9388e+06	160269	4.45739e+07	8.13027e+06	2.71095e+06	590290	1.53008e+06	2.01851e+06	3.06254e+06	3.0318e+06	980267	172838	286790	14064.6	108835	12199.4	3115.82	4.66027e+06	96504.7	954970	453865	30724.9	255087	77464	11987.2	72117.5	228785	24386.8	672441	1.15028e+06	4.21876e+06	27227.3	253524	1.06108e+08	1.84861e+06	4.45118e+06	6.2998e+06	0
	非金属矿物制品	13	2756.87	79700.9	1394.52	189021	103520	835312	27062.8	22465.9	109935	102516	402549	565821	2.47785e+07	1.42967e+06	288176	602085	587943	227836	2.04808e+06	1.10624e+06	131735	9075.81	4185.62	78004.4	1172.65	299.502	2.0029e+07	6437.95	28630.9	80876.5	3949.43	256.178	10975.1	2671.71	9411.16	77.0101	2511.8	2872.24	25308.8	14181.1	338.055	935.22	5.39535e+07	90938.1	224507	315445	0
	金属冶炼和压延加工品	14	265985	386089	10544	297115	57937.5	54490.9	29895.6	57952.3	180448	1.87187e+06	6454.77	1.20699e+06	5.98413e+06	2.26356e+07	1.61795e+07	7.46136e+06	6.6056e+06	4.08414e+06	9.97246e+06	1.04145e+06	279026	143800	54287.5	48682.4	1979.74	505.639	9.15295e+06	1055.5	24790.1	461.46	170.58	10.5624	863.715	361.295	1308.14	5909.37	2692.58	12001.6	6844.59	36.4215	128.287	740.807	8.81286e+07	0	0	0	0
	金属制品	15	985136	260599	4196.78	905772	156741	769426	69734.5	99288.3	275288	305377	4197.77	676891	2.00016e+06	242577	5.78842e+06	2.02496e+06	2.14756e+06	970585	1.52212e+06	492087	240576	46933.5	43045.9	23347.6	1056.32	269.793	3.98488e+06	45595.6	151056	29097.7	48248.7	2607.71	84192.7	407631	19522.1	371019	13853.1	509791	25476.9	2090.47	26260	438.47	2.57781e+07	64440.5	178702	243142	0
	通用设备	16	44573.8	223135	1975.24	524487	131935	468839	86609	36290.6	101801	369537	56069	874370	2.13659e+06	282598	577574	1.04737e+07	6.51235e+06	2.39929e+06	1.85725e+06	943599	197733	16094	16171.8	153238	4333.97	1106.93	2.16701e+06	44576.9	779574	37452.5	27910.5	180094	63707	10454.1	954.079	12397.4	5724.36	69359.7	50676	6811.17	9700.58	12297.6	3.19699e+07	13933.3	25514.1	39447.4	0
	专用设备	17	585033	231248	22764.8	154336	299869	315699	122851	96845.9	86835.4	415150	9050.74	274089	535053	187112	31877	1.19396e+06	6.83707e+06	504717	965789	571182	7961.55	12932.9	1017.95	11640.8	14.3835	3.67364	813989	8623.14	44708.7	13389.7	13605.5	276436	43505.3	1541.98	167.681	322.21	2873.02	3107.23	3596.09	501127	572.47	166.795	1.52018e+07	53037.5	52534	105572	0
	交通运输设备	18	163405	9383.5	614.361	30192.6	67126.2	12620.3	9301.37	3900.4	4888.51	1670.86	1062.36	8344.13	167357	45088.9	95948.9	908061	3.33788e+06	1.55046e+07	555280	231328	79631.9	46889.8	109943	1120.49	761.004	194.366	1.20256e+06	1660.83	5.26427e+06	1568.93	3263.82	41380.7	11319.4	247499	1863.51	13501.7	37642.2	389506	14349.3	12101.2	3117.34	63929.9	2.87061e+07	2.69298e+06	7.32606e+06	1.0019e+07	0
	电气机械和器材	19	13765.7	196377	1948.66	183247	68779	79636.5	28016.4	16170.4	9808.75	248879	5392.18	338028	457848	75170.7	642302	1.86038e+06	2.3938e+06	2.67304e+06	9.04482e+06	3.14919e+06	261227	14249.6	15766.2	2.49002e+06	3012.26	769.353	4.55606e+06	116218	515577	25838.8	135950	16798.9	170807	82080.7	28410.7	253861	7633.83	244365	53298.7	19230.5	8043.68	18611.4	3.05244e+07	1.0279e+06	2.70755e+06	3.73546e+06	0
	通信设备、计算机和其他电子设备	20	19790.1	16186	1207.83	3628.21	4012.27	31730.4	6596.09	16167.6	16026.3	169745	659.026	135619	52328.9	25225.8	15226	1.40465e+06	1.19584e+06	848749	2.58912e+06	2.65169e+07	1.081e+06	16456.2	17986.6	6222.27	427.659	109.227	443192	194960	166631	36424.9	1.60771e+06	169679	94190.5	167052	69789.5	39435.7	11142.9	566947	496154	13015.9	48544.7	135236	3.84517e+07	882640	3.07341e+06	3.95605e+06	0
	仪器仪表	21	670.613	18607.5	4368.38	22078.4	12191.9	11539.5	2152.05	705.131	3363.46	5820.92	5455.3	76578.6	23636.3	26568.8	30963.2	135077	202978	269104	242346	45606.8	824160	10039.7	447.632	24886.9	4793.92	1224.4	476465	653.891	28986.3	518.103	13505	629.098	16826.2	146086	56766.5	309583	5718.34	95913.7	115485	36130.1	4335.79	6406.69	3.31937e+06	139583	695958	835540	0
	其他制造产品和废品废料	22	3643.18	17963.7	523.319	622.396	8629.57	31248.3	12095.2	235877	80443	996317	4222.31	172521	153164	4.27573e+06	1.34031e+06	10550.7	16058.9	20001.9	35080.7	233639	8184.72	241447	102.825	1640.21	635.004	162.184	612930	2619.49	13989.8	30027.3	8585.1	300.96	14325.6	641273	6584.98	633100	11813.5	427672	13095.2	4100.42	22020.3	251.978	1.03435e+07	98425.2	290277	388703	0
	金属制品、机械和设备修理服务	23	40400.9	291987	12096.1	1.55343e+06	7654.52	1.28647e+06	24525.3	375354	11612.1	247069	159567	897449	1.63232e+06	495054	86350.3	722354	982734	131823	709500	38637.3	7311.04	7400.81	32342.4	668503	11405.1	2912.95	76274.9	139394	420407	84360.9	163206	151114	616443	249214	649.38	38421.3	17220.4	68443.9	44527.1	27534.8	14768.5	58911	1.26072e+07	0	0	0	0
	电力、热力的生产和供应	24	387997	1.00527e+06	59426	842484	433306	2.77736e+06	810850	781083	652240	883420	130741	4.81489e+06	4.63113e+06	6.18329e+06	2.33302e+06	1.3586e+06	1.26581e+06	883070	836709	253671	94132.8	19010.8	12207.5	8.36406e+06	86954.3	22208.7	1.3916e+06	589483	1.27415e+06	943520	330261	1.2179e+06	1.28076e+06	764686	12438	81534.2	45341.3	533833	473407	202465	47803.3	420840	4.95329e+07	559950	2.95601e+06	3.51597e+06	0
	燃气生产和供应	25	17667.7	132.389	544.07	170.692	4063.96	25421.9	5845.48	10933.1	2311.89	32757.9	27847.2	191510	37461.3	795.562	40656.3	47000.6	23618	4680.04	12584.1	2703.54	526.402	7167.94	2870.63	40.7995	508923	129982	1105.9	3178.62	5.5542e+06	503272	1145.62	1865.66	73884.1	4087.15	727.187	17411.5	6057.03	362200	38543.2	15759.5	16012.3	2023.36	7.73969e+06	142395	997034	1.13943e+06	0
	水的生产和供应	26	3583.61	102146	1088.42	28875.6	5232.44	350944	57994.4	40466.9	47710.8	43076.2	8629.18	141404	88816.2	96309.4	32459.3	40939.7	39672.7	40993.6	44497.3	59269.9	7864.39	1006.99	840.601	105971	3655.26	933.578	394903	57348.6	44164	133656	15493.3	137490	145668	43186	1830	21621.8	7594.96	61834.9	515356	153557	19785	166783	3.31465e+06	189957	563507	753464	0
	建筑	27	93979.9	37438.8	1357.37	20099.6	3058.52	132084	14582.6	36304.4	52748.9	15776.1	3923.98	136530	99529.3	48118.3	48908.3	60879.8	48523.8	115014	20491.7	26653.9	18686.4	3120.21	2275.51	59427.1	1008.97	257.699	3.06827e+06	102402	308690	141651	34291.2	528391	816947	130505	1509.92	6039.62	23410	183631	621737	80690.1	29479.6	504471	7.68289e+06	0	0	0	0
	批发和零售	28	1.66365e+06	506234	7155.72	593821	164154	8.33091e+06	1.03925e+06	2.88134e+06	1.82198e+06	2.09208e+06	343121	5.47914e+06	5.15153e+06	1.93313e+06	577610	841089	831273	2.08624e+06	1.94654e+06	2.05842e+06	243516	111921	28724.6	567045	66275.2	16927.2	3.4736e+06	1.45551e+06	2.24234e+06	1.48619e+06	139639	418580	154050	342646	24334.1	233241	45724.7	570155	467174	822609	124957	279893	5.36637e+07	3.13368e+06	6.37757e+06	9.51125e+06	0
	交通运输、仓储和邮政	29	750063	227403	11544.4	310320	54455.8	2.12114e+06	380159	377405	502705	343989	141647	1.93792e+06	2.48521e+06	789752	800535	602646	871792	609382	421149	120746	93524.1	44054.9	4148.75	622966	19039	4862.69	1.20261e+06	1.61998e+06	9.04259e+06	98156.8	114902	617057	223080	384981	21645.7	776628	83969.3	575284	716403	198556	114926	855763	3.12951e+07	540508	1.40101e+06	1.94152e+06	1.06745e+06
	住宿和餐饮	30	68035.1	33213.6	1993.47	47866	42439	489622	74024	114161	117442	47576.2	9924.81	482024	455997	138407	94162.9	146915	206374	186087	176844	22246.7	36729	6080.19	17351.9	22541.5	4505.98	1150.86	322237	345521	217578	110527	71686.4	1.17558e+06	452576	71075.7	4899.97	338643	52523.5	208041	493959	476629	78002.3	1.40111e+06	8.8643e+06	1.2992e+06	6.03686e+06	7.33606e+06	0
	信息传输、软件和信息技术服务	31	48294	10102.1	1215.3	12352.2	7648.77	121143	17554.8	23950.2	72327.4	19576.7	1243.85	80989	92437.4	12231	22652.7	37554.5	27210.5	15430.2	21584.9	14718	3525.55	1133.6	3214.41	5628.15	977.257	249.598	100700	85153.6	154918	104601	1.97624e+06	678207	69291.9	12443	392.381	16107.9	4262.2	40813.8	165933	251728	19404.7	542103	4.89724e+06	1.05694e+06	2.52254e+06	3.57948e+06	0
	金融	32	1.38835e+06	1.37954e+06	14516.8	1.26303e+06	210594	2.31819e+06	470411	393065	350550	682425	303133	2.70934e+06	3.62428e+06	2.7871e+06	384660	564221	698545	323245	469689	571740	21878.2	56013.4	6487.11	1.79991e+06	30461.5	7780.07	4.35793e+06	3.76492e+06	4.39346e+06	553521	83848.5	3.47477e+06	4.02192e+06	1.27391e+06	37750	153493	156289	536583	679448	73406	187488	1.57922e+06	4.81571e+07	2.29935e+06	9.47066e+06	1.177e+07	3637.35
	房地产	33	248	47774.8	296.438	95.0286	2540.6	43070.1	2321.44	14807.1	15141.3	9230.77	19.3354	32701.7	27425.3	3074.28	33489.8	31298	118553	9810.19	62746.7	128787	9072.09	2479.7	129.608	3116.07	19154	4892.06	31083.9	1.80988e+06	1.10859e+06	1.47902e+06	193787	4.44083e+06	1.26054e+06	409760	1364.24	105226	16910.7	1.80698e+06	480469	180252	81969.7	512572	1.45415e+07	5.57e+06	1.27674e+07	1.83374e+07	0
	租赁和商务服务	34	78782.8	702150	75221.7	692101	151548	2.7336e+06	270807	382012	196720	400278	84082.6	1.90949e+06	1.50517e+06	462170	331967	553882	888573	791218	426983	1.32952e+06	59617	43178.6	80209.8	162176	38810	9912.33	2.6355e+06	3.2817e+06	2.22695e+06	946943	901305	7.93992e+06	3.79354e+06	982608	50205.7	1.05384e+06	134511	803568	929175	114161	275994	352338	4.07824e+07	198398	2.64601e+06	2.84441e+06	70694
	研究和试验发展	35	0	0	0	0	0	0	0	0	0	0	0	0	0	0	0	0	0	0	0	0	0	0	0	0	0	0	0	0	0	0	0	0	0	0	3317.97	0	0	0	0	0	0	0	3317.97	0	0	0	506661
	综合技术服务	36	535620	8891.72	276.01	3488.75	94608.4	184509	18399.9	54874.8	147514	17479.9	941.002	419483	183629	83189.8	90233.6	131730	166265	351900	113822	335855	14349.1	9952.56	782.041	41463.5	79.0443	20.1885	9.37477e+06	88473	103183	821.625	17112.5	2910.16	2258.6	1158.42	11890.4	1.10833e+06	1164.41	566.968	50906.7	34665.6	443.596	1801.65	1.38098e+07	55101.4	178201	233303	1.01231e+06
	水利、环境和公共设施管理	37	764780	678.746	123.919	1190.77	19958.9	43182.9	31540.1	5949.32	4887.1	46785.1	8818.7	38183.3	37456	41338.9	7240.8	11501.9	9253.51	10763.7	8770.48	5389.33	965.297	1375.3	424.073	114195	382.896	97.7943	81304.9	18728.8	35603.7	9155.15	4201.74	50779.1	19270.5	5059.76	515.508	3633.72	65441.1	18996.9	17843.9	12864.5	7355.43	8385.03	1.57437e+06	18562.5	138784	157346	3.97991e+06
	居民服务、修理和其他服务	38	125860	191298	3419.56	33412	30002.1	279231	39053	70835.6	61181.2	51800.9	42175	333656	209470	136743	92074.4	220092	181701	633871	131192	157808	48401.8	4952.12	3459.27	132579	4546.18	1161.13	659504	364440	1.09345e+06	235070	47907	693637	194173	502411	6242.06	67977.4	48272.1	722568	1.14104e+06	178659	78569.9	936800	1.01907e+07	2.03696e+06	5.39408e+06	7.43104e+06	0
	教育	39	74618.4	8192.44	261.446	4902.8	1218.28	40830.6	8776.33	16897.7	9412.41	4867.8	3436.84	48836.2	43741.9	6177.76	6706.66	12091.4	19496.3	9260.33	17541.8	1905.93	2446.39	2276.57	4355.63	5065.5	1046.98	267.405	47582.6	152704	60954.7	29241.9	19589.9	497079	45256.6	9564.26	721.472	8488.05	4584.63	20826	1.22176e+06	27731.1	13217.2	238165	2.7521e+06	3.52561e+06	6.51562e+06	1.00412e+07	1.53581e+07
	卫生和社会工作	40	1697	79.9887	14.4723	52.7899	4811.45	8544.96	2454.23	8383.8	3221.8	5619.56	9918.4	12957.9	28769.7	22610.1	18555.1	23360.9	22178	14010.4	14951.3	4408.91	1563.11	277.965	113.778	11513.2	969.575	247.636	28570.2	11022	39466.3	585.458	319.714	19621.3	112.571	49.0908	59.7307	627.65	488.794	5977.12	14932.1	67212.5	1426.82	40743.3	452501	2.78391e+06	5.5645e+06	8.34841e+06	1.93312e+07
	文化、体育和娱乐	41	1783	4371.08	120.507	4310.64	5607.49	76446	21045.3	36057.9	23811.9	22913.6	5567.5	116418	125149	71183.9	27466.7	59196.3	46219.2	22153.1	43154.6	31963.7	3341.06	2199.99	2904.93	19739.9	3247.15	829.344	141654	46849.5	91041.9	42336.8	21450.6	170585	91681.7	11225.8	1128.02	17398.7	5996.83	38605.7	199500	68409.1	278518	161748	2.16533e+06	143402	1.11203e+06	1.25543e+06	1.17343e+06
	公共管理、社会保障和社会组织	42	108939	1057.04	17.136	1301.92	3199.66	16058.8	4765.77	8178.51	4838.1	4276.17	1159.8	15866.8	21909	8764.09	5882.12	9004.1	5902.96	5036.42	6981.41	4107.87	635.283	3132.19	406.353	3140.41	541.36	138.267	9517.58	76020.7	21770.5	8558.78	22513.2	63396.4	22398.8	41216.9	116.093	6067.03	2129.83	11002.2	11992.9	15382.6	2353.56	1.05517e+06	1.61485e+06	42480.6	274925	317406	1.72102e+07
	中间投入合计	TII	32519800	1.02144e+07	396147	1.39409e+07	3.42761e+06	1.14223e+08	2.39711e+07	2.82529e+07	1.65958e+07	2.58082e+07	9.55266e+06	8.79755e+07	8.79664e+07	7.58836e+07	3.28514e+07	3.40531e+07	3.92067e+07	3.81407e+07	3.84077e+07	4.06482e+07	4.03667e+06	1.58161e+06	503017	2.21689e+07	2.63802e+06	673768	81672200	1.51215e+07	4.08988e+07	17907000	6.60376e+06	2.69478e+07	1.5866e+07	7.267e+06	510167	6.6972e+06	1.15854e+06	1.16376e+07	1.37043e+07	8.55204e+06	2.23667e+06	1.13815e+07	1.0538e+09	49781000	120516300	170297300	60998900
增 加 值	劳动者报酬	VA001	42080900	3.10657e+06	116180	2.31489e+06	1.20224e+06	8.21773e+06	2.13895e+06	2.1646e+06	1.26823e+06	2.03077e+06	617629	4.88903e+06	6.24505e+06	3.98566e+06	2.81078e+06	2.73231e+06	3.15107e+06	3.10682e+06	2.18675e+06	5.52902e+06	458269	445672	214009	3.28476e+06	232144	204413	15104900	1.35937e+07	1.72868e+07	9692600	2.30871e+06	8.41149e+06	2.41958e+06	9.97485e+06	110186	3.27258e+06	755568	4.99501e+06	6.81051e+06	5.27557e+06	2.56496e+06	1.45837e+07	2.21895e+08
	生产税净额	VA002	105300	1.99837e+06	263166	2.33645e+06	372099	4.99337e+06	418032	226059	260366	427545	1.19406e+06	1.23534e+06	1.55518e+06	1.0223e+06	374968	479902	521794	575301	554787	131643	66342.6	151340	14187.5	603302	29442	31468.5	4659600	4.29409e+06	1.11511e+06	450400	212333	2.30057e+06	3.35166e+06	1.07084e+06	12901.1	475562	115946	280543	31911.3	108575	284259	77158.6	3.87836e+07
	固定资产折旧	VA003	202400	579003	199168	768942	317662	2.39226e+06	399103	396842	472375	1.00394e+06	556284	2.94708e+06	3.10236e+06	3.91941e+06	986884	1.41366e+06	1.35724e+06	1.24617e+06	755296	475484	109439	59921.9	24063.5	5.23936e+06	82995.5	125275	1130900	1.09304e+06	5.1018e+06	937400	4.62933e+06	904945	810950	633125	182063	720462	423003	451192	1.71473e+06	699190	652107	1.07157e+06	5.02884e+07
	营业盈余	VA004	716900	1.74137e+06	55840.3	2.14429e+06	79175.4	1.30269e+07	1.45061e+06	3.7217e+06	2.31514e+06	3.17257e+06	900574	1.19441e+07	1.47758e+07	6.87612e+06	3.06236e+06	3.71239e+06	3.67531e+06	4.18433e+06	4.24829e+06	887650	722412	645494	-75477.4	-2.24188e+06	397637	47470.8	6045700	1.07821e+07	5.78303e+06	2066100	1.29187e+06	1.04235e+07	9.43101e+06	545486	180483	2.45209e+06	304241	1.28068e+06	622053	309330	764108	92314.1	1.34561e+08
	增加值合计	TVA	43105500	7.42531e+06	634354	7.56456e+06	1.97118e+06	2.86302e+07	4.40669e+06	6.5092e+06	4.31611e+06	6.63483e+06	3.26855e+06	2.10155e+07	2.56784e+07	1.58035e+07	7.23499e+06	8.33826e+06	8.70542e+06	9.11262e+06	7.74513e+06	7.0238e+06	1.35646e+06	1.30243e+06	176783	6.88555e+06	742219	408627	26941100	2.9763e+07	2.92867e+07	13146500	8.44224e+06	2.20405e+07	1.60132e+07	1.22243e+07	485633	6.9207e+06	1.59876e+06	7.00742e+06	9.1792e+06	6.39266e+06	4.26543e+06	1.58247e+07	4.45528e+08
总 投 入		TI	75625300	1.76397e+07	1.0305e+06	2.15054e+07	5.39879e+06	1.42853e+08	2.83778e+07	3.47621e+07	2.0912e+07	3.2443e+07	1.28212e+07	1.08991e+08	1.13645e+08	9.16871e+07	4.00864e+07	4.23914e+07	4.79121e+07	4.72533e+07	4.61528e+07	4.7672e+07	5.39313e+06	2.88404e+06	679800	2.90545e+07	3.38024e+06	1.0824e+06	108613300	44884500	7.01855e+07	31053500	15046000	48988300	31879200	19491300	995800	13617900	2757300	18645000	22883500	14944700	6502100	27206200	1.49933e+09
[truncated: 11 more columns]
