# Supplementary material for: Editorial Note: Measurement and driving factors of carbon productivity in China’s provinces: From the perspective of embodied carbon emissions
Source: PLoS One. 2025 Dec 15;20(12):e0338756. doi: 10.1371/journal.pone.0338756 (PMC12704855; doi:10.1371/journal.pone.0338756)
Supplement: S1 File — (ZIP) [file pone.0338756.s001.zip › Input-Output Tables of China's Provinces/Input-Output Tables of Various Provinces in 2017/17-μ╣ûσîù.xls]

## Sheet: Sheet1
湖北2017年投入产出表
（按当年生产者价格计算）
单位：万元
产 出 投 入		代码	中 间 使 用																																											最 终 使 用
			农林牧渔 产品和服务	煤 炭 采选产品	石 油 和 天 然 气 开采产品	金 属 矿 采选产品	非金属矿 和其他矿 采选产品	食品和烟草	纺织品	纺织服装鞋 帽皮革羽绒 及其制品	木材加工品 和 家 具	造纸印刷和 文教体育 用 品	石油、炼焦 产 品 和 核燃料加工品	化学产品	非 金 属 矿物制品	金属冶炼和 压延加工品	金属制品	通用设备	专用设备	交通运输 设 备	电气机械 和 器 材	通信设备、 计算机和其 他电子设备	仪器仪表	其 他 制造产品 和废品废料	金属制品、 机械和设备 修理服务	电力、热力的 生产和供应	燃气生产 和 供 应	水的生产 和 供 应	建 筑	批发和零售	交通运输、 仓储和邮政	住宿和餐饮	信息传输、 软件和信息 技术服务	金 融	房地产	租 赁 和 商务服务	研 究 和 试验发展	综 合 技术服务	水利、环境 和公共设施 管 理	居民服务、 修 理 和 其他服务	教 育	卫 生 和 社会工作	文化、体育 和 娱 乐	公共管理、 社会保障和 社会组织	中间使用 合 计	最终消费
																																														居民消费			政府消费
																																														农村居民消费	城镇居民消费	小 计
代码		-	01	02	03	04	05	06	07	08	09	10	11	12	13	14	15	16	17	18	19	20	21	22	23	24	25	26	27	28	29	30	31	32	33	34	35	36	37	38	39	40	41	42	TIU	FU101	FU102	THC	FU103
中 间 投 入	农林牧渔产品和服务	01	6.40908e+06	595.606	9.28791	687.777	2333.39	2.20313e+07	3.93004e+06	98827.5	934084	442453	10.6942	1.4004e+06	8440.41	302.995	2841.17	1912.17	2333.86	876.154	2197.7	478.495	85.1328	62971.3	4.21565	1121.75	2.26053	1.65008	892025	134.511	29923.8	1.90273e+06	27902.9	6203.09	5254.83	166322	14125.6	15125.2	86401	124525	15188.6	6768.9	21552	0	3.86476e+07	4.0866e+06	1.30942e+07	1.71808e+07	883790
	煤炭采选产品	02	26481.5	72585.1	257.895	17831.7	94800.3	146979	63642.9	5055.76	7940.61	66091.2	424064	1.06342e+06	425181	557166	15843.7	8030.64	7162.95	1820.52	5212.32	0	526.83	2466.41	817.589	370407	19509.6	0.422184	24735.2	213.747	1273.78	1469.98	0	1403.85	484.346	0	800.505	1157.86	612.935	12549.6	13998.5	7725.37	1968.78	12511	3.4842e+06	3102.44	58879.2	61981.6	0
	石油和天然气开采产品	03	0.502189	138.543	7499.92	1219.17	2153.35	15285.5	0	1712.82	0	2984.86	1.88193e+06	722262	173263	49773	85335.7	52269.1	12100.6	33553.9	15845.8	6466.42	1907.39	706.415	16.5934	43047.6	220445	0	11.0313	0	23.3344	0.0889323	0	0	0	0	0	0	0	0	0	1172.35	70.3416	1529.73	3.33272e+06	0	0	0	0
	金属矿采选产品	04	0	0	0	447774	0	0.274014	0	0	0	45.9834	1858.61	174363	50575.3	4.47379e+06	121068	0	0	1494.58	13179	0	0	301.319	0.047323	0	0	0	0	0	0.0373187	34.5063	0	0	0	0	1128.19	0	0	0	0	0	0	0	5.28561e+06	0	0	0	0
	非金属矿和其他矿采选产品	05	85.6114	3000.61	28676.4	12879.4	265999	26099.2	11.67	440.582	316.784	16027.3	748.941	1.09157e+06	3.99876e+06	94746.3	11843.6	2389.91	4879.63	11859.9	59541	2678.89	197.868	688.885	523.761	718151	0.766041	29.9891	1.14961e+06	732.64	2605.51	365.666	0	0	18.0955	0	82.4962	0	208.79	0	0	4.5276	447.174	1136.16	7.50737e+06	0	0	0	0
	食品和烟草	06	5.63559e+06	1163.89	263.922	29623	68294.2	2.14937e+07	39419.8	586191	47303.6	106391	43045.8	1.10006e+06	69288	264993	116032	181168	112752	192241	153456	187707	19815.2	21040.5	657.565	78228.2	8508.54	6667.8	261691	27587.3	136734	6.5445e+06	218221	166404	82504	410602	23035.1	51466.2	26066.9	328973	400649	157480	431670	202714	4.00339e+07	5.85309e+06	1.99722e+07	2.58253e+07	0
	纺织品	07	1691.23	359.385	198.918	1548.42	28887.7	145786	1.0135e+07	7.35894e+06	121626	372249	2199.76	674643	130298	22817.4	78395.9	28801.3	42698.3	144676	70224.3	21376.5	12110.6	562708	2342.1	26.1696	2.38908	328.626	301.691	18130.6	66795.9	118476	7525.99	161.974	678.837	34773.6	8779.01	3947.61	7570.7	68783.6	33660.7	190714	10145.1	99355.4	2.06297e+07	588985	1.86717e+06	2.45616e+06	0
	纺织服装鞋帽皮革羽绒及其制品	08	6481.7	3326.53	1699.96	7358.51	22154.7	197143	69385.8	479193	84041.2	36203.6	10369.8	181934	158967	28157.3	62963.8	89612.1	54272.2	303074	63850.6	44693.1	13235.3	19539.9	3813.83	9257.9	4898.29	5590.9	137480	34680.4	71871.8	56273.7	39236.2	331342	31718.6	318834	4074.19	17157.6	14127.8	50954	13485.2	74582.8	167395	345247	3.66968e+06	1.10159e+06	4.49586e+06	5.59745e+06	0
	木材加工品和家具	09	27652.6	8593.61	525.983	6452.77	7413.82	106880	25837.5	8382.91	2.45457e+06	179330	2541.28	78270.4	67898.6	8105.27	182775	28212.9	25304.7	739250	39887.4	18705.1	3634.92	26660.9	1193.41	1696.98	20.5379	161.542	1.66832e+06	6828.19	17962.3	10666.4	36465.2	48579.6	11882.8	15664.5	226.873	6787.98	4201.95	37460.2	10889	1654.45	19776.3	135479	6.0828e+06	346014	1.03282e+06	1.37883e+06	0
	造纸印刷和文教体育用品	10	45112.8	99.9765	160.253	4327.44	24935	825042	68678.1	61132	71735.9	3.53799e+06	4486.38	406888	297032	23196.1	115484	93154.3	67140	140534	223043	139842	16864	61535.5	418.722	3698.01	554.458	876.215	168401	110096	103959	108713	191555	1.20831e+06	168441	1.74347e+06	10412.8	67404.8	6755.73	90615	284248	6803.95	968747	451609	1.19235e+07	340631	966755	1.30739e+06	0
	石油、炼焦产品和核燃料加工品	11	160016	1814.03	793.726	155429	414858	54828.7	25146.2	7473.27	30879.7	23708.1	748698	2.11095e+06	563242	1.09415e+06	75852.8	38152.6	45027.3	72500.5	27686.2	12413.8	8328.29	10454.3	6893.72	66217.1	13708.9	262.909	725609	54234.4	1.22803e+06	25089	33372.3	127871	25822.7	365554	4298.98	135047	14053.5	47592.7	45271.1	2883.12	24202.1	49672.5	8.67809e+06	494212	904749	1.39896e+06	0
	化学产品	12	8.07326e+06	9910.5	6655.3	155122	702995	989627	1.26399e+06	287468	646771	1.21648e+06	192237	2.42988e+07	1.43419e+06	298951	830655	447016	537899	2.20994e+06	2.25256e+06	686974	56854.6	223217	6964.25	3057.42	787.266	59532.5	4.2971e+06	54715	118953	103122	66108.5	35910	12520.4	198346	68456.8	447503	112794	403375	174278	4.09604e+06	98674.2	48666.2	5.72285e+07	1.09536e+06	2.83663e+06	3.93199e+06	0
	非金属矿物制品	13	28626.6	1464.64	403.544	10420	155527	224542	21929.2	2547.41	48666.3	57673.2	55200.2	195827	8.40365e+06	416111	827201	76577.6	143515	572317	651644	409295	43741.8	9371.43	1629.21	20459.3	65.1237	306.12	2.34465e+07	2284.3	6093.38	15239.4	4424.52	1263.65	736.056	4690.66	8704.11	3372.19	13004	1153.96	26559.6	7425.09	7.81319	48.6536	3.59202e+07	48479.3	150970	199450	0
	金属冶炼和压延加工品	14	19075.1	10721.3	2609.21	25399.6	48714.5	12627.3	16650.2	8426.43	65534.9	304749	1922.33	256759	409112	6.30286e+06	3.84727e+06	1.65069e+06	977958	2.46707e+06	2.98249e+06	306407	78268	115916	77814.3	2029.94	902.113	648.617	7.53004e+06	196.494	13146.3	280.926	429.3	0	25.9404	0	1102.15	5824.35	929.395	1432.84	1607.22	0.000577907	28.2019	24.3048	2.75477e+07	0	0	0	0
	金属制品	15	158069	15575.6	238.021	76605.7	216875	316497	47321.1	29683.6	173792	80440.5	4024.91	265000	496643	89254.2	4.01706e+06	1.25346e+06	546922	1.5605e+06	810835	300758	55218.1	61067.3	39679.5	3186.5	471.174	10559	4.37407e+06	4400.42	49814.3	23607.7	16790.3	7200.65	18223.1	552965	20872	176372	10575	44389	21141.4	653.785	8879.71	19701.9	1.59794e+07	62521.2	119598	182120	0
	通用设备	16	17451.3	7929.48	1149.82	54314.6	140270	52465.8	73843.8	4530.9	38714.1	34940.9	27611.1	236656	253412	255964	186156	2.67349e+06	889153	2.37102e+06	568906	56294.1	27067.6	14426.3	12542.9	17029.2	551.781	875.955	367350	2392.62	170889	9865.57	15345.6	20457.6	1176.7	1631.35	679.571	6682.23	1977.96	1969.54	13716.3	2193.62	1262.21	589.148	8.63494e+06	9160.59	60087.9	69248.4	0
	专用设备	17	73962.2	7974.77	1845.6	60726.3	228519	7058.04	17374.2	3929.87	21494.6	25942.5	6808.74	166834	59153.7	125571	37086.1	71450.1	1.35134e+06	156953	34579.5	102664	43319.6	1851.11	3969.58	243.095	84.1732	99.6695	168393	65.2187	1284.97	3032.32	2767.82	36790.4	122.048	1821.3	116.569	1209.36	2683.84	805.206	1243.89	131125	199.64	244.914	2.96274e+06	16782.7	44759.1	61541.8	0
	交通运输设备	18	175208	808.328	194.488	24358.1	106754	13419	5999.82	4421.61	4566.18	4300.92	122.341	20040.9	117212	9490.42	126707	698487	427024	3.59853e+07	80048.5	12652.4	31583.7	3764.99	43535.1	868.361	182.577	178.606	67346.4	1977.48	2.24177e+06	28986.7	10593.6	28702.2	1829.58	1.02516e+06	2405.09	72745.7	33688.3	83733.9	3954.27	3144.55	8251.75	88980.8	4.16005e+07	1.44966e+06	2.3256e+06	3.77525e+06	0
	电气机械和器材	19	6104.45	2213.45	389.673	12723.6	69327.9	30014.8	9278.07	4142.57	6844.42	14818.1	1632.06	88405.1	32797.4	18968.2	71350.3	623764	566291	2.4466e+06	4.38936e+06	1.15607e+06	98193.2	11309.5	31065.8	513788	640.193	574.711	2.71938e+06	119058	43039.1	21840.8	386662	7420.41	4631.88	300088	26483.3	156496	11623.1	31119.4	2459.42	9853.08	4653.57	36777.1	1.40883e+07	541989	1.48743e+06	2.02942e+06	0
	通信设备、计算机和其他电子设备	20	3736.91	492.276	30.0248	413.778	3355.66	10510.4	2850.27	1252.69	2081.71	22014.8	458.06	23011.9	6349.16	14106.7	9611.6	297988	478308	465704	1.08136e+06	8.51834e+06	213242	7749.72	6789.99	9378.02	170.174	125.046	163757	30325.7	23923.5	28321.2	615934	61176.2	3318.43	322581	20322.8	277929	9104.28	70400.2	15146.7	14295	21535.2	66469.7	1.2924e+07	531568	1.55627e+06	2.08784e+06	0
	仪器仪表	21	1427.82	134.233	1437.08	3698.27	9703.39	10953.5	1299.87	1467.53	319.608	1432.15	6692.8	24237	12118.9	8320.77	4284.13	68794.5	113961	228734	73890.4	242687	303145	4650.9	4367.43	127302	1226.33	854.825	55455.3	29.0681	2225.56	295.343	42326.7	1385.92	713.515	2387.58	30425.8	303586	9280.72	16897.4	102880	5680.41	17620	4888.89	1.85322e+06	80768.3	242909	323677	0
	其他制造产品和废品废料	22	2976.89	939.021	420.189	3287.2	9015.73	32190.2	11001.7	52271.2	5515.04	266159	4554.08	171101	133268	2.12758e+06	300524	13757.1	7375.18	51532.1	27496.7	27735.6	3094.7	609340	2203.4	9950.43	550.879	229.273	86858.7	794.043	12404.3	17717	9503.01	4588	25236.2	226613	8394.94	94554.2	8663.54	82560.4	7161.11	4737.3	46104.5	2819.94	4.51278e+06	94884.6	251815	346700	0
	金属制品、机械和设备修理服务	23	18171.9	361.427	9755.59	4365.71	62213.4	161269	19318.4	85393.6	2150.52	237547	41354.5	685596	334875	91220.3	297226	257347	397078	491774	320779	456916	86491	9538.75	124654	2.67364e+06	13105.2	12195.4	74157.1	10297.3	161025	29873	13190.3	2528.97	31920.4	14265.9	851.145	3140.66	2034.7	1065.78	1984.53	802.326	3731.2	9541.65	7.25475e+06	0	0	0	0
	电力、热力的生产和供应	24	355432	22802.9	13889.9	300616	632888	827773	380439	75031.7	149252	246869	148064	2.51272e+06	1.6349e+06	1.45626e+06	636885	604670	356871	481620	458574	451249	47309.4	60508.7	29013	1.84091e+06	24015.4	68256	1.32112e+06	267303	565607	207451	410258	301609	169298	84812	13939.4	36766.9	43482.3	166797	88297.4	72337.2	92726.8	188174	1.78468e+07	540651	1.3616e+06	1.90225e+06	0
	燃气生产和供应	25	11212.9	93.2889	54.6925	137.193	5116.96	24464.5	4304.18	1239.44	912.913	9807.16	10093.8	97385.1	4617.66	8940.22	16256.7	21069.7	11492.5	9501.96	6871.84	1559.27	324.988	7709.62	3106.68	24092.3	390440	0.0399903	0	1474.8	338023	208837	2982.01	2325.82	27750.2	8375.84	854.354	3013.91	1550.23	69644.4	16220.7	7404.48	20336.8	6723.66	1.38632e+06	235117	441998	677115	0
	水的生产和供应	26	1556.25	208.857	227.374	1562.32	9969.54	85814.1	6213.87	4018.27	4872.41	12180	3691.44	60510.2	58750.6	20847.2	24258.6	19085.6	9224.73	21417.3	25323.8	20217.8	2547.35	6195.49	592.447	22459.4	480.53	111186	131726	17502.9	43637.2	104960	13945.5	28964.1	21916.2	2441.86	2787.14	1618.46	4429.96	22510.5	16055.1	9387.33	20067.8	23109.2	998471	104331	329438	433769	0
	建筑	27	72304.2	410.369	657.233	1066.14	3906.28	28891.8	8698.4	6823.27	4129.07	6888.91	1672.44	46449.9	20818.5	11341	12266.7	14513.3	8078.39	30103.9	16037.3	28144.1	2315.01	3572.18	534.996	53081	981.624	2728.69	6.10491e+06	38614.1	72375.2	83401.3	53011.8	246033	179875	11468.7	2049.94	7491.5	16734.4	28299.7	100373	26449.3	57262.6	305318	7.72008e+06	642868	1.53681e+06	2.17968e+06	0
	批发和零售	28	442023	11422.2	1288.03	59529.2	174259	1.95241e+06	654487	266842	508016	425202	103072	1.51127e+06	761271	547402	451784	537502	473089	3.0667e+06	803355	927970	64764.9	48080.4	22301.4	126991	18591.3	5045.58	4.66134e+06	630529	665633	891141	199964	267460	33943.2	594719	21189.3	153463	27223.6	160142	115409	518168	161094	207634	2.32737e+07	787432	2.8826e+06	3.67003e+06	0
	交通运输、仓储和邮政	29	1.1802e+06	14861.3	5715.51	84341.7	303084	2.50717e+06	828662	318695	299029	455946	475616	2.74505e+06	1.79671e+06	917157	826434	676102	540365	2.08303e+06	932341	512790	85036.4	83818.4	32655.1	167341	49486.7	10637.8	3.74658e+06	1.74238e+06	9.64002e+06	787706	283439	978084	116196	1.40649e+06	48775.2	416723	58221.1	312511	489962	345243	318544	850949	3.94741e+07	933390	3.11291e+06	4.0463e+06	1.01281e+06
	住宿和餐饮	30	136350	1929.78	823.827	20835.1	53296.5	317853	58690.1	36907.4	32302.1	63218.1	12285.1	358306	221711	109093	134231	152913	138332	257118	138167	210571	50883.7	11300.3	8083.26	26302.8	3467.27	2707.21	702730	108867	305550	49560.3	100132	1.33833e+06	122821	1.22321e+06	40781.8	263665	15528.7	108607	288621	46910.6	225726	993931	8.49265e+06	1.35983e+06	5.08879e+06	6.44861e+06	0
	信息传输、软件和信息技术服务	31	411871	730.357	1954.56	16434.2	31291.2	185524	38432.1	49906.9	19017.7	48129.3	4639.32	230245	170118	35532.4	122785	162751	90891.8	158533	134753	327336	34725.5	12811.2	7877.23	186994	7395.94	8156.87	2.60625e+06	189348	1.75348e+06	220034	4.28722e+06	1.78414e+06	303779	235062	9804.9	110327	17339.2	82870.7	339847	277628	193889	1.36845e+06	1.62783e+07	897605	2.45973e+06	3.35734e+06	0
	金融	32	480045	33132.1	12697.8	103817	404615	897027	273169	252966	80893	414257	2.23075e+06	2.10149e+06	1.42784e+06	1.12063e+06	927447	446350	367254	567727	434299	720796	69075.7	74774.9	16716.7	2.10667e+06	698340	63446.1	6.41861e+06	1.02054e+06	4.19815e+06	319690	526464	2.99638e+06	2.80874e+06	1.49161e+06	9004.34	278998	77892.6	135575	450331	102855	319420	658792	3.81393e+07	983608	5.93181e+06	6.91541e+06	203253
	房地产	33	266.151	288.616	189.307	0	4151.43	15680	3936.06	1763.23	4840.02	4437.03	23.3369	20493.9	9693.2	469.63	7319.19	6716.04	5084.48	20230.2	33896.2	9186.66	1936.47	908.243	5851.16	1279.98	567.417	408.505	13052.9	1.15222e+06	190870	443378	593502	3.99899e+06	1.13525e+06	978304	12100.3	95125.1	12670.6	976222	333156	113202	274402	279729	1.07618e+07	1.01328e+06	6.28723e+06	7.30052e+06	0
	租赁和商务服务	34	128141	17956.8	5574.21	68271.6	180338	1.40482e+06	150011	199064	82861.6	244675	64540.2	1.47322e+06	449804	187434	408471	399882	346390	1.48679e+06	630370	602039	70266	60042	20966	54513.9	20651.1	10985.4	763058	2.6529e+06	615460	373210	1.09303e+06	4.73475e+06	1.5679e+06	2.24401e+06	31442.1	341147	29974.8	235802	127147	50295.3	296800	518683	2.44437e+07	290058	1.29974e+06	1.5898e+06	362766
	研究和试验发展	35	0	0	0	0	0	0	0	0	0	0	0	0	0	0	0	0	0	0	0	0	0	0	0	0	0	0	0	0	0	0	0	0	0	0	1281.77	0	0	0	0	0	0	0	1281.77	0	0	0	688946
	综合技术服务	36	164106	4327.65	632.496	22307	91634.6	47400.2	16469.4	9427.35	22328.7	19189.9	1138.06	147953	51283.2	61800	64556.1	72210	81734.3	401288	58449.5	91799.6	9796.47	2112.38	841.593	23396.3	49.314	1303.98	4.00083e+06	230172	51901.8	2242.17	24067.7	48673.8	6696.88	1232.01	43238.8	910665	4170.01	342.688	27821.6	5184.27	946.435	7921.44	6.83365e+06	20823	47639.6	68462.6	1.27413e+06
	水利、环境和公共设施管理	37	30063	42.5965	31.8275	1561.01	16060.6	4330.27	4200.93	289.375	1014.72	5159.72	173.734	4397.44	1924.67	10023.6	853.762	1054.04	1967.72	1831.83	978.448	1076.83	330.668	205.504	181.396	9139.51	24.8442	10478	6334.21	5164.93	17632.5	3669.3	11024.4	62292.5	897.868	33880.2	1108.26	3572.78	19226	8258.56	4196.15	1057.04	3802.71	19047.9	308561	41394.8	161096	202491	2.37899e+06
	居民服务、修理和其他服务	38	6430.52	1604.46	101.231	2194.56	12604.2	63799.8	12926.7	31741.4	11152	42002.3	24075.8	102507	82792.2	13867	69367	63484.1	38298.2	84868.5	27393.8	58962.7	8721.83	7747.61	2487.72	61589	4580.14	3096.98	423745	3.59755e+06	44317	636286	43273	157576	77902.9	69757.6	32953.3	211281	61207.4	686950	454195	305890	397996	296721	8.336e+06	922229	2.00945e+06	2.93168e+06	0
	教育	39	20036.1	174.27	255.282	438.359	1551.7	11730	1830.01	2685.82	1461.76	2403.94	765.016	12016.5	7995.38	1694.05	8166.38	6278.69	4111.91	7868.97	3856.81	3828.58	1163.91	516.575	353.682	226.575	262.923	329.296	21842.6	29447.6	18134.3	12370.4	19548.6	182687	9124.76	10088.3	439.711	5504.23	718.236	6219.88	136014	16388.6	15959.9	156294	742785	2.23223e+06	5.12937e+06	7.3616e+06	5.24233e+06
	卫生和社会工作	40	19673.2	788.19	152.073	4810.05	13222.6	9319.87	5019.59	4899.04	3055.37	7586.74	38052.1	19395.9	38718.4	25768.6	44257.1	40476.1	27842.2	47159.4	31616.9	12427	3953.38	1721.32	697.645	17584.5	1688.09	125.106	100443	24962.8	32362.8	662.306	1234.6	36336.4	0	0	118.984	1081.86	536.99	6954.67	11651.8	121476	6523.66	141385	905741	2.15583e+06	6.88603e+06	9.04186e+06	7.89606e+06
	文化、体育和娱乐	41	5452.16	569.419	409.004	4626.19	6840.29	42027.3	16743.8	7133.87	7879.55	9634.07	2496.06	72035.1	41165.2	21503.5	22202.3	30294.1	18632.7	81272.7	27062.3	31913.3	4880.32	5064.29	972.104	12555.3	1147.51	1533.14	185102	23144.7	51388.6	27664.6	103603	534818	43530.2	70271.8	5481.58	18128.1	4220.26	46006.5	96390.2	7385.17	489584	267658	2.45042e+06	321685	813499	1.13518e+06	3.50855e+06
	公共管理、社会保障和社会组织	42	38780	173.254	34.4843	1720.92	5511.76	23895.5	15356.7	3499.94	3342.94	6216.43	731.436	34056.5	32420.4	6735.95	13723.5	13916.9	12453.3	19589.6	6711.43	9229.07	958.213	3253.04	700.331	3211.19	319.533	348.179	26863	9312.38	48501.6	11034.2	28187.8	84549.8	39716.9	52860.9	1370.74	12820	2815.88	15457.3	47890.5	6599.99	17196.9	961444	1.62351e+06	31941	36663.8	68604.8	2.07213e+07
	中间投入合计	TII	24394200	261719	109904	1.81083e+06	4.63544e+06	5.53542e+07	1.83276e+07	1.03658e+07	6.00531e+06	9.07378e+06	6.58445e+06	4.69866e+07	2.44483e+07	2.09321e+07	1.52148e+07	1.19258e+07	9.34261e+06	5.9476e+07	1.77181e+07	1.67322e+07	1.57591e+06	2.23162e+06	525830	9.41112e+06	1.50888e+06	400873	7.96131e+07	12220600	2.31568e+07	13433800	9.53325e+06	19881700	7092600	1.42244e+07	534500	4718900	774300	4.56953e+06	4333100	6759600	4.7692e+06	8.82997e+06	5.89799e+08	3.02597e+07	9.72851e+07	1.27545e+08	4.41729e+07
增 加 值	劳动者报酬	VA001	2.20668e+07	80719.2	90567.6	487153	1.19693e+06	6.6368e+06	3.51493e+06	1.87762e+06	969498	1.65691e+06	490750	5.92821e+06	3.85133e+06	1.70682e+06	2.43738e+06	1.85754e+06	1.68943e+06	6.20196e+06	2.22033e+06	1.90546e+06	290733	1.06796e+06	148976	2.18878e+06	223115	315461	1.70929e+07	1.07833e+07	6.97301e+06	4.48656e+06	4.29153e+06	1.07157e+07	2.26677e+06	1.05956e+07	644574	1.93881e+06	512885	5.77274e+06	5.73016e+06	3.4977e+06	4.25572e+06	1.20466e+07	1.72707e+08
	生产税净额	VA002	-1.03736e+06	34292.1	55533.5	372206	484008	5.16196e+06	368241	-34696.9	184529	326918	1.84313e+06	2.88744e+06	1.22462e+06	560977	744687	682334	631984	4.84302e+06	315001	-37345.6	121113	426766	26503.7	935305	36801.2	102721	2.40967e+06	4.51968e+06	363961	196991	226344	1.76149e+06	3.34381e+06	989217	18012.6	140908	21856.8	165914	19496.3	6315.89	253323	50561.7	3.57482e+07
	固定资产折旧	VA003	773949	12474.5	77985.7	146890	323772	2.30082e+06	1.01153e+06	235079	221951	648647	203682	3.00217e+06	1.57699e+06	1.19425e+06	853281	584247	608776	1.89709e+06	670812	515280	48031.6	237052	29931.2	2.95693e+06	119497	192091	733747	2.26176e+06	5.74869e+06	1.76069e+06	6.53743e+06	1.05896e+06	523911	689579	142815	520579	298749	780919	1.16604e+06	545675	1.34164e+06	1.34116e+06	4.58956e+07
	营业盈余	VA004	1.50996e+07	61108.5	-59738.4	403620	802674	6.38645e+06	1.79425e+06	1.08198e+06	720603	1.14159e+06	550346	5.26588e+06	5.34605e+06	2.08372e+06	1.16632e+06	1.02234e+06	767616	4.79133e+06	1.92796e+06	900204	194673	1.08583e+06	36514.6	1.89073e+06	188379	47732.7	4.36055e+06	9.25733e+06	1.11444e+06	1.69757e+06	1.90295e+06	1.28724e+07	1.02953e+07	-106824	210998	745705	324409	744306	622709	269305	1.27642e+06	145085	1.0043e+08
	增加值合计	TVA	36903000	188594	164348	1.40987e+06	2.80739e+06	2.0486e+07	6.68895e+06	3.15998e+06	2.09658e+06	3.77406e+06	3.08791e+06	1.70837e+07	1.1999e+07	5.54578e+06	5.20167e+06	4.14646e+06	3.69781e+06	1.77334e+07	5.1341e+06	3.2836e+06	654550	2.81761e+06	241925	7.97174e+06	567792	658006	2.45968e+07	26822100	1.42001e+07	8141800	1.29583e+07	26408600	16429800	1.21675e+07	1016400	3346000	1157900	7.46387e+06	7538400	4319000	7127100	1.35834e+07	3.54781e+08
总 投 入		TI	61297200	450313	274252	3220703	7442830	75840194	25016535	13525792	8101888	12847839	9672357	64070270	36447265	26477868	20416500	16072249	13040423	77209382	22852246	20015843	2230465	5049231	767755	17382863	2076670	1058879	104209900	39042700	3.73569e+07	21575600	22491500	46290300	23522400	26391900	1550900	8064900	1.9322e+06	12033400	11871500	11078600	1.18963e+07	22413400	944580212
[truncated: 11 more columns]
