# Supplementary material for: Editorial Note: Measurement and driving factors of carbon productivity in China’s provinces: From the perspective of embodied carbon emissions
Source: PLoS One. 2025 Dec 15;20(12):e0338756. doi: 10.1371/journal.pone.0338756 (PMC12704855; doi:10.1371/journal.pone.0338756)
Supplement: S1 File — (ZIP) [file pone.0338756.s001.zip › Input-Output Tables of China's Provinces/Input-Output Tables of Various Provinces in 2017/18-μ╣ûσìù.xls]

## Sheet: Sheet1
湖南2017年投入产出表
（按当年生产者价格计算）
单位：万元
产 出 投 入		代码	中 间 使 用																																											最 终 使 用
			农林牧渔 产品和服务	煤 炭 采选产品	石 油 和 天 然 气 开采产品	金 属 矿 采选产品	非金属矿 和其他矿 采选产品	食品和烟草	纺织品	纺织服装鞋 帽皮革羽绒 及其制品	木材加工品 和 家 具	造纸印刷和 文教体育 用 品	石油、炼焦 产 品 和 核燃料加工品	化学产品	非 金 属 矿物制品	金属冶炼和 压延加工品	金属制品	通用设备	专用设备	交通运输 设 备	电气机械 和 器 材	通信设备、 计算机和其 他电子设备	仪器仪表	其 他 制造产品 和废品废料	金属制品、 机械和设备 修理服务	电力、热力的 生产和供应	燃气生产 和 供 应	水的生产 和 供 应	建 筑	批发和零售	交通运输、 仓储和邮政	住宿和餐饮	信息传输、 软件和信息 技术服务	金 融	房地产	租 赁 和 商务服务	研 究 和 试验发展	综 合 技术服务	水利、环境 和公共设施 管 理	居民服务、 修 理 和 其他服务	教 育	卫 生 和 社会工作	文化、体育 和 娱 乐	公共管理、 社会保障和 社会组织	中间使用 合 计	最终消费
																																														居民消费			政府消费
																																														农村居民消费	城镇居民消费	小 计
代码		-	01	02	03	04	05	06	07	08	09	10	11	12	13	14	15	16	17	18	19	20	21	22	23	24	25	26	27	28	29	30	31	32	33	34	35	36	37	38	39	40	41	42	TIU	FU101	FU102	THC	FU103
中 间 投 入	农林牧渔产品和服务	01	6.87253e+06	7173.09	0	617.396	617.267	1.76909e+07	1.25321e+06	312422	1.35256e+06	766879	42.73	1.63468e+06	11215.8	1154.46	2821.45	976.522	2494.05	977.825	1141.46	49.8471	186.546	81557.7	0	1429.79	20.5813	405.905	731719	13357.8	65042.6	2.11231e+06	11060.9	7100.47	2364.6	8191.82	39035.6	2787.47	6840.28	30759	5124.18	3648.52	19262	0	3.30547e+07	3.52704e+06	7.19643e+06	1.07235e+07	733334
	煤炭采选产品	02	15493	1.5499e+06	0	36043.3	91866.7	198295	35516.4	15561.9	13369	151019	471184	844518	1.57814e+06	654689	19547.2	11865.9	23146.5	4508.08	4811.34	5.30107	618.651	5351.75	1683.9	2.5784e+06	62077	6974.4	81427.6	0	524.236	1023.68	0	0	0	1.95086	945.69	166.33	1572.75	9312.54	608.847	2548.8	602.21	5224.57	8.47855e+06	116592	54431.2	171024	0
	石油和天然气开采产品	03	0	570.618	0	0	0	0	0	0	0	0	2.47304e+06	420885	0	0	0	0	0	0	0	0	0	0	0	0	378847	0	128.983	0	10.7104	0	0	0	0	0	0	0	109.94	0	0	214.961	0	0	3.2738e+06	0	0	0	0
	金属矿采选产品	04	0	0	0	370374	0	0	0	0	0	0	2485.44	142386	137468	7.47699e+06	182386	0	0	0	0	0	0	1090.84	0	0	0	0	0	0	6.94491	0	0	0	0	0	1667.17	0	0	261.57	0	0	0	0	8.31511e+06	0	0	0	0
	非金属矿和其他矿采选产品	05	460.045	1305.41	0	4513.14	173273	25197.1	273.691	234.521	338.308	23296.5	568.506	231725	2.64334e+06	9830.91	4781.61	1687.39	6251.71	5948.83	17478.5	60.8502	104.474	857.352	508.003	4697.27	0	2407.21	1.78816e+06	2.94073	1717.48	5.60972	0.386288	43.456	31.823	38.1971	376.29	44.0491	213.739	421.01	115.994	40.4368	182.014	667.236	4.9512e+06	0	0	0	0
	食品和烟草	06	5.9264e+06	291.568	0	3497.13	11921.9	1.24573e+07	5482.95	354479	25679.3	55221.1	3023.29	1.50718e+06	75966.4	160334	95393.8	123198	80752.3	63984.8	61745.2	31691.1	20854.8	22403.6	664.567	13657.7	5828.36	13653.5	11221.8	382027	126840	3.81063e+06	53976.7	80418.2	31286.5	211624	29921.5	42850.4	25526.4	299927	67433.7	59429	1.14634e+06	323068	2.78231e+07	4.38352e+06	1.16514e+07	1.6035e+07	0
	纺织品	07	1211.83	285.232	0	2573.99	20407.1	44248	2.56694e+06	2.19745e+06	124431	204807	301.908	154672	10309.7	5282.08	35844	10766.1	20232.4	28104.6	13536.1	3987.53	5549.15	95529.9	1810.76	154.602	38.0579	310.405	785.25	4647.3	8849.67	70063.3	1849.94	425.88	106.484	25213.3	1876.67	469.065	6952.88	25024	7364.67	198278	22823.1	87519.2	6.01103e+06	494861	1.21989e+06	1.71475e+06	0
	纺织服装鞋帽皮革羽绒及其制品	08	2784.43	2641.23	0	10797.1	20657.1	158220	20878.6	1.70064e+06	153195	53576	7833.76	101228	221144	23208.6	34032.7	75058.3	51248.8	180588	37850.8	21034.5	14156.9	29280	4178.95	17496.9	3188.89	10554.5	177693	19629.8	22496.2	107237	31030.7	173169	13833.8	215729	474.816	7176.44	7688.5	76181.3	13867.2	47238.9	112645	305788	4.28736e+06	986049	4.38618e+06	5.37223e+06	0
	木材加工品和家具	09	22218.7	4753.54	0	7067.47	10526	89995.5	11552.7	12110.6	3.93872e+06	252406	1274.86	53554.7	97759.3	6839.93	154111	27415.7	24433.2	181390	19329.9	4281.78	4476.78	20025.8	932.726	4010.88	58.4555	104.225	1.96485e+06	17953.4	19678.1	19888.4	21280.1	15609.8	30926.5	1715.54	812.648	9924.63	2294.03	26961.9	29617.4	22635.9	17588.4	160067	7.31116e+06	769886	1.31211e+06	2.08199e+06	0
	造纸印刷和文教体育用品	10	25365.7	1098.84	0	4279.57	20943.1	1.27497e+06	28255	58621.4	76126.1	5.17421e+06	1539.16	398870	425326	16950.1	72828.8	67712	65939.6	42285.2	95508.9	168266	11665	31492	256.584	6192.74	176.227	588.438	113939	122803	89274	64935.8	45810.4	782501	79552.1	786144	3898.14	161621	9412.52	568074	307755	9019.84	1.55436e+06	534536	1.33031e+07	784369	1.44923e+06	2.2336e+06	0
	石油、炼焦产品和核燃料加工品	11	387588	18044.8	0	176421	383223	92636.2	12802.8	13450.3	46725.7	36159.6	382837	2.03705e+06	1.1202e+06	1.09042e+06	143872	54427.8	60016.6	47538.8	24254.4	12803.5	11453.4	25402	5431.32	341863	35131.8	1639.37	485449	370422	1.4728e+06	95841.8	27357.2	64268.2	26220.4	673444	2479.59	225133	25991.5	333972	64250.5	4210.55	292067	164175	1.08895e+07	354881	1.83519e+06	2.19007e+06	0
	化学产品	12	3.8728e+06	19508.5	0	157262	501993	1.23062e+06	421768	777857	887909	1.97235e+06	84296.6	1.95905e+07	1.90797e+06	539606	679268	501114	860062	862165	1.30348e+06	670734	107188	364203	10299.8	6423.11	1305.13	97610.3	1.76409e+06	28590.2	116046	159522	39093.1	14032.8	16591.3	92052.2	92039.6	96890.5	67204.1	1.44728e+06	204814	3.69351e+06	64326.6	84901.4	4.54093e+07	1.17877e+06	3.31353e+06	4.49231e+06	0
	非金属矿物制品	13	16275.2	6028.81	0	18922.9	69022.8	142077	4976.73	4571.3	63255.4	27560	5377.2	224662	6.27525e+06	492224	241776	85853.9	111549	284284	451416	340466	71390.7	15586.7	2512.65	37464.2	144.607	684.585	2.46957e+07	14783	22896.4	19541.7	4533.46	1053.28	1197.13	1715.82	10673.2	1110.22	15079.7	4402.43	150586	2990.5	683.244	443.204	3.39407e+07	447056	337121	784176	0
	金属冶炼和压延加工品	14	26180.7	13009.5	0	63840.2	23932.5	30753.2	8896.33	5703.46	92412.4	607249	1001.29	699114	1.02788e+06	1.1442e+07	5.24569e+06	2.42852e+06	2.48768e+06	2.13363e+06	4.17839e+06	534070	105399	185839	93569.1	2819.75	2843.8	2512.27	1.31008e+07	1446.84	23114.3	499.989	159.937	0.955283	96.085	82.0059	4610.44	2189.73	2343.19	8440.37	1339.42	11.8961	71.1505	2.04536	4.45882e+07	0	0	0	0
	金属制品	15	173642	12287.3	0	44853.4	142809	320288	14432.6	39576.6	240258	103140	2679.55	167398	877783	77190.3	2.44887e+06	788835	1.29976e+06	729580	609588	231902	105694	50762.4	64078.3	2369.47	735.781	32718	4.28782e+06	9044.93	10073.8	12733.7	7853.2	3971.23	4787.26	696153	70092	104750	41800.3	481460	4389.18	1189.1	25635.6	3985.28	1.4347e+07	428717	551535	980252	0
	通用设备	16	30483.6	23922.9	0	60803.8	106101	104338	25123.5	18458.3	59606.5	63271	28203.1	137198	717015	199689	402355	3.89947e+06	3.59515e+06	1.03128e+06	534932	162695	55344	42795.7	40665.2	31647.4	2852.53	5671.64	467672	59369.2	295297	13821.4	14268.4	15648.8	5497.44	20184.4	4853.68	10240.6	3445.73	19739.7	34925.2	1070.13	17369.5	2490.12	1.2365e+07	0	0	0	0
	专用设备	17	507825	22232.2	0	106866	150882	60367.7	21066	20060.4	34077.5	130080	7565.37	82174.3	218905	264637	121247	167831	4.76774e+06	151231	115987	216331	53339.5	6806.92	13415.6	2615.08	797.821	6283.91	747303	1511.29	6536.78	7340.66	2802.36	47245.9	4268.47	12133.1	849.43	4452.99	4325.93	3386.45	3918.61	181085	3443.25	490.511	8.28146e+06	13352.1	69434.7	82786.8	0
	交通运输设备	18	92984.3	187.125	0	23198.5	52921.8	16706.5	2094.99	3217.62	5716.46	3867.71	357.422	9932.56	104731	5049.96	14752.2	283415	1.03059e+06	7.10349e+06	44339.5	23462.8	4888.68	1999.73	106053	1242.3	236.685	438.597	53048.1	5185.1	579444	15164	4078.98	6548	1860.52	531770	2297.03	17668.1	13969.1	398244	3291.86	5837.27	48785.4	37006.3	1.06601e+07	1.44568e+06	4.19392e+06	5.63961e+06	0
	电气机械和器材	19	8066.24	17778.6	0	34653.2	30448.2	27562.6	3464.79	4475.48	6998.55	39221.3	1492.34	26807.3	58943.6	24997.7	34410.3	1.01348e+06	1.34403e+06	1.25051e+06	2.78918e+06	794663	189910	25813.7	39544.2	1.12297e+06	954.457	2608.46	2.4649e+06	18477.1	58830.8	17948.2	240614	3271.98	9723.6	7119.4	2471.95	258153	7786.96	51792.5	12414.2	5900.23	9447.15	14783.1	1.20766e+07	461290	1.55321e+06	2.0145e+06	0
	通信设备、计算机和其他电子设备	20	15672.3	1068.01	0	1960.72	5711.3	35227.2	1956	3285.73	3734.46	35586.8	810.14	39525.8	30812.4	15968.8	27886.5	794364	1.09096e+06	509939	1.00985e+06	8.41439e+06	536498	36665.8	180757	6632.56	872.443	947.008	157647	50081.2	104421	20395.4	477028	129393	12183.1	158635	79988.8	112870	12044.4	140780	44876.1	64019.7	62496.9	192616	1.46206e+07	687831	1.42707e+06	2.11491e+06	0
	仪器仪表	21	1209.85	1190.31	0	3049.05	486.711	4491.7	361.018	1007.07	361.54	3614.72	6862.37	17270.5	15448.6	4336.77	4828.88	101882	291435	120815	112010	107299	161860	11440	10306.6	3538.1	3291.72	2574.97	35345.3	2030.85	5155.71	331.299	22010.6	0.032867	4219.64	518.806	1714.89	59905.8	12285.1	204444	177390	6413.92	3019.56	7086.93	1.53284e+06	64632.7	185275	249908	0
	其他制造产品和废品废料	22	1511.78	163.36	0	3310.45	1412.46	31457	1178.84	17863.4	4581.24	345119	1288.77	50556.9	64330.1	1.14722e+06	242642	6281.65	7476.3	38403.3	13131.9	19092.5	1035.14	503289	1732.22	1865.09	414.198	254.049	5129.49	2811.17	222123	12118.2	6106.72	1592.43	36630.9	418929	6475.77	53385.2	14415.2	656022	6109.82	3846.79	21266.3	2701.37	3.97527e+06	160197	237857	398054	0
	金属制品、机械和设备修理服务	23	9887.82	1972.44	0	17899.8	2898.2	34883.6	2294.85	6801.79	6348.13	21600.5	5942.01	54065.7	101311	46610.6	19166.7	28830.4	89839.6	45562.8	21470	11911.3	2791.95	1942.53	1631.78	6802.02	3395.08	8286.9	30050.8	585.403	271410	14956.2	14492.8	2460.03	10397.9	17076.5	1175.52	9593	3805.43	9584.57	7231.92	6877.54	6384.83	14990.5	975221	0	0	0	0
	电力、热力的生产和供应	24	347865	89511.5	0	669039	328313	895399	107389	72444.7	203972	287931	68080.8	1.31728e+06	1.85857e+06	1.92255e+06	518788	307282	361482	251867	192573	268026	34523.6	45020.8	20195.2	5.84615e+06	44301.2	237577	1.20925e+06	374798	530442	543584	252342	285430	169353	116944	16362.4	119039	34161.4	327725	182874	79721.8	72531.9	271671	2.08823e+07	985966	2.09874e+06	3.08471e+06	0
	燃气生产和供应	25	17106.4	322.783	0	30.0106	1569.63	34076.2	1017.64	2438.48	932.276	17147.5	7488.72	61254.3	16044.6	8258.97	15903.4	28784.2	18543.6	6372.64	5225.32	1505	253.38	10733.6	4070.68	49980.3	305310	6.51407	870.52	254.848	192843	157259	1433.37	422.92	34903.2	499.776	329.709	424.546	2797.75	48971.1	17002.2	8296.98	9114.48	7490.01	1.09729e+06	386846	824493	1.21134e+06	0
	水的生产和供应	26	2995.19	1289.5	0	1953.55	3568.77	93584.3	1532.09	5200.52	4026.22	10055.7	2546.38	30308.1	18658.3	11501.4	2514.09	7930.74	10187.1	6857.12	7519.17	5858.13	1802.48	6538.82	602.941	23085.6	364.03	65195	159447	98839.3	42797.8	129915	9431.26	19515.9	20837	16629	1263.24	26460.4	3688.08	129998	97964.4	15058.7	17984.4	18598	1.1341e+06	66216.8	481995	548212	0
	建筑	27	30707.9	1366.33	0	2235.77	2762.17	17847.2	2696.14	3189.13	4017.83	3813.77	498.314	12313.4	7353.57	5149.68	2712.19	4067.87	4344.02	4808.82	3217.5	8703.41	768.546	2271.97	386.927	24805.4	702.147	2225.64	4.68529e+06	546669	78267.5	49647.3	31028.9	69437.8	33841.9	21733.4	1877.83	10896.3	9241.34	142322	303750	23786.5	85747.2	155895	6.4024e+06	739791	1.67585e+06	2.41564e+06	0
	批发和零售	28	916775	36309.5	0	200943	208481	4.30827e+06	309081	856663	891742	1.06927e+06	158331	2.25465e+06	1.45691e+06	898962	751814	769331	1.44864e+06	1.48525e+06	776600	759031	140584	103265	33172	63764.2	33185.2	10597.4	2.13822e+06	920601	546161	545366	125797	244231	73425.7	792508	59320.8	191803	50671.5	1.1951e+06	185000	571350	717336	308064	2.86066e+07	2186900	2.77727e+06	4.96417e+06	0
	交通运输、仓储和邮政	29	546087	31863.2	0	158356	289681	1.14719e+06	156671	374460	317443	376362	421412	1.39131e+06	1.18019e+06	792880	546468	491323	834333	590554	486621	206682	44178.5	61792.6	15831.8	34718.9	48155	14315.8	2.12979e+06	2.09484e+06	6.26096e+06	136570	103975	266902	69011.8	150724	11133.4	307476	47150.5	450527	495257	38973.5	463680	484728	2.40706e+07	426731	1.40033e+06	1.82706e+06	1.33714e+06
	住宿和餐饮	30	37613	5506.37	0	44315.5	54601.6	350463	25511.9	36186.5	48562.4	82599.5	8946.3	292888	206433	71656.4	86869.7	101312	223638	101964	80007.7	84192.1	31949.4	12955.2	5159.97	46660.2	3738.69	4916.15	301453	211813	246174	52252.3	97018.5	861011	77997.7	147211	5813.94	233109	26392.8	326004	281754	40632.4	380413	1.24731e+06	6.58501e+06	1.26921e+06	5.10923e+06	6.37844e+06	0
	信息传输、软件和信息技术服务	31	43832	2060.92	0	18783.9	24052.1	132855	14475.4	30496.9	24239.1	54082.8	1570.7	166051	112419	36131.4	53486.3	88428.8	82598.5	62655.2	75520.7	101044	11846.1	6829.24	2587.56	23931.1	6630.58	11384.5	56134.3	255571	58962.5	70556.7	2.43853e+06	1.13236e+06	28577	57907.3	1702.29	59828.3	6722.43	73316.5	126287	78220.9	54166.1	1.60633e+06	7.29316e+06	1.12905e+06	2.88266e+06	4.01172e+06	0
	金融	32	120350	56384.9	0	121510	85791.9	536420	55585.8	62338.5	103700	256394	37617.1	697710	512611	878765	359477	254473	617756	195599	170674	417334	35507.8	55254.9	11713.3	243740	22578.1	84758.9	649840	2.17606e+06	1.15145e+06	274302	131192	1.35173e+06	1.00503e+06	823431	8882.67	167928	80315.7	497431	202896	21048	297602	296834	1.513e+07	999449	10073768	1.10732e+07	504837
	房地产	33	0	0	0	220.333	1396.46	22914.5	1777.81	4005.41	4117.47	8116.2	35.9022	13114.1	11016.3	763.408	2662.97	8479.98	5808.57	7107.02	7236.04	7353.63	2895.26	995.418	5847.86	1289.04	132.067	1506.92	2327.06	308691	63159.1	348967	98454.5	1.23227e+06	354062	477962	3230.43	77371	10682.5	1.21071e+06	200143	71606.8	280095	159567	5.01809e+06	2.38595e+06	7.69486e+06	1.00808e+07	0
	租赁和商务服务	34	22781.5	34255.4	0	144413	119518	1.52488e+06	53769.3	153751	106323	228288	31910	1.16305e+06	470604	189711	216582	240169	384140	421252	224921	148093	36227.2	38944.4	19172.4	7513.12	7973.57	7209.34	754901	1.31303e+06	456655	239641	167350	1.02228e+06	1.02249e+06	1.59847e+06	27232.9	347872	257081	1.5308e+06	147388	37322.4	618967	232655	1.57696e+07	308589	2.80867e+06	3.11726e+06	620856
	研究和试验发展	35	0	0	0	0	0	0	0	0	0	0	0	0	0	0	0	0	13930.8	990.709	0	661.969	0	0	0	0	0	0	6897.2	0	0	0	0	0	0	0	6808.07	0	0	0	0	0	0	0	29288.7	0	0	0	448549
	综合技术服务	36	170936	2287.1	0	61001.8	30716.1	78313.6	3134.73	18516.5	33862.8	14404	1944.87	399562	111489	76480.8	77516.6	116304	148083	234708	57270.4	115584	19737.5	4084.88	1963.29	13375.8	144.069	1057.45	3.63887e+06	12206.6	19923.8	472.523	5728.64	3892.37	8898.11	173.864	3604.99	171749	6430.67	2500.53	644.81	1654.56	954.484	11095.9	5.68128e+06	7410.37	44462.2	51872.6	927193
	水利、环境和公共设施管理	37	27413	934.094	0	3634.27	14488.6	20250.1	1903.55	2045.39	3387.05	24983	1896.15	23417.4	13194.6	17407.2	6729.46	8533.23	8465.59	8041.76	5581.15	3056.91	557.116	3525.37	1882.51	58384.1	289.48	87267.2	9168.09	2263.38	4664.82	2031.92	15566.7	20353	7901.81	5461.97	910.252	3499.75	16115.3	18187	14349.6	3332	15354.6	48863.2	535292	38563.5	153425	191988	2.05232e+06
	居民服务、修理和其他服务	38	145642	6675.48	0	14909.7	24745.1	150930	19081.8	15675.4	37105.9	56725.2	12085.4	168068	121017	49688.4	93784.9	70216.8	79674	119735	63470.9	37440.7	5080.61	8707.56	2838.19	51460.3	7536.83	10561.6	197843	2.04426e+06	529570	163942	54254	104381	67170.2	105480	960.366	30354.6	32369.3	630897	862431	88924.2	372871	1.64108e+06	8.29965e+06	2.85518e+06	5.9542e+06	8.80938e+06	0
	教育	39	13882.8	632.83	0	1145.45	757.776	12337.1	613.748	1189.6	2323.93	1895.38	364.879	10371.5	4326.48	1690.3	3658.28	2873.47	3037.83	3053.28	1708.67	1278.04	649.662	763.714	376.422	291.543	163.972	838.144	38861.5	51743.4	29530.4	13051.5	11044.2	140485	9440.18	15226.5	2716.1	56917.2	1540.53	100175	814391	7332.6	30885	201464	1.59503e+06	2.5496e+06	4.38483e+06	6.93443e+06	7.24974e+06
	卫生和社会工作	40	8193.44	223.248	0	2775.42	3925.08	4693.92	602.632	2825.38	1777.07	2518.75	4965.04	3539.17	8384.19	9832.51	8813.73	8590.75	10724.4	8456.45	6698.7	954.946	1050.75	463.834	171.555	7135.44	630.302	67.3121	190115	3365.56	2885.6	826.682	326.28	10990.6	56.33	141.58	373.91	864.45	652.15	3998.46	5472.72	14281	2607.82	79295.6	424268	3.21637e+06	4.72027e+06	7.93664e+06	5.12102e+06
	文化、体育和娱乐	41	6220.25	2333.3	0	11906.5	7482.52	75253.5	7558.98	8549.67	12127.7	13786.2	2092.32	58623.1	55329	29036.6	19434.3	24090.3	28175.9	75203.2	20737.1	11414.3	4679.73	4723.18	1127.6	10475.7	2480.46	4840.38	127997	51298.9	21372.5	13535.2	59855.3	194603	38573.5	42790.5	2492.46	31740.3	9963.33	162753	99307.1	8255.1	492918	334575	2.18971e+06	575167	2.12307e+06	2.69824e+06	1.34592e+06
	公共管理、社会保障和社会组织	42	13012.9	1125.43	0	1763.22	3424.97	17474.7	1476.64	2003.07	2938.67	5417.08	477.019	10299.3	19740.4	5997.64	4950.99	6313.8	9452.5	5265.5	2665.59	6229.05	486.054	4674.1	537.983	2486.79	361.459	1061.79	4213.66	9133.18	4391.6	3968.82	14760.9	11055.2	11651.2	25433.2	2453.91	11287.5	4915.73	15121.2	25563.6	4482.42	30174.2	424244	732487	17072.3	208003	225075	2.75801e+07
	中间投入合计	TII	20482000	1.9785e+06	0	2.61174e+06	3.02733e+06	4.34937e+07	5.2064e+06	7.21983e+06	8.939e+06	1.2584e+07	4.25227e+06	3.66997e+07	2.39055e+07	2.87117e+07	1.30007e+07	1.30115e+07	2.16038e+07	1.8406e+07	1.36477e+07	1.39536e+07	1.83718e+06	1.93168e+06	707670	1.07035e+07	987888	742616	69466400	1.16002e+07	1.37628e+07	9.3222e+06	4643500	8320100	3.325e+06	8277200	516200	3.03e+06	886000	11663000	5.2099e+06	5.4343e+06	7.3722e+06	9472300	4.81947e+08	3.64488e+07	9.639e+07	1.32839e+08	47921000
增 加 值	劳动者报酬	VA001	31001700	469702	0	602262	566971	5.23107e+06	678753	1.69669e+06	1.40994e+06	1.21015e+06	221081	4.80299e+06	3.16812e+06	1.89288e+06	1.07187e+06	1.60038e+06	3.12592e+06	2.38912e+06	1.92516e+06	2.70689e+06	230257	389414	136053	1.19125e+06	78943.2	267664	14878900	9050600	9348900	4229900	1.64798e+06	4448400	1587300	3.4328e+06	1.49175e+06	1580600	1018000	15109100	9.53117e+06	4831100	4198800	15629700	1.7008e+08
	生产税净额	VA002	88800	277485	0	412780	359281	9.16094e+06	506133	405684	528155	1.21649e+06	1.41676e+06	2.36091e+06	1.86196e+06	4.81722e+06	733791	1.01066e+06	2.20079e+06	2.83461e+06	479791	775347	87621	72466.5	77524.7	246106	28353.2	33533.8	3700000	6706000	759900	761400	585111	1642800	1652200	684600	832924	202600	69600	489200	81371.3	66900	710600	109100	5.10475e+07
	固定资产折旧	VA003	562300	138354	0	174633	168399	1.83439e+06	206034	126636	192320	634371	131514	1.12164e+06	900870	964416	661069	413792	788500	970704	410370	535654	51884.2	40843.9	14327	1.52771e+06	46224.8	263782	615400	1349000	2192300	1077200	3.15169e+06	339400	5388300	1078100	535495	525600	341400	1133500	1.37938e+06	637800	1031300	1.9876e+06	3.56442e+07
	营业盈余	VA004	0	138843	0	374490	326193	4.06178e+06	516309	921889	968646	1.20561e+06	149334	5.07761e+06	4.1841e+06	3.75593e+06	1.62029e+06	1.5238e+06	2.05866e+06	2.90673e+06	1.32933e+06	2.08428e+06	164539	589908	95272.9	155432	171742	7427.5	3592200	9561500	2659000	985300	3.66282e+06	9672500	1565700	4034400	1.21904e+06	1307800	464600	1805600	956285	1726700	3316900	1339200	8.22577e+07
	增加值合计	TVA	31652800	1.02438e+06	0	1.56417e+06	1.42084e+06	2.02882e+07	1.90723e+06	3.1509e+06	3.09906e+06	4.26662e+06	1.91869e+06	1.33631e+07	1.0115e+07	1.14305e+07	4.08703e+06	4.54863e+06	8.17387e+06	9.10116e+06	4.14466e+06	6.10217e+06	534301	1.09263e+06	323178	3.1205e+06	325263	572407	22786500	26667100	14960100	7053800	9047600	16103100	10193500	9229900	4.0792e+06	3616600	1893600	18537400	11948200	7262500	9257600	19065600	3.3903e+08
总 投 入		TI	52134800	3.00288e+06	0	4.17591e+06	4.44817e+06	6.37819e+07	7.11363e+06	1.03707e+07	1.20381e+07	1.68506e+07	6.17096e+06	5.00629e+07	3.40206e+07	4.01422e+07	1.70877e+07	1.75601e+07	2.97777e+07	2.75071e+07	1.77923e+07	2.00558e+07	2.37148e+06	3.02431e+06	1.03085e+06	1.3824e+07	1.31315e+06	1.31502e+06	92252900	3.82673e+07	2.87229e+07	1.6376e+07	13691100	24423200	1.35185e+07	17507100	4.5954e+06	6.6466e+06	2779600	30200400	1.71581e+07	1.26968e+07	16629800	28537900	8.20976e+08
[truncated: 11 more columns]
