# Supplementary material for: Editorial Note: Measurement and driving factors of carbon productivity in China’s provinces: From the perspective of embodied carbon emissions
Source: PLoS One. 2025 Dec 15;20(12):e0338756. doi: 10.1371/journal.pone.0338756 (PMC12704855; doi:10.1371/journal.pone.0338756)
Supplement: S1 File — (ZIP) [file pone.0338756.s001.zip › Input-Output Tables of China's Provinces/Input-Output Tables of Various Provinces in 2017/19-σ╣┐Σ╕£.xls]

## Sheet: Sheet1
广东2017年投入产出表
（按当年生产者价格计算）
单位：万元
产 出 投 入		代码	中 间 使 用																																											最 终 使 用
			农林牧渔 产品和服务	煤 炭 采选产品	石 油 和 天 然 气 开采产品	金 属 矿 采选产品	非金属矿 和其他矿 采选产品	食品和烟草	纺织品	纺织服装鞋 帽皮革羽绒 及其制品	木材加工品 和 家 具	造纸印刷和 文教体育 用 品	石油、炼焦 产 品 和 核燃料加工品	化学产品	非 金 属 矿物制品	金属冶炼和 压延加工品	金属制品	通用设备	专用设备	交通运输 设 备	电气机械 和 器 材	通信设备、 计算机和其 他电子设备	仪器仪表	其 他 制造产品 和废品废料	金属制品、 机械和设备 修理服务	电力、热力的 生产和供应	燃气生产 和 供 应	水的生产 和 供 应	建 筑	批发和零售	交通运输、 仓储和邮政	住宿和餐饮	信息传输、 软件和信息 技术服务	金 融	房地产	租 赁 和 商务服务	研 究 和 试验发展	综 合 技术服务	水利、环境 和公共设施 管 理	居民服务、 修 理 和 其他服务	教 育	卫 生 和 社会工作	文化、体育 和 娱 乐	公共管理、 社会保障和 社会组织	中间使用 合 计	最终消费
																																														居民消费			政府消费
																																														农村居民消费	城镇居民消费	小 计
代码		-	01	02	03	04	05	06	07	08	09	10	11	12	13	14	15	16	17	18	19	20	21	22	23	24	25	26	27	28	29	30	31	32	33	34	35	36	37	38	39	40	41	42	TIU	FU101	FU102	THC	FU103
中 间 投 入	农林牧渔产品和服务	01	5.78249e+06	0.8939	0	69.875	222.903	2.53379e+07	854119	1.50029e+06	4.06757e+06	447676	66.8721	3.07173e+06	9384	16383.8	4792.03	771.906	837.786	1785.81	2009.9	335.82	0	3605.81	0	585.859	22.5519	0	443545	2456.81	1.52355e+06	2.90254e+06	25897.3	8923.32	297.949	2601.83	5505.48	98184.9	758900	1.05225e+06	22851.5	65220.5	16550.4	0	4.8032e+07	1.59014e+07	6.2933e+06	2.21947e+07	1.77516e+06
	煤炭采选产品	02	35880.9	154.396	392.233	1.6996	10426	31536.4	268274	71007.3	1302.22	573338	109537	84435.3	1.68884e+06	1.10503e+06	88383.8	1331.79	303.035	1488.42	9649.07	0	0	4264.12	136.567	6.12556e+06	0	0	291278	0	519.154	0	0	0	0	2.3301	0	0	0	0	0	788.809	0	0	1.05039e+07	5029.05	4784.77	9813.82	0
	石油和天然气开采产品	03	0	0.2342	1.47138e+06	0	6168.11	0	0	0	0	10471.9	6.2062e+06	272762	1.03468e+06	280107	113894	18481.6	698328	32724.2	27739.6	0	0	0	0	1.32079e+06	0.514	0	0	0	36.0744	0	0	0	0	0	0	0	0	0	0	86.4702	0	0	1.14939e+07	0	0	0	0
	金属矿采选产品	04	0	0	0	309039	0	0	0	0	0	0	0	248601	72479.8	2.3073e+06	912782	0	0	0	0	0	0	10594.8	0	0	0	0	0	0	0	0	0	0	0	0	0	0	0	0	0	0	0	0	3.8608e+06	0	0	0	0
	非金属矿和其他矿采选产品	05	79.4581	5.2183	1.95	380.863	1.02675e+06	45414.9	8966.07	812.21	42025.5	497721	37.412	409464	5.61525e+06	94228.5	107085	330.419	3969.45	16497.7	110853	8.2775	33.285	0	0.4642	3937.95	0	0	6.63371e+06	0.7302	3166.57	304.321	3.2527	45.3506	111.661	44.5455	0	35.3771	203.364	196.381	166.902	1.7721	10.4104	29.1232	1.46219e+07	0	0	0	0
	食品和烟草	06	9.33549e+06	12.3543	2.9957	820.306	2194.28	1.89085e+07	68009.3	1.07604e+06	104889	74807.1	61772.9	492539	236314	16802.1	127132	94001	53675.4	81145	175648	699732	33560.4	5716.17	6058.46	15124.9	1697.69	1185.99	85427.1	49191	320376	1.04342e+07	231978	177268	76414.6	135571	10648	14729.1	4021.65	66220.9	41260.4	11410.4	120600	24530.7	4.34768e+07	2.65788e+07	5.80738e+06	3.23861e+07	0
	纺织品	07	187.689	0.4069	0	153.626	402.24	43624.3	1.43288e+07	2.2291e+07	871632	1.75395e+06	2587.27	511610	234404	7392.89	116434	61192.5	87548.5	59236.4	160289	287113	20534.1	157416	245.341	1809.83	167.792	203.53	124.016	86087.9	140943	108058	1452.34	13.0187	884.762	13121.6	1488.63	102.576	3714.13	30786.4	3941.03	8445.03	791.392	11519.6	4.14095e+07	1.67362e+06	188692	1.86231e+06	0
	纺织服装鞋帽皮革羽绒及其制品	08	52009.4	11.5921	0	957.276	5032.14	45778.6	585540	1.35533e+07	368823	716691	21840	518664	126474	73438.6	106289	50047.8	95100.4	273346	96327.2	199133	19928.8	183827	3917.45	116032	788.499	13271.9	610380	379858	433210	154061	40457.7	139216	66388.6	135464	13188	5654.86	17849.9	56206	9527.54	472.931	76209.9	237.088	1.93649e+07	1.07151e+07	917696	1.16328e+07	0
	木材加工品和家具	09	15526.5	18.2986	8.9494	812.091	1122.75	185635	160240	77977.8	9.61279e+06	1.26031e+06	168.759	533144	805449	666773	745352	163077	193030	298832	409444	372886	7762.24	23168.1	17345.6	128.631	22.7198	29633.5	2.03858e+06	17914.4	18140.4	13621.3	6484.21	1562.09	5720.96	1292.08	3436.89	1716.54	880.611	9228.95	2398.26	435.901	21700.2	707.906	1.77245e+07	1.92923e+06	302029	2.23126e+06	0
	造纸印刷和文教体育用品	10	141240	0.1425	37.8171	1215.12	6777.48	1.20799e+06	480297	1.59598e+06	1.36463e+06	2.59963e+07	20413.6	3.00596e+06	1.39738e+06	74528.4	1.32911e+06	447349	428410	243500	1.73298e+06	2.71365e+06	103828	161849	9598.78	43148.2	3291.36	89053.1	700735	227052	604275	533709	1.1927e+06	3.24561e+06	821901	1.08555e+06	51866.2	178446	79243.7	123214	693851	96310.4	1.12455e+06	100981	5.34585e+07	6.5836e+06	457789	7.04139e+06	0
	石油、炼焦产品和核燃料加工品	11	385548	3.5187	147643	72130.8	14569.6	52402.9	60599.1	101475	135636	135310	5.56481e+06	4.39784e+06	875324	234606	454396	107178	75051.6	157489	171692	129245	8213.92	68575	32117.7	794685	15218	8704.24	1.15682e+06	1.29489e+06	7.92219e+06	27819.5	51564.9	180762	110919	305103	170376	116171	57348	422367	553607	23944.3	44643.9	37531.6	2.66765e+07	7.61565e+06	778013	8.39366e+06	0
	化学产品	12	2.80536e+06	21.3486	144.67	17617	204268	1.75325e+06	2.76534e+06	1.03432e+07	3.22401e+06	8.05013e+06	208878	6.90362e+07	6.04362e+06	686881	4.16219e+06	1.58562e+06	1.97811e+06	3.43148e+06	9.78936e+06	9.96975e+06	173094	700133	13437	70303.3	1235.26	800305	3.5997e+06	354635	645703	432215	5043.51	12755.9	399288	1.3907e+06	1.21346e+06	172426	317661	700284	26000.2	1.04152e+07	250554	12246.9	1.57762e+08	7.73887e+06	1.00831e+06	8.74718e+06	0
	非金属矿物制品	13	5912.19	2.1031	16.5187	5358.61	580644	250711	55821.4	108176	325654	525196	679.66	1.26549e+06	1.37685e+07	115175	1.03786e+06	953071	292119	46670.2	1.26526e+06	1.16184e+07	420879	10924.7	1360.96	34000.4	14.2745	12652.1	4.6613e+07	4704.3	8821.9	9488.78	7037.4	2.5219	4910.2	419.631	628.907	54.4314	1180.1	162.144	260.975	12180	47.4416	4021.14	7.93675e+07	393047	37217.7	430265	0
	金属冶炼和压延加工品	14	91364.3	24.3815	4931.85	68660.7	3322.62	6191.27	13597.5	113777	993932	6.31034e+06	1910.97	2.89975e+06	1.45276e+06	3.5176e+07	3.32063e+07	8.78265e+06	7.09613e+06	1.09855e+07	2.61125e+07	7.91163e+06	396228	2.03594e+06	454912	25845.9	1039.97	1694.88	142004	482.719	23328.7	490.387	49.1846	0	346.246	80.8691	1.0412	7.9935	1030.84	1145.51	1.9602	37.8134	2.4542	54.5629	1.44316e+08	0	0	0	0
	金属制品	15	256682	34.246	52.4733	10349.7	20780	1.08039e+06	220933	896113	1.47049e+06	1.16731e+06	4333.96	983823	843029	112875	1.2782e+07	3.81603e+06	1.73453e+06	1.59171e+06	8.91206e+06	2.50764e+06	165381	63691.7	121805	16275.6	6855.32	54092.7	4.25942e+06	65556	86411	40053.1	8260.12	114.412	63844.6	4.22844e+06	174256	171935	257110	468517	3319.08	2099.83	14815.8	252.53	4.86837e+07	412441	59922.8	472364	0
	通用设备	16	31755.6	14.48	2384.01	43137.9	1748.5	27826.9	84483.7	21520	319439	190835	9550.74	126551	995418	45614.4	3.53988e+06	1.25795e+07	3.08325e+06	3.61749e+06	3.94017e+06	2.5018e+06	360517	26881.3	75406.6	50858.4	248.517	4828.08	817960	9264.36	112778	35978	19510.9	5974.02	52256.7	45030.8	15554.8	7601.07	4010.55	3620.52	23619	2501	6768.34	1381.95	3.2845e+07	75612.2	5849.76	81462	0
	专用设备	17	227459	7.6044	34506	11962.5	931.137	14437.1	25535	592969	190737	610378	23408.8	414208	93354.8	13223.8	52358.8	534028	4.05637e+06	147707	945082	4.93408e+06	190493	12685	162.106	10819	70.8645	152172	217398	6.3254	116985	3177.14	1809.94	27959.1	11174	114.128	200.095	52.5143	30.3992	2474.6	539.648	278860	481.476	64.2664	1.39505e+07	181451	7423.89	188875	0
	交通运输设备	18	46001.8	1.2278	287.063	7503.84	245.373	1451.87	2864.38	3298.87	2172.17	4205.62	2813.84	4237.12	6138.56	4259.31	61765.8	19732.8	13243.1	3.54744e+07	728289	327830	1017.05	258.58	324605	377.863	391.142	259.27	28574.4	10365.2	778793	23631.7	5920.58	25319.2	11042.8	14684.4	2406.81	3361.04	1322.16	24211.7	5039.84	2819.28	5186.39	4198.44	3.79845e+07	9.83681e+06	564681	1.04015e+07	0
	电气机械和器材	19	6012.12	3.8869	2439.26	6048.09	190.118	6387.73	11591.8	23436	61703.2	404051	1125.29	81820.6	60632.7	124064	199962	3.12293e+06	1.77693e+06	1.40226e+06	2.43153e+07	8.08231e+06	300583	114157	36694.4	465956	137.579	1088.47	1.77205e+06	67824.6	36776	22666.2	205004	36.5712	445510	2.55825e+06	83809.7	49179.7	23014.4	1.69853e+06	19237.3	850.759	2838.98	4.7186	4.75934e+07	3.17879e+06	470168	3.64896e+06	0
	通信设备、计算机和其他电子设备	20	9989.92	4.3994	230.763	992.884	439.062	5907.61	4714.5	17535.9	8174.49	3.64647e+06	1692.78	889349	256708	11730	222410	3.16715e+06	1.73379e+06	779850	1.0137e+07	2.25111e+08	3.16531e+06	562738	2343.56	23713.1	737.898	636.993	2.74022e+06	323114	295719	116849	2.43998e+06	29906.3	71149.4	483704	14158.5	31849.7	11479.8	173167	166116	9010.63	35487.2	21691.2	2.56724e+08	3.32558e+06	333774	3.65936e+06	0
	仪器仪表	21	1947.38	0.345	1343.5	610.938	13411.2	1536.89	1156.67	59.1559	63.7188	35782.9	4076.24	8268.81	193675	5744.28	815.108	499081	801304	63783.8	280041	1.43041e+06	1.62429e+06	68655.9	330.151	683301	975.108	4954.55	365885	596.655	10066.4	631.134	266688	0.0475	75516.2	84138.7	65275.3	1.85224e+06	1043.15	490127	20739.7	171.731	725.32	5820.87	8.96529e+06	1.64026e+06	87673.1	1.72794e+06	0
	其他制造产品和废品废料	22	862.762	1.6007	0	0.4451	1.081	14772.2	4067.44	209323	4992.34	5.5707e+06	23.9232	2.8632e+06	318936	2.26716e+06	244365	19387.1	9735.51	634694	47758	24288.3	911.29	1.91949e+06	0.4601	5977.33	0.93	27.0634	4385.13	275.743	185981	77913.2	350990	0	240807	633435	284915	4.21817e+06	436186	292102	314840	26779.6	127181	463.32	2.13551e+07	1.31712e+06	375328	1.69245e+06	0
	金属制品、机械和设备修理服务	23	1083.99	0.018	22158.1	6005.1	13749.1	19556.9	32858.4	87483.2	18536	35912.2	7415.63	75623.7	52330.4	11239.2	40154	22608.7	31316.1	50889.9	40917	932934	3541.93	614.456	37555.8	234632	374.327	18394.2	4549.93	4727.24	47789.7	3067.82	6687.65	676.828	8988.78	1789.66	129.687	2244.99	1433.35	721.492	9935.74	1787.2	1184.79	1822.63	1.89542e+06	0	0	0	0
	电力、热力的生产和供应	24	462773	43.6859	15599.5	284014	139051	706019	1.76005e+06	1.79011e+06	889087	1.47785e+06	287500	2.7049e+06	2.98299e+06	1.3904e+06	1.55427e+06	482249	485930	999190	1.27469e+06	2.22867e+06	90551.2	147816	48456.6	3.73586e+07	14377.9	283960	3.54708e+06	1.13375e+06	3.06272e+06	1.31503e+06	490292	420236	3.93595e+06	456622	46069.6	72199.9	95269.8	339317	890631	361236	126901	149192	7.63016e+07	1.00874e+07	3.64828e+06	1.37357e+07	0
	燃气生产和供应	25	7691	0.1103	0	0.0012	0	1.9268	0	0	0	0	109647	764116	1755.39	46.9401	121.013	75.1056	6246.01	0	0	0.0035	0	0	2.3436	477961	4.47585e+06	2.9843	0	229.117	421814	78454.1	20.4385	0	249.18	27180.8	23.744	4.9021	712.683	36047.7	10648.7	21.3388	2554.68	0	6.42147e+06	4.97123e+06	349867	5.32109e+06	0
	水的生产和供应	26	0	0.2215	286.933	1131.3	5952.38	109342	46372.4	166284	43053.4	95026.5	13925.3	79789.5	84034.5	46253.7	39964.4	24821.2	46352	23950.8	68534.1	133418	6081.11	6846.53	1501.44	13731.3	315.822	705685	1.55429e+06	320544	186412	262115	25770	11598.3	252008	60148.9	4530.16	11371.2	14778	68276.8	300945	37137.8	18367.7	17094.1	4.90804e+06	2.94018e+06	418185	3.35836e+06	0
	建筑	27	97676.5	0.9813	46834	1985.2	848.214	43406.7	62042.5	88218	45228.6	68226.3	2543.67	94222.9	55076.4	24540.1	42609.1	38456.1	35304.8	58756.6	98077.6	410052	6327.55	5015.07	9786.58	233339	2051.02	16217.5	2.48876e+06	307666	562058	178116	73405.6	136009	308906	48876.6	38061.8	12797.6	32636.5	95683.5	414432	258220	46669.7	487787	7.07693e+06	0	0	0	0
	批发和零售	28	738433	38.6931	36406.6	18202.5	113944	3.32281e+06	1.58882e+06	5.14872e+06	2.23276e+06	4.94644e+06	591621	9.33164e+06	4.01689e+06	1.5377e+06	3.46781e+06	2.24564e+06	1.16534e+06	5.37738e+06	6.41623e+06	1.18837e+07	356432	263692	60635.6	140086	2799.77	125333	8.11351e+06	5.9776e+06	1.74762e+06	857267	191691	201556	172162	898065	185752	73166.5	147142	455152	117990	83392.9	140740	14737	8.4507e+07	1.00765e+07	2.21099e+06	1.22874e+07	0
	交通运输、仓储和邮政	29	700302	25.449	63530.7	46418	68211.5	849714	509010	1.40085e+06	871014	2.2924e+06	698143	3.47354e+06	1.2857e+06	635570	1.34403e+06	942924	856278	1.61727e+06	2.31075e+06	3.8824e+06	145342	149712	155135	312732	201774	69896.8	8.36453e+06	1.24378e+07	1.80668e+07	268634	1.48826e+06	901469	358658	9.32957e+06	944487	1.63022e+06	243334	684525	122991	37572.6	187474	137162	8.00862e+07	6.83684e+06	388300	7.22514e+06	3.83416e+06
	住宿和餐饮	30	48174.4	4.3072	761.035	6123.32	14604.5	439295	76608.3	226192	88194.5	180965	83042.8	679110	146691	42197.8	184895	167392	199023	81188.4	359419	1.14381e+06	63759.3	18420.5	48236.1	45400.1	16297.4	11891.5	660597	572000	1.20346e+06	80188.5	1.4461e+06	1.43648e+06	538315	2.59824e+06	113187	739925	22766.2	410180	248626	42133.8	100827	22723.7	1.46074e+07	2.84952e+07	4.70512e+06	3.32004e+07	0
	信息传输、软件和信息技术服务	31	76335.7	1.9551	2710.22	864.137	4513.18	105691	107539	205618	56156.6	119749	30386	248325	68644	46682	106042	153351	97910.8	43838	167539	540934	28488.7	14766	222696	30079.4	7795.02	13279.6	337909	1.11216e+06	430386	286955	1.43166e+07	3.24544e+06	550730	280768	57641.4	61844.5	8776.26	93579.4	110095	85136.8	54379.3	420018	2.39524e+07	1.52494e+07	4.71062e+06	1.996e+07	0
	金融	32	659359	51.146	321612	54325.9	63994.4	248410	294250	554272	333317	822118	1.5609e+06	1.00073e+06	703595	673484	590133	261775	357726	496887	1.39079e+06	969230	66307.5	37533.7	48343.3	1.84372e+06	1.19192e+06	321944	3.05882e+06	1.52262e+07	1.00046e+07	1.22227e+06	1.72569e+06	1.32618e+07	6.18581e+06	3.28632e+06	372414	914449	952839	309946	596801	150217	277008	370966	7.27828e+07	3.07459e+07	3.01237e+06	3.37582e+07	17825.7
	房地产	33	0	1.1408	412.269	768.313	4546.69	74888.3	202000	712975	421993	1.93201e+06	0	496683	117585	101415	644758	351312	605857	134531	389148	737666	245591	122261	56007.1	94420.9	973.202	5518.36	61024.7	9.78884e+06	4.4873e+06	3.46163e+06	2.23009e+06	4.86189e+06	1.01765e+07	1.67368e+06	109594	328889	336434	3.03125e+06	3.92953e+06	2.02033e+06	404483	597698	5.49525e+07	3.43838e+07	9.57742e+06	4.39612e+07	0
	租赁和商务服务	34	25135.7	25.368	112371	10186.4	48488.9	1.32811e+06	208226	1.09952e+06	361514	617890	365956	2.09429e+06	459249	346910	486378	442806	415723	936342	2.0774e+06	3.17048e+06	127359	102852	56118.6	106574	41430.4	76231.7	977728	1.16671e+07	1.6283e+06	2.14318e+06	1.16555e+07	7.34588e+06	6.01971e+06	4.86072e+06	277197	2.23211e+06	142461	1.01287e+06	2.77474e+06	487710	392423	67866.4	6.88031e+07	377230	113225	490455	358230
	研究和试验发展	35	0	0	0	0	0	0	0	0	0	0	0	0	0	0	0	0	0	0	0	0	0	0	0	0	0	0	0	0	0	0	0	0	0	0	0	0	0	0	0	0	0	0	0	0	0	0	6579500
	综合技术服务	36	77787.4	18.5243	0.016	7.2319	20426.3	83933.7	57694.9	51498.1	18020.9	43949.1	64670.5	197819	62362.9	3517.72	97974.9	172616	19357.3	1.39155e+06	175463	796194	70297.8	743.481	241.868	2955.34	2.8047	744.47	6.91156e+06	630077	87242.9	1724.87	58798.9	2302.02	532.598	857.788	144.474	43166.4	607.71	135.757	473.038	6507.73	2010.12	520.558	1.11565e+07	1.39421e+06	314751	1.70896e+06	9.56586e+06
	水利、环境和公共设施管理	37	142794	0.3334	0.6318	195.845	397.267	1518.64	1697.83	3878.38	1559.86	4143.24	2203.6	6946.49	3228.78	818.314	3792.78	3469.8	3251.29	1403.54	5764.97	16979.4	965.497	276.681	1202.63	855.107	385.911	238.951	10636.4	113439	33473.7	2908.21	42178.8	70089.8	14243.5	24555.7	3265.49	1795.73	3251.91	8804.66	24891.2	24286.1	3837.19	423.518	590051	494176	18159.6	512336	9.00331e+06
	居民服务、修理和其他服务	38	66369.3	7.3901	54568.2	2522.06	5522.71	86087.7	53053.4	145144	47987.6	117399	32809.3	513589	93279.4	49508.9	69115.1	125015	60637.4	212730	2.05782e+06	976535	60834.9	41032.5	8948.84	90584.6	3198.47	19698.2	837616	201277	1.20287e+06	171416	106087	109237	84735.3	162910	10570.2	18403.2	50583.3	78162.7	161665	231783	41372	6.39606e+06	1.48587e+07	1.16366e+07	1.20268e+06	1.28393e+07	0
	教育	39	100734	1.2341	2505.36	394.401	5647.29	32600.6	26595.9	70956.2	47058.2	95678.5	15298.5	116946	37436.6	18156.6	98510.8	29251.1	38179.1	43552.1	73507.6	152825	7407.88	6927.28	39481.5	17076.7	6280.23	7165.34	412555	399268	263681	55661.7	234319	852852	362939	282556	14914.2	33894.2	16743.2	33238.3	68019.6	154319	91351.5	1.59558e+06	5.96206e+06	1.43645e+07	2.99109e+06	1.73556e+07	1.76462e+07
	卫生和社会工作	40	0	12.8556	0	0	0	0	0	0	0	0	0	0	0	0	0	0	0	0	0	0	0	0	0	0	0	0	0	64488.9	154015	9497.04	0	0	0	0	0	0	0	0	0	1.50423e+06	3798.39	0	1.73604e+06	1.15448e+07	1.65029e+06	1.31951e+07	2.03657e+07
	文化、体育和娱乐	41	0	5.0259	5.667	859.709	1958.14	7733.33	9466.6	18653.6	7805.5	19906.6	9584.23	40673.9	15931.8	3968.62	17907.4	15640.7	15051.6	6645.04	26885.8	75439.1	4278.3	1481.5	5506.22	7608.82	1752.33	1275.69	84555.6	52380	372701	30478.8	190882	182857	84598	141058	27905.5	18359.1	3588.27	47840.8	74480.5	12948.9	220597	7837.37	1.86909e+06	3.59952e+06	780822	4.38034e+06	2.13877e+06
	公共管理、社会保障和社会组织	42	135055	0.443	2254.18	1217	1956.15	7154.38	14988.9	25223.7	10434.4	19157.7	12099.6	93538.7	19375.2	7797.82	18804.8	14321.4	11045.9	19226	41315.2	86411.8	2132.95	10321.8	1757.82	10263.3	2003.47	4037.26	54875.1	37330.5	47163.2	14354.4	42671.7	67892.2	53933	64022.4	8539.08	11037.5	4712.07	20150.5	18986.9	73043	21978.7	1.63338e+06	2.74597e+06	821858	56696.3	878554	3.90343e+07
	中间投入合计	TII	2.25715e+07	561.561	2.34782e+06	993043	2.41346e+06	5.6488e+07	2.50563e+07	6.43929e+07	2.86644e+07	7.08708e+07	1.61337e+07	1.14132e+08	4.63349e+07	4.83795e+07	6.84229e+07	4.15167e+07	2.86623e+07	7.08369e+07	1.06344e+08	3.06958e+08	8.27826e+06	7.06488e+06	1.90209e+06	5.08298e+07	6.00249e+06	2.85628e+06	1.10002e+08	6.29412e+07	5.72782e+07	2.53804e+07	3.91859e+07	3.69637e+07	3.15675e+07	35315700	4.3256e+06	1.31278e+07	4.0543e+06	1.23407e+07	1.17832e+07	1.65296e+07	3.9871e+06	1.21466e+07	1.67538e+09	2.87122e+08	5.38489e+07	3.4097e+08	1.10319e+08
增 加 值	劳动者报酬	VA001	36753500	284.979	1.35195e+06	202769	479437	5.56662e+06	3.14301e+06	1.2e+07	4.18769e+06	1.01461e+07	453437	1.21221e+07	5.04904e+06	3.59368e+06	8.45174e+06	5.46687e+06	5.34686e+06	6.32045e+06	1.33454e+07	4.46898e+07	1.5888e+06	3.07172e+06	509089	4.44988e+06	287656	745148	16379300	43431000	18227800	11905700	13743600	18917600	11344100	18033400	1337900	7074100	2425600	12705000	25118900	14643000	2644800	27971500	4.35226e+08
	生产税净额	VA002	13800	155.636	583435	104683	372171	4.98597e+06	792762	2.21832e+06	1.3406e+06	2.26532e+06	4.57838e+06	5.45323e+06	2.07125e+06	1.79111e+06	2.47963e+06	1.5551e+06	1.15275e+06	3.94863e+06	4.36167e+06	9.24972e+06	323933	1.21302e+06	63105.3	2.83655e+06	172775	304263	4473500	1.3637e+07	2520000	1196000	3176500	7863700	16102400	3535700	222000	1126100	425600	672400	270600	215700	451400	128100	1.10249e+08
	固定资产折旧	VA003	359800	51.6609	415160	146421	180231	1.50475e+06	1.09406e+06	2.10663e+06	744374	2.12352e+06	629520	3.95639e+06	2.18034e+06	2.19168e+06	2.31518e+06	1.19633e+06	1.02831e+06	2.08026e+06	3.35314e+06	7.20299e+06	196700	1.45313e+06	64135.4	6.08443e+06	215340	622235	1.1699e+06	2.4632e+06	8.7022e+06	1.6599e+06	4.8737e+06	929200	2.87999e+07	7024800	1.02727e+07	767000	2.1148e+06	546500	2.7452e+06	1.2246e+06	1.0428e+06	2.4045e+06	1.20186e+08
	营业盈余	VA004	0	140.826	1.1601e+06	272504	718989	5.56999e+06	1.53921e+06	3.47473e+06	2.08199e+06	4.58493e+06	2.1601e+06	1.04364e+07	3.73962e+06	4.05692e+06	4.60047e+06	3.33128e+06	2.81501e+06	6.50934e+06	8.80242e+06	1.43867e+07	738413	4.00343e+06	136894	4.2533e+06	584217	754077	6045500	19650000	6333800	1706900	15652700	40819600	20113200	4658700	6387200	2334300	1085400	1326100	1046000	2683900	243500	8100	2.20806e+08
	增加值合计	TVA	3.71271e+07	633.102	3.51065e+06	726376	1.75083e+06	1.76273e+07	6.56904e+06	1.97997e+07	8.35465e+06	1.91198e+07	7.82143e+06	3.19682e+07	1.30403e+07	1.16334e+07	1.7847e+07	1.15496e+07	1.03429e+07	1.88587e+07	2.98627e+07	7.55293e+07	2.84784e+06	9.74131e+06	773223	1.76242e+07	1.25999e+06	2.42572e+06	2.80682e+07	7.91812e+07	3.57838e+07	1.64685e+07	3.74465e+07	6.85301e+07	7.63596e+07	33252600	1.82198e+07	1.13015e+07	6.0514e+06	1.525e+07	2.91807e+07	1.87672e+07	4.3825e+06	3.05122e+07	8.86468e+08
总 投 入		TI	59698600	1194.66	5.85846e+06	1.71942e+06	4.16428e+06	7.41153e+07	3.16253e+07	8.41926e+07	3.7019e+07	8.99906e+07	2.39551e+07	1.461e+08	5.93752e+07	6.00129e+07	8.62699e+07	5.30663e+07	3.90052e+07	8.96956e+07	1.36206e+08	3.82488e+08	1.11261e+07	1.68062e+07	2.67531e+06	6.8454e+07	7.26248e+06	5.282e+06	138070000	1.42122e+08	93062000	41848900	76632400	105493800	107927100	68568300	22545400	24429300	10105700	27590700	40963900	35296800	8369600	42658800	2.56185e+09
[truncated: 11 more columns]
