# Supplementary material for: Editorial Note: Measurement and driving factors of carbon productivity in China’s provinces: From the perspective of embodied carbon emissions
Source: PLoS One. 2025 Dec 15;20(12):e0338756. doi: 10.1371/journal.pone.0338756 (PMC12704855; doi:10.1371/journal.pone.0338756)
Supplement: S1 File — (ZIP) [file pone.0338756.s001.zip › Input-Output Tables of China's Provinces/Input-Output Tables of Various Provinces in 2017/20-σ╣┐ΦÑ┐.xls]

## Sheet: Sheet1
广西2017年投入产出表
（按当年生产者价格计算）
单位：万元
产 出 投 入		代码	中 间 使 用																																											最 终 使 用
			农林牧渔 产品和服务	煤 炭 采选产品	石 油 和 天 然 气 开采产品	金 属 矿 采选产品	非金属矿 和其他矿 采选产品	食品和烟草	纺织品	纺织服装鞋 帽皮革羽绒 及其制品	木材加工品 和 家 具	造纸印刷和 文教体育 用 品	石油、炼焦 产 品 和 核燃料加工品	化学产品	非 金 属 矿物制品	金属冶炼和 压延加工品	金属制品	通用设备	专用设备	交通运输 设 备	电气机械 和 器 材	通信设备、 计算机和其 他电子设备	仪器仪表	其 他 制造产品 和废品废料	金属制品、 机械和设备 修理服务	电力、热力的 生产和供应	燃气生产 和 供 应	水的生产 和 供 应	建 筑	批发和零售	交通运输、 仓储和邮政	住宿和餐饮	信息传输、 软件和信息 技术服务	金 融	房地产	租 赁 和 商务服务	研 究 和 试验发展	综 合 技术服务	水利、环境 和公共设施 管 理	居民服务、 修 理 和 其他服务	教 育	卫 生 和 社会工作	文化、体育 和 娱 乐	公共管理、 社会保障和 社会组织	中间使用 合 计	最终消费
																																														居民消费			政府消费
																																														农村居民消费	城镇居民消费	小 计
代码		-	01	02	03	04	05	06	07	08	09	10	11	12	13	14	15	16	17	18	19	20	21	22	23	24	25	26	27	28	29	30	31	32	33	34	35	36	37	38	39	40	41	42	TIU	FU101	FU102	THC	FU103
中 间 投 入	农林牧渔产品和服务	01	6.37159e+06	4487.77	258.036	8347.03	4886.81	1.31017e+07	863416	79919.5	1.96304e+06	370510	0.413509	741158	9853.09	1188.97	1626.4	89.4495	374.123	262.021	413.047	0.0113531	0	2042.17	0	355.021	2.20188	0	494774	385.143	66565.6	824758	15417.1	8436.03	2111.02	53993	7590.41	862.875	19530.5	39292.3	40604.5	78144	9874.92	0	2.51879e+07	3.96679e+06	6.05637e+06	1.00232e+07	487137
	煤炭采选产品	02	8939.27	44612.7	134.645	16940.7	2455.56	77817.1	3545.26	6597.88	8729.48	58035.3	52072.1	414770	701667	751651	2023.86	1434.28	2072.01	8918.34	3296.08	142.304	0	1598.58	5.42463	1.15485e+06	2087.55	0	256147	0	2520.82	0	0	0	0	7.46066	0	0	0	0	0	8.27213	0	11.5428	3.5831e+06	6741.98	10330.7	17072.7	0
	石油和天然气开采产品	03	0	26.2191	659.585	0	10737.6	0	0	0	0	408.275	3.25871e+06	28390.3	26852.5	42385.4	12857.3	238.273	702.081	5694.62	0.000289091	0	0	0	0	2.70038	49319.3	0	0	0	18.4422	0	0	0	0	0	0	0	0	0	0	0.74399	0	1.03815	3.43701e+06	0	0	0	0
	金属矿采选产品	04	0	0	0	369231	0	0	0	0	0	0	0	139630	159.774	5.60947e+06	39766.2	0	0	0	0	0	0	0	0	0	0	0	0	0	0	0	0	0	0	0	0	0	0	0	0	0	0	0	6.15826e+06	0	0	0	0
	非金属矿和其他矿采选产品	05	37.9412	3107.88	9772.58	4953.5	78913.9	21160	0.201178	1.27752	6849.86	3189.01	115.676	189264	1.32611e+06	136772	11715.9	1216.25	229.673	22.3955	9497.86	4.05843	0	0	0.432725	16.169	0	0	621611	0.24108	4019.24	229.013	1.51619	89.5275	18.2593	33.5646	0	7.19846	20.2202	141.997	52.3409	0.309768	15.9192	0.275954	2.42919e+06	0	0	0	0
	食品和烟草	06	3.64232e+06	124.942	259.69	24150.3	5114.81	3.83695e+06	490.617	98820.4	24006.2	6737.22	4736.85	408118	18273.7	20504.3	6891.78	4488.8	2619.42	14063.1	8594.48	15040.7	773.069	2084.33	160.516	10272.9	203.072	577.044	61398.3	14819.9	54343.3	1.90838e+06	71085	71397.6	34798.8	61157.7	4872.39	12641	7967.68	127546	162574	76967.3	123853	50246.7	1.10004e+07	3.762e+06	7.94294e+06	1.17049e+07	0
	纺织品	07	7153.74	53.9945	0	101.314	12779.8	27092.1	368083	1.13717e+06	49616.8	64229.9	51.0057	75359.2	2896.45	3726.57	1086.11	633.881	770.396	4891.57	1328.59	5987.29	331.393	1600.57	26.276	97.6177	8.65121	16.3286	353.782	5502.83	9925.64	68112.2	2118.3	1560.3	1021.47	5251.39	1931.82	29.4274	1637.16	4515.05	19557.8	28557.9	1981.81	12421.7	1.92957e+06	111869	272539	384407	0
	纺织服装鞋帽皮革羽绒及其制品	08	27831.5	2356.31	250.307	2060.81	4728.46	25879.1	4249.1	377956	5871.3	17481.6	10117	17520.3	30505.2	12073.9	9800.57	3916.97	10917.9	82665.6	18188.5	11279.5	542.336	6298.91	279.392	23068.6	1097.75	1578.31	47370.5	27126.8	30840	44615.8	17069.9	117634	50311.7	91446.7	1929.67	836.07	5183.82	32496.3	11734.2	6050.46	37710	119787	1.35066e+06	506969	1.95073e+06	2.4577e+06	0
	木材加工品和家具	09	30528.8	7964.43	5.58632	9885.32	9456.32	72017.2	8080.81	19066.5	3.9323e+06	119419	136.158	54542.7	149454	13086.4	29263.5	5854.71	5723.64	89126.2	4317.38	2263.26	2732.58	14003.9	347.657	64.283	21.1273	41.4603	2.10557e+06	11994.2	31926.2	18387.8	14578.7	67720.5	12877.5	9267.08	106.711	2175.94	6289.85	11685.1	42016	1641.73	6247.81	112260	7.03445e+06	148019	434179	582197	0
	造纸印刷和文教体育用品	10	73811.5	894.489	762.012	2050.71	11567.6	381928	7586.34	39948	139071	1.45782e+06	608.993	217463	295173	29193.9	15540.3	13304.6	17586.7	23499.9	42260.2	58640.9	3861.11	7089.21	282.652	10696.2	291.847	927.238	64442.1	52457.1	201579	96533.8	65434.6	627134	66141.7	250858	2520.9	23688	34750.8	68151.5	499251	18472.7	146542	316764	5.38658e+06	399761	810712	1.21047e+06	0
	石油、炼焦产品和核燃料加工品	11	221080	1758.92	441.803	205578	187591	184980	17059.3	20764.1	192817	39322.1	416501	413244	462280	1.3933e+06	43752.1	27283.4	49209.9	87912	59622.4	69524.6	4111.47	26254.1	2413.49	151328	9430.08	1714.94	1.30839e+06	143121	2.07575e+06	106802	47804.1	298843	128224	402794	9813.41	51066.3	35901.6	201476	48986.9	34357.1	19130	33913.7	9.23564e+06	483596	1.25906e+06	1.74266e+06	0
	化学产品	12	2.68495e+06	4944.06	1520.08	237102	216205	640632	98827	215497	896018	508438	172635	6.82374e+06	1.1568e+06	532805	131402	101774	171143	724610	465236	426244	8711.81	102974	1344.78	16593.2	2731.61	22681	2.81973e+06	11516.7	262666	193610	25391.9	20838.4	131422	50373	74579.3	51358	88364.8	325450	248845	2.87161e+06	48359.4	31473.4	2.36211e+07	722315	1.43476e+06	2.15708e+06	0
	非金属矿物制品	13	24657.6	1289.15	44.9749	13917.5	14343.4	214940	1579.54	804.926	73543.2	29881.3	6737.64	112997	2.84549e+06	431580	2506.54	22215.1	21192.8	237702	157980	114390	8771.1	2912.34	633.905	2438.04	54.1303	161.453	1.01141e+07	4603.53	17774.3	19951.9	2773.07	1858.2	670.936	845.255	9270.2	9.77865	14488.1	125.689	15620.1	3175.94	109.901	139.475	1.45483e+07	57700.7	181904	239604	0
	金属冶炼和压延加工品	14	81122.5	10215.3	1433.21	40095.1	28720.9	16043.3	3851.46	9307.41	28056.4	143222	4368.54	290143	440870	8.99368e+06	1.49636e+06	706993	584606	2.65201e+06	2.1393e+06	426011	29705.8	200600	20231.8	8888.93	1053.27	687.216	1.05472e+07	144.971	18102.3	3664.42	4731.51	0	58.2524	254.941	2748.57	1.67354	2587.1	2368.39	0.632418	6.81195	0.921014	14.9515	2.89394e+07	0	0	0	0
	金属制品	15	79268.8	3635.94	0	64525.1	48644.1	160225	11072.4	6807.39	150294	23410.7	6816.66	83262	185436	88310.1	107661	127224	129078	298190	167868	109162	5717.99	40814.8	3354.29	4727.35	18806.8	4137.13	2.66674e+06	6771.5	78286.2	48209.3	9195.21	5804.85	31039.7	93144.6	6504.18	7846.11	4127.09	176898	31935.2	178.609	1068.25	285.318	5.09648e+06	56752.7	112995	169747	0
	通用设备	16	21165.1	1337.73	603.988	40008.2	52573.7	65314.3	5156.56	8384.76	41027.5	19202.4	19222.5	65115.5	223142	193435	43274.3	759330	446883	1.32989e+06	145933	96759.6	7929.32	22965.5	9418.84	15844	330.933	1286	201577	9648.49	269702	24138.4	9555.93	47716.2	39559.2	7391.43	5815.36	2175.86	2305.5	6822.23	2201.66	285.678	4362.07	2404.94	4.27119e+06	5840.77	28197	34037.8	0
	专用设备	17	121622	7994.37	1790.44	110722	104112	20856.4	5183.62	26402.4	73345.6	10226	3190.26	49705.9	133584	247536	1238	14180.4	569453	124945	36700	127181	5380.75	5480.91	1372.43	24291.7	0.784789	850.407	357747	216.568	40513.8	14054.7	4590.02	150762	3480.97	4045.96	1476.75	21.9384	2670.07	20283.3	256.588	477207	547.677	196.556	2.90542e+06	17360.7	59957	77317.6	0
	交通运输设备	18	122872	46.7976	8.64961	30333.3	50305.5	2948.45	35.0559	853.417	16928.4	505.067	0.634364	2806.94	49672.4	5779.23	297.084	45286.5	106115	7.13441e+06	7565.54	272.149	51.0976	10809.5	62268	133.149	18.071	879.792	12076.2	1492.43	749937	2938	4195.46	25593.5	7275.85	80705.6	290.367	15216.4	19860.2	228515	1203.49	1011.6	989.923	75320.9	8.87783e+06	1.29833e+06	2.45614e+06	3.75447e+06	0
	电气机械和器材	19	13210.4	1504.97	171.719	18880	18242.7	58682.5	4283.66	4263.17	28717.1	15373	4263.27	63803.4	30115.8	85423.2	11219	116583	163477	565842	1.16047e+06	638014	19029	55072.3	8668.07	433785	1532.16	1262.82	2.24313e+06	33036	94146	20270.2	197699	8678.11	9161.37	60344.9	11824.9	36193.5	13191.9	57832.4	6137.78	201.38	9026.24	14923.6	6.33769e+06	351183	578652	929836	0
	通信设备、计算机和其他电子设备	20	91697.9	768.292	212.53	9771.21	10746	132833	8368.46	13504.6	56484.2	30417.4	24862.6	81030	75480.5	137762	25817	146282	145383	725239	485103	6.72144e+06	103823	38588.7	5786.38	5458.24	1312.99	698.181	264167	112272	185664	21437.6	491961	309719	54337.5	119862	7868.67	64336.6	11184.3	322732	82903.3	22883.2	32584.2	78312.3	1.12611e+07	324553	1.3353e+06	1.65985e+06	0
	仪器仪表	21	638.836	0.2532	672.854	66.062	541.139	9021.03	633.67	75.5379	2941.61	1554.33	8027.48	3620.4	14102.2	6820.86	2715.73	7402.65	25305.8	118687	50818.1	43400.9	60686.4	1736.28	2005.17	11447.1	258.823	1930.32	17871	171.798	16797.2	622.517	20972.2	0.0720041	210.696	1405.7	27135.5	62040.6	1202.15	45118.5	91844.6	61.2827	14.4057	442.252	661021	28671.9	79886.1	108558	0
	其他制造产品和废品废料	22	279.068	0.000281448	45.8199	952.405	0.0259282	10325.9	2680.12	11299.2	24218.4	211569	1077.86	26027.4	55436	2.26856e+06	49403.3	1280.09	3665.01	2234.87	11552.5	1.07947	244.203	396722	101.154	87.4724	0.995384	1.84847	58017.2	59.3416	30992.9	20590.8	2878.28	26.8578	18496.5	36279.8	9526.2	7657.88	8471.65	112913	676.802	1336.65	11931.8	4671.89	3.40229e+06	21278.9	88442.6	109722	0
	金属制品、机械和设备修理服务	23	14292.7	346.28	0	26474.3	1506.69	86892.6	6702.18	12517.3	19261.2	16952	4997.18	90872.7	93618.1	216453	5369.64	9184.49	11818.9	106454	19202.3	35510.2	63.215	1824.63	530.044	8840.82	1434.67	1112.78	44159.6	18240.4	47191.4	12627.9	7363.86	37960	17322.9	4865.86	504.842	4857.7	4564.14	5490.77	17465.2	9174.2	7142.38	8466.41	1.03963e+06	0	0	0	0
	电力、热力的生产和供应	24	352314	18699.1	3154.07	344550	203479	409990	32816.7	57283.8	490880	193274	105958	445837	842420	1.9335e+06	133704	54017.8	36129.6	198032	86466.7	120640	5146.08	29640.1	2611.81	2.46364e+06	11875.9	49256.8	735359	227452	226786	252136	164093	299235	200946	106930	10168.6	17784.5	36667.3	92457.1	73018.9	97171.8	32316	110727	1.13086e+07	482631	634572	1.1172e+06	0
	燃气生产和供应	25	2389.15	0	0	6.78759	0	6.1459	0	0	0	124.825	421.325	19443.1	0	30.4896	78.3883	2890.6	18.1797	0	0	0.000476637	0	8138.38	0.128617	14734.7	229066	0.320917	0	138.207	6184.2	144748	928.036	0	13230.4	11232.7	2.19117	0	913.996	1039.91	17.394	21.4907	902.899	0	456709	74491.5	618470	692961	0
	水的生产和供应	26	0	34.628	78.1007	683.086	176.894	13670.3	2670.88	2733.24	5636.67	2555.79	255.677	16636.2	13700.8	18270	536.964	1618.43	4894.47	5224.87	2520.34	3260.15	31.6075	690.924	29.4469	4642.68	1036.15	6380.48	19168.7	5438.36	7312.94	7701.7	1827.85	1765.36	3464.58	2411.91	107.86	447.688	351.741	5916.93	2752.25	2784.97	452.893	9810.7	179685	18350.8	73919	92269.7	0
	建筑	27	29249	472.454	720.93	1502.98	2827.57	22955.3	3433.67	3295.13	10889.8	5729.01	118.357	17304.9	12042.8	12868.8	1969.21	2832.03	3762.53	7117.35	4502.54	13208.5	407.867	972.17	751.132	68758.8	6575.57	1596.27	1.77083e+06	28369.2	18894	58240.1	21052.1	133306	34477.6	11332.6	2942.53	2392.19	7096.44	48912.9	24152.4	26725.1	11473.5	112264	2.54832e+06	0	0	0	0
	批发和零售	28	812307	4109.63	759.326	118014	95571.6	1.23355e+06	140260	261610	414700	179648	282490	632624	653299	340424	105997	150865	191313	799068	286031	865134	23463.6	38054.7	7692.09	164338	12095.7	4974.77	1.77818e+06	429668	358788	383007	108208	211243	65239.5	154590	21397	37790.6	26728.1	236016	140008	325060	70969.7	138645	1.23039e+07	1.05606e+06	2.62006e+06	3.67612e+06	0
	交通运输、仓储和邮政	29	1.00539e+06	16833.1	1595.55	138536	166517	1.24042e+06	108935	142109	665637	191287	338957	793364	930763	1.35379e+06	152954	122511	122057	745262	235575	370482	10952.3	60702.8	5454.86	242053	11850.7	7616.62	2.81532e+06	1.06328e+06	3.13085e+06	334599	181824	493222	266493	286982	41842.7	108330	34344.2	349190	135386	187341	52262.7	222668	1.88855e+07	871483	2.37321e+06	3.24469e+06	524121
	住宿和餐饮	30	253915	3720.07	1399.81	95975.6	47111.5	251735	11961.4	20828.3	129538	45380.5	50310.4	150671	115174	331527	40380.5	30286.2	37406.4	105984	83160.8	94970.7	2683.43	7079.75	1692.71	60378.3	1122.67	1994.4	327458	182279	359404	25477.6	44720.7	715274	330954	383554	26514.8	77841.2	68842.2	575582	148846	195566	74640	465009	5.97835e+06	944831	3.00726e+06	3.95209e+06	0
	信息传输、软件和信息技术服务	31	63434.2	501.423	92.6991	13559.4	8854.39	84396.9	5668.01	12297.5	26559.8	20777.8	9191.55	57307.3	41060.8	118645	6557.97	12337.6	9259.95	190461	25784.1	281464	1685.86	5139.33	435.352	35573.6	1357.58	1631.74	706516	316527	411491	115736	1.44445e+06	1.18028e+06	337034	200589	15089.6	64578.4	26691.4	247296	197965	380202	76589	347669	7.10274e+06	712246	2.12479e+06	2.83703e+06	0
	金融	32	316076	15582.6	1459.9	89922.7	76278.7	243258	7039.45	35576.3	191368	87245.9	67300.8	266225	321957	587600	64626	53055.6	49443.9	169883	127626	188454	868.966	22219.7	3731.8	646340	19722.2	24443.9	2.892e+06	1.74581e+06	2.51433e+06	289769	235145	1.96862e+06	2.20585e+06	794712	16691.4	80095.4	39324.8	225227	42547.8	109822	70598.1	174040	1.70819e+07	1.03256e+06	4.31124e+06	5.3438e+06	114310
	房地产	33	0	96.8693	3.00387	0.0720692	6.95138	6984.87	843.752	4248.96	4033.12	6873.08	3511.29	6330.03	1944.64	2236.87	1511.36	3216.04	2064.42	5840.54	3190.6	19717.1	841.287	492.246	83.5207	10011.9	200.357	524.984	8091.84	556830	267289	457235	349953	2.24293e+06	729482	204280	7550.2	23420.3	8674.56	465421	187310	86816.6	66374.2	146537	5.893e+06	2.9918e+06	5.37314e+06	8.36494e+06	0
	租赁和商务服务	34	245609	9191.39	630.833	46651	52308.7	470926	22560	39616.9	126423	75667.8	51101.9	379051	212330	410599	48266.6	45060.9	61676.1	289977	106156	147649	1265.99	15787.5	1710.64	77753.5	6221.47	6000.55	1.10172e+06	1.25697e+06	469586	270079	633836	2.55821e+06	1.80158e+06	606234	20841.3	54297.2	34712	150417	97728.4	117762	74246.3	209350	1.24078e+07	28846.4	721974	750821	8569.23
	研究和试验发展	35	0	0	0	0	0	0	0	0	0	0	0	0	0	0	0	0	0	0	0	0	0	0	0	0	0	0	0	0	0	0	0	0	0	0	23369.7	0	0	0	0	0	0	0	23369.7	0	0	0	530655
	综合技术服务	36	190753	1042.09	207.896	10165.7	14217.1	34426.3	1186.82	12983.4	15018	13073.4	1624.67	119613	24421.5	54166.2	3433.32	21390.8	26229.7	211649	29677.1	91362	2952.38	2182.98	521.203	42725.9	237.085	424.114	1.7773e+06	23838.5	19554.7	361.835	18964.1	66021.7	22173.3	47.77	34830.2	231224	3206.05	19.9658	33792.2	1954.14	1826.97	382.56	3.16118e+06	298023	1.45857e+06	1.75659e+06	780621
	水利、环境和公共设施管理	37	64250.6	226.078	146.41	2924.28	2486.66	12135.7	24.4253	128.382	1432.36	17682	147.675	763.586	541.938	61858.4	516.28	182.519	375.821	508.913	374.299	352.674	23.9636	41.3714	19.8781	52602.1	9.22738	13946.6	1488.3	18649.1	22519.8	14591.2	17382	29541.2	17322.9	23215.9	898.833	1104.04	42622.4	14174.4	4212.63	8425.42	675.097	477.269	451003	12260.2	145996	158256	1.29619e+06
	居民服务、修理和其他服务	38	292361	3635.94	495.639	33813	33275.7	328118	28843.2	36672	126146	46543.5	83067	178091	218035	461668	45105	38235.3	48798.6	256333	87133.3	171792	1611.98	18666.3	2488.26	97249	4981.49	2389.2	1.24559e+06	196612	261729	113283	75447	339395	186452	120138	30986.9	59997.1	68660.9	235251	110652	249228	58080.3	366990	6.36404e+06	227391	787449	1.01484e+06	0
	教育	39	22712.2	768.039	15.0194	491.616	629.425	5024.47	204.659	2043.47	3954.21	991.379	21.5669	10168.9	3399.78	4270.06	14667.4	1156.76	2251.35	9745.67	1225.06	1173.65	223.072	235.9	190.576	2309.63	264.186	1346.43	31562.9	34767	19266	37308.6	29760.3	263571	25750.7	8497.25	1027.27	5816.42	1660.47	6258.92	146038	35722.7	8720.01	137326	882538	1.25316e+06	2.51973e+06	3.77289e+06	5.7773e+06
	卫生和社会工作	40	4747.97	220.08	12.792	2203.99	2255.81	6388.53	97.085	650.637	2970.73	1316.55	8784.51	2006.35	5457.28	11251.9	1832.15	5904.86	2168.82	5929.83	3124.18	1292.05	151.321	408.882	40.4318	3747.84	180.867	11.2259	25517.7	5742.73	17183.3	391.773	996.66	11237.9	60.7656	38.6082	61.4863	131.451	291.763	1452.52	3709.24	70242	575.065	26429.6	237219	907583	1.93637e+06	2.84395e+06	6.54404e+06
	文化、体育和娱乐	41	23633.2	391.202	190.571	3433.29	3149.15	37591.2	798.203	4986.08	19092.3	7111.66	7500.95	27545	22603.4	58434.4	8428.89	6084.47	7836.91	40708.8	18188.8	32776.6	1000.7	1953.05	420.242	18424.8	1405.97	422.031	166784	18794.6	44660.4	65089	41845.5	323177	61079.4	27745.2	3720.38	7078.9	4715.1	27533.5	29215.9	45303.8	116458	31017.1	1.36833e+06	59457.7	1.00038e+06	1.05984e+06	569209
	公共管理、社会保障和社会组织	42	22387.5	144.277	27.6906	1485.26	1237.47	17094.9	1171.5	2221.61	7410.78	2836.77	3509.47	9614.28	8158.04	17345.8	2671.74	2171.53	2739.21	12705.8	5192.23	8951.78	299.367	896.328	129.609	5304.49	318.815	139.162	39538.5	21989.1	13215.7	5421.48	9478.62	29306.7	19022.4	10490.4	491.661	3867.41	1113.36	6530.33	3205.2	5954.81	1888.34	228526	536205	9300.08	420279	429579	9.95155e+06
	中间投入合计	TII	17340600	173140	30038.7	2.14006e+06	1.58456e+06	2.35669e+07	1.7894e+06	2.72925e+06	9.97483e+06	4.04603e+06	5.01353e+06	1.35252e+07	1.17543e+07	2.7e+07	2.68482e+06	2.67001e+06	3.07675e+06	1.73917e+07	6.10117e+06	1.1314e+07	316075	1.15477e+06	147234	5.89388e+06	398519	163644	4.9749e+07	6.58674e+06	1.24583e+07	6.02511e+06	4.39473e+06	1.26681e+07	6.92916e+06	4.28735e+06	444845	1.11922e+06	690915	4.47855e+06	2.70442e+06	5.57743e+06	1.18054e+06	3.58993e+06	2.94865e+08	23250200	55220500	78470700	26583700
增 加 值	劳动者报酬	VA001	29246100	145169	694.379	461007	297243	2.35227e+06	239893	407481	1.70611e+06	455614	78398.8	1.60246e+06	1.62468e+06	2.05819e+06	297636	383763	384754	2.001e+06	324317	297636	297636	390330	52071.8	842693	41665.1	67111	10982100	7186000	4231800	2804400	1282400	3175600	1225300	2721600	161500	1002200	507200	1841600	5690600	3432000	922600	6.8099e+06	100403600
	生产税净额	VA002	10200	19531	2061.17	176485	134410	1.29412e+06	29452.5	58914.4	318086	85435.8	802140	347275	340563	581440	96812.5	50452.8	71548.2	508446	89947.3	96812.5	96812.5	618443	3804.19	171901	7249.08	6260.65	2918500	2413000	577000	462900	428900	1464600	1492000	510700	2700	97100	51200	286900	59500	28300	105500	3700	16828900
	固定资产折旧	VA003	390200	42080	21930.7	450683	215126	2.20392e+06	163203	130713	849951	628015	386181	1.30899e+06	1.56415e+06	3.36087e+06	239644	227002	283010	1.57642e+06	491158	239644	239644	462259	15094.1	1.97567e+06	56885.7	75676.6	447244	461400	2.2982e+06	547400	1320900	323700	4479300	303300	139116	85600	88500	204400	580940	312900	196800	372000	29762700
	营业盈余	VA004	0	15376.1	32092.2	691002	408228	2.74384e+06	143301	225660	1.45227e+06	417040	450392	1.74258e+06	1.39884e+06	1.83692e+06	361445	217652	284010	1.34928e+06	1.09038e+06	2.42814e+06	-510319	1.10013e+06	-11993.9	229628	73245	34011	1951637	2814600	2450000	546600	692900	7770100	1658200	808100	54808	148100	53200	613400	175155	253700	-66200	4800	37850700
	增加值合计	TVA	29646500	222157	56778.4	1.77918e+06	1.05501e+06	8.59416e+06	575850	822769	4.32641e+06	1.58611e+06	1.71711e+06	5.0013e+06	4.92823e+06	7.83742e+06	995537	878870	1.02332e+06	5.43515e+06	1.9958e+06	3.06224e+06	123773	2.57116e+06	58976.2	3.2199e+06	179045	183059	16299481	12875000	9557000	4361300	3725100	12734000	8854800	4343700	358124	1333000	700100	2946300	6506195	4026900	1158700	7.1904e+06	184845900
总 投 入		TI	46987100	395296	86817.2	3.91924e+06	2.63956e+06	3.21611e+07	2.36525e+06	3.55201e+06	1.43012e+07	5.63213e+06	6.73064e+06	1.85265e+07	1.66825e+07	3.48374e+07	3.68036e+06	3.54888e+06	4.10007e+06	2.28268e+07	8.09697e+06	1.43762e+07	439849	3.72594e+06	206211	9.11377e+06	577564	346703	6.60485e+07	1.94617e+07	2.20153e+07	1.03864e+07	8.11983e+06	2.54021e+07	1.5784e+07	8.63105e+06	802969	2.45222e+06	1.39102e+06	7.42485e+06	9.21062e+06	9.60433e+06	2.33924e+06	1.07803e+07	4.79711e+08
[truncated: 11 more columns]
