# Supplementary material for: Editorial Note: Measurement and driving factors of carbon productivity in China’s provinces: From the perspective of embodied carbon emissions
Source: PLoS One. 2025 Dec 15;20(12):e0338756. doi: 10.1371/journal.pone.0338756 (PMC12704855; doi:10.1371/journal.pone.0338756)
Supplement: S1 File — (ZIP) [file pone.0338756.s001.zip › Input-Output Tables of China's Provinces/Input-Output Tables of Various Provinces in 2017/21-μ╡╖σìù.xls]

## Sheet: Sheet1
海南2017年投入产出表
（按当年生产者价格计算）
单位：万元
产 出 投 入		代码	中 间 使 用																																											最 终 使 用
			农林牧渔 产品和服务	煤 炭 采选产品	石 油 和 天 然 气 开采产品	金 属 矿 采选产品	非金属矿 和其他矿 采选产品	食品和烟草	纺织品	纺织服装鞋 帽皮革羽绒 及其制品	木材加工品 和 家 具	造纸印刷和 文教体育 用 品	石油、炼焦 产 品 和 核燃料加工品	化学产品	非 金 属 矿物制品	金属冶炼和 压延加工品	金属制品	通用设备	专用设备	交通运输 设 备	电气机械 和 器 材	通信设备、 计算机和其 他电子设备	仪器仪表	其 他 制造产品 和废品废料	金属制品、 机械和设备 修理服务	电力、热力的 生产和供应	燃气生产 和 供 应	水的生产 和 供 应	建 筑	批发和零售	交通运输、 仓储和邮政	住宿和餐饮	信息传输、 软件和信息 技术服务	金 融	房地产	租 赁 和 商务服务	研 究 和 试验发展	综 合 技术服务	水利、环境 和公共设施 管 理	居民服务、 修 理 和 其他服务	教 育	卫 生 和 社会工作	文化、体育 和 娱 乐	公共管理、 社会保障和 社会组织	中间使用 合 计	最终消费
																																														居民消费			政府消费
																																														农村居民消费	城镇居民消费	小 计
代码		-	01	02	03	04	05	06	07	08	09	10	11	12	13	14	15	16	17	18	19	20	21	22	23	24	25	26	27	28	29	30	31	32	33	34	35	36	37	38	39	40	41	42	TIU	FU101	FU102	THC	FU103
中 间 投 入	农林牧渔产品和服务	01	950604	0	0	30.77	11.97	680559	766.25	275.34	26473.6	107758	61.73	59036.3	27.16	11.76	0.85	0.13	16.6	0.5	21.4	7.17	0	31.3	0	0	0	0.35	9189.23	112.17	317.12	380055	5322.63	1256.45	9191.63	18.41	6102.5	17629.6	488.12	0	2403.58	0	1129.66	0	2.25891e+06	879050	2.07634e+06	2.95539e+06	238295
	煤炭采选产品	02	2448.85	0	0	0.04	735.97	862.87	380.09	16.18	1.69	52.31	1.74	36379.7	222394	164.26	0	2.43	1.29	0	0.45	0	3.73	153.38	23.31	908053	0	0.23	25796.7	0	0	0	0	0	0	0.17	0	0	0	0	0	0	0	0.01	1.19747e+06	3.97	267.66	271.63	0
	石油和天然气开采产品	03	0.06	0	19857.6	0	20.91	5655.53	3238.97	0	0.05	6144.5	69222.1	125016	7576.64	38.22	0	3.11	470.73	13.45	29.45	0	0	0	0	0.47	145000	0	21.17	0	101.29	0.04	0	0	0	0	0	0	0	0	0	0	0	0	382410	0	0	0	0
	金属矿采选产品	04	0	0	0	1093.92	0	0	0	0	0	0	0	1220.24	2.57	5840.73	0	0	0	0	0	0	0	0	0	0	0	0	0	0	0.01	13.57	0	0	0	0	0	0	0	0	0	0	0	0	8171.04	0	0	0	0
	非金属矿和其他矿采选产品	05	9.85	0	0.01	2.03	1117.87	1647.55	0.12	0.13	2.62	0.74	6.3	1323.82	185588	0.87	0	0.49	0.22	1.59	127.03	0.19	0.93	773.19	7.64	9.55	0	7.95	1.21449e+06	0.07	5.01	61.21	0.17	30.04	5.57	3.34	0	3.01	6.43	2.02	16.65	0.29	1.14	0	1.40526e+06	0	0	0	0
	食品和烟草	06	1.08604e+06	0	3.24	98.27	330.2	689832	73.33	643.76	259.42	319.27	241.1	85718.4	1319.3	30.76	75.75	14.2	187.43	329.52	308.51	35.24	83.12	60.94	10.62	2407.36	102.83	158.71	1545	4754.94	130391	730048	13312.1	5829.65	20761.2	9510.23	697.66	2018.79	1004.7	2964.36	16462.4	1065.92	63525.7	26791.3	2.89936e+06	689060	995144	1.6842e+06	0
	纺织品	07	29.39	0	0	81.65	154.44	8797.97	22826.8	6952.62	1367.54	751.17	184.27	3546.76	5009.47	0.38	0	1.91	65.77	97.84	349.67	42.42	35.78	67.04	23.35	3.27	0	0.23	343.45	1127.56	25346.3	5443.94	141.67	0.04	20.79	103.87	19.35	724.93	52.24	353.52	4758.26	2702.14	89.05	13056.5	104673	6973.75	60834.9	67808.7	0
	纺织服装鞋帽皮革羽绒及其制品	08	16789.8	0	1.88	183.04	194.9	799.25	16.68	1657.81	1988.19	218.24	690.93	995.23	859.99	27.83	11.85	42.34	3.25	6755.71	712.96	55.45	69.6	6.45	62.84	7806.57	6.48	115.27	47605	6581.2	3638.11	3737.84	9795.79	21161.5	2646.91	553.07	8.56	521	918.38	392.38	2460.14	816.44	749.37	112393	254052	112834	486755	599590	0
	木材加工品和家具	09	6771.68	0	22.52	2.54	49.32	19231	55.39	14.28	102231	288644	224.71	5246.5	1278.79	0.82	7.64	4.99	171.65	190.33	13.6	82.46	32.03	53.22	22.27	4.87	0	2.58	174948	898.14	4197.16	10159.9	6329.11	852.08	2057.48	141.86	6.79	470.11	201.6	3773.85	7485.33	1786.46	293.97	26457.3	664417	18173.5	129870	148044	0
	造纸印刷和文教体育用品	10	31964.3	0	66.39	75.79	173.48	44146.9	658.67	85.7	937.46	519692	299.75	67448.1	5110.96	9.25	68.23	16.98	887.98	820.95	3797.74	327.36	77.04	148.7	4.84	3776.4	451.46	69.43	24708.1	7863.62	29527.5	25759.2	23512.7	196171	56023.2	57076.4	2611.3	28680.4	3299.95	8110.26	65016.9	14080.9	196785	126032	1.54637e+06	79065.7	183647	262712	0
	石油、炼焦产品和核燃料加工品	11	24523.4	0	60.31	992.79	3396.39	4393.15	323.63	29.5	996.21	3105.27	2.49845e+06	425611	20618.7	313.75	61.1	27.2	145.77	755.62	843.41	150.06	53.46	278.79	124.63	1422.85	5022.44	136.41	122843	33087.7	1.28595e+06	8173.74	9226	45200.9	14840.5	22056.9	1603.91	14342.3	7465.82	130084	13188.6	8541.06	7908.62	26772.8	4.74312e+06	128960	289787	418747	0
	化学产品	12	1.49522e+06	0	0.66	1521	5184.28	50054.3	12423.1	621.18	15749.4	5202.96	346782	2.29259e+06	24900.2	235.59	43.51	32.58	8204.19	17470.5	26744.5	309.34	580.84	193.78	187.15	438.15	1.12	4448.24	599173	3873.02	35829.5	41796.3	355.53	1015.45	2262.31	134.62	11485.9	22743.9	1055.34	41146.2	38943.6	162083	981.78	18762.2	5.29078e+06	246331	379626	625957	0
	非金属矿物制品	13	7404.91	0	910.22	90.88	1066.71	10451.6	26.07	5.44	544.13	305.34	949.08	4508.26	356370	66.44	0.03	8.26	27.07	120.03	23580.9	104.74	491.23	7634.87	36.64	693.07	0.02	28.91	5.56027e+06	257.55	4740.25	2597.25	3009.58	1.65	208.19	30.39	876	1289.74	151.86	1.21	5350.65	642.91	5.17	0.59	5.99485e+06	218988	266581	485569	0
	金属冶炼和压延加工品	14	15437.9	0	18.56	271.19	957.42	2160.03	5.9	6.52	1030.13	8565.73	2568.51	2969.18	3151.08	5071.45	61484.6	2103.87	8923.66	32017.8	143805	140.88	746.94	67.22	1333.47	762.11	1.61	144.44	2.55077e+06	106.38	751.15	184.39	0	0.7	16.17	6.61	0.04	0.59	70.91	10.73	11.02	5.38	10.15	0.41	2.84569e+06	0	0	0	0
	金属制品	15	46579.9	0	580.54	713.99	1529.82	12778.3	43.26	36.03	1472.47	1115.47	870.31	7190.5	5635.86	19.58	13284.6	125.46	120.73	1603.41	19255.9	9569.62	487.73	40.78	826.5	472.29	85.07	126.13	397440	1254.1	5451.98	4332.68	6147.26	417.08	3436.16	29.05	464.54	92398.4	416.56	1236.96	2740.45	169.22	4695.64	1878.06	647072	2979.09	7889.05	10868.1	0
	通用设备	16	9403.8	0	39.79	449.65	1087.76	1802.72	44.03	26.96	299.73	15490.9	15548.7	14444	25860	153.3	373.2	1077.15	1700.82	1142.03	10702.1	53.19	515.7	16.21	582.11	3348.12	2.54	836	103724	1230.74	55968.8	17149.7	3851.16	1451.95	4021.81	1473.59	323.79	781.54	394.84	12343.5	2086.23	215.91	911.96	372.86	311303	545.09	2696.49	3241.58	0
	专用设备	17	33532.1	0	498.2	2494.5	2917.7	810.68	15.51	42.34	153.92	10349.3	7009.51	955.17	2753.58	157.41	0.43	15.78	2632.45	285.52	3168.69	89.43	286.51	6.72	218.06	1994.05	1.65	242.27	139836	1.55	1799.64	1216.2	2090.63	3672.62	984	19.06	0.13	18.67	15.4	2179.97	52.39	51145.8	47.95	3263.86	276976	20654.2	0	20654.2	0
	交通运输设备	18	33589.4	0	1.55	53.72	598.64	148.67	21.88	10.72	74.71	40.57	107.25	189.12	682.19	9.41	15.23	52.09	411.14	460461	54.33	26.83	77.73	0.97	1537.2	2.9	40.41	23.86	6745.8	88.52	99262.6	236.22	742.71	995.1	739.9	1273.89	32.91	462.79	273.42	885	301.16	1394.88	469.02	4159.75	616295	116743	470533	587276	0
	电气机械和器材	19	1123.18	0	6.19	48.54	555.44	472.95	7.95	8.95	68.17	544.07	1973.71	973.94	3367.25	14.07	6.26	122.89	602.34	235.63	161620	536.44	1066.64	38.51	894.97	12230.7	0.52	49.93	695036	1413.32	8109.25	13042.5	134375	291.16	8513.62	527.13	0.63	24410	180.05	508.66	196.24	156.88	146.21	0.6	1.07348e+06	42512.2	162606	205119	0
	通信设备、计算机和其他电子设备	20	4143.05	0	72.93	10.55	40.09	174.96	36.76	5.13	43.58	115.61	207.14	905.81	408.37	5.69	10.6	100.64	342.52	120.61	43232.3	22751.8	3386.54	14.72	458.32	1658.06	39.55	13.54	15531.9	3911.65	2541.84	5576.07	357536	18687.8	9042.96	11921.8	71.33	98097.3	303.83	21985.2	2312.47	2111.51	2180.28	12127	642238	46856	157546	204402	0
	仪器仪表	21	416.98	0	0.49	11.99	188.79	102.67	0.33	10.02	0.46	173.34	4908.09	1055.02	1419.09	4.47	0.02	25.15	11.38	41.96	6992.41	21.21	2957.67	2.95	144.04	523.71	1.39	147.8	4110.26	46.18	303.85	94.85	3283.26	428.42	385.67	18.69	1843.72	4478.49	94.74	0.01	9736.03	1211.24	62.74	2211.22	47470.8	3777.92	22290.3	26068.3	0
	其他制造产品和废品废料	22	106.16	0	0	0	74.43	40.61	1.54	60.4	23.73	34.89	28.49	403.32	3804.32	218.19	5086.06	2.66	0.45	46.4	323.93	3.35	21.12	5125.95	21.58	25.57	0	0.14	1858.94	21.17	3626.6	6345.18	665.21	11.12	27980.8	413.21	0.13	40873.4	2329.86	20948.2	6.89	445.59	25970.3	46.58	146996	20612.2	13503.4	34115.6	0
	金属制品、机械和设备修理服务	23	5618.79	0	702.52	1136.54	35.56	12296.7	1576.49	2.52	38.23	5963.97	46997.5	61209.3	11134.6	3635.84	3056.97	76.73	5.82	4137.67	806.72	1152.08	4.73	1933.83	6.15	149544	297.51	1982.53	6513.86	15912.6	378332	16669.2	48540	12010.1	12182.6	3649.31	141.58	5235.64	3604.6	8995.38	26925.4	7925.3	4662.82	6805.33	871459	0	0	0	0
	电力、热力的生产和供应	24	117492	0	7555.07	89708	3594.58	50608.6	3388.22	124.87	4450.38	16061.1	67113.2	93678.6	185660	1644.02	1826.48	842.36	278.88	12117	24335.3	714.22	232.32	2863.42	319.88	102495	701.01	11480.2	518209	74199.1	71394.8	199541	76541	74657.8	129480	69974.4	2380.05	7744.86	20387.2	9767.43	33142.4	97118.5	12951.7	29093.9	2.22587e+06	107283	299521	406804	0
	燃气生产和供应	25	612.21	0	0	0	51.62	72.45	0.71	3.14	6.48	0.2	0.01	20777.9	1.12	2.1	0	0.89	0.82	0	0.77	0.42	2.17	2.55	57.34	0	0.12	0	0	355.44	46377.1	63848.3	0	0	3529.73	33.41	2.86	0	173.98	212.22	544.65	0	61.5	0	136732	37462.4	123447	160909	0
	水的生产和供应	26	0	0	31.32	114.18	43.66	2857.57	12.6	4.49	209.33	119.22	1.87	2461.39	230.83	25.89	26.01	574.62	31.39	372.72	369.25	182.88	11.15	15.46	7.97	186.47	38.2	33705.9	193966	6897.18	6053.77	94049.4	3383.42	7752.57	33707.7	17265.5	393.59	8208.97	3848.94	3581.03	12726	77412.9	3783.81	9572.64	524238	16003.3	88738.5	104742	0
	建筑	27	11251.3	0	83.62	100.73	17.28	1359.58	30.28	3.65	66.75	879.09	2498.1	3129	583.35	13.36	102.5	11.46	3.22	672.62	546.73	181.74	4.8	47.52	7.56	16064.2	1.96	503.21	532775	17106	31120.4	19317.6	10110.6	41576.9	7552.21	1907.81	825.23	711.74	3055.5	18911	60146.8	22659.9	2419.11	55924.7	864284	54162.7	212911	267074	0
	批发和零售	28	293393	0	114.65	685.79	1522.35	357392	513.93	1235.5	5714.48	14039.2	312827	587913	59514.1	497.84	2369.32	413.35	1535.05	6361.5	4181.56	1934.72	903.71	849.23	533.43	1234.45	84.32	527.88	324841	425924	198718	173018	9281.25	12368.7	8220.06	5212.15	4232.01	34752.8	1458.3	19216	6651.8	123161	12045.3	60998.1	3.07639e+06	332300	854893	1.18719e+06	0
	交通运输、仓储和邮政	29	564149	0	1490.14	74325.2	1789.27	142080	4701.9	793.04	9862.97	68572.6	115497	347567	184854	719.84	643.16	457.08	1272.29	15552.2	13903.7	1496.25	692.35	2281.97	301.36	19446.1	2776.44	631.07	387079	338431	2.60723e+06	71076.4	30223.6	79242.9	37556.7	63212	10111.5	50410.8	8749.76	12267.6	50649.9	53284.8	36758.4	116458	5.5286e+06	115584	412640	528224	649165
	住宿和餐饮	30	6097.78	0	164.78	765.83	384.26	3436.94	768.58	60.11	612.18	1485.96	1614.7	50372.1	3493.06	86.31	274.68	49.05	299.58	1922.43	5107.3	245.13	175.52	79.02	82.31	515.2	4169.76	73.67	31975.5	55190	94154	21264.3	27554	172250	38813.3	157130	7037.91	14758.9	4543.76	24495.1	49824.9	5836.34	31763.2	253130	1.07206e+06	140000	969642	1.10964e+06	0
	信息传输、软件和信息技术服务	31	623.99	0	18.12	47.07	181.62	1326.71	81.53	47.65	171.6	417.67	196.55	4130.51	472.35	12.72	11.59	12.55	77.17	214.86	961.49	109.9	91.07	12.71	35.26	1552.93	237.5	75.04	4686.57	21241.5	46274.7	22104.2	645379	130152	6737.39	8360.52	1137.62	2792.11	1200.96	467.29	7452.22	1647.77	14433.8	199362	1.12455e+06	113133	430150	543283	0
	金融	32	96671	0	4234.36	11212	1761.94	36966.3	8535.31	102.05	1398.78	87701	34375.5	100275	51920	842.25	300.91	492.82	324.87	9666.56	9806.62	720.43	296.3	282.46	164.72	347992	3817.79	8666.5	159077	429793	727597	98603.9	73611.6	270456	657106	814905	2422.03	11024.2	8344.74	18026	60684.5	5491	11305.2	94956.6	4.26193e+06	248178	1.80003e+06	2.04821e+06	6657
	房地产	33	0	0	0	0	22.53	147.36	0.46	6.38	3713.18	953.91	0	489.32	182.66	0.12	35.45	0.59	0.16	0	1348.5	1.6	17.15	0.29	80.35	13588.4	0	0	3055.84	135082	56244.8	362451	43671.7	383875	573665	149053	1905.01	12348.3	5562.68	10456.2	59710.6	19480.8	28573.4	27575.4	1.8933e+06	182031	1.4888e+06	1.67083e+06	0
	租赁和商务服务	34	17034.6	0	20185	5146.11	1274.54	70017.4	4593.49	411.11	2942.52	15608.3	8855.44	206972	24413.3	360.95	1940.87	473.54	2826.03	43003	9010.56	3458.22	241.38	594.74	257.69	2179.93	17414.2	9854.22	1.58423e+06	476018	1.11843e+06	376359	263000	556894	1.2466e+06	520228	9132.15	76196.4	36725.2	46433.5	33423.9	18012.2	41689.3	184301	7.05675e+06	33740.1	140944	174684	52024
	研究和试验发展	35	0	0	0	0	0	0	0	0	0	0	0	0	0	0	0	0	0	0	0	0	0	0	0	0	0	0	0	0	0	0	0	0	0	0	3785.44	0	0	0	0	0	0	0	3785.44	0	0	0	32472
	综合技术服务	36	45550.8	0	0.02	0.47	813.16	187.52	61.32	54.66	139.29	2779.71	56.94	2946.21	92.83	18.61	39.53	8.15	10.36	1187.59	28.24	36.09	143.88	1.38	32.28	1982.81	0.2	0.08	657857	14966.8	13906.5	12.66	2321.16	17.28	11.3	11.06	2.21	10576.3	13.22	1069.45	14.87	902.09	9.75	81.59	757945	0	0	0	63023
	水利、环境和公共设施管理	37	4154.12	0	1.95	8.03	156.31	67.96	22.82	5.57	31.9	32.76	6.32	334.82	109.91	6.29	7.05	1.56	5.82	29.5	47.49	6.33	9.65	2	12.51	6.17	33.67	1.17	509.18	7620.66	1188.98	1293.73	285.67	7490.47	557.08	2502.05	39.64	153.32	191064	253.48	83.89	267.23	239.92	96.19	218748	1280.82	13251.6	14532.4	1932059
	居民服务、修理和其他服务	38	14149.2	0	183.27	159.76	233.12	3447.86	147.49	29.6	298.51	4514.19	13509.4	132248	2785.38	82.01	244.04	46.44	31.26	3211.45	3691.85	3614.44	68.83	115.56	42.27	12771.9	27.76	1151.12	67046.7	22487.6	73948.1	35664.7	4259.34	57218.8	4249.52	10826.8	1996.8	10714.9	16024.5	38368.7	28640.7	137599	10858.4	116173	832882	37348.2	181775	219124	0
	教育	39	9967.99	0	24.09	73.23	10.72	239.6	20.99	2.41	317.19	296.3	261.17	1370.64	1110.9	15.99	25.25	1.33	4.03	475.78	294.32	20.77	4.18	5.77	7.06	192.59	33.57	56.41	5261.82	9836.67	6369.73	2501.31	4184.22	53818.4	2242.43	4621.05	267.79	1908.31	973.3	1105.31	25676.4	144367	1058.55	27754.9	306780	378574	921909	1.30048e+06	1130004
	卫生和社会工作	40	0	0	0	0.01	37.62	0.64	0.3	2.11	3.03	0.05	0	15.76	24.18	2.12	0	1.35	0.52	0	2.46	0.22	6.65	0.07	2.33	0	0	0	0	19.43	279.25	144.23	0	0	0	0	0	0	0	0	0	12514.2	182.66	0.03	13239.2	193092	769402	962493	1219182
	文化、体育和娱乐	41	0	0	16.95	64.63	50.03	366.87	85.35	19.52	89.94	182.83	38.8	1589.48	527.5	13.06	39.32	6.12	53.71	156.31	398.11	29.26	13.33	8.42	12.89	821.6	197.9	11.89	4285.25	4369.2	10708.5	3226.99	3323.97	19504.2	6008.81	13180.4	611.89	1211.46	320.67	1475.65	12058.8	2705.02	2293.66	7629.04	97707.3	13565.8	101626	115192	110147
	公共管理、社会保障和社会组织	42	3293.68	0	0.07	25.6	27.3	176.15	21.03	5.57	38.58	28.68	10.25	294.95	96.78	2.96	5.33	1.49	9.88	20.37	78.29	13.91	3.78	2.34	7.19	45.66	33.88	12.61	636.81	1320.71	2417.16	429.6	4633.33	2539.94	936.7	1115.69	25.52	606.12	224.13	672.7	3913.3	1340.07	345.9	331261	356675	11643.5	129392	141035	3090872
	中间投入合计	TII	4.9562e+06	0	56947	191800	32394	2.21797e+06	65529.1	13423	183823	1.18826e+06	3.5542e+06	4.7555e+06	1.40535e+06	20376.5	91478.4	7251.79	31698.3	621611	520604	48225.8	13897.3	23814.4	8490.09	1.61625e+06	180623	75286	16178000	2123400	7.1886e+06	2817600	1830000	2179300	2.9323e+06	1.9485e+06	72600	599300	325000	462700	645800	980300	521400	1.8955e+06	6.45813e+07	4.6495e+06	1.4645e+07	1.92945e+07	8523900
增 加 值	劳动者报酬	VA001	8663600	0	8853.15	21911.8	4135.02	165428	6655.24	2906.78	41952.6	111399	45680.9	245574	101144	3889.29	8567.08	3132.45	4824.36	32493.2	29144	4834.27	3080.07	10546.8	14564.4	278879	9516	22305	2438200	2332000	1430200	1547500	499300	886400	730100	220500	46700	217900	209800	520300	1169800	745300	130800	1.3478e+06	2.43176e+07
	生产税净额	VA002	0	0	16520.4	23322.9	2156.73	247684	646.51	1446.09	16455.6	77486.9	930237	284298	66208.9	3454.9	5296.9	627.17	398.45	13699.9	6305.92	1655.68	769.13	1704.34	24.65	142938	3317	9245	920800	826800	187900	129400	76900	268100	1296000	146800	1400	56400	19200	19500	5000	15500	56100	5800	5.8875e+06
	固定资产折旧	VA003	1268900	0	21943.9	10664.6	2991.46	74928.5	3367.11	311.95	7305.43	103550	53455.4	146843	88325.1	1677.1	1820.34	702.19	1885.28	24979.9	10886.2	824.03	91.24	11994.5	1355.66	545155	6264	32681	92600	179300	1215400	287500	411500	176200	1678400	118400	7200	73800	130700	19500	174200	84400	81200	123500	7.2767e+06
	营业盈余	VA004	0	0	1021.61	18191.6	-412.21	42597.2	-2922.92	1920.22	21962.1	191507	244382	430810	182255	13649.2	22051.3	-361.6	4060.61	-110321	-19283.1	8344.18	1814.27	-9092.06	3414.2	34354	2685	8861	1248500	1629100	-344100	250000	308500	1758700	644500	68600	6600	110100	119200	92300	24300	11800	114800	9200	7.14359e+06
	增加值合计	TVA	9932500	0	48339	74091	8871	530638	7745.94	6585.04	87675.7	483943	1273755	1.10752e+06	437933	22670.5	37735.6	4100.21	11168.7	-39148.4	27053	15658.2	5754.71	15153.6	19358.9	1001326	21782	73092	4700100	4967200	2489400	2214400	1296200	3089400	4349000	554300	61900	458200	478900	651600	1373300	857000	382900	1.4863e+06	4.46254e+07
总 投 入		TI	1.48887e+07	0	105286	265891	41265	2.74861e+06	73275	20008	271499	1.6722e+06	4827952	5.86302e+06	1.84328e+06	43047	129214	11352	42867	582463	547657	63884	19652	38968	27849	2617578	202405	148378	20878100	7090600	9.678e+06	5032000	3126200	5268700	7281300	2502800	134500	1057500	803900	1114300	2019100	1837300	904300	3.3818e+06	1.09207e+08
[truncated: 11 more columns]
