# Supplementary material for: Editorial Note: Measurement and driving factors of carbon productivity in China’s provinces: From the perspective of embodied carbon emissions
Source: PLoS One. 2025 Dec 15;20(12):e0338756. doi: 10.1371/journal.pone.0338756 (PMC12704855; doi:10.1371/journal.pone.0338756)
Supplement: S1 File — (ZIP) [file pone.0338756.s001.zip › Input-Output Tables of China's Provinces/Input-Output Tables of Various Provinces in 2017/22-Θçìσ║å.xls]

## Sheet: Sheet1
重庆2017年投入产出表
（按当年生产者价格计算）
单位：万元
产 出 投 入		代码	中 间 使 用																																											最 终 使 用
			农林牧渔 产品和服务	煤 炭 采选产品	石 油 和 天 然 气 开采产品	金 属 矿 采选产品	非金属矿 和其他矿 采选产品	食品和烟草	纺织品	纺织服装鞋 帽皮革羽绒 及其制品	木材加工品 和 家 具	造纸印刷和 文教体育 用 品	石油、炼焦 产 品 和 核燃料加工品	化学产品	非 金 属 矿物制品	金属冶炼和 压延加工品	金属制品	通用设备	专用设备	交通运输 设 备	电气机械 和 器 材	通信设备、 计算机和其 他电子设备	仪器仪表	其 他 制造产品 和废品废料	金属制品、 机械和设备 修理服务	电力、热力的 生产和供应	燃气生产 和 供 应	水的生产 和 供 应	建 筑	批发和零售	交通运输、 仓储和邮政	住宿和餐饮	信息传输、 软件和信息 技术服务	金 融	房地产	租 赁 和 商务服务	研 究 和 试验发展	综 合 技术服务	水利、环境 和公共设施 管 理	居民服务、 修 理 和 其他服务	教 育	卫 生 和 社会工作	文化、体育 和 娱 乐	公共管理、 社会保障和 社会组织	中间使用 合 计	最终消费
																																														居民消费			政府消费
																																														农村居民消费	城镇居民消费	小 计
代码		-	01	02	03	04	05	06	07	08	09	10	11	12	13	14	15	16	17	18	19	20	21	22	23	24	25	26	27	28	29	30	31	32	33	34	35	36	37	38	39	40	41	42	TIU	FU101	FU102	THC	FU103
中 间 投 入	农林牧渔产品和服务	01	1.38132e+06	6443.54	1521.91	207.403	153.245	1.9461e+06	136051	32674.5	520799	98471.2	84.6692	997118	96404.3	510.805	1556.93	103561	421.709	2534.47	233.784	340.426	23.2843	10458.8	2.05741	147.02	0.930285	61.0642	633029	1263.87	290877	833592	39971.3	1970.03	19.1874	7519.92	3.82008	4385.45	117076	17919.9	167.831	59073.8	57082.1	0	7.40115e+06	1.60203e+06	6.72862e+06	8.33065e+06	1.14924e+06
	煤炭采选产品	02	873.003	142381	54633.4	4851.39	82323.5	125860	66695	73956.8	53973	97562.1	37859.7	623669	421006	260012	3456.88	4801.67	4040.32	1843.17	905.146	0	32.6928	169.649	53.5187	1.28698e+06	7674.16	3357.3	18556	0	8.3795	0	0	0	0	6.47589	0	0	0	0	0	625.155	0	0	3.37816e+06	13390.9	10868.3	24259.2	0
	石油和天然气开采产品	03	0.149785	16315.4	28485.4	0	0	110993	6853.23	3778.85	3010.44	10607.3	764.928	540982	46718.1	138744	37344.7	9169.8	2974.59	84098	13484.1	2070.78	608.456	1521.09	0	5591.02	1.93028e+06	0	31.4294	0	24.2946	0.0713325	0	0	0	0	0	0	0	0	0	329.803	0	0	2.99478e+06	0	0	0	0
	金属矿采选产品	04	0	7.46225	0	40536.6	42497.8	0.429933	0	0	7623.15	127.475	0	175160	105059	1.11834e+06	104226	84.8956	41728.7	0	137548	23.7658	1964.58	150.87	11.4114	134.681	0	0	0	0	0.10459	33.1881	0	0	0	0	0	0	0	35.8382	0	0	0	0	1.77529e+06	0	0	0	0
	非金属矿和其他矿采选产品	05	21.2482	3289.53	0	240.039	652100	8655.32	10.3407	0.235432	26.7035	609.924	1.86779	122954	1.12254e+06	34711.3	3641.74	310.457	23.732	229.076	5952.98	33.1489	764.347	0.253857	17.7513	7720.94	4.5468	114.204	4.58269e+06	0.213079	535.326	112.002	0.0625309	19.8856	38.3871	634.652	0	7.41159	305.38	55.0894	80.8862	0.442797	1.67758	0.151178	6.54846e+06	0	0	0	0
	食品和烟草	06	990379	722.073	1625.61	139.94	947.117	6.09768e+06	1888.84	1357.58	2464.38	90014.4	72.0679	70125.2	5245.33	641.219	1270.56	1685.05	1608.69	11613.9	1179.3	6270.39	338.288	14194.8	31.6132	751.217	887.146	159.172	19050.2	1860.87	70207.5	2.84809e+06	53453	11664	4800.24	3795.22	1679.27	31151.9	988.977	5839.3	6259.88	3025.42	121211	71626.4	1.0558e+07	2.94516e+06	1.06551e+07	1.36003e+07	0
	纺织品	07	68.8704	202.574	73.3505	383.866	3519.47	80575.5	642967	571419	61535.2	161291	1601.52	36831.9	28035.5	3074.64	2446.06	3815.17	1627.33	1.65344e+06	9053.52	11805.5	10923.2	251.717	4.36975	69.5688	10.6486	10.749	293.657	5597.86	17063.6	15942.5	840.402	0.0225165	60.6943	40665	0.97987	88.8399	560.075	33248.9	147.384	3559.14	18283.9	98909.6	3.5203e+06	69514.1	452228	521742	0
	纺织服装鞋帽皮革羽绒及其制品	08	15495.1	21126.7	638.28	748.473	2367.45	20713	1481.29	848421	16693.4	47511.2	564.992	18567.1	47105.5	1644.75	10106.8	17145.1	5002.66	338235	28449.7	12995.8	1032.96	2324.58	348.601	8448.55	2973.51	2879.67	285412	6913.55	25088.3	11410.2	55014.1	29300.1	8417.26	13313.7	111.683	5236.74	4590.94	150309	3493.44	56.5703	82754.8	57399.4	2.21184e+06	307906	2.26676e+06	2.57467e+06	0
	木材加工品和家具	09	4525.29	133.192	175.911	928.568	3625.71	108621	971.407	7737.57	604163	203511	2961.52	107099	118039	4422.85	152806	20983.8	4632.36	1.68914e+06	26272.8	20313.6	8586.52	465.721	8.085	151.512	16.7183	1462.23	682899	6850.56	43489.3	17193.5	37214.9	5071.21	10224.8	716.886	27.3339	26132.4	2912.26	41477.8	383.572	183.458	734.596	107443	4.07471e+06	121338	500432	621770	0
	造纸印刷和文教体育用品	10	28589.9	4706.02	9637	3408.01	19133	622936	5075.04	85384	69936.4	2.56792e+06	12503.2	243054	93119.3	21902.2	32693.1	39893.5	27608.7	303801	98417.4	89850	31808.6	2751.04	116.813	6933.12	8210.33	1737.15	234679	19610.3	75398.8	123063	49887.2	438284	240913	64495.7	9215.77	122387	42539.4	128753	254905	74640.7	292965	206620	6.80948e+06	197621	792360	989981	0
	石油、炼焦产品和核燃料加工品	11	49255.1	13478.2	3051.35	193520	133100	43342.9	2859.85	8300.3	13067	14795.2	187554	596167	334802	96154.7	22326.8	67455.3	32578.4	284662	91325.7	85908.8	6850.79	4222.06	1298.65	28036.7	1915.4	1326.42	689559	158694	1.77767e+06	33725.5	66086.8	43522.6	13590.6	132800	36286.8	122411	45789.6	129862	55470.2	17100.6	24655.6	363197	6.02778e+06	234838	1.21037e+06	1.44521e+06	0
	化学产品	12	988394	28215.7	2253.83	5206.09	60461.5	352611	11058	330447	86003.6	343321	163262	8.11337e+06	750497	107556	200426	302938	265115	2.17283e+06	354545	566027	46177.2	57525.5	96.8326	13330.1	31776.9	12839.2	2.04931e+06	10673.1	100911	67396.2	34146.4	1629.69	1008.44	313686	38979.1	221286	114221	249073	5154.17	3.76423e+06	17180.3	304476	2.26596e+07	269662	1.37054e+06	1.6402e+06	0
	非金属矿物制品	13	2283.42	5245.67	104.921	21998.5	81094.3	143162	413.421	5032.12	3305.67	35370.5	1316.65	81173.2	3.48048e+06	254510	104637	18283	46908.4	204993	135245	2.04694e+06	32620	283.488	33.7736	7718.41	48.32	466.88	1.67102e+07	982.445	4501.19	7158.03	23006	0.980343	1260.82	5984.86	0.240476	65.3046	1481.83	241.87	1850.02	3548.53	18.3947	0.179741	2.34739e+07	32564.7	120421	152986	0
	金属冶炼和压延加工品	14	19365.9	84898.6	2225.32	4643.74	1220.13	14072.4	18410.2	1859.66	48827.9	322185	623.736	55393.5	33748.2	6.16497e+06	2.1086e+06	1.74219e+06	445490	1.02941e+07	3.38282e+06	288606	134007	122.676	62369.3	4508.28	63871.7	6084.69	1.84168e+07	632.746	4944.59	333.44	0.362416	0.457746	124.224	1174.21	0.385296	1.65301	879.811	317.641	52.9333	9.21722	10.1403	0.354057	4.37305e+07	0	0	0	0
	金属制品	15	119972	5573.2	999.225	4985.3	9593.97	145601	41894.8	15384.3	31029	39477	3202.02	151102	43188.2	24431.7	1.20448e+06	467277	138331	2.58033e+06	323533	267979	48790.6	56050.7	653.762	29134	15173.1	3002.81	3.44821e+06	2057.31	21948.9	13044.5	16492.9	23.9641	6201.21	37018.2	2621.34	21178.1	11171.7	190582	848.376	279.372	22432.7	0.020582	9.56529e+06	32720.3	120452	153172	0
	通用设备	16	6214.21	3046.94	2811.94	5969.5	21282.8	26031.1	1869.76	2698.9	4075.95	8189.85	1551.02	52662.8	26718.3	12186	16828.3	2.00979e+06	352734	756107	481302	65401.4	33135.7	863.409	3761.95	25483.9	28781.8	8411.06	322159	4635.79	28406.7	12097.8	291147	12551.7	13261.9	4506.74	615.166	13339.2	1897.16	7636.46	4323.16	1691.86	1855.15	1150.88	4.67919e+06	3510.45	14980.2	18490.6	0
	专用设备	17	103964	17091.3	1325.5	5232.46	19099.8	38650.2	1838.43	6166.27	3304.18	37390.5	240.383	80146.5	111609	3590.06	47051.6	93250.2	1.47992e+06	98304.7	71515.5	236246	84286.1	350.792	212.082	1854.27	2813.89	748.796	1.16925e+06	210.737	37735.1	1882.48	7113.47	62749.6	4943.05	2543.47	57.4869	54.4744	52.7834	1691.39	218.703	104987	331.136	0	3.94002e+06	2758.93	13035.6	15794.5	0
	交通运输设备	18	27129.7	4008.98	83.8111	1185.5	757.81	2338.4	186.585	195.985	1661.91	439.159	23.4056	2072.21	6820.9	791.846	942.974	76151.4	23460.6	1.98438e+07	414.983	6242.16	1700.48	97.4571	80.965	789.827	277.67	183.372	17790.1	1521.61	197749	47666.5	2599.53	2927.09	401.467	8667.91	1137.68	5911.54	1608.09	8493.7	7956.22	1239.93	3042.48	59138.1	2.03697e+07	277351	1.82879e+06	2.10614e+06	0
	电气机械和器材	19	1321.05	9233.02	1700.35	2030.69	464.024	11983	218.65	1206.1	2949.71	7397.56	132.005	18358.5	21661.1	5384.98	6825.46	402042	74997	815933	1.94079e+06	2.79204e+06	36648	19.7063	293.042	9542.86	889.884	3096.51	3.74974e+06	25630	22764.7	16665.5	210848	11196.2	5635.04	40630.7	15210.8	129929	3268.09	238512	2570.89	591.223	3215.68	0.174922	1.06436e+07	245466	1.29101e+06	1.53648e+06	0
	通信设备、计算机和其他电子设备	20	3766.97	702.864	2183.01	407.117	926.304	4805.08	420.904	688.562	3468.48	4430.7	78.6746	16852.7	3603.7	1784.01	1870.77	29251.4	68190.5	146004	620177	3.34802e+07	244295	416.777	53.8773	1971.6	917.553	1277.86	147724	35518.6	22834.8	18077.6	936470	14262	14357.1	20881.8	28285.4	604408	3729.26	22933.8	26325.9	5636.65	102509	23623.7	3.66663e+07	194460	882969	1.07743e+06	0
	仪器仪表	21	152.659	78.4574	1224.77	201.064	2.26254	4386.26	58.4407	145.088	160.195	891.697	298.546	14059.1	4149.22	2315.47	4500.87	49486	54503	189465	41548.9	8273.21	439388	0.0494542	0.000284764	3177.33	69452.8	4729.88	25938.2	120.825	2896.92	147.896	18725.2	0.0142543	318.439	177.369	19566.6	612133	417.19	11993.6	2263.61	4.16475	16645.6	0	1.604e+06	3218.04	22904.1	26122.1	0
	其他制造产品和废品废料	22	221.355	16.5635	192.272	0	0	156855	32.3608	105.747	34.5613	1537.4	70.8513	3477.34	18295.5	299164	68535.3	13238.5	28924.9	3137.85	136.834	57480.7	54.1485	251971	0	61.2425	2.19553	2.78986	3475.63	53.7072	5347.03	5409.14	2440.56	6.10649	2886.64	617700	3778.09	249954	13331	141910	71842.8	116.256	27795.9	96.2469	2.04969e+06	51129.2	218332	269461	0
	金属制品、机械和设备修理服务	23	415.865	5384.88	120.512	3474.7	6871.41	27229.2	1199.15	3000.34	1972	13495.1	175.276	33622.9	9976.31	12389	8835.55	10615.2	23777.8	25571.1	11704.9	12639.2	6951.63	1979.39	1092.32	18310.6	2905.28	9845.77	3290.74	1765.56	13059.9	1442.81	6786.6	396.623	4168.92	34195.9	66.9233	699.189	1749.18	1537.1	6496.24	616.948	455.743	752.109	331036	0	0	0	0
	电力、热力的生产和供应	24	145358	73219.2	38546.7	170246	253902	393524	50445.1	94551.9	87388.4	254773	5317.52	1.22117e+06	1.27485e+06	931552	213037	254900	123851	925214	165878	784260	21128.9	40270.8	5860.37	4.36535e+06	33920.8	183376	914832	317733	389464	680093	421609	85972.1	231107	2.78022e+06	26319.8	59516.5	274864	165706	266148	133123	84270.2	294078	1.92369e+07	72304.9	298631	370936	0
	燃气生产和供应	25	1091.25	0	0	0	0	0.0615378	0	0	0	0	0.0767231	0.361287	0.813647	1.93318	0.0248168	0.0227831	0	0	0	0	0	0	0	0	126107	0.23489	0	3233.12	409385	98169.2	0	0	103.822	1.27054e+06	2.69753	19204.5	1521.71	65546.3	11418	1392.73	827.796	0	2.00854e+06	7940.9	32797.2	40738.2	0
	水的生产和供应	26	0	9790.06	3760.99	527.901	6384.32	30467.7	7041.22	3930.2	2460.96	11118.2	253.618	37135.8	34280.7	9524.4	25326.8	9224.83	12292.4	381303	12395.2	34014.2	3516.14	2974.03	593.571	32525	1371.79	43572.8	343196	30330.6	50997.2	455683	22185.3	15672.1	33339.1	721765	2673.38	17601.4	30811.1	25242.1	147975	35283.6	8648.75	20785	2.67797e+06	12353.4	51021.6	63375	0
	建筑	27	19011.1	13114.9	9474.2	2507.39	10895.4	14409.3	1477.32	1425.41	4020.73	4324	81.3917	20522.3	18287.8	9348.73	4448.59	6865.8	5237.16	56557.4	5891.13	75751	2165.95	429.604	11.0053	10677.3	5227.22	7395.72	1.96726e+06	47722	73704.4	33563.1	43501.1	30201.7	42243.5	352397	7801.4	5528.88	17039.3	118608	69488.8	37090.1	14337.9	79692.3	3.24974e+06	0	0	0	0
	批发和零售	28	1.47316e+06	17107	32834.4	18483.6	82010.1	2.00395e+06	120501	236085	250283	410725	45144.6	1.67527e+06	742742	132448	249041	832735	440729	4.3736e+06	810718	2.8184e+06	204353	28903.3	1614.58	18713.7	158531	7436.03	4.12145e+06	1.00383e+06	296147	766377	131885	2.05499e+06	81343.6	175309	11985.6	371152	64172.5	851104	109150	378403	152899	128557	2.78843e+07	757546	3.2396e+06	3.99714e+06	0
	交通运输、仓储和邮政	29	229547	154007	21090	45194.8	308047	448108	19622.1	34718.7	59567.9	117313	21083.2	850773	427875	163191	130278	160798	124127	626554	262850	411782	69453	7186.24	2386.84	36276.9	17616.3	4630.7	999064	1.51518e+06	6.02026e+06	45129.9	146252	123604	60460.4	285363	34324.6	212873	66596.4	341266	208408	25242.8	85278.5	387202	1.53106e+07	529884	2.42882e+06	2.9587e+06	1.59803e+06
	住宿和餐饮	30	20408.1	15581	38897.4	3247.94	20650.6	66564.1	5988.62	11230.5	49251.1	27223.3	2381.4	128545	52180.2	21090.5	34564.3	42546.7	45184.3	238837	31171.7	77687.4	15264.1	2543.84	676.187	20378.5	19382.6	2315.37	271627	71616.1	136902	73918.1	63314.6	213821	77553.1	275368	28663.7	194974	20407.7	104926	181687	50055.6	43827	118705	2.92116e+06	307624	3.48223e+06	3.78986e+06	0
	信息传输、软件和信息技术服务	31	12097.8	3189.45	3101.86	326.493	51506.2	26766.1	1608.29	6160.4	5751.04	11567	4891.61	45703.7	22888.6	49027.8	29539.8	13542.3	7254.06	62077.6	7139.32	23100.1	2405.47	4542.03	204.673	49965.6	55986.8	5986.65	63078.1	52900.7	45738.1	27035.4	3.36298e+06	196155	29247.6	13246.6	2279.81	100710	2791.06	17914	21656.8	23207.7	7171.14	70391.1	4.54284e+06	319740	2.06705e+06	2.38679e+06	0
	金融	32	102636	350388	138227	17466.3	60334.4	121735	43475.8	19287.6	35594.7	79605	5146.51	870712	413480	312639	80503	105271	102053	1.02412e+06	85748.4	281243	21229.7	10232.1	335.818	900212	75768.7	15185.9	1.28777e+06	1.2588e+06	2.65612e+06	483182	95535.5	1.68428e+06	1.50638e+06	210521	36151.3	183471	386310	122919	36017.5	41455.1	92480.8	115697	1.54697e+07	373671	3.61173e+06	3.9854e+06	7987.29
	房地产	33	0	600.118	0	0	272.982	7816.63	305.013	2128.49	8251.04	7563.24	807.557	13456.1	10716.7	7750.46	4685.29	27964.3	6077.04	144046	8412.06	19776.6	4557.84	21.4149	70.9209	12773.3	5666.86	172.597	12486.7	614408	91123.8	935395	222927	485787	660051	287937	13240.5	47102.6	35120.6	271035	479619	203257	115681	158816	4.92788e+06	502934	2.77817e+06	3.2811e+06	0
	租赁和商务服务	34	68568.2	190259	303528	17631.8	79029.4	459682	11503.3	82944	88641.6	82361.8	10526.4	627149	171126	42596.9	59930.4	126075	323125	893479	136613	423659	55512	5227.25	1842.47	136230	68165	71129.3	6.31686e+06	1.99422e+06	563625	342605	1.26294e+06	3.54563e+06	919745	1.5603e+06	23391.1	245908	267223	377405	321719	537305	253451	238358	2.33072e+07	8861.04	223362	232224	322528
	研究和试验发展	35	0	0	0	0	0	0	0	0	0	0	0	0	0	0	0	0	0	0	0	0	0	0	0	0	0	0	0	0	10096.4	0	9683.31	0	0	0	0	0	0	0	0	0	0	0	19779.7	0	0	0	315351
	综合技术服务	36	113960	1910.06	1.40564	29.2756	432.764	17493.8	468.192	6608.3	5194.66	2245.55	332.968	13365.8	4427.21	1797.72	10300.9	35357.4	17129.3	12330	23611.2	75938.4	489.182	418.497	74.255	4680.02	2803.58	1502.89	596829	8373.7	15994.1	281.422	655.355	201.699	46.9354	39.5068	29831.3	1.12507e+06	169.745	18.8941	116.614	3198.93	56.6932	470.144	2.13426e+06	0	0	0	723873
	水利、环境和公共设施管理	37	8103.29	220.182	713.842	56.5135	281.263	763.119	75.4605	110.522	447.58	385.732	23.5412	1065.8	789.504	328.247	380.302	604.156	578.866	3470.12	381.357	1130.41	101.297	42.4134	14.5102	235.952	298.088	47.4445	4867.43	1831.26	5023.56	1999.19	650.57	5473.75	1641.98	1256.74	345.425	2398.65	4261.77	1642.02	28499.6	22743.7	778.114	613.69	104677	6821.19	193503	200324	5.91416e+06
	居民服务、修理和其他服务	38	25150.2	62658.4	3780.37	7015.71	65642.6	90667.3	1668.24	3870.44	12134.6	9296.07	7334.62	90626.5	40664.9	12002.3	9787.26	40335.1	19860.4	336907	19920.7	138854	11647.8	3724.73	121.324	18194.9	20773.6	16703.6	296003	55221.2	339223	45481.9	21083.4	40694.2	26619.4	1.2907e+06	4286.51	29909.8	47550.2	124765	148356	54028.5	20933.8	1.21707e+06	4.83127e+06	539812	3.91035e+06	4.45016e+06	0
	教育	39	25046.6	5190.68	58571.1	295.638	1414.1	5594.49	370.666	609.989	1991.97	2114.28	266.943	6276.31	3752.51	2012.13	4075.28	3541.64	3156.11	34003.5	2742.48	10878.3	1456.37	163.969	191.544	2338.62	3907.62	1586.47	54515.5	57742.4	40812.3	19197.7	21922.7	85927.7	9097.05	7742.33	1672.94	19725.3	3511.7	5682.35	57348.1	26856.6	4934.54	102369	700608	1.08562e+06	3.39341e+06	4.47903e+06	3.33016e+06
	卫生和社会工作	40	0	0	0	0	0	0	0	0	0	0	0	0	0	0	0	0	0	0	0	0	0	0	0	0	0	0	0	4181.95	4881.16	2460.73	0	0	0	0	0	0	0	0	0	24611.7	3.98378	0	36139.6	644976	3.07888e+06	3.72385e+06	1.88116e+06
	文化、体育和娱乐	41	0	1510.75	4164.67	312.034	1533.26	4484.25	457.308	617.401	2898.22	2126.44	140.093	6460.16	4382.09	1779.51	2125.42	3393.83	3246.25	21810.6	2132.62	5853.62	596.75	360.416	77.6249	1801.47	1878.51	338.106	36265.1	4249.88	8916.1	2626.18	8160.68	25499	12255.7	7661.99	2331.63	31068.9	1713.21	9152.29	22950.7	8059.44	4126.66	10392.9	269912	38570.1	1.09415e+06	1.13272e+06	229417
	公共管理、社会保障和社会组织	42	1719.88	236.01	85.5194	123.843	559.78	1546.95	117.342	98.7989	638.621	461.038	63.1422	8056.68	1382.68	274.778	532.823	1510.17	915.354	5948.74	663.597	1508.88	264.063	136.197	31.5787	649.256	382.336	126.614	11950	790.351	6446.37	2930.4	19634.8	6452.77	4490.27	4358.4	638.239	6094.45	1003.57	4251.19	4948.87	10583.9	2378.32	137511	252498	0	0	0	7.23689e+06
	中间投入合计	TII	5.98959e+06	1.27128e+06	771845	583765	2.08444e+06	1.37868e+07	1.20758e+06	2.50434e+06	2.1546e+06	5.12975e+06	518738	1.77703e+07	1.01526e+07	1.02666e+07	5.00397e+06	7.14809e+06	4.35941e+06	5.06404e+07	9.35282e+06	4.52415e+07	1.58513e+06	513368	84648.1	7.07184e+06	2.76667e+06	423304	7.05081e+07	7.32696e+06	1.39283e+07	8.09061e+06	7.70717e+06	9.23593e+06	4.02836e+06	1.05958e+07	383585	4.84307e+06	1.59364e+06	3.98961e+06	2.56632e+06	5.65744e+06	1.68527e+06	4.37515e+06	3.64899e+08	1.18133e+07	5.83839e+07	7.01972e+07	22708800
增 加 值	劳动者报酬	VA001	1.26755e+07	522440	74206.5	86338.8	234715	1.80183e+06	186010	581904	317300	585619	72965.5	2.29101e+06	1.64056e+06	1.11241e+06	840102	1.11315e+06	523664	7.59387e+06	858932	2.71389e+06	361674	153820	37263.1	680620	380025	198295	1.22157e+07	3.71065e+06	4.94467e+06	2.00259e+06	1.94575e+06	3.69442e+06	2.30823e+06	3.25514e+06	75077.4	1.48643e+06	634649	2.84193e+06	2.67623e+06	2.54441e+06	735395	3.98793e+06	8.66974e+07
	生产税净额	VA002	23958.5	114750	70468.6	50719.8	65068.8	1.19456e+06	31112.1	45509.6	49595.1	99409.9	22120	466694	280093	212132	173401	149184	80194.9	1.20719e+06	191490	494123	33941.7	44550.5	1612.93	140915	25134.1	8235.84	2.94308e+06	6.00846e+06	733089	588536	633145	1.36904e+06	2.49449e+06	473656	26400.9	236678	222142	287802	225250	126308	154477	27166.3	2.18259e+07
	固定资产折旧	VA003	335619	203598	438671	54871	101209	608426	78866.6	64310.2	137156	402669	21610.3	1.74618e+06	880145	1.07827e+06	218951	383408	245879	3.2192e+06	224104	985624	42644.7	77125.6	3862.34	1.31012e+06	113864	53113.1	454609	488993	2.76705e+06	601768	1.84801e+06	315871	3.00583e+06	1.09517e+06	21129.9	206905	280986	709732	941598	448795	240587	344942	2.68015e+07
	营业盈余	VA004	0	22357.9	188011	247818	134324	2.3154e+06	55441.9	305837	308415	811810	79964.9	2.36439e+06	1.81616e+06	606349	720636	1.16065e+06	399846	5.69648e+06	1.22328e+06	3.18466e+06	123138	235293	5357.3	608913	162923	121226	4.41076e+06	5.78973e+06	972774	1.0653e+06	1.69203e+06	1.28023e+07	2.69959e+06	3.5637e+06	88507	419323	363286	624524	780204	468744	276775	6315.41	5.89226e+07
	增加值合计	TVA	1.30351e+07	863145	771357	439748	535318	5.92022e+06	351431	997561	812466	1.89951e+06	196661	6.86827e+06	4.61696e+06	3.00916e+06	1.95309e+06	2.80639e+06	1.24958e+06	1.77167e+07	2.4978e+06	7.3783e+06	561398	510789	48095.7	2.74056e+06	681947	380870	2.00242e+07	1.59978e+07	9.41758e+06	4.25819e+06	6.11893e+06	1.81817e+07	1.05081e+07	8.38767e+06	211115	2.34933e+06	1.50106e+06	4.46399e+06	4.62328e+06	3.58826e+06	1.40723e+06	4.36635e+06	1.94247e+08
总 投 入		TI	19024700	2.13443e+06	1.5432e+06	1.02351e+06	2.61976e+06	1.9707e+07	1.55901e+06	3.5019e+06	2.96707e+06	7.02926e+06	715399	2.46386e+07	1.47696e+07	1.32758e+07	6.95706e+06	9.95448e+06	5.609e+06	6.83571e+07	1.18506e+07	5.26198e+07	2.14653e+06	1.02416e+06	132744	9.81241e+06	3.44862e+06	804174	90532300	23324800	23345900	12348800	13826100	27417600	14536500	18983500	594700	7192400	3094700	8453600	7189600	9245700	3092500	8741500	559146100
[truncated: 11 more columns]
