# Supplementary material for: Editorial Note: Measurement and driving factors of carbon productivity in China’s provinces: From the perspective of embodied carbon emissions
Source: PLoS One. 2025 Dec 15;20(12):e0338756. doi: 10.1371/journal.pone.0338756 (PMC12704855; doi:10.1371/journal.pone.0338756)
Supplement: S1 File — (ZIP) [file pone.0338756.s001.zip › Input-Output Tables of China's Provinces/Input-Output Tables of Various Provinces in 2017/23-σ¢¢σ╖¥.xls]

## Sheet: Sheet1
四川2017年投入产出表
（按当年生产者价格计算）
单位：万元
产 出 投 入		代码	中 间 使 用																																											最 终 使 用
			农林牧渔 产品和服务	煤 炭 采选产品	石 油 和 天 然 气 开采产品	金 属 矿 采选产品	非金属矿 和其他矿 采选产品	食品和烟草	纺织品	纺织服装鞋 帽皮革羽绒 及其制品	木材加工品 和 家 具	造纸印刷和 文教体育 用 品	石油、炼焦 产 品 和 核燃料加工品	化学产品	非 金 属 矿物制品	金属冶炼和 压延加工品	金属制品	通用设备	专用设备	交通运输 设 备	电气机械 和 器 材	通信设备、 计算机和其 他电子设备	仪器仪表	其 他 制造产品 和废品废料	金属制品、 机械和设备 修理服务	电力、热力的 生产和供应	燃气生产 和 供 应	水的生产 和 供 应	建 筑	批发和零售	交通运输、 仓储和邮政	住宿和餐饮	信息传输、 软件和信息 技术服务	金 融	房地产	租 赁 和 商务服务	研 究 和 试验发展	综 合 技术服务	水利、环境 和公共设施 管 理	居民服务、 修 理 和 其他服务	教 育	卫 生 和 社会工作	文化、体育 和 娱 乐	公共管理、 社会保障和 社会组织	中间使用 合 计	最终消费
																																														居民消费			政府消费
																																														农村居民消费	城镇居民消费	小 计
代码		-	01	02	03	04	05	06	07	08	09	10	11	12	13	14	15	16	17	18	19	20	21	22	23	24	25	26	27	28	29	30	31	32	33	34	35	36	37	38	39	40	41	42	TIU	FU101	FU102	THC	FU103
中 间 投 入	农林牧渔产品和服务	01	9.32211e+06	14402.3	336.362	2739.7	11292.4	2.44938e+07	1.83501e+06	147790	1.34584e+06	706250	829.381	2.64966e+06	70124.1	2391.2	34259.6	1711.21	533.175	908.965	5982.39	1270.46	39.7208	41657	135.478	525.626	6.02848	391.758	2.35392e+06	6282.84	4330.31	2.79827e+06	61620.2	586.404	6815.75	110866	51774	10008.1	330401	225473	34325.7	14384.9	93493	0	4.67925e+07	6.57834e+06	1.08633e+07	1.74416e+07	1.20681e+06
	煤炭采选产品	02	14983.2	1.23765e+06	3809.56	46863.3	68605.1	218621	20921.1	16377.1	6886.86	91980.4	842106	814067	1.70126e+06	789066	40999.1	14571.7	20151.6	33284.8	11417.6	7.31126	5.08422e-11	3874.98	2.11562e-08	3.51576e+06	112792	2264.47	246177	0	359.089	1531.29	0	0	1930.45	1.25586	0	0	0	23601.7	0	3173.57	0	13523.2	9.91861e+06	0	0	0	0
	石油和天然气开采产品	03	0.814173	4353.11	45483.8	0	5895.48	52177	8184.91	11111.9	5249.76	17947.2	4.9626e+06	684231	118959	31664	37186.4	26815.6	21506.8	40816	29089.8	2186.52	261.978	462.071	135.122	294818	1.79886e+06	0	490.088	0	10.6846	0	0	0	0	0	0	0	0	0	0	366.417	0	15.6137	8.20088e+06	0	0	0	0
	金属矿采选产品	04	0	1576.79	0	1.36149e+06	3182.94	0.366069	0	0	0	106.784	7640.43	319094	87075.2	6.13419e+06	286451	0	11971.6	5014.4	26425.4	37.9625	0	9.30908	0	255702	0	0	0	0	0.334989	12.2488	0	0	0	0	0	0	0	0	0	0	0	0	8.49998e+06	0	0	0	0
	非金属矿和其他矿采选产品	05	92.3472	521315	1.39776e+06	146010	297462	17988.5	6.3007	7.1208	26.9283	9444.38	606.403	406816	2.36045e+06	29651.5	17350.2	14272.9	10671.8	4513.78	720.31	696.8	0.665646	0	0.506526	22091.8	6.27607	278.074	1.27633e+06	0.258108	701.911	33.1254	0	107.292	41.3328	25.2167	0	13.1949	84.1033	174.66	0	0	11.5078	0	6.53577e+06	0	0	0	0
	食品和烟草	06	5.96138e+06	14073	6156.8	28308.9	25334.3	1.47943e+07	21783.9	169024	5766.15	84984.9	15702.4	1.07738e+06	104943	41760	15328.2	65502.9	34865.2	30469.5	46683.4	116613	2258.82	5390.75	327.214	19597.5	6340.38	19270.2	420652	102970	303170	1.12422e+07	412292	156048	222058	126320	69836.3	72072.9	14041.8	415519	238719	90690.8	1.49521e+06	263547	3.83589e+07	9.64382e+06	1.39653e+07	2.36092e+07	0
	纺织品	07	253.592	1613.08	2694.19	1621.42	22422.7	387348	3.1569e+06	1.89188e+06	257728	295778	500.362	182865	71431.4	4320.42	106822	11633.7	11916	62043.8	25438.6	68066.9	417.19	67286.2	740.343	2206.57	340.398	221.466	18419.8	21476.6	38502.6	113841	4585.94	213.916	228.631	17767.1	41976	19.227	1864.41	109851	52903.3	156938	58549	50053.5	7.32167e+06	390847	638116	1.02896e+06	0
	纺织服装鞋帽皮革羽绒及其制品	08	21848.3	55349.7	5797.35	5693.59	54943.6	117187	8973.41	984021	263891	20941	9215.17	53967.4	160330	21361.3	32192.1	31098.7	23461.8	194264	19080	9757.01	1516.21	11214.8	3026.06	24678.9	18468.1	8807.4	308715	162488	73144.5	123675	98684.2	246228	43040.1	248886	31131.2	10678.4	8368.91	122510	38012.6	86545.9	288714	409571	4.46148e+06	1.54289e+06	3.78453e+06	5.32741e+06	0
	木材加工品和家具	09	19618.9	132138	10527	20138.8	13368.7	79739.2	2523.28	8660.57	3.31514e+06	113707	1086.33	85494	124943	5746.07	88595.5	28812.3	24133.5	363326	20478.4	136122	2452.32	8322.99	1947.86	3428.3	448.439	238.266	1.86203e+06	99225	12328.8	17914.7	99380.8	42734	45738	224964	8192.55	40227.5	3512.07	69075.8	19260.3	3729.7	21379.4	316921	7.49776e+06	552065	1.00409e+06	1.55615e+06	0
	造纸印刷和文教体育用品	10	36870.5	10513.9	1548.89	8522.07	34641.8	1.50962e+06	15419.5	42754	120705	3.90385e+06	3694.97	469815	528594	28062.4	104419	69421.9	41203.3	68394.4	101721	276065	5070.73	15051.2	810.28	55443.5	880.567	1447.17	300808	382466	87972.7	170436	376549	1.43697e+06	118742	1.18813e+06	31735.5	128527	21896.5	150399	388090	65089.4	832656	562566	1.36976e+07	453503	908604	1.36211e+06	0
	石油、炼焦产品和核燃料加工品	11	191641	27330	15843.3	370646	383777	79651.7	14939.3	10105.2	43428	24101.2	748106	2.05366e+06	1.05152e+06	1.39029e+06	199835	59961.3	54139.4	59384	22473.9	38205	5043.66	7035.95	2952.49	90948	84593.3	6755.76	1.6491e+06	200038	2.18246e+06	64719.7	138060	233898	28220	414447	15772.6	122230	30203.5	93609.4	47020.6	41852.4	24779.4	55724.6	1.23785e+07	1.10168e+06	1.66342e+06	2.7651e+06	0
	化学产品	12	5.82788e+06	133594	110719	336744	642484	1.41559e+06	1.07111e+06	557844	744693	1.32989e+06	292917	2.3327e+07	2.50314e+06	198696	587150	512102	585288	1.48463e+06	1.14403e+06	1.78787e+06	65597.6	140675	9775.69	68430.8	1960.74	149552	4.01479e+06	146334	269665	231327	193099	7120.33	34398.1	170755	382720	156764	172662	1.4942e+06	113146	5.11972e+06	229598	316737	5.80823e+07	2.78125e+06	3.83347e+06	6.61472e+06	0
	非金属矿物制品	13	13250.2	21339.3	1910.72	59693.4	180715	1.14704e+06	2852.69	3201.98	114071	74645.8	95923.4	338686	8.08779e+06	365979	131553	139584	133158	255897	557632	503476	46155.2	4279.77	1341.17	12364.1	84.257	525.921	2.39593e+07	1284.72	12355.5	21745.5	32596.5	223.872	1648.22	282.64	0	10459.3	2862.2	106.69	37416.8	9578.34	4956.27	24.693	3.6388e+07	77124.2	158424	235549	0
	金属冶炼和压延加工品	14	15399.1	194737	51840.8	48507.9	204367	24427.2	3492.47	5057.67	172818	405348	4344.91	316158	1.03969e+06	8.26709e+06	5.21811e+06	3.24983e+06	1.6997e+06	4.20798e+06	4.41022e+06	782256	77167.6	57213.9	41463.3	18169.5	4972.65	1031.45	1.30391e+07	1783.7	29953.5	460.595	10.0931	0	128.892	56.0735	0.329611	2.58966	852.355	1002.04	1.08529	17.5902	36.8416	18.4117	4.35948e+07	0	0	0	0
	金属制品	15	109358	286857	4435.97	144401	172513	350286	22097.7	28148.4	283689	115933	7608.38	361391	944684	25738.2	2.2824e+06	1.03524e+06	717318	885769	607153	569293	45340.5	20766.5	26840.9	45085.1	356.107	47462.8	5.51985e+06	18161.2	85744.6	23984.3	41721.9	930.18	127609	228725	105265	139963	25073.4	235608	33921.7	1612.25	30044.8	27.191	1.57584e+07	125487	162795	288282	0
	通用设备	16	24467.8	331096	47671	157923	148615	192601	22832.1	18241.7	95372.4	71791.3	55477.7	315114	674665	307094	425655	5.86087e+06	2.19872e+06	1.88736e+06	416336	125677	43317	19042.9	20987.6	161501	2273.36	3857.4	1.21612e+06	19790	374951	35647.9	53901.9	12971.1	7477.6	9718.4	101.66	43642.7	161.131	4974.92	35924.1	3636.03	74954.5	4630.24	1.55272e+07	6297.44	35830.8	42128.3	0
	专用设备	17	443771	352091	189853	195311	487079	85226.2	25175.6	14979.2	4893.5	124146	16379.6	136049	184504	221581	190624	212280	2.40995e+06	45211.5	150796	822689	28792.4	2893.27	6055.78	23376.6	4948.93	6662.17	696359	132.457	38510.5	7057.31	21123.9	125748	6156.99	22572.7	6.4886	217.172	38.8855	28352.1	6106.61	551435	2453.15	0	7.89159e+06	6105.72	44586.6	50692.3	0
	交通运输设备	18	158264	6753.74	3924.54	6949.62	49148.6	21351.2	2772.89	1925.39	5192.31	7831.88	1561.51	14310.1	138466	17432.1	35596	272619	397841	1.34669e+07	22506.6	27012.7	7164.16	354.724	60761.1	2507.19	489.35	355.007	326759	29218.8	1.9896e+06	58064.7	10210.7	61072.3	2293.5	365755	12839.9	64235.8	56744.3	873437	6498.18	17983.1	8524	120454	1.87337e+07	2.06215e+06	4.33395e+06	6.3961e+06	0
	电气机械和器材	19	5884.13	68422.9	2937.43	52592.2	58384.8	37093.6	1936.56	2525.88	3405.45	9836.57	2856.12	54200.7	51947.1	34547.7	21438.8	938752	614087	1.51811e+06	2.42622e+06	2.22108e+06	80727.3	12181.9	32176.9	1.22196e+06	1440.94	1546.78	3.80895e+06	376754	31462.1	15129.9	891878	6841.59	10796.9	296278	68270.7	145130	36976.6	216061	91950.1	683.535	11000.5	22099	1.55066e+07	618948	1.02574e+06	1.64468e+06	0
	通信设备、计算机和其他电子设备	20	16297.7	10350.3	903.41	1491.36	13152	18086.9	1265.84	1741.99	4901.97	16167.5	2667.01	48966.2	13029.5	4102.76	7647.95	763494	544791	643240	921040	2.38967e+07	270030	10921.3	15842.5	19260	365.063	1465	188703	422558	156852	51922.4	2.3158e+06	135850	205769	575660	209367	419057	35004.1	776559	235922	3500.16	72771.8	140996	3.31943e+07	1.02565e+06	1.74845e+06	2.77409e+06	0
	仪器仪表	21	701.98	2078.41	29340.1	7762.26	43995.9	6889.24	166.327	24.511	2855.69	1189.11	16863.5	17055.2	17264.8	7227.36	3017.24	125159	167232	207911	72555.6	154905	236179	2219.38	4483.3	507840	28061	6593.24	34347.6	204.229	6398.78	584.908	107687	82.5417	2586.93	3792.22	198125	311350	10841.1	82747.6	151280	24052.2	4009.94	6619.56	2.61428e+06	82794	84040.3	166834	0
	其他制造产品和废品废料	22	840.954	9279.61	0	2221	11413.5	4733.69	177.202	12736.9	2563.09	294044	3184.32	96403	129899	1.75924e+06	228022	19592	7158.1	2883.97	376.822	7232.61	1.73424	314392	93.0437	1261.37	3.27082	31.5102	5111.99	83.7145	5980.01	7705.12	19117.8	35.5602	43043.6	150721	31823.4	37933.3	27227.9	143298	7816.11	4517.16	63250.7	3477.2	3.45892e+06	222191	357003	579194	0
	金属制品、机械和设备修理服务	23	592.341	4712.51	702.005	3913.75	698.639	25308.5	3256.13	4169.87	7207.24	7392.74	7485.79	43881.1	28166.7	2287.76	1538.18	803.125	827.082	3010.73	2072.89	22506	80.7497	215.97	2961.45	662.586	52.2054	24.1131	7952.42	38815.8	44754.3	14121.8	24028.7	22199.3	9703.8	12689.7	122.982	341.572	2167.31	11157.7	254.13	264.503	404.545	450.322	363959	0	0	0	0
	电力、热力的生产和供应	24	230902	211920	112609	396464	245469	424301	119694	35332	126073	140138	117892	1.51182e+06	1.28361e+06	1.05912e+06	528725	240175	172672	205842	143929	192462	14086.7	20005.3	7551.38	3.65616e+06	68476.8	146905	1.06461e+06	377088	515460	226907	619082	212228	111367	51259.3	43126.3	26239.6	62521.2	191456	77731.8	80794.2	97552.1	152765	1.53225e+07	752632	1.41335e+06	2.16598e+06	0
	燃气生产和供应	25	4720.54	1908.14	2039.46	394.997	8940.79	17924.2	0	1009.75	0	10481.9	25510.2	48425	10903.7	56.3725	1630.31	14861.3	3602.94	0	1240.02	374.583	191.423	3229.6	0	14752	479152	6.40985	84408.1	418.997	567428	223037	6870.38	0	57051.7	17513.8	4266.1	174.943	105.401	83023.2	28037.3	700.139	23055.5	0	1.74745e+06	457089	810447	1.26754e+06	0
	水的生产和供应	26	130.395	3682.67	685.548	2405.01	3404.22	57290.4	10778.4	3526.46	6293	3990.79	4174.25	25308.1	44207.8	5112.05	7341.91	6174.35	4746.11	11941.4	5607.08	8999.02	662.688	131.15	185.496	96533.5	472.276	80870.7	119166	24933.9	23950.6	94275.3	24030.8	20203.5	58411.8	12454	4860.3	2770.93	8668.65	99256.5	8210.43	13767.7	71722.1	13111.5	994449	141686	370773	512459	0
	建筑	27	28455.5	2565.27	1229.87	1826.37	2074.94	26692.8	3464.99	3057.58	5666.39	7008.53	3783.27	30475.8	14569.7	9965.73	6981.15	7850.77	6549.74	11834.2	6680.29	19320.9	665.172	1156.61	129.128	84792.7	4565.02	772.986	3.18939e+06	53590.4	57810.8	85986.2	85043.4	155236	238594	16578.5	7187.94	4406.92	24532.4	40232.4	76198.2	32580.1	41034.8	254744	4.65528e+06	0	0	0	0
	批发和零售	28	1.30497e+06	315158	34039.9	137248	220915	4.81615e+06	370705	387171	733421	694399	262361	2.60893e+06	1.66396e+06	706692	677013	1.00897e+06	660665	2.54796e+06	822147	1.96389e+06	63157.3	29049.6	17458	452257	99261.9	17545.9	5.20843e+06	801636	904088	1.91451e+06	461797	320616	90497.3	708604	117554	109490	77508.5	644728	230746	842107	446711	290479	3.5785e+07	3.9817e+06	5.87368e+06	9.85538e+06	0
	交通运输、仓储和邮政	29	855384	242560	52816	183302	191190	2.13272e+06	196610	138947	300370	291873	300093	1.70365e+06	1.29257e+06	565533	383871	432347	426624	679855	331702	589344	26920.6	24606.4	9222.45	328167	80707	14787.8	2.50059e+06	2.53675e+06	2.70199e+06	455896	409809	750982	135409	954155	238774	215407	95495.9	561937	590780	225398	289447	317855	2.47564e+07	1.64455e+06	2.50576e+06	4.15031e+06	696122
	住宿和餐饮	30	96959.6	74084	63239.5	40553.4	43551.2	497873	40634.5	50589.2	98228.2	84104.7	21292.4	484028	272746	107348	93699.5	195877	153005	166244	139279	372185	15080.3	13328.4	2950.75	82155.5	23612.9	11403.8	1.05911e+06	651452	674707	260329	370234	1.92662e+06	379727	1.23581e+06	223433	304003	54849.5	462761	415013	187367	307609	1.1729e+06	1.293e+07	2.38801e+06	6.73348e+06	9.12149e+06	0
	信息传输、软件和信息技术服务	31	91336.1	6462.92	6633.53	19035.8	39379.3	132089	10453.1	8159.28	23578.6	18743.4	2801.93	100420	118255	23987.9	65113.6	104339	42884.1	45230.5	38927	694969	8661.64	5393.47	1201.03	109353	8861.67	8792.17	1.44763e+06	474559	256071	129913	5.25086e+06	1.10909e+06	257720	125876	29786.6	75866.5	19582.3	115575	219537	196282	90317.3	906787	1.24405e+07	1.5831e+06	3.65029e+06	5.23339e+06	0
	金融	32	440413	420349	254549	236296	234632	1.13252e+06	147209	70774.3	192433	232437	156642	997518	964708	923349	342594	447675	400590	617956	368614	973334	30062.3	38413.3	9544.72	1.03492e+06	177038	116203	5.85515e+06	5.21188e+06	1.96229e+06	652926	1.57536e+06	5.07986e+06	4.25339e+06	1.67111e+06	102974	221069	170687	473347	736032	139232	518078	642694	4.02269e+07	4.47908e+06	6.72536e+06	1.12044e+07	624747
	房地产	33	0	4.74404e-09	7707.36	2849.68	5000.11	23723.6	6316.66	3325.92	11834.6	13990.7	2.58371e-10	5340.92	7347.17	3182.98	4842.14	11779.4	9600.98	12238.7	11649	25217.1	1665.01	2153.63	148.138	9260.73	3363.35	1.28361e-09	69816.4	2.91285e+06	200182	1.0409e+06	1.07675e+06	4.41187e+06	1.07697e+06	864767	61717.4	80555.4	21018.6	2.00259e+06	402903	166737	558197	325897	1.54563e+07	2.75752e+06	4.73748e+06	7.495e+06	0
	租赁和商务服务	34	47635.9	279716	34704.9	79159.7	128667	1.02448e+06	22272.1	65130.5	78571.7	153788	16054.3	788072	407693	144987	166570	262737	151499	244815	174818	330764	16904.7	6280.74	6881.84	59134.2	45544.1	10898.7	774905	3.63456e+06	412051	523659	1.96763e+06	3.7733e+06	1.49742e+06	1.37875e+06	141395	198155	73609.8	437187	126774	82766.4	399829	543096	2.07129e+07	199852	1.66497e+06	1.86482e+06	52934
	研究和试验发展	35	0	0	0	0	0	0	0	0	0	0	0	0	0	0	0	0	0	0	0	0	0	0	0	0	0	0	0	0	33.4039	0	0	0	0	0	79015	0	0	0	0	0	0	0	79048.4	0	0	0	1.03329e+06
	综合技术服务	36	425730	119747	319.528	49198.3	2714.97	68108.9	4544.78	3239.38	29398.3	16715.3	2895.01	87402.2	76529.6	9297.9	21946.7	100030	69208.3	251355	46005.3	119260	1993.07	635.529	35.9363	18874.3	3065.47	4652.29	2.45535e+06	95317.1	23554.6	17385.6	15404.6	1188.13	25.6456	682.419	277139	671854	6411.08	405.076	37962.3	223.954	6147.56	7073.74	5.14903e+06	32417.6	51175.8	83593.4	1.70524e+06
	水利、环境和公共设施管理	37	57454.5	1526.31	734.677	1196.1	683.7	28344.9	1715.92	2194.22	2178.93	2064.91	2320.16	13356	7928.41	4675.79	3026.91	5097.83	3317.49	5419.36	3758.87	8614.02	395.91	246.607	326.409	4947.17	452.331	106389	20250	15621.6	13774.8	12559.9	5223.49	31085.8	7795.14	8495.35	737.2	1779.81	100209	35147.4	13444.5	1595.35	6129.94	28834.6	571050	82317.1	194563	276880	2.1517e+06
	居民服务、修理和其他服务	38	79162.4	62056.7	15316.1	56116.4	44634.8	243724	14959.1	25199	41408.5	71517.6	19412.3	236173	168769	67020.1	48501	114729	79208.8	221368	85445	200463	5729.6	5710.99	2032.2	111545	19310.1	27744.3	911393	668426	603113	243457	216926	385090	114275	330235	66745.7	102939	168550	525306	242139	153575	161152	644333	7.60491e+06	1.62063e+06	5.36002e+06	6.98066e+06	0
	教育	39	32350.7	5636.12	3539.66	1307.68	7906.85	86390.2	2476.23	6245.43	10695.1	4750.34	1446.63	25003.5	11210.3	4477.69	5777.11	7201.57	8496.67	13453.9	6224.57	11964.5	890.69	553.867	125.447	3581.19	1701.05	1743.69	56998	154724	40609	23488.1	155572	329152	14528.6	34373.2	16772.1	14719.6	7171.13	86353.6	197820	40744.3	10253.3	216180	1.66461e+06	2.56252e+06	3.70861e+06	6.27114e+06	6.90083e+06
	卫生和社会工作	40	4103.05	1979.6	278.491	1531.28	1361.52	2176.5	326.342	814.218	865.29	1235.08	4956.85	5414.37	7254.02	3700.38	4756.56	11947.8	4791.6	9720.78	4464.84	3021.88	408.632	230.297	73.5466	4733.88	1047.07	36.6979	31500.4	11839.8	16980.2	1281.23	101.682	21418.2	54.0085	208.064	426.85	353.319	475.145	4670.87	17689.6	74733.3	56627.6	58354.5	377945	2.53109e+06	4.60219e+06	7.13328e+06	7.90156e+06
	文化、体育和娱乐	41	3520.27	7225.3	6511.02	14409.8	6748.77	58653.3	6385.87	5504.6	8951.87	12380.6	9797.04	56148.8	31903.4	16753.8	16552.3	28645.3	15522.7	45675.4	18023.6	36903.6	1975.58	2792.93	472.147	38170.3	3258.26	5711.22	144089	54311.1	36454.2	68502.4	154974	644249	64815.5	63168.4	22163.7	24723.4	16956	96758	95164.1	44436.8	595668	280680	2.86571e+06	745567	2.16716e+06	2.91273e+06	1.64308e+06
	公共管理、社会保障和社会组织	42	15673.3	1182.38	2795.72	2412.32	2405.48	20848.8	1421.02	1485.59	3435.29	2477.75	831.132	23727.2	16738.3	9418.9	6309.36	10137	6879.81	14070.6	7017.69	18864	248.302	607.611	133.713	5015.48	754.718	483.428	44849.3	18250.3	9537.26	6793.08	51661.6	53444.5	43998	136300	3856.4	7056.31	5504.24	18815.8	12810.2	8698.93	6564.98	573292	1.17681e+06	0	0	0	2.13287e+07
	中间投入合计	TII	2.59044e+07	5.19939e+06	2.53395e+06	4.23525e+06	4.12317e+06	5.58731e+07	7.20176e+06	4.74403e+06	8.47973e+06	9.48941e+06	8.05162e+06	4.26174e+07	2.65938e+07	2.33542e+07	1.24814e+07	1.64647e+07	1.19505e+07	3.05763e+07	1.3256e+07	3.71397e+07	1.10731e+06	899988	291330	1.2482e+07	3.08839e+06	813730	8.62916e+07	1.97283e+07	1.47693e+07	2.09822e+07	1.73497e+07	2.17155e+07	9.32048e+06	1.17788e+07	2.70099e+06	3.77444e+06	1.69484e+06	1.09573e+07	5.06756e+06	8.49151e+06	7.00289e+06	8.71653e+06	6.19294e+08	5.32309e+07	9.5181e+07	1.48412e+08	45245000
增 加 值	劳动者报酬	VA001	4.18178e+07	959723	895969	1.26082e+06	969200	5.2342e+06	722729	550280	1.25458e+06	1.06693e+06	209382	4.02369e+06	2.79632e+06	1.41556e+06	1.16654e+06	1.94199e+06	1.09687e+06	2.73927e+06	1.6666e+06	4.05694e+06	135447	155355	29830.3	2.84083e+06	460292	203234	1.81475e+07	8.23336e+06	7.68057e+06	5.45276e+06	4.98836e+06	9.9104e+06	6.58472e+06	3.89481e+06	954907	1.81001e+06	765462	6.10961e+06	7.61904e+06	5.69785e+06	3.47742e+06	1.24339e+07	1.83431e+08
	生产税净额	VA002	117300	94735.8	240454	190871	169973	4.5583e+06	90021.6	77283.4	123258	181797	1.33312e+06	847009	507453	304401	137903	315025	214107	1.67348e+06	239751	715964	13475.8	44307.2	2978.44	590857	16452.3	17681.6	3.56602e+06	3.2689e+06	1.16559e+06	941122	1.17983e+06	1.78923e+06	3.55882e+06	1.00196e+06	113200	306500	71674.5	1.00933e+06	108779	14298.3	888536	674051	3.24758e+07
	固定资产折旧	VA003	1.716e+06	218253	1.47053e+06	204594	219878	2.39341e+06	282151	162154	245438	383145	554895	2.29158e+06	1.58877e+06	1.16953e+06	527978	730163	407946	774995	490897	1.35431e+06	40300	156731	10675.9	2.45209e+06	137103	104470	986881	1.36274e+06	2.95944e+06	1.97619e+06	6.88727e+06	2.92331e+06	287137	1.07074e+06	92619.1	359346	220343	686775	1.09854e+06	516826	480229	450286	4.24467e+07
	营业盈余	VA004	0	1.15234e+06	672382	895207	245794	9.31465e+06	764429	444606	659862	976154	327045	5.6517e+06	3.07596e+06	2.44134e+06	1.90856e+06	1.83207e+06	1.96383e+06	3.69997e+06	1.16916e+06	4.28127e+06	188390	1.87444e+06	7400.32	3.29406e+06	485864	367792	5.68305e+06	1.28726e+07	1.20237e+06	4.80903e+06	3.09341e+06	1.71193e+07	1.10442e+07	2.59287e+06	528836	1.06612e+06	247306	1.63934e+06	942661	692310	848158	230764	1.12307e+08
	增加值合计	TVA	4.36511e+07	2.42505e+06	3.27934e+06	2.5515e+06	1.60485e+06	2.15006e+07	1.85933e+06	1.23432e+06	2.28314e+06	2.60803e+06	2.42445e+06	1.2814e+07	7.96851e+06	5.33084e+06	3.74098e+06	4.81925e+06	3.68275e+06	8.88772e+06	3.56641e+06	1.04085e+07	377613	2.23084e+06	50885	9.17784e+06	1.09971e+06	693178	2.83835e+07	2.57376e+07	1.3008e+07	1.31791e+07	1.61489e+07	3.17422e+07	2.14749e+07	8.56037e+06	1.68956e+06	3.54197e+06	1.30479e+06	9.44506e+06	9.76902e+06	6.92128e+06	5.69435e+06	1.3789e+07	3.7066e+08
总 投 入		TI	6.95555e+07	7.62444e+06	5.81329e+06	6.78675e+06	5.72802e+06	7.73736e+07	9.06109e+06	5.97835e+06	1.07629e+07	1.20974e+07	1.04761e+07	5.54314e+07	3.45623e+07	2.8685e+07	1.62224e+07	2.12839e+07	1.56332e+07	3.94641e+07	1.68224e+07	4.75482e+07	1.48493e+06	3.13082e+06	342215	2.16598e+07	4.1881e+06	1.50691e+06	114675100	4.54659e+07	2.77773e+07	3.41613e+07	3.34985e+07	5.34577e+07	3.07953e+07	2.03391e+07	4.39055e+06	7.31641e+06	2.99963e+06	2.04023e+07	1.48366e+07	1.54128e+07	1.26972e+07	22505500	9.89955e+08
[truncated: 11 more columns]
