# Supplementary material for: Editorial Note: Measurement and driving factors of carbon productivity in China’s provinces: From the perspective of embodied carbon emissions
Source: PLoS One. 2025 Dec 15;20(12):e0338756. doi: 10.1371/journal.pone.0338756 (PMC12704855; doi:10.1371/journal.pone.0338756)
Supplement: S1 File — (ZIP) [file pone.0338756.s001.zip › Input-Output Tables of China's Provinces/Input-Output Tables of Various Provinces in 2017/24-Φ┤╡σ╖₧.xls]

## Sheet: Sheet1
贵州2017年投入产出表
（按当年生产者价格计算）
单位：万元
产 出 投 入		代码	中 间 使 用																																											最 终 使 用
			农林牧渔 产品和服务	煤 炭 采选产品	石 油 和 天 然 气 开采产品	金 属 矿 采选产品	非金属矿 和其他矿 采选产品	食品和烟草	纺织品	纺织服装鞋 帽皮革羽绒 及其制品	木材加工品 和 家 具	造纸印刷和 文教体育 用 品	石油、炼焦 产 品 和 核燃料加工品	化学产品	非 金 属 矿物制品	金属冶炼和 压延加工品	金属制品	通用设备	专用设备	交通运输 设 备	电气机械 和 器 材	通信设备、 计算机和其 他电子设备	仪器仪表	其 他 制造产品 和废品废料	金属制品、 机械和设备 修理服务	电力、热力的 生产和供应	燃气生产 和 供 应	水的生产 和 供 应	建 筑	批发和零售	交通运输、 仓储和邮政	住宿和餐饮	信息传输、 软件和信息 技术服务	金 融	房地产	租 赁 和 商务服务	研 究 和 试验发展	综 合 技术服务	水利、环境 和公共设施 管 理	居民服务、 修 理 和 其他服务	教 育	卫 生 和 社会工作	文化、体育 和 娱 乐	公共管理、 社会保障和 社会组织	中间使用 合 计	最终消费
																																														居民消费			政府消费
																																														农村居民消费	城镇居民消费	小 计
代码		-	01	02	03	04	05	06	07	08	09	10	11	12	13	14	15	16	17	18	19	20	21	22	23	24	25	26	27	28	29	30	31	32	33	34	35	36	37	38	39	40	41	42	TIU	FU101	FU102	THC	FU103
中 间 投 入	农林牧渔产品和服务	01	4827743	7792	0	9953	495	2220563	29530	0	196715	9931	107	3389099	120	9485	33	158	4	1250	68	4	35	61	0	48	4	4	143075	749	313469	634752	0	5373	373	0	0	4587	0	0	0	0	2259	0	11807839	6609511	4894050	11503561	693371
	煤炭采选产品	02	530324	4589138	0	13622	21269	68873	873	21186	934	32931	301345	823705	355559	1286998	1070	4352	1039	4016	903	1163	29	617	438	3151922	175280	7	188445	0	10144	0	0	0	0	0	49	2149	57	0	5280	5514	4604	6410	11610245	544551	123827	668378	0
	石油和天然气开采产品	03	0	52	0	0	1079	4151	0	0	0	1832	0	139658	3055	58260	807	764	0	10161	202	4	839	1747	0	9408	0	0	0	0	0	0	0	0	0	0	5	559	7	0	586	612	511	780	235079	0	0	0	0
	金属矿采选产品	04	0	4002	0	47050	0	0	0	0	0	0	5	3403	9851	2281346	0	15618	0	10	0	32324	0	0	0	0	0	0	0	0	0	0	0	0	0	0	0	0	0	0	0	0	0	0	2393609	0	0	0	0
	非金属矿和其他矿采选产品	05	0	10130	0	6337	347627	457	0	0	0	6722	275	593099	573979	43058	0	915	74	48	583	63	0	509	0	7561	0	0	1411264	0	1322	0	0	0	0	0	0	0	0	0	0	0	0	0	3004023	0	0	0	0
	食品和烟草	06	1096926	4050	0	525	2488	872525	22	303	1899	3129	177	18068	2473	2110	128	1020	319	1597	271	401	270	652	6	1279	156	18	13548	8945	11231	1297485	11505	47099	9927	62255	320	10564	2087	221895	6263	1943	99113	97547	3912539	1705566	4311789	6017355	0
	纺织品	07	0	9879	0	1018	2668	4814	9617	380110	4969	926	150	345898	2916	6955	19372	169	261	149	226	478	47	228	0	47	0	0	1778	9584	4695	17680	0	2454	86	62	0	0	552	6848	425	0	72	64466	899599	133845	332377	466222	0
	纺织服装鞋帽皮革羽绒及其制品	08	0	9389	0	2130	29145	9786	47	17325	2210	4799	407	24077	10734	12345	1016	21581	9267	31546	929	1345	786	1516	65	11018	512	1813	164550	9554	80298	11239	524	51731	2505	12	4	437	1223	143497	1271	480	1485	0	672598	327430	2023677	2351107	0
	木材加工品和家具	09	0	38230	0	1890	3717	5070	1101	164	434953	21297	563	6088	5215	12298	1812	6792	334	9627	5153	89	200	493	0	175	0	0	621454	1298	11306	12027	1248	13623	468	175	0	0	0	225	0	0	3892	0	1220977	68153	220293	288446	0
	造纸印刷和文教体育用品	10	10245	11987	0	738	30103	623212	635	53874	12560	367997	302	219844	40603	14662	8825	13577	1685	7776	24624	44943	1790	3444	172	8520	200	756	109364	24025	126365	36849	53763	445249	18135	233229	1539	47661	5489	301860	88079	15177	250337	518958	3779153	239266	691709	930975	0
	石油、炼焦产品和核燃料加工品	11	160071	50716	0	16666	276933	27728	2323	11400	4998	7201	234581	455481	125599	721556	819	9941	4320	66531	6739	444	2125	3551	0	24506	55828	1107	1398140	52276	2489265	18796	67637	141667	10039	437683	1695	72787	85022	269800	74036	16534	35942	388671	7831154	50949	233820	284769	0
	化学产品	12	3115659	73407	0	29301	427208	247168	27906	119260	45321	33986	1431	7501998	256538	486896	155727	13215	23606	202497	191444	75128	5852	195325	83	6543	7100	13714	535424	31649	270569	32666	14981	20385	356	4928	13671	319075	8877	49983	42062	709807	23477	163162	15497385	916763	3470079	4386842	0
	非金属矿物制品	13	0	11808	0	3698	72357	132590	0	12	620	60	77	103997	744796	789934	4979	20880	1749	12917	15639	7035	2148	298	0	9864	0	17	10069338	5934	10442	7851	0	0	0	0	804	96	269	0	3628	24589	12424	0	12070850	457847	198895	656742	0
	金属冶炼和压延加工品	14	0	112916	0	1045	91746	11017	6	0	0	0	44	367553	280815	3312398	331622	320417	194119	887094	452056	142071	24980	141286	31453	10090	0	7	9144617	13	18729	77	0	0	0	0	0	0	0	0	0	0	0	0	15876171	0	0	0	0
	金属制品	15	276895	77041	0	7244	8526	72071	828	1101	1131	4380	84	68278	110302	43604	106022	120468	20117	232610	75701	22208	112	46975	0	153	12400	7570	743962	22118	15167	21122	2416	23339	85	7825	1	44608	3179	237506	3074	0	1873	2808	2444904	80007	203953	283960	0
	通用设备	16	0	62884	0	8885	14564	10956	766	173	1091	1106	27	243476	23177	34932	6778	42024	111018	120977	98412	925	693	54314	0	32060	616	7119	677648	3017	17537	11320	92340	79994	2740	78530	13338	26	423	0	131	99	6316	0	1860432	1157	27775	28932	0
	专用设备	17	10678	152191	0	0	129701	4512	292	5	82	135	2	21169	14554	17071	7193	17999	19282	30761	5619	92326	6	15355	0	24	0	2077	17713	33	12628	5544	1	18091	43	38	0	12060	181	15869	2093	251135	3307	2055	881825	43701	234853	278554	0
	交通运输设备	18	1544	6646	0	544	3207	2516	11	112	58	227	49	4080	375	12126	29453	135	977	483260	107	58	323	15830	0	82	64	6	204705	5590	1582851	2907	67	80722	854	290	0	0	251	137773	47317	47647	3234	0	2675998	375983	683257	1059240	0
	电气机械和器材	19	0	162163	0	20	40711	2738	156	26	6	256	216	136896	2415	11361	48	58884	14520	70627	152805	28167	8715	146497	0	127821	7995	1384	1588024	21312	29366	1357	114448	1238	9631	3949	0	14052	376	477	0	29220	36	0	2787913	106120	313253	419373	0
	通信设备、计算机和其他电子设备	20	0	1712	0	41	3447	3254	37	347	77	50	7	5162	770	1139	0	8704	4897	167284	56530	638435	22620	153995	0	2636	0	3	26895	3987	21844	6152	709118	116911	1496	75155	0	24577	383	34808	40045	2312	19726	31851	2186407	316137	871076	1187213	0
	仪器仪表	21	0	4124	0	531	806	14246	0	0	2	19	16	43050	2518	882	3282	12268	6103	50387	6570	19175	62989	641	160	6280	8986	684	312607	0	3255	0	8	0	0	5	967	13669	4508	23806	47953	424	1799	2808	655528	20555	24789	45344	0
	其他制造产品和废品废料	22	3624	1948	0	63	5994	217	62	3597	176	26151	285	93330	30907	486437	2079	43063	1661	2758	19152	15	2542	433752	3694	45	0	1361	189756	0	6738	25246	0	13756	43	356	0	0	0	2022	0	0	36	0	1400866	59870	121732	181602	0
	金属制品、机械和设备修理服务	23	0	447077	0	5454	76564	28072	194	68	3157	2862	5486	699096	46594	20769	11893	17630	10734	154642	26688	14923	786	8517	385	737468	2466	1050	26631	0	52344	6372	0	242	0	0	0	0	0	0	0	0	0	0	2408164	0	0	0	0
	电力、热力的生产和供应	24	344409	645440	0	51521	723557	134127	10508	48615	22426	62160	40679	1398545	356478	3077231	58262	60055	11731	146555	28275	63971	7877	16414	1551	7547915	44344	45295	1831020	43223	403580	219744	273363	188661	10103	88798	6319	10020	27864	216355	93862	48079	166547	112742	18688221	277790	1272690	1550480	0
	燃气生产和供应	25	0	0	0	0	0	0	0	0	0	0	15738	17746	0	1722	0	0	0	0	0	0	0	0	0	0	253242	0	0	168	167855	99281	0	0	0	0	0	0	0	0	0	0	1381	0	557133	598	146130	146728	0
	水的生产和供应	26	5241	4580	0	4751	43736	8362	200	868	1689	2626	374	12203	13187	11911	892	4860	446	4899	1961	1916	1409	1023	18	35065	252	110	12775	4502	8634	28532	125	14032	1073	273	303	3067	2496	7804	43467	9106	13265	22574	334607	34709	136545	171254	0
	建筑	27	0	81284	0	468	16123	41965	30	146	1830	4625	4809	100231	6353	101003	1409	5855	825	19848	4676	7942	6	10323	0	129415	827	82	303969	151118	412062	94460	85717	174984	42245	16199	1463	2084	326	16319	0	29121	114563	42091	2026796	326	363548	363874	0
	批发和零售	28	1043553	149058	0	22578	74920	293965	8818	131265	8867	81987	69635	1119268	149408	943504	104391	68557	29555	232969	134943	84303	11140	338514	0	311106	25515	4533	2524249	129048	157427	108525	247446	191494	3824	90771	2660	5673	13629	228704	9180	40585	20748	61361	9277676	938565	2814129	3752694	0
	交通运输、仓储和邮政	29	934170	1250139	0	623165	1432104	351311	5247	91436	51650	56076	66797	1677475	293219	1092478	49243	55904	29910	153940	104929	76469	8986	73317	160	796057	52555	4770	2945417	921805	2277377	116710	177949	639913	42941	1113176	12125	67548	29288	358913	60551	39180	103936	583224	18821560	913267	2257712	3170979	616596
	住宿和餐饮	30	29323	86320	0	7967	67544	38646	469	3620	5801	5768	2790	158274	19988	40337	2266	19063	5664	34570	6186	12071	4326	11335	89	22066	6924	3939	260872	93385	279417	19241	102273	735330	66317	848095	12779	72949	25487	353266	71063	32625	74908	1114117	4757470	721510	2040665	2762175	0
	信息传输、软件和信息技术服务	31	1495	96371	0	5280	25622	35849	908	3964	2554	1276	283	105317	10320	18273	2064	14791	1188	2155	3477	11070	1168	1230	83	51023	996	2076	127036	66261	69774	26772	543862	400097	20081	78251	3030	11796	7351	58604	28966	5186	90446	202561	2138907	503874	1422907	1926781	0
	金融	32	64346	310874	0	40226	266753	153182	2824	12557	14629	57304	56445	858029	78793	312184	20380	64281	20600	183414	20460	15250	8868	241184	145	1486691	27748	28947	1969302	598325	2053578	118024	109530	129104	649467	1090796	343	26444	21838	77873	333416	141904	114936	563363	12344357	601573	1102554	1704127	84
	房地产	33	502	2033	0	328	5969	4383	96	1413	520	694	64	25552	20874	3679	762	6513	297	916	4174	5181	904	244	18	4629	76	12	12505	183066	62114	31511	41272	382767	33381	38	237	12394	489	14899	72981	19882	89791	37203	1084363	1324840	2056523	3381363	0
	租赁和商务服务	34	49607	189252	0	2987	147802	247153	557	5893	16563	12998	5128	430269	77366	158754	8357	32355	16898	34846	11178	102642	8875	42120	30	42274	3862	677	983366	493922	389824	36752	190152	1126757	402124	231206	3570	36797	29364	122506	20268	10299	62131	289968	6077449	67749	949776	1017525	0
	研究和试验发展	35	0	0	0	0	0	0	0	0	0	0	0	0	0	0	0	0	0	19792	0	11108	0	0	0	0	0	0	333449	0	7	0	0	0	0	0	10873	0	0	0	0	0	0	0	375229	0	0	0	393655
	综合技术服务	36	58127	2856	0	2698	3984	32307	15	23	113	1312	33	25844	526	4802	594	2184	152	11352	748	17237	4079	81	0	2902	60	21	466626	83295	4640	171	0	0	328	0	0	16718	27	0	0	0	0	1807	745662	265	9935	10200	730812
	水利、环境和公共设施管理	37	0	1454	0	188	974	531	8	75	71	145	70	2515	403	702	52	409	129	627	110	157	100	203	0	283	64	19350	3147	1008	42843	228	1369	20918	2086	81433	89	476	11047	10610	2482	762	1496	10062	218676	22388	198438	220826	428359
	居民服务、修理和其他服务	38	122530	27559	0	436	26162	15296	84	1645	763	3018	388	80165	5104	10158	708	13149	3117	9549	576	20240	346	5978	18	55002	116	86	70711	17814	656075	31947	363539	103767	22647	313611	3231	14292	19658	146236	10280	63197	98254	140765	2478217	571421	1878040	2449461	0
	教育	39	51920	8602	0	1206	4922	4750	5	282	237	78	65	10813	1079	2895	313	3653	265	4102	534	941	1553	1494	24	2302	208	1290	66991	8247	33135	7021	18746	245115	2331	60348	4068	11948	8817	4438	36425	9811	27528	345678	994180	653339	1172912	1826251	2924051
	卫生和社会工作	40	0	0	0	0	69461	1738	0	0	0	115	34	30618	0	0	0	0	0	0	12639	77	0	0	0	112630	7447	2218	0	1146	564	320	0	0	0	0	0	0	0	0	0	276	0	227780	467063	498482	1542973	2041455	1767145
	文化、体育和娱乐	41	0	8795	0	975	5383	3376	41	433	408	736	351	13913	2085	3871	258	2153	630	3186	541	1298	511	1155	12	1783	16302	1599	27909	5845	32117	3577	57913	172825	25721	132694	449	2374	5639	58677	12408	3796	44111	80602	736452	122851	432549	555400	738204
	公共管理、社会保障和社会组织	42	0	766	0	959	869	7099	29	1441	91	109	20	1294	1465	1695	182	499	52	815	97	520	158	149	12	230	32	9	2125	251	25229	466	84	14692	1090	78727	68	327	735	15631	2037	4659	2984	105620	273317	41342	194680	236022	8445723
	中间投入合计	TII	12738932	8714665	0	922488	4506240	5740576	104245	912739	839171	817024	809339	21374576	3680513	15451821	943091	1104855	547545	3412060	1475925	1554117	198193	1970367	38616	14748923	712177	153711	39530407	3002513	12165817	3092724	3281396	5602330	1382540	5128908	94000	861814	316939	3137204	1159629	1563961	1497468	5221034	190510593	19352300	38973910	58326210	16738000
增 加 值	劳动者报酬	VA001	20305682	1677755	0	146399	566936	2855035	7203	61173	62262	61132	50186	1114217	217738	615169	56971	89572	40884	213575	104010	120505	20683	176267	14475	1744339	41943	31330	7187710	2427205	6202970	3177582	954270	3441937	480465	1975563	84896	538848	170383	2948158	3164685	1217099	1112812	8599365	74079389
	生产税净额	VA002	120386	2780955	0	242664	939721	4434836	11188	95021	96714	94957	77956	1730755	338219	955566	88495	139136	63507	331755	161562	187184	32127	273810	213	1127464	27110	20250	2283826	2419549	336463	211954	446761	1530743	444225	292598	1934	69758	17609	114768	17297	14110	52797	78210	22704153
	固定资产折旧	VA003	973600	715563	0	62439	241798	802887	2026	17202	17509	17191	14113	313339	61231	173001	16021	25190	11497	60061	29250	33888	5816	49571	212	2555892	61457	45906	417470	553184	3794976	689990	1349323	342037	1483548	444987	10811	92976	51099	171267	401149	186064	134605	1084851	17514997
	营业盈余	VA004	0	2091705	0	182521	706814	4622378	11661	99040	100804	98973	81253	1803946	352522	995970	92238	145019	66193	345785	168396	195099	33486	285387	3199	430350	10348	7729	1805683	2727461	367791	312372	892026	2564083	422263	27358	3755	131439	17640	60599	20484	65439	97810	-1337272	21109747
	增加值合计	TVA	21399668	7265978	0	634023	2455269	12715136	32078	272436	277289	272253	223508	4962257	969710	2739706	253725	398917	182081	951176	463218	536676	92112	785035	18099	5858045	140858	105215	11694689	8127399	10702200	4391898	3642380	7878800	2830501	2740506	101396	833021	256731	3294792	3603615	1482712	1398024	8425154	135408286
总 投 入		TI	34138600	15980643	0	1556511	6961509	18455712	136323	1185175	1116460	1089277	1032847	26336833	4650223	18191527	1196816	1503772	729626	4363236	1939143	2090793	290305	2755402	56715	20606968	853035	258926	51225096	11129912	22868017	7484622	6923776	13481130	4213041	7869414	195396	1694835	573670	6431996	4763244	3046673	2895492	13646188	325918879
[truncated: 11 more columns]
