# Supplementary material for: Editorial Note: Measurement and driving factors of carbon productivity in China’s provinces: From the perspective of embodied carbon emissions
Source: PLoS One. 2025 Dec 15;20(12):e0338756. doi: 10.1371/journal.pone.0338756 (PMC12704855; doi:10.1371/journal.pone.0338756)
Supplement: S1 File — (ZIP) [file pone.0338756.s001.zip › Input-Output Tables of China's Provinces/Input-Output Tables of Various Provinces in 2017/25-Σ║æσìù.xls]

## Sheet: Sheet1
云南2017年投入产出表
（按当年生产者价格计算）
单位：万元
产 出 投 入		代码	中 间 使 用																																											最 终 使 用
			农林牧渔 产品和服务	煤 炭 采选产品	石 油 和 天 然 气 开采产品	金 属 矿 采选产品	非金属矿 和其他矿 采选产品	食品和烟草	纺织品	纺织服装鞋 帽皮革羽绒 及其制品	木材加工品 和 家 具	造纸印刷和 文教体育 用 品	石油、炼焦 产 品 和 核燃料加工品	化学产品	非 金 属 矿物制品	金属冶炼和 压延加工品	金属制品	通用设备	专用设备	交通运输 设 备	电气机械 和 器 材	通信设备、 计算机和其 他电子设备	仪器仪表	其 他 制造产品 和废品废料	金属制品、 机械和设备 修理服务	电力、热力的 生产和供应	燃气生产 和 供 应	水的生产 和 供 应	建 筑	批发和零售	交通运输、 仓储和邮政	住宿和餐饮	信息传输、 软件和信息 技术服务	金 融	房地产	租 赁 和 商务服务	研 究 和 试验发展	综 合 技术服务	水利、环境 和公共设施 管 理	居民服务、 修 理 和 其他服务	教 育	卫 生 和 社会工作	文化、体育 和 娱 乐	公共管理、 社会保障和 社会组织	中间使用 合 计	最终消费
																																														居民消费			政府消费
																																														农村居民消费	城镇居民消费	小 计
代码		-	01	02	03	04	05	06	07	08	09	10	11	12	13	14	15	16	17	18	19	20	21	22	23	24	25	26	27	28	29	30	31	32	33	34	35	36	37	38	39	40	41	42	TIU	FU101	FU102	THC	FU103
中 间 投 入	农林牧渔产品和服务	01	5.76735e+06	26539.5	0	3944.63	51.3637	6.26182e+06	86031	11750.4	146594	35027.5	1329.87	1.33892e+06	1991.49	554.879	41.34	19.9215	59.2911	107.639	17.6605	0	0	1402.51	0	0	0	0	675016	23264.5	7843.09	1.86209e+06	0	0	575.567	24116.9	31622.5	28692.5	27.558	41704.7	17132.7	22388.3	6882.3	105.894	1.6425e+07	3.97787e+06	3.00894e+06	6.98681e+06	299660
	煤炭采选产品	02	7300.68	248416	0	130964	27700.4	74403.5	4597.95	33.3678	104.448	6769.78	289451	259031	348436	290418	2840.7	539.594	1211.58	1848.25	620.329	5565.06	43.0931	125.461	0	897247	11546.5	902.255	15544.6	1590.82	1999.22	13713.3	0	0	465.849	4030.88	114.098	2040.55	823.425	2713.04	4332.22	8796.22	537.305	16383.1	2.6832e+06	102304	59937.3	162242	0
	石油和天然气开采产品	03	0	0	0	0	0	0	0	0	0	0	973270	126927	0	6001.53	0	0	0	0	0	0	0	0	0	161263	7905.39	0	0	0	0	317.39	0	0	0	0	0	0	0	0	0	0	0	1513.58	1.2772e+06	0	0	0	0
	金属矿采选产品	04	0	0	0	677285	0	0	0	0	0	0	712.502	19878.1	12.6396	6.89328e+06	11186.8	0	0	0	0	0	0	0	0	0	0	0	0	0	0	0	0	0	0	0	0	0	0	0	0	0	0	0	7.60236e+06	0	0	0	0
	非金属矿和其他矿采选产品	05	376.234	6063.12	0	74530.1	48660.8	5506.33	33.3749	1.51684	36.0569	188200	931.349	140285	599390	113838	2554.32	41.9581	134.414	1.90008	62.7333	0	17.4736	98.4819	0	507.875	0	0	1.20708e+06	0	15.8382	0	0	0	0	0	0	15.8818	2.84408	0	0	0	15.2895	578.819	2.38898e+06	0	0	0	0
	食品和烟草	06	1.75527e+06	12555.8	0	16341.9	10482.4	2.73756e+06	393.16	5067.67	3202.72	7706.61	46702.6	136329	15533.1	133745	4200.98	1125.59	2990.4	2461.74	2307.9	925.659	772.172	318.418	0	29070.5	652.067	489.792	397335	69831.5	90942.3	1.99907e+06	29097.8	100989	24996.2	492076	9081.79	26842.9	775.476	8737.95	100330	72567.7	294014	165977	8.80887e+06	3.4952e+06	7.48349e+06	1.09787e+07	0
	纺织品	07	739.942	719.03	0	3394.98	2937	20509.6	45364.5	83956.1	1482.36	5299.63	1128.91	28976	20350	10309.5	2924.72	106.903	436.56	11338	4863.24	162.771	716.794	112.252	0	142.99	67.8511	8.57926	70371.7	25074.7	11386.8	57873.8	2076.76	1400.38	21.2012	7758.94	2693.86	590.784	564.955	5976.59	521.877	1664.02	6484.16	77466.5	517975	199882	369677	569559	0
	纺织服装鞋帽皮革羽绒及其制品	08	11861.8	31777.1	0	51625.5	3693.07	28991.9	726.41	7554.76	2665.96	3769.43	11512.7	44822.9	10632.1	54222.3	2686.58	653.074	433.714	16731.7	1297.07	10416	2851.12	591.46	5560.9	19746.9	1628.75	696.756	351375	37327.9	48490	37402.3	93818.3	21523.8	20027.4	394999	289.77	1372.43	4177.57	4589.11	25521.3	74365.5	140272	486651	2.06935e+06	795167	3.66239e+06	4.45756e+06	0
	木材加工品和家具	09	6901.42	101.104	0	9901.73	2480.65	62529.2	182.552	376.99	69879.2	10534.6	3208.19	19151.3	19990.2	15530.5	10766.1	209.313	419.921	16934	4684.75	304.498	90.3116	141.019	0	1235.75	74.6865	3.50359	1.30342e+06	67636.9	1816.9	4062.99	10375.5	3797.21	213.76	55006.1	1.047	466.171	200.193	355.331	20196.9	28.0053	19397.7	104329	1.84693e+06	323738	483653	807392	0
	造纸印刷和文教体育用品	10	84177.1	2188.25	0	12451.1	10900.9	1.79212e+06	781.82	4418.9	5700.46	453011	13696.6	199770	122636	17228.5	4696.39	2242.09	1374.34	3224.2	2287.07	1785	6766.59	383.11	718.737	2604.46	218.742	384.503	271123	114897	24288.4	153238	283053	502432	49471.7	167117	487.075	252227	16150.7	5128.97	321112	16226.6	468591	512461	5.90378e+06	190185	625835	816020	0
	石油、炼焦产品和核燃料加工品	11	226020	64929.8	0	88075.5	12457.3	45407.2	485.243	422.397	3866.44	4682.69	117189	354978	108420	558974	11938.7	6246.39	5168.89	7320.46	8536.69	13216.8	536.253	1709.47	2895.35	14545	12682	353.638	960221	114150	1.11651e+06	66845.6	43560.1	36941.1	15274.7	348096	2881.35	331609	17078.2	126555	61540.9	17589.8	10864.3	60385.7	5.00116e+06	715094	1.41316e+06	2.12825e+06	0
	化学产品	12	3.26805e+06	25046.1	0	237398	75119.5	543744	25298.8	10010.6	89586.6	200466	157375	3.60655e+06	163674	452448	36622.2	5598.76	4505.6	107880	34721	17499.4	21188.9	3855.59	1966.76	1156.75	5009.43	17742	5.18988e+06	21075.1	99981.2	210494	18330.5	54427	2533.61	232291	17178.5	24547.7	9590.12	45568.9	25863.8	3.10787e+06	59096.8	80310.8	1.83115e+07	686673	1.98503e+06	2.67171e+06	0
	非金属矿物制品	13	15563.7	11760.3	0	52702.8	11926.3	103518	262.562	290.466	297.887	19383.8	9626.56	260164	811362	178146	7013.72	10170.4	5900.15	3364.25	11734.9	22741.1	17086.9	353.165	13.4294	3017.92	860.553	686.407	1.58282e+07	2812.6	2525.82	2295.14	1022.47	2102.21	44.8291	2660.66	1443.45	1373.88	11651.7	1910.36	4474.85	5371.45	5924.59	645.705	1.74324e+07	150484	86785.4	237269	0
	金属冶炼和压延加工品	14	68415.5	67292.9	0	122404	1468.96	21852.5	5147.08	478.204	2953.32	179677	2092.56	122152	250647	4.28262e+06	495790	86908.8	119588	442159	531977	39856.2	19592.3	40953.2	29029.1	3002.4	1811.33	917.926	1.43555e+07	7031.49	9158.41	186.967	163.997	0	77.8086	1119.14	4138.4	15046.9	15473.3	2842.2	4229.1	5.28694	1174.93	10.1652	2.1355e+07	0	0	0	0
	金属制品	15	271639	6924.7	0	34763.9	1994.34	57175.8	4931.43	3318.85	468.125	3156.97	3545.02	75894.4	65293.2	47932.5	42529.1	29968	10130.2	13742.5	10692.9	9018.12	13135.2	107.263	45300.1	13544.7	797.974	2374.35	3.45077e+06	4915.4	4406.98	9524.14	9858.55	581.204	3241.57	822.756	30531.7	24535.8	5478.76	33391.8	491.396	251.789	11855.9	19924	4.37895e+06	42217.3	76499.2	118716	0
	通用设备	16	17862.5	36796.2	0	78694.6	2963.75	33967.1	339.324	299.506	1804.42	8538.9	6839.92	42133.8	9191.43	47845.1	3992.39	108389	56218.4	23623.5	5643.8	21841.3	63090.1	1156.05	9828.68	22742.5	2437.68	3658.42	1.41118e+06	1744.09	19004.4	25712.5	7173.41	11606.4	2646.79	137280	14545.6	972.736	8063.87	631.335	4536.78	240.478	11559.3	1923.53	2.26872e+06	3020.1	68757.2	71777.3	0
	专用设备	17	197634	345.502	0	84600.3	697.621	8959.37	200.679	9.83003	2564.02	977.111	9282.85	27694.6	3872.07	55713.5	85.9927	1475.58	49698.4	3350.05	7450.27	34019.5	648.429	70.9336	0	1561.17	990.667	82.0971	697428	189.783	3541.97	1926.47	5503.66	26587.2	1910.56	235.399	2063.44	220.277	1247.13	6.69234	115.399	285155	485.849	437.687	1.51904e+06	4411.74	36976.4	41388.2	0
	交通运输设备	18	159872	7449.11	0	101207	926.039	18100.4	120.577	50.5444	208.714	3005.1	1760.2	5729.89	16427.4	11433.5	1239.64	1438.7	3651.11	1.2096e+06	382.601	320.139	1120.68	58.4014	363.907	6682.7	299.406	316.487	77253.7	5174.96	270278	29529.8	9929.98	17677.4	4925.91	275423	2507.01	141102	8917.02	49259.3	4533.71	5699.45	6430.94	85476.8	2.54588e+06	1.30361e+06	2.57263e+06	3.87624e+06	0
	电气机械和器材	19	4989.18	23517.7	0	6749.89	4956.36	8840.79	135.808	116.081	177.056	2822.73	4461.25	6313.03	4235.14	16918.6	717.01	33827.5	1954.87	8537.95	75707.3	22418.2	2117.38	147.574	866.506	17090	2188.34	161.166	3.61294e+06	25153.7	4631.22	5535.34	86344.5	1753.38	622.338	651741	17370.3	550.663	1456.87	39075	321.513	3711.71	8354.62	44020.1	4.75355e+06	298099	679167	977266	0
	通信设备、计算机和其他电子设备	20	7371.55	702.904	0	1131.41	92.8236	1929.64	47.0036	83.2383	103.572	506.607	365.127	2354.78	840.847	1585.09	492.797	7656.92	1125.54	9320.69	86798.4	716408	6702.08	85.1052	305.712	2404.05	328.793	68.9912	345845	36404.8	17009.9	9312.33	681187	35510.3	1759.83	23804.3	1201.91	340781	1980.46	11536.8	67114.9	3971.5	8794.77	114241	2.54927e+06	449234	808860	1.25809e+06	0
	仪器仪表	21	8.83857	88.7338	0	37.5559	2.85863	49.8964	1.04242	1.31604	0.299551	2.51086	40.2208	280.857	20.1058	24.8386	12.0062	38.7134	86.3681	41.9788	180.98	2.95064	614.391	2.98225	4.26133	139.498	21.3759	29.7094	293514	2.85214	142.238	8.81077	285.569	23.9428	1.05939	21.3343	32492.3	25.2557	113.946	1874.82	8.26614	3.84385	148.696	6562.11	336963	33371.9	179811	213183	0
	其他制造产品和废品废料	22	1945.29	9.67194	0	1100.9	5.27624	577.105	43.3071	414.833	256.816	7543.81	1359.16	4734.79	3065.02	216150	5834.83	405.374	83.0095	252.445	40.3517	1119.44	14.0701	44712.1	54.7984	1.47285	1.94888	0.144998	192846	364.782	1870.52	680.107	2243.2	96.0097	42.22	282219	1073.65	67367.4	341.049	6997.47	1899.74	11.0804	950.86	2317.21	851047	65456.2	177833	243290	0
	金属制品、机械和设备修理服务	23	0	149155	0	13092.5	5533.37	42557.3	320.264	241.119	3998.03	7529.47	3823.97	131001	18233.8	13961.2	4779.59	805.338	18118.9	6522.03	8242.13	1346.98	99.7998	399.976	7321.9	92075.3	7631.96	19071.6	30852.7	23219.8	93253.1	8474.56	123034	0	0	0	0	13981.2	3440.61	0	0	0	644.121	7423.81	860186	0	0	0	0
	电力、热力的生产和供应	24	453408	150526	0	521447	49343.1	340739	7520.32	2122.21	28666.1	40271.1	80353.2	604656	541419	1.56035e+06	63150.3	9423.66	8031.34	30688.1	14641.8	43207.1	1838.99	6752.29	5001.08	3.96185e+06	18735.9	46133.3	1.6084e+06	149745	336953	389514	589489	251521	378131	256931	16912.9	210893	260518	23341.6	303606	42445.1	87082.1	178472	1.36742e+07	425639	674931	1.10057e+06	0
	燃气生产和供应	25	4939.88	3592.39	0	22637.7	14973.1	16028.2	124.7	49.8756	424.911	914.995	42794.1	36171.5	2570.84	16161.2	1038.55	482.755	594.589	1041.63	94.8564	29.2846	232.081	70.7248	0	40000	133153	1306.78	7301.89	272.121	84605.9	173246	7199.96	13.7373	792.926	2090.03	2.11055	1606.33	106.93	7284.96	4635.13	3647.27	31426	6495.77	670155	29921.2	376268	406189	0
	水的生产和供应	26	316.673	29.2965	0	88.8096	989.296	1454.3	14.2355	4.68447	18.3961	1122.03	94.6987	1399.01	695.284	294.037	20.4977	15.7169	10.4211	165.331	17.2204	10.1454	18.1084	4.97751	4.51241	144.835	11.5727	3435.34	31833.3	384.748	458.96	61717.9	714.659	1220.84	1455.23	87545.2	44.1887	733.273	379.892	166.666	3932.79	543.564	261.523	16226	217998	24448.3	169001	193449	0
	建筑	27	9666.96	11898.9	0	1993.04	1688.95	10316.3	61.2811	59.6006	240.799	883.474	340.082	5699.51	1998.32	7883.42	559.734	69.7333	84.1674	673.504	503.105	1096.52	25.2951	177.816	4.3618	3291.31	922.604	292.403	1.2673e+06	15470.6	27539.3	36600	26468.5	31628.9	15212.4	27544.2	1804.32	2399.21	2564.89	1866.72	138533	5200.78	11119	239543	1.91122e+06	0	0	0	0
	批发和零售	28	797510	442460	0	187469	74004.9	466504	19064.3	12652.7	47347.3	142610	344386	347235	525343	943483	118365	24473.2	60580.7	160353	100652	22144.9	25041.5	3813.82	274.775	1.23639e+06	31546.4	11470.9	4.56253e+06	775490	360343	287685	353750	109751	66017.2	459546	10732.3	152705	26683.6	75979.3	79846.9	282357	64352.6	260745	1.40737e+07	1.34084e+06	2.43974e+06	3.78059e+06	0
	交通运输、仓储和邮政	29	580991	298089	0	245858	122825	386521	3084.62	4244.08	11072.8	72306.3	88864.8	421330	167325	734921	46037.2	10323.5	3831.57	42257.9	26280.5	38586.7	7027.55	5028.5	13491.4	15017.1	4172.27	2094.41	4.3538e+06	1.37495e+06	361198	121054	149293	230923	15938.4	594513	7061.18	513421	6145.46	10296	94069.8	51176.9	27422.4	853345	1.21162e+07	172448	612479	784927	380408
	住宿和餐饮	30	98562.6	11890.8	0	12859.3	4543.79	56251.9	514.346	853.927	1036.15	17084.5	4960.88	140477	21619.4	18627.2	19924.6	1842.15	953.195	9712.83	5661.4	8796.63	1749.85	691.155	7909.62	20724.2	1128.24	2151.83	584709	198968	140171	35901.9	112963	556171	40646.5	1.80819e+06	7475.93	94723.3	9298.13	11791.6	120270	89522.3	34243.3	1.0855e+06	5.40107e+06	695737	5.13121e+06	5.82694e+06	0
	信息传输、软件和信息技术服务	31	70548.1	36742.4	0	6196.89	8424.73	17833.7	359.074	838.886	226.048	5398.18	1771.07	31047.2	9991.09	12873.4	6430.06	826.9	401.801	1371.78	2698.74	2191.15	659.976	350.547	6684.21	32178.1	687.522	3969.02	1.45991e+06	137938	63916.4	122650	2.1916e+06	1.24545e+06	17988.1	87066.6	2371.43	30542.2	3943.22	11425	64594.1	23385.1	6310.5	863382	6.59317e+06	1.06153e+06	2.5791e+06	3.64063e+06	0
	金融	32	421019	62291.9	0	118612	72113.2	152523	3791.45	649.511	6421.83	20053.2	57326	378987	65893.6	711300	16339	2269.93	4936.44	18625	4740.1	11077	3239.91	2713.33	264.619	1.48609e+06	5936.64	20290.2	2.67169e+06	2.62683e+06	757567	188958	67051.6	716063	664136	1.37698e+06	3407.04	161734	75926.7	58540.4	290413	89880.9	167834	479603	1.40441e+07	1.57392e+06	4.01287e+06	5.58679e+06	3645.45
	房地产	33	162.193	142.614	0	474.762	610.752	1051.36	40.2577	10.0224	70.6257	905.687	35.8238	1606.06	199.713	1570.5	212.917	229.068	27.358	34.7681	13.869	575.625	28.3011	85.1665	122.891	241.059	10.5524	17.0868	54129.8	399013	44306.3	133684	55988.9	306417	55413.8	186112	737.787	42728.7	19307.5	5233.82	44787.5	50218.5	25382.7	298974	1.73091e+06	679276	2.28809e+06	2.96737e+06	0
	租赁和商务服务	34	112025	389720	0	43432.8	25524.7	212685	370.037	965.476	4747.04	18962.6	10859.1	413330	43178.3	132438	8207.03	6827.3	1428.23	16792	15859.3	14711.5	1481.54	4322.24	1440.12	28285.9	7275.3	14802	758125	1.09921e+06	503636	512992	1.28498e+06	3.15822e+06	279312	1.63703e+06	21709	488538	146633	158508	187100	139065	159158	529330	1.25932e+07	78484.9	1.4123e+06	1.49078e+06	336114
	研究和试验发展	35	0	0	0	0	0	0	0	0	0	0	0	0	0	0	0	0	0	0	0	0	0	0	0	0	0	0	0	0	0	0	0	0	0	0	162469	0	0	0	0	0	0	0	162469	0	0	0	152520
	综合技术服务	36	202140	231.321	0	886.25	4929.95	32944.5	147.849	66.5521	80.4667	4325.65	2193.91	10986.1	1869.64	5003.28	1063.68	793.462	75.5676	4978.81	356.575	3343.96	666.165	10.96	199.208	480.634	25.1918	76.6003	4.06189e+06	30656.5	4211.21	17.6483	97946	59.6706	212.089	150.419	834.704	13579.3	252.737	1144.69	564.906	1547.46	123.959	10541.2	4.5016e+06	7865	16874	24739	1.26661e+06
	水利、环境和公共设施管理	37	59741.1	9562.15	0	4170.62	6561.54	6689.47	148	17.2069	108.82	2656.42	3809.09	6792.89	1565.36	9295.39	131.313	113.314	159.927	351.647	99.9988	16.2933	24.5423	12.1115	4.76679	21166.1	228.062	45961.6	3825.86	3653.77	2662.63	5105.49	3455.64	4375.94	2467.14	45374.4	144.812	564.03	1256.6	712.044	1975.57	6047.3	629.218	45319.2	306957	3712.85	103247	106960	1.3019e+06
	居民服务、修理和其他服务	38	24411.5	21867.8	0	2804.76	2237.33	15439	54.9447	175.884	289.377	2246.58	827.444	39118.9	3848.74	9774.85	2045.76	371.988	262.318	2216.6	1984.98	1044.11	84.6568	207.533	356.511	2253.05	1557.99	380.426	359984	40391.2	91408.4	80320.7	7161.27	24528.7	5938.85	50503.1	580.252	16335.8	4033.72	16129.7	117423	4491.3	18704.2	480900	1.4547e+06	329774	1.21637e+06	1.54614e+06	0
	教育	39	42855.8	5809.12	0	3922.9	208.161	4113.79	55.0604	23.9771	78.7418	1119.37	348.242	6261.64	2340.63	2773.66	569.128	65.5036	74.7527	463.074	416.817	231.868	94.5139	21.9316	1549.96	2538.06	113.041	870.82	41461.1	26758.7	11467.6	2402.24	23157.5	136837	2374.28	6452.42	342.927	6211.75	4358.14	563.719	174542	7958.49	2911.85	183571	708291	2.16666e+06	3.00459e+06	5.17125e+06	4.02201e+06
	卫生和社会工作	40	28413.2	25318.8	0	11291.2	6957.33	23795.1	61.9782	117.9	1402.29	2657.46	12252.1	20739.6	14406.7	33618.1	2963.39	2428.4	3004.5	4550.69	1572.82	123.597	723.324	17.1416	0	23403.7	88.4449	177.596	26299.1	1171.82	1343.79	330.154	1939.85	6772.08	357.326	1122.15	812.167	1529.68	3853.63	242.456	13691.1	13990.1	3760.41	68960.2	366261	1.64898e+06	2.92638e+06	4.57536e+06	4.22901e+06
	文化、体育和娱乐	41	2663.73	3534.16	0	2140.23	805.598	9548.27	146.544	145.63	492.129	2325.67	1639.67	15417.1	5946.33	13999.6	1329.63	740.865	597.419	997.57	725.005	461.391	168.717	66.3318	755.108	14144.9	731.803	1786.48	94316.9	12111.4	9521.44	22330	6930.01	72384.6	12413.6	147846	256.512	5429.18	1891.22	1994.12	74988.5	7007.21	42720	233272	826723	235680	1.79957e+06	2.03525e+06	718802
	公共管理、社会保障和社会组织	42	61075.5	4395.88	0	2082.94	460.906	9456.03	119.565	95.2993	159.877	917.386	1057.92	5515.91	2399.03	3789.13	800.569	140.204	151.6	280.495	527.082	274.204	128.293	100.64	6.67351	3454.27	176.014	236.856	28814.6	8028.29	4789.91	7096.89	9953.58	46612.3	11340.5	144579	1483.64	3265.87	1791.15	5324.57	20849.3	10000.6	2677.76	504276	908686	36969	107427	144396	1.6352e+07
	中间投入合计	TII	14843800	2200481	0	2990766	622253	1.3634e+07	211122	151990	438834	1.48537e+06	2.31362e+06	9.44084e+06	4.00686e+06	1.7637e+07	942134	359306	368496	2.18392e+06	975096	1.06689e+06	200437	121232	142300	8.18144e+06	263656	203402	7.2714e+07	7.4829e+06	4.6352e+06	6.6799e+06	6.3971e+06	7716400	1699000	1.00204e+07	410900	3.0213e+06	676500	779400	2.4001e+06	4.4544e+06	1.7486e+06	8.1276e+06	2.23949e+08	23347900	52649900	75997800	29062700
增 加 值	劳动者报酬	VA001	22235200	543713	0	1057828	105266	2.3212e+06	41050	61272.8	146830	528991	281357	1.76337e+06	690519	2.10189e+06	102221	142692	84264.6	428658	153133	153072	55706.9	31829.3	16000	1129309	65709	54630	11509700	5474500	1519100	3946800	986700	4736700	458800	2207000	273800	1461300	614700	1782400	6500900	3527100	1144400	8315700	8.86127e+07
	生产税净额	VA002	614500	505289	0	81507	87314	9.20932e+06	3929.84	2762.06	13370.4	70149.7	99150.5	204596	158939	563967	22935.1	11716.6	16267.4	49937.1	17541.8	9135.45	3608.83	8487.87	40700	271034	9027	47506	3473900	4630600	451100	906200	440900	2551900	346900	359800	14600	146700	74200	26500	21100	21300	85500	31400	2.59276e+07
	固定资产折旧	VA003	1035800	186065	0	284421	66167	682390	10619.2	6537.11	64356.6	120185	96814.1	912532	295892	1.06111e+06	30068.1	44740.7	15920.6	158044	25923.1	16260.7	6330.63	15967.7	5800	4732348	216590	57061	1152700	1232200	904400	364300	1786600	385200	2052600	849900	116400	349200	245800	63100	762200	699300	232400	930400	2.21278e+07
	营业盈余	VA004	0	358751	0	382864	72315	3.076e+06	13639.2	13094	26599.7	277200	192210	751450	635932	742064	101944	-7507.04	56202.8	105675	64613.8	209557	12693.8	255576	17400	586161	218049	50376	5100500	4340600	791300	18500	1611700	4272900	596700	753500	49700	483300	34800	139700	58100	408000	156000	0	2.70953e+07
	增加值合计	TVA	23885500	1593818	0	1806620	331062	1.52889e+07	69238.2	83666	251157	996526	669532	3.63195e+06	1.78128e+06	4.46902e+06	257168	191642	172655	742314	261211	388024	78340.2	311861	79900	6718852	509375	209573	21236800	15677900	3665900	5235800	4825900	11946700	3455000	4170200	454500	2440500	969500	2011700	7342300	4655700	1618300	9277500	163763400
总 投 入		TI	38729300	3794299	0	4797386	953315	2.89229e+07	280361	235656	689991	2.4819e+06	2.98315e+06	1.30728e+07	5.78814e+06	2.21061e+07	1.1993e+06	550948	541151	2.92623e+06	1.23631e+06	1.45491e+06	278777	433093	222200	1.49003e+07	773031	412975	9.39508e+07	2.31608e+07	8.3011e+06	1.19157e+07	1.1223e+07	19663100	5154000	1.41906e+07	865400	5.4618e+06	1646000	2791100	9742400	9110100	3.3669e+06	17405100	387712400
[truncated: 11 more columns]
