# Supplementary material for: Editorial Note: Measurement and driving factors of carbon productivity in China’s provinces: From the perspective of embodied carbon emissions
Source: PLoS One. 2025 Dec 15;20(12):e0338756. doi: 10.1371/journal.pone.0338756 (PMC12704855; doi:10.1371/journal.pone.0338756)
Supplement: S1 File — (ZIP) [file pone.0338756.s001.zip › Input-Output Tables of China's Provinces/Input-Output Tables of Various Provinces in 2017/26-ΦÑ┐ΦùÅ.xls]

## Sheet: Sheet1
西藏2017年投入产出表
（按当年生产者价格计算）
单位：万元
产 出 投 入		代码	中 间 使 用																																											最 终 使 用
			农林牧渔 产品和服务	煤 炭 采选产品	石 油 和 天 然 气 开采产品	金 属 矿 采选产品	非金属矿 和其他矿 采选产品	食品和烟草	纺织品	纺织服装鞋 帽皮革羽绒 及其制品	木材加工品 和 家 具	造纸印刷和 文教体育 用 品	石油、炼焦 产 品 和 核燃料加工品	化学产品	非 金 属 矿物制品	金属冶炼和 压延加工品	金属制品	通用设备	专用设备	交通运输 设 备	电气机械 和 器 材	通信设备、 计算机和其 他电子设备	仪器仪表	其 他 制造产品 和废品废料	金属制品、 机械和设备 修理服务	电力、热力的 生产和供应	燃气生产 和 供 应	水的生产 和 供 应	建 筑	批发和零售	交通运输、 仓储和邮政	住宿和餐饮	信息传输、 软件和信息 技术服务	金 融	房地产	租 赁 和 商务服务	研 究 和 试验发展	综 合 技术服务	水利、环境 和公共设施 管 理	居民服务、 修 理 和 其他服务	教 育	卫 生 和 社会工作	文化、体育 和 娱 乐	公共管理、 社会保障和 社会组织	中间使用 合 计	最终消费
																																														居民消费			政府消费
																																														农村居民消费	城镇居民消费	小 计
代码		-	01	02	03	04	05	06	07	08	09	10	11	12	13	14	15	16	17	18	19	20	21	22	23	24	25	26	27	28	29	30	31	32	33	34	35	36	37	38	39	40	41	42	TIU	FU101	FU102	THC	FU103
中 间 投 入	农林牧渔产品和服务	01	185350	0	0	476	0.0100691	56614.5	1.84182	84.2257	961.29	7685.37	0	28182.2	72.8647	0	0.030513	0	0	0	0.133968	0	0	0	0	0.0940188	0	0	16256	237.25	543.095	81414	1282	1714.92	0.221085	3.31134	0	0	0.27915	89038.2	0	0	10.9914	0	469929	725342	432619	1157961	17181
	煤炭采选产品	02	344	0	0	38806	1507.6	70038.9	4286.9	36.4851	2.2419	2973.72	0	3149.39	97465.1	0	0	0	0	0	0	0	0	0	0	0	0	0	2923.98	0	0	0	0	0	0	0.00186263	32.6748	0	0	0	0	41.7867	145.439	3407.23	225161	3907	5933	9840	0
	石油和天然气开采产品	03	0	0	0	0	0	493.847	0	0	0	140.04	0	213.304	467.463	0.494	6.86542	0	0	0	130.974	0	0	0	0	0	3616.85	0	41.1855	0	0.171461	0.039454	0	0	0	0	3.63053	0	0	0	0	4.64297	16.1599	379	5514.67	0	0	0	0
	金属矿采选产品	04	0	0	0	54552	0	0	0	0	0	0.115741	0	118.051	3249.3	0	0	0	0	0	0	0	0	0	0	0	0	0	0	0	0.00651688	16.9052	0	0	0	0	0	0	0	4.08626	0	0	0	0	57940.5	0	0	0	0
	非金属矿和其他矿采选产品	05	2	0	0	0	895.18	88.5181	0	0	0	1012	0	2887.19	11880	0	0.000400258	0	0	0	0	0	0	0	0	28.4239	0.00537154	0	368774	0.117213	14.3139	58.5916	0.275224	19.8046	0.839719	0.0378217	0	2	0.0203726	6.38374	3.05936	0.00451384	1.06284	1	385675	0	0	0	0
	食品和烟草	06	127483	0	0	164	1.75229	87160.9	0.492286	192.605	7.41725	16.1775	0	26.4385	41.4596	0	0.0568869	0	0.671943	0	0.388542	0	0	0	0	2.67664	2.60473	23.6093	7856.55	605.598	251.197	44639.4	2861.53	2711.74	188.091	119.666	94.6591	212.076	71.4381	500.783	907.016	38.7166	47345.4	3162.02	326690	215579	230850	446429	0
	纺织品	07	28	0	0	47	27.4764	1436.38	5882.11	5296.33	1.70252	35.7287	0	136.439	356.895	0.038	0.000152565	0	0.0263717	0	0.84676	0	0	0	0	3.2759	0.013209	0	296.499	53.2414	103.392	11064.8	1158.2	0.0253522	0.764671	16.5575	0	0	115.119	0	3.59845	0.0394961	0.106305	24972	51036.6	22846	34410	57256	0
	纺织服装鞋帽皮革羽绒及其制品	08	1447	0	0	235	0.884146	269.905	0.023782	301.604	4.67414	26.5644	0	43.1033	6.8462	0	2.5937	0	2.18671e-05	0	2.03157	0	0	0	0	41.3271	100.69	0	592.998	3596.88	921.748	2102.68	1315.11	16680.9	0.470567	16.5995	0	8	635.711	5075.05	845.933	67.0651	2011.61	0	36353	55595	46714	102309	0
	木材加工品和家具	09	420	0	0	104	54.9522	2874.21	0	0.971816	1248.24	32.9109	0	270.528	726.516	0	0.000123847	0	0.052481	0	5.93416	0	0	0	0	15.2808	0.0138036	0	104849	11366.4	622.856	739.083	434.299	12.5531	8.73084	91.0213	0.0421142	16.2798	79.2396	329.649	720.004	0.257551	2346.71	13.0813	127383	13783	13160	26943	0
	造纸印刷和文教体育用品	10	2533	0	0	778	204.298	4566.39	0.95816	9.82351	11.4513	30219.1	0	2379.92	2604.34	0.019	0.533898	0	11.7169	0	2.89151	0	0	0	0	42.5129	34.1712	157.847	44478.3	8164.23	5197.6	5820.16	3757.01	71502.1	1666.21	10558.4	6271.3	3962.29	1076.06	1766.82	28927.7	3550.18	49758.2	84350.5	374364	7749	27362	35111	0
	石油、炼焦产品和核燃料加工品	11	3980	0	0	2211	2332.31	2370.02	11.9699	4.64208	349.853	141.257	0	7473.62	536.43	15.01	11.3267	0	2.16422	0	2.02258	0	0	0	0	28.8787	8.49095	77.44	356568	15930.5	212315	3594.64	6425.16	1045.21	2026.57	41182.5	905.127	8478.37	4960.72	2792.16	3014	309.947	3476.21	51309.6	733890	17731	25846	43577	0
	化学产品	12	111041	0	0	4109	129.887	15272.8	84.5562	333.456	114.072	685.356	0	40014.3	2438.17	0	0.317067	0	0.152315	0	150.55	0	0	0	0	35.3512	1.05625	1.28855	230206	32586	9759.52	7844.39	34.9436	151.969	124.432	520.414	7.96074	57.3231	2407.35	6582.91	3811.39	30942.1	6004.08	184.881	505637	57554	74688	132242	0
	非金属矿物制品	13	219	0	0	193	22.8967	1203	0	0.338622	232.105	24.8554	0	190.17	167477	0.038	0.0487382	0	0.0242069	0	4.31828	0	0	0	0	7.93895	0.0625367	0	3.97562e+06	82482	5111.46	1895.6	1889.88	1.08737	31.4012	0.391256	0	2.31678	7.94956	3.38032	1332.85	4.00937	4.18966	77.1104	4.23804e+06	11459	21973	33432	0
	金属冶炼和压延加工品	14	1596	0	0	234	0.449659	48.5873	0	1.68405	419.351	26.1916	0	910.343	103.381	125.723	2092.03	0	0.375108	0	239.876	0	0	0	0	19.5947	4.20713	0	1.12103e+06	183.124	796.944	139.271	0	0.448699	2.67331	0.178749	0.0225093	0.337345	19.6831	35.7779	1.97094	0.0925445	0.885107	62.6952	1.1281e+06	0	0	0	0
	金属制品	15	11155	0	0	189	41.4473	3315.67	0.00388235	6.13949	14.9762	231.57	0	270.304	753.544	15.181	3457.92	0	0.0465769	0	54.527	0	0	0	0	26.5055	0.283113	0	284704	247.368	274.413	3363.39	275.53	25.9346	224.461	4869	0.0214928	1382.21	92.8489	34.5516	28.4997	2.61234	48.3545	24526.9	339632	6221	8853	15074	0
	通用设备	16	753.6	0	0	3664	5.72391	253.049	0.120944	5.45972	7.16827	589.277	0	368.955	247.016	0.076	0.651675	0	5.52366	0	1.05635	0	0	0	0	344.382	1.18594	57.5152	15302.8	727.658	1363.39	4565.34	1349.63	321.559	101.226	576.097	47.2074	61.6298	584.012	36.3427	542.578	13.3907	19.4953	794.6	32711.7	0	3503	3503	0
	专用设备	17	8958	0	0	1966	0.223588	207.195	1.26314	8.22146	4.41725	32.678	0	90.9314	323.291	0.038	0.0853986	0	1640.59	0	0.291102	0	0	0	0	22.1437	3.81292	48.8209	66185.6	2.45864	850.908	560.311	45.7936	4273.67	120.825	8.44025	0	1.06372	0.687336	3.76238	34.0058	1303.76	33.0956	0	86732.3	4816	9255	14071	0
	交通运输设备	18	2744	0	0	659	22.5843	29.625	1.98834	0.746211	0.754839	19.5662	0	20.6203	8.43226	0	0.0241726	0	0	0	0.190393	0	0	0	0	0.898975	0.175645	0	8003.35	96.0735	9431.42	22.4448	420.01	110.148	206.646	1.25503	161.196	144.694	166.978	89.0374	565.259	51.7043	551.319	8483.75	32013.9	40239	105394	145633	0
	电气机械和器材	19	123	0	0	65	0.195036	35.625	0	0.720492	0.919075	40.0462	0	48.7791	209.895	0.038	0.0528135	0	0.0346812	0	563.602	0	0	0	0	1969.91	1.18611	0	115372	1263.68	839.418	2062.49	5344.58	27.3944	136.092	8.61677	0.0724655	1.55569	33.0987	33.6892	34.4501	2.4521	10.7795	77.1104	128307	228	23471	23699	0
	通信设备、计算机和其他电子设备	20	305	0	0	34	2.26912	31.4585	0.223137	0.710383	0.346807	32.1554	0	29.7423	22.4247	0	0.101979	0	5.02352	0	0.542146	0	0	0	0	14.565	1.75055	43.3147	21356.9	1244.56	482.894	917.689	63044.1	1276.91	61.0256	179.876	822.705	821.59	385.951	1298.54	1583.71	104.91	188.604	14265.1	108559	21536	64722	86258	0
	仪器仪表	21	9	0	0	7	0	18.3928	0.00012729	0	0.100851	6.55685	0	28.6152	30.8346	0.019	0.00982069	0	0.00125736	0	0.0425006	0	0	0	0	79.9725	3.19703	0	0	75.1814	118.328	93.5236	631.224	0.0163226	117.273	0.0121588	1544	4232	812.6	34.6364	1595.77	0.0487656	0.0302249	24518	33956.4	0	0	0	0
	其他制造产品和废品废料	22	22	0	0	2	0	1.62767	0	0.874191	0.749752	63.7438	0	327.032	20.7005	0	15.8447	0	6.56013e-05	0	0	0	0	0	0	1.33958	0.00303536	0	1024.06	15635	137.171	626.424	0	7.11424	8.77648	9.32077	0	0	157.337	302.624	0.627934	0.0548109	348.455	0.913403	18713.8	0	0	0	0
	金属制品、机械和设备修理服务	23	660	0	0	8567	3.92431	1842.77	0.301295	0.298715	2.32134	321.96	0	6558.91	1254.96	0.38	3.09439	0	2.75743	0	15.579	0	0	0	0	25158	40.3709	0	8012.27	12066.9	10266.8	9464.34	8202.34	7716.73	1780.3	43.2792	77.2794	2563.86	248	985.932	4799.84	124.298	442.777	9396.37	120624	0	0	0	0
	电力、热力的生产和供应	24	12735	0	0	23112	400.938	5626.08	26.1644	12.7863	59.2261	1584.45	0	3696.86	26286.4	23.807	146.879	0	159.138	0	72.8408	0	0	0	0	120787	9.16075	8915.23	111961	39927.5	6738.87	64685.7	24509.7	26119.2	2105.77	5269	1203.47	3015.39	2667.74	13513.3	9633.38	2814.26	18493.6	61611.7	597924	9361	20336	29697	0
	燃气生产和供应	25	86	0	0	0	0	0	0	0.4686	0.0749477	0	0	0	0	0	0.000146283	0	0	0	0	0	0	0	0	0	0.275916	0	0	564.968	25937	9774.94	0	0	0	0	0	0	2.17247	5343.78	0	0	0	0	41709.7	9586	57273	66859	0
	水的生产和供应	26	0	0	0	306	6.17467	175.088	3.86125	0.364123	9.01135	34.6274	0	82.4444	62.8782	0.057	2.38313	0	0.47948	0	0.132588	0	0	0	0	51	1.65467	67.9629	358.069	1147.44	782.025	12282.6	726.114	6544.57	900.039	328.33	623.315	1231.3	1245.48	2035.91	4471	176.733	3546.49	7179.91	44383.5	283	9435	9718	0
	建筑	27	1602	0	0	319	1.01849	445.008	0.293	0.227832	0.319239	253.76	0	71.0536	100.511	0.019	0.405799	0	0.370855	0	3.65059	0	0	0	0	139.171	4.50718	0	984253	23394.9	5696.84	11465	4148.12	29234.3	860.919	27.4341	450.431	270.1	969.906	2285.55	20722	380.95	626.961	57258.8	1.14499e+06	0	0	0	0
	批发和零售	28	0	0	0	0	0	0	0	109.387	91.6609	0	0	0	0	0	0	0	0	0	0	0	0	0	0	0	0	0	0	126447	5643.68	8011	64	0	0	0	0	0	491	0	0	0	0	0	140858	421899	701331	1123230	0
	交通运输、仓储和邮政	29	17363	0	0	5593	108.545	35550.5	35.5442	53.6574	83.4453	423.211	0	36394.3	3935.51	4.114	160.105	0	13.7982	0	12.4485	0	0	0	0	105.299	16.4089	19.153	326090	169198	206596	352.487	7871.26	187303	2535.04	1199.49	648	9614.76	1254.91	184.951	6174.93	451.637	11006.2	80206.4	1.11056e+06	35305	168313	203618	487211
	住宿和餐饮	30	1852	0	0	2060	11.6983	3997.51	11.1193	5.02833	6.28778	285.672	0	462.013	508.133	0.114	4.9514	0	13.4714	0	5.5193	0	0	0	0	83.3698	44.901	98.8698	91638.1	36736.2	1774.8	14169.4	19717.4	53059.1	4753.44	1468	1540	5005.25	1767.15	856.54	3825.33	586.831	610.169	78090.3	325049	23907	142545	166452	0
	信息传输、软件和信息技术服务	31	945	0	0	305	4	201.821	1.22127	1.82757	2.55873	103.676	0	115.21	38.3751	0.019	0.567954	0	1.06535	0	1.1009	0	0	0	0	21.4163	15.8648	159.352	12364	15890	2735.38	16127	103120	64794.2	3756	176.17	123	2610.09	416.899	149.206	3003.96	199.807	1367.97	184328	413080	34104	248629	282733	0
	金融	32	8777	0	0	6601	21.7381	2655.48	26.9091	21.8114	61.5416	555.102	0	3231.34	2259.77	0	48.0028	0	21.4298	0	123.957	0	0	0	0	9097.52	42.0345	0	304660	11979.1	55848	32239.9	2239.8	169901	81717.5	42021.8	980.172	2566.55	2591.44	1061.74	657.323	210.082	6056.1	31513	779788	34	119342	119376	101193
	房地产	33	0	0	0	0	0	234.039	0	0.187959	0.455599	936.931	0	0.120673	29.0554	0	0	0	0	0	0	0	0	0	0	51.7958	0	0	38226.1	54249.5	2325.83	17544	40912.8	205039	29400.3	930.038	141	1088.83	393.928	31691.1	0	5945.16	29100.3	7525	465766	15380	36623	52003	0
	租赁和商务服务	34	5713	0	0	26175	1890.63	12949.9	79.8998	157.026	81.4276	1441.34	0	10366.9	26297.3	5.073	35.4106	0	16.2776	0	9.1041	0	0	0	0	238.703	119.467	114.864	108526	55925.7	19129	17707.6	44414.5	233844	31641.7	12935.6	1320.15	2436.01	3319.82	795.056	7389.72	7548.71	15840.1	26050	674516	6237	43621	49858	20399
	研究和试验发展	35	0	0	0	0	0	0	0	0	0	0	0	0	0	0	0	0	0	0	0	0	0	0	0	0	0	0	0	0	0	0	20.3731	0	0	0	1030	0	0	0	0	0	0	0	1050.37	0	0	0	92081
	综合技术服务	36	9376	0	0	42	0.00248278	5.93151	6.3645e-05	2.58012	4.41106	16.6735	0	2.03534	53.6287	0	0.0461275	0	0.00018587	0	0.00153479	0	0	0	0	62.5581	0.00869996	0.671362	189391	503.488	1807.45	4.10513	68.6188	17.9387	0.563869	0.878244	750	5604.25	1411.92	1.45494	10.41	0.653401	1.49444	91.1062	209232	0	0	0	210397
	水利、环境和公共设施管理	37	673	0	0	53	0.303865	13.6405	0.18962	0.426724	0.438729	4.6386	0	6.23539	13.177	0	0.0140099	0	0.199964	0	0.117623	0	0	0	0	0.450506	0.84478	2.56805	2420.09	227.554	126.609	21.7395	459.942	966.599	63.128	39	5.22594	32.4321	1470.36	23.6846	31.1191	77.6803	14.0608	184.256	6932.72	0	0	0	266741
	居民服务、修理和其他服务	38	2106	0	0	531	27.2655	765.88	1.91326	3.15462	17.6159	292.833	0	3812.92	377.585	0.19	1.04435	0	5.04449	0	20.1293	0	0	0	0	184.796	12.9655	6.35366	89551.3	18442	10687.5	2353.61	3389.03	46805.5	1175	596.868	114	473.463	2619.22	4078.46	6761	755.804	11095.2	49545.6	256610	37981	68256	106237	15944
	教育	39	2131	0	0	99	0.969664	195.562	0.0531892	0.135389	0.174606	55.9092	0	124.099	47.3705	0	0.115581	0	0.345227	0	0.767762	0	0	0	0	26.6432	1.47	30.7905	7521.99	14184	1240.03	1410.42	774.511	56351.6	14.2113	144	888.487	1129.21	315.468	21.061	16550.6	306.905	659.24	50044	154270	3241	6022	9263	491813
	卫生和社会工作	40	0	0	0	0	0	0	0	0.555035	0.29679	0	0	0	0	0	0	0	0	0	0	0	0	0	0	0	0	0	0	177.352	0	40.2044	0	0	0	0	0	0	0	0	0	0	0	0	218.408	2784	6477	9261	332736
	文化、体育和娱乐	41	0	0	0	279	2.7752	83.8014	1.00501	1.03195	1.34417	29.5085	0	47.1413	74.9999	0	0.0947176	0	1.53497	0	0.69212	0	0	0	0	7.4907	5.51868	63.9088	53111.9	50199.4	4383.51	22449.3	7420.3	94232	1241.03	217.661	93.6922	319.967	136.612	145.84	10932.9	194.389	1567.26	25240.9	272487	2566	8854	11420	80735
	公共管理、社会保障和社会组织	42	137	0	0	199	11.1037	13.6792	1.01137	0.819568	0.318942	15.0647	0	17.6406	49.2892	0	0.030513	0	0.0559798	0	0.109399	0	0	0	0	0	0.592435	12.2916	834793	20577.1	5493.67	82.7897	569.323	4638.96	217	21.0108	82.9746	84.1616	86.2641	51.0337	374	61.1532	285.402	118423	986299	0	0	0	1.78309e+06
	中间投入合计	TII	522669	0	0	182736	7741.23	311087	10461.9	6656.81	3804.76	50390.4	0	152169	350431	190.447	5991.65	0	1902.37	0	1426.37	0	0	0	0	158701	4095.81	9901.85	9.90432e+06	826336	616348	411728	358897	1.28645e+06	167189	123580	19961.8	57429.4	33015.4	171193	139290	56272.8	213035	1.02727e+06	1.71927e+07	1807253	2765810	4573063	3.89952e+06
增 加 值	劳动者报酬	VA001	1219576	0	0	59052	5819	63648	3098	2036	314	19904	0	22230	85122	45	1371	0	322	0	252	0	0	0	0	70182	1154	4949	2184978	225585	223759	222730	136986	491540	78089	159260	17335	84366	42427	102021	457731	265425	120443	1.50927e+06	7.88102e+06
	生产税净额	VA002	0	0	0	23177	1068	6372	62	88	125	1360	0	2675	10131	7	100	0	37	0	80	0	0	0	0	4714	35	42	597806	153046	10263	24903	31310	114119	41534	13773	0	3044	1006	3530	0	679	1626	2993	1049705
	固定资产折旧	VA003	39409	0	0	36747	1398	28823	856	516	1417	4756	0	7523	24715	55	963	0	158	0	182	0	0	0	0	71071	333	958	244948	73252	43667	73478	143267	114608	188665	51811	10398	13760	3345	12928	41462	14072	17962.6	151485	1.41899e+06
	营业盈余	VA004	0	0	0	183310	2423	98755	1102	1404	239	5284	0	67935	114646	4	113	0	208	0	432	0	0	0	0	-9127	404	2794	1087149	299081	63071	31577	-17773	381766	26588	80512	-805	19625	9117	7089	1249	5793.22	20102.5	78363.6	2.56243e+06
	增加值合计	TVA	1258985	0	0	302286	10708	197598	5118	4044	2095	31304	0	100363	234614	111	2547	0	725	0	946	0	0	0	0	136840	1926	8743	4114881	750964	340760	352688	293790	1102033	334876	305356	26928	120795	55895	125568	500442	285969	160134	1.74211e+06	1.29121e+07
总 投 入		TI	1.78165e+06	0	0	485022	18449.2	508685	15579.9	10700.8	5899.76	81694.4	0	252532	585045	301.447	8538.65	0	2627.37	0	2372.37	0	0	0	0	295541	6021.81	18644.8	1.40192e+07	1.5773e+06	957108	764416	652687	2.38848e+06	502065	428936	46889.8	178224	88910.4	296761	639732	342242	373169	2.76939e+06	3.01048e+07
[truncated: 11 more columns]
