# Supplementary material for: Editorial Note: Measurement and driving factors of carbon productivity in China’s provinces: From the perspective of embodied carbon emissions
Source: PLoS One. 2025 Dec 15;20(12):e0338756. doi: 10.1371/journal.pone.0338756 (PMC12704855; doi:10.1371/journal.pone.0338756)
Supplement: S1 File — (ZIP) [file pone.0338756.s001.zip › Input-Output Tables of China's Provinces/Input-Output Tables of Various Provinces in 2017/27-ΘÖòΦÑ┐.xls]

## Sheet: Sheet1
陕西2017年投入产出表
（按当年生产者价格计算）
单位：万元
产 出 投 入		代码	中 间 使 用																																											最 终 使 用
			农林牧渔 产品和服务	煤 炭 采选产品	石 油 和 天 然 气 开采产品	金 属 矿 采选产品	非金属矿 和其他矿 采选产品	食品和烟草	纺织品	纺织服装鞋 帽皮革羽绒 及其制品	木材加工品 和 家 具	造纸印刷和 文教体育 用 品	石油、炼焦 产 品 和 核燃料加工品	化学产品	非 金 属 矿物制品	金属冶炼和 压延加工品	金属制品	通用设备	专用设备	交通运输 设 备	电气机械 和 器 材	通信设备、 计算机和其 他电子设备	仪器仪表	其 他 制造产品 和废品废料	金属制品、 机械和设备 修理服务	电力、热力的 生产和供应	燃气生产 和 供 应	水的生产 和 供 应	建 筑	批发和零售	交通运输、 仓储和邮政	住宿和餐饮	信息传输、 软件和信息 技术服务	金 融	房地产	租 赁 和 商务服务	研 究 和 试验发展	综 合 技术服务	水利、环境 和公共设施 管 理	居民服务、 修 理 和 其他服务	教 育	卫 生 和 社会工作	文化、体育 和 娱 乐	公共管理、 社会保障和 社会组织	中间使用 合 计	最终消费
																																														居民消费			政府消费
																																														农村居民消费	城镇居民消费	小 计
代码		-	01	02	03	04	05	06	07	08	09	10	11	12	13	14	15	16	17	18	19	20	21	22	23	24	25	26	27	28	29	30	31	32	33	34	35	36	37	38	39	40	41	42	TIU	FU101	FU102	THC	FU103
中 间 投 入	农林牧渔产品和服务	01	3.10986e+06	11520.2	0.100025	926.224	202.762	8.00531e+06	515051	27805.1	285633	5726.61	335.295	2.5194e+06	781.54	616.301	128.531	1532.11	146753	1496.51	972.25	3.90316	183.641	2219.22	1364.48	3764.46	47.7638	434.376	702239	1486.58	4242.06	681759	5406.79	1477.52	916.015	300914	24126.1	54472.4	1026.8	3412.28	685.819	2160.9	10396.8	0	1.64368e+07	852590	3.34142e+06	4.19401e+06	521153
	煤炭采选产品	02	28655.8	6.85077e+06	110679	186799	176246	132564	2497.31	589.509	722.235	9089.69	1.8673e+06	1.53909e+06	696671	281538	521.61	120.953	547.032	603.135	112.521	0	0	773.128	0	6.60667e+06	0.0223966	155.46	124270	0	4529.04	1733.24	0	1518.7	0	2.36762	1645.63	10262.7	2965.83	0	49077.1	25431.5	86.5247	13902	1.87281e+07	0	0	0	0
	石油和天然气开采产品	03	0.187072	0	97364.8	1387.06	13883.7	87929	1427.58	681.112	938.611	203.229	4.5757e+06	168451	170373	17955.9	14197	6603.47	5883.47	7356.11	18168.6	11859.1	0	0	311.926	9497.16	1.09282e+06	297.907	106.03	0	2.37967	0.0713381	0	151.966	0	0	20.3009	1026.93	296.772	0	4910.84	2544.77	8.65799	1391.09	6.31376e+06	0	0	0	0
	金属矿采选产品	04	0	375.601	0.000808503	2.26135e+06	4826.66	113.095	0	0	0	48.0611	0	26418.6	78754.4	4.02059e+06	9690.09	0	6070.4	0	20820	0	0	0.0585016	0	27.1564	0	0	0	0	0.100356	35.6008	0	0	0	0	1885.69	0	0	9.32595	0	0	0	0	6.43101e+06	0	0	0	0
	非金属矿和其他矿采选产品	05	33.9241	4488.14	113004	677.969	720206	1852.86	3.84815	0	101.069	48635.2	12.5877	276598	1.02722e+06	42680	7136.82	261.133	4631.79	5.63591	1364.91	11084.3	0	0	0.383918	61656.4	405.482	12.6185	3.98916e+06	0.98309	3249.51	117.262	0.55941	14.147	91.1138	45.098	125.206	66.2275	578.504	14.0443	77.5888	0.382883	5.02285	0.0836618	6.31562e+06	0	0	0	0
	食品和烟草	06	2.49266e+06	5535.06	527.859	966.581	943.59	4.81313e+06	12919.5	432.291	7471.33	35713.7	258.242	42628.8	3305.58	852.669	1950.14	619.926	1585.19	1019.82	1372.96	428.772	197.003	296.342	41.5067	355.596	598.827	508.89	11671.1	9449.52	9839.29	2.07959e+06	11058.4	9229.26	4593.4	10019.9	31534.2	15106	12333.1	5450.65	17708	7715.64	147219	128239	9.93707e+06	2.56242e+06	7.50126e+06	1.00637e+07	0
	纺织品	07	195.581	3120.6	143337	4241.69	3073.41	123407	711768	428074	963.418	90564.6	389.815	66335.6	42874.5	750.556	14172.2	2221.79	3194.14	45370.7	12821.7	21136.3	1341.89	3989.16	1056.82	1814.72	99.9558	30.5849	528.529	26076	3862.59	62697.8	402.055	0.0189502	276.985	4177.69	10839.7	2880.29	1717.57	65748.2	4702.98	12077.9	5916.4	752.957	1.929e+06	172022	863684	1.03571e+06	0
	纺织服装鞋帽皮革羽绒及其制品	08	109370	44969	33044.2	5455.52	15069.9	34932.5	1814.54	137304	2077.51	62214.5	3009.15	35966	6961.1	6871.98	10103	3915.55	5704.09	27214.7	8626.51	1476.4	2156.21	17682.4	821.797	8703.16	1488.45	857.405	201093	107676	38133.8	20825.6	20878.5	16630.1	10975.3	39731.6	7200.12	14327.7	8283.01	63662.2	13713.7	8181.15	16282.3	1020.9	1.17643e+06	573604	3.27349e+06	3.8471e+06	0
	木材加工品和家具	09	26950.2	14518.6	23.521	10780.6	6238.67	250879	1447	1391.99	266703	96020.4	771.843	84315.7	15079.7	3793.82	10519.7	3601.28	3306.98	36100.8	23340.1	43048.3	2724	173.435	3608.84	941.77	1984.73	4.29375	699623	58228.7	4781.83	9843.99	14449.5	18099.7	1732.5	12114.7	318.318	28480.9	17946.3	1999.62	22548	17508.4	1806.52	8.23439	1.81776e+06	134362	448799	583161	0
	造纸印刷和文教体育用品	10	62043.3	51025.8	17770.6	32330.8	34253.7	825451	4940.04	8866.77	10713.4	2.49863e+06	4798.14	406045	116885	18016.7	25851.1	16626.8	18073.7	13815	20063.7	139367	13008.8	2445.3	176.354	4526.28	2494.6	585.875	254530	149388	68180.8	133921	288251	293028	167799	302284	17793.6	725017	163770	110147	216498	31526.8	386569	207088	7.8646e+06	278602	1.68097e+06	1.95958e+06	0
	石油、炼焦产品和核燃料加工品	11	335402	215811	153260	72557.8	190008	60129.1	18988.1	2685.65	14616.9	12927	2.1373e+06	2.27383e+06	180117	909707	44285.3	31781.2	27644.4	132903	35193.5	3969.55	1756.63	35901.2	9882.73	33164.2	1421.27	1061.63	1.91752e+06	415532	809486	30114.6	25279.6	36129.1	29528.5	560038	8230.47	140471	134287	132514	10014.4	6313.52	33760.3	305951	1.15315e+07	724843	892004	1.61685e+06	0
	化学产品	12	3.68594e+06	203522	12494.2	216925	121619	1.00736e+06	341027	49160.1	57449.5	959100	192832	7.11351e+06	754489	1.19166e+06	90639.4	100823	105148	801941	1.05272e+06	308097	18459.2	88509.2	8697.27	170899	16461.2	15866.2	2.99274e+06	82927.2	87894.9	146092	613.636	1147.41	35978.7	127707	121560	194992	67352	581845	140692	3.44112e+06	5221.05	6227.37	2.67195e+07	1.12389e+06	4.37358e+06	5.49748e+06	0
	非金属矿物制品	13	731.017	42433	4577.52	29745.4	224896	202715	1191.32	482.705	7897.27	4753.63	905.554	361952	2.2348e+06	235286	134564	26184.6	48800.7	65245.3	164569	67267.3	1386.34	17200.7	647.194	7903.06	145.169	162.753	2.27434e+07	9153.35	5477.24	10156.1	5672.35	0.809956	3565.81	497.687	15863.3	8128.86	8886.46	97.5139	33247.2	1581.15	48.569	958.693	2.67332e+07	73545.6	120942	194488	0
	金属冶炼和压延加工品	14	126290	61991.8	12222	106755	29961.7	17027.4	2173.7	295.364	96237.1	1.27407e+06	2605.71	73127.6	232302	5.12613e+06	2.2276e+06	921013	2.03224e+06	2.56662e+06	925032	305551	243362	3520.34	38814.3	43846.5	9416.19	893.729	8.74744e+06	5095.43	12744.4	396.082	4.39544	0.356753	322.784	91.9108	2204.99	16.1805	10642.2	87.0722	55.6238	8.75232	8.48268	18.6409	2.52582e+07	0	0	0	0
	金属制品	15	435299	114456	514.06	94061.3	26571.9	229218	3975.38	3698.14	19540.4	95764.8	5006.7	175765	77617.6	153545	547494	301675	275932	1.69096e+06	199652	308846	25077.7	79798.2	8294.71	19433.3	2450.56	1841.92	2.3802e+06	21963.5	8502.36	15663.6	15278	19.635	35813.4	145013	32906.2	603309	17061.6	340268	98246.7	580.249	3010.93	858.631	8.61518e+06	30684.4	80969.2	111654	0
	通用设备	16	18901.7	131528	7107.61	72711.5	20378.8	55486.6	6832.63	969.382	10796.3	24987.7	19360.9	173991	53506	129542	118827	1.45198e+06	565242	1.20176e+06	128720	50459.4	155440	3682.99	15808.9	137310	2117.55	2124.42	688409	24559.2	32425.4	43769.5	21449.3	14321.1	11705.6	14544.4	1608.18	21549.3	9468.34	6168.17	11473.1	2142.52	7473.64	940.026	5.47157e+06	3313.07	49832.3	53145.4	0
	专用设备	17	272652	352646	58558.5	89180.3	167186	49572.1	10413	5205.26	27460	22823.8	4714.42	36687.6	72898.4	32248.4	10767	11858.5	838287	5689.73	194581	1.47171e+06	8357.96	937.317	68811.6	44546.8	1325.04	639.657	494796	165.386	7339.03	3017.98	1987.83	13580.5	14224.3	1812.34	282.641	319.096	959.923	40.1606	8107.88	143933	136.799	18.7733	4.55048e+06	8644.34	27781.7	36426	0
	交通运输设备	18	76836	10128.5	893.618	53272.7	15243.8	6960.72	91.2826	329.96	78.9962	689.978	601.091	16556.5	5866.51	1834.24	793.784	243823	21169.9	8.45605e+06	459.495	8461.91	7158.52	83.801	35674	724.195	110.404	132.11	25129.6	1006.71	175445	968.284	2915.9	6012.88	2025.12	34853.5	3141.11	6436.15	26155.7	2282.11	1235.28	809.254	3470.26	55742.2	9.31166e+06	436735	1.37572e+06	1.81246e+06	0
	电气机械和器材	19	3109.05	178811	3679.34	17420.2	55399.8	17795.2	1649.83	474.33	836.02	960.823	1756.43	70111.3	23443.9	43307.2	6238	88347.5	217419	945632	2.15213e+06	182114	31476.8	2813	8787.07	63456.2	596.134	370.939	3.11027e+06	96878.2	20774.7	6637.92	78901.8	1706.42	22951.3	33349.4	47888.7	86395.1	15150.4	64943.1	1145.81	4530.88	6267.77	22.3058	7.71595e+06	242636	839459	1.08209e+06	0
	通信设备、计算机和其他电子设备	20	8162.86	6566.39	3851.45	952.12	40361.1	4645.41	264.631	449.31	738.232	7991.62	528.782	97891.7	6667.38	1374.33	3115.66	3959.51	266571	21572.5	287639	1.98758e+06	44641.5	10430	862.311	16405.3	124.23	69.3675	1.03106e+06	53854.5	18297.6	6581.13	683842	31193.3	11157.6	187896	50975	89950.1	22244.1	112712	13665.5	7112.63	48846.1	13720.8	5.20653e+06	155897	776183	932080	0
	仪器仪表	21	268.061	13060.7	352.46	2398.59	243037	1743.68	289.046	5.35769	0.275938	31904.2	3989.91	21129.9	3413.19	1854.15	4403.85	32661	347354	54645	36527.7	560.379	128985	4.78822	27.1055	27723.9	1409.99	485.309	80105.6	715.596	3847.15	191.759	15053.1	0.0127538	1010.78	23273	62354.1	117496	3447.02	66616.1	140742	3983.33	1144.69	2044.46	1.48026e+06	6786.43	51917.2	58703.6	0
	其他制造产品和废品废料	22	679.236	247.942	0.00224236	2024.46	49.7731	4883.03	4.0737	5837.51	1.38449	9414.48	52.821	63976.7	41465.6	636495	69836.6	27521.2	2888.04	34824.7	14216.7	2.84699	0.0751703	256022	2.06772	1854.08	1.07957	7.73439	5152.86	317.823	4026.58	8831.57	80703.4	45.8251	18645	38764.2	11099.6	35238.2	18456.4	40081.2	219.542	2196.47	10724.3	103.764	1.44692e+06	30721.2	128988	159709	0
	金属制品、机械和设备修理服务	23	17475.1	12302.9	5553.68	8859.62	3981	6329.25	184.382	186.674	343.91	3381.35	8876.64	11182.4	24153.5	9730.34	1642.34	3199.36	10554.6	10828.3	1614.62	1517.32	258.069	376.958	204.658	58352.5	2790.16	630.838	62447.9	2599.56	16661.5	483.862	4357.58	217.246	1872.23	13828.3	1094.59	4193.86	2331.66	314.064	1025.38	605.582	1158.35	4015.94	321718	0	0	0	0
	电力、热力的生产和供应	24	163075	712351	403294	334347	211397	597584	96850	13756.2	88589.2	192918	249253	986750	909590	1.08025e+06	144849	95345.6	151409	161817	112070	243530	11464.4	19725.2	9518.94	966226	98862.2	73651.4	1.11901e+06	1.59902e+06	519007	398519	272205	103764	757293	270583	20965.2	146644	301584	110742	286582	92426	61741.6	57893.8	1.42465e+07	651907	1.70367e+06	2.35558e+06	0
	燃气生产和供应	25	7364.45	0	0	11.8618	0	0.363024	0	0	0	0	12213.3	1791.84	0.740573	25.909	7170.83	0	0	0	0	0.000633054	0	0	0	21365.6	108433	1.32412	0	4808.95	245116	165732	43.0965	0	53127.7	31184.3	1225.74	3668.73	371.713	10674	4908.66	1240.1	11611.5	0	692092	51215	276538	327753	0
	水的生产和供应	26	0	15384	4873.57	18203	10472.9	36922.5	4299.85	1281.04	4218.52	15878.9	14005.6	70069.2	20504.6	18835.4	4901.97	6726.05	8009.04	8420.27	4346.39	4843.47	673.945	2530.65	258.641	79806.8	64169.4	83421.7	395488	123832	24183.3	87646.7	12186.8	8356.05	98742.1	49527.1	3084.63	28412.5	33390.2	28113.6	90984.3	17486.5	10419.9	7371.83	1.52228e+06	37336.5	120637	157973	0
	建筑	27	39734.2	52292.7	48472.1	5762.82	3895.02	54568.8	4665.85	2034.81	1285.88	2642.57	4396.54	40972.8	8678.49	3993.75	10267	2831.97	7071.75	10036.7	7368.34	10962.1	1445.18	997.087	1969.17	26306.9	921.801	1320.4	527370	216079	93896.3	41413.3	34801.3	25516.7	105262	34881.6	2545.09	14582.3	205578	17157.6	303989	40248.2	35923.2	81297	2.13544e+06	0	0	0	0
	批发和零售	28	316406	171120	29128	183872	95140.2	573334	60914.1	42416.3	34268.9	238691	196817	405783	380553	485681	63985.5	58986.6	79898	199641	115534	111165	12722.5	27227	3829.93	149905	34128.8	3668.94	2.22907e+06	3.18865e+06	201176	127878	33186.9	22344	13373.4	49754.1	41017.2	82454.5	17724	48104.1	28219.2	87353.5	47023.7	30719.2	1.03229e+07	673239	2.4426e+06	3.11584e+06	0
	交通运输、仓储和邮政	29	385485	688682	372456	109178	177106	735174	29494.2	23296.7	37756.3	160257	1.00881e+06	727365	390910	306863	128742	80734.6	98745.5	197032	198239	73399.1	16729.9	34302.5	8962.18	340779	188489	4060.1	1.97921e+06	3.54006e+06	3.01e+06	93679.2	109160	85169.5	80941.9	2.17779e+06	73653.7	1.00921e+06	127678	114875	102197	42525.3	37787.6	337143	1.94441e+07	417732	1.31523e+06	1.73296e+06	2.38425e+06
	住宿和餐饮	30	28708.3	92359.9	8165.18	17474.8	15098.1	73549.3	3295.08	6729.77	4384.12	27551.7	4611.81	167794	50132	14742.9	27837.3	22507.4	30360.3	37028.6	57969.4	11913.7	4119.24	1768.43	892.909	12221.6	4355.95	1660.47	236919	262824	43673.8	79631.5	126626	169517	86121.6	245862	68877.9	1.98679e+06	47301.8	45832.8	46439.5	5913.83	25299.5	2.24927e+06	6.45413e+06	429561	4.42319e+06	4.85275e+06	0
	信息传输、软件和信息技术服务	31	4081.83	67256.5	5847.76	17563.6	22651.8	37411	1519.63	2355.42	1782.31	10388.9	1802.2	29302	39789.7	4406.06	10937.7	7185.83	12332.4	2938.34	35891.6	2776.47	921.661	1434.64	115.102	8236.81	5700.37	1828.65	49265.3	160850	27302.4	56621.8	2.49996e+06	208508	22093.8	45137.1	14082.6	140429	10151.7	6721.15	29815.1	5611.81	11346.6	19512.3	3.64386e+06	425190	1.31228e+06	1.73747e+06	0
	金融	32	161574	641889	157413	53120.9	24406.4	165517	28293	9471.05	26395.6	37643.1	592961	608002	188676	346764	38356.6	38492.4	130503	102150	85692.2	126697	5482.71	18097.8	15695.7	1.23049e+06	34987.9	34241.6	834920	4.57071e+06	4.80106e+06	202818	214871	766602	1.83969e+06	1.14107e+06	13756	114712	71873.7	74412.2	44382.4	27806	143937	64813.7	1.98305e+07	1.00919e+06	4.15467e+06	5.16385e+06	57061.3
	房地产	33	0	4311.94	0	0	9155.97	10866.9	1429.31	7681.9	828.857	393.232	482.012	4974.82	1859.75	4709.56	2872.58	2574.1	3410.2	22329.2	4107.74	12433.8	677.075	111.364	104.406	0	1.33954	396.673	15650.6	2.80086e+06	289146	813376	387311	444224	897731	278498	21165.6	101086	108931	80991.9	93629.4	104108	134040	30288.4	6.69675e+06	1.28383e+06	2.31435e+06	3.59818e+06	0
	租赁和商务服务	34	40536.8	910809	457933	74671.2	74768	624020	13406.1	22314.5	14621.4	30629.4	380523	620944	112110	122727	46535.2	52220	90433.3	170528	176050	113580	13142.7	12025.8	34493.8	126882	12598	8619.26	1.26588e+06	2.85746e+06	647371	614421	734120	983381	1.02276e+06	3.50698e+06	52424.9	1.55411e+06	228914	164307	368912	66729.1	242320	76595	1.87438e+07	58477.2	828565	887043	117567
	研究和试验发展	35	0	0	0	0	0	0	0	0	0	0	0	0	0	0	0	0	0	0	0	0	0	0	0	0	0	0	0	0	7.08665	0	0	0	0	32.8018	5592.72	0	0	0	0	0	0	0	5632.6	0	0	0	624689
	综合技术服务	36	206951	12592.3	8.49174	1439.16	10278.2	4409.84	330.492	3163.9	77.1088	9742.27	2384.08	21815.5	2352.98	3304.75	2185.77	16910.9	14909.9	7180.69	5933.81	3751.13	386.179	1643.06	44.4275	4631.25	242.163	99.1529	3.6063e+06	14664.8	22341.4	749.672	11174.7	5328.4	332.238	1717.09	89086.5	1.90509e+06	1299.8	336.009	87.4005	25.9115	241.271	231.067	5.99577e+06	0	0	0	57885.2
	水利、环境和公共设施管理	37	163686	1508.54	177.654	248.654	263.965	1142.24	61.8537	137.614	79.3557	588.575	69.6015	1096.28	945.731	251.559	482.324	228.105	421.593	358.017	513.941	142.926	58.7159	25.2117	17.9621	102.485	73.0071	42.8671	2670.17	30785.7	3370.95	1048.15	868.624	4340.54	2185.83	2794.44	4162.43	1668.23	74766.3	862.858	3473.6	6077.46	363.976	54387.1	366551	11996	180434	192430	2.18517e+06
	居民服务、修理和其他服务	38	53617.2	186398	84349.7	7105.86	9037.8	123470	6605.55	2744.5	2118.56	6087.24	19881.5	190184	19197.6	11061.9	18888.5	14754.3	15693.3	109708	38278.4	37770.7	3842.26	2116.34	2449.06	50469.8	1935.58	1915.99	451401	170381	297346	70687.8	17771.4	51632	52130.7	106680	24172.3	69078.3	469856	63299.4	124953	55665.7	28022.6	295745	3.3685e+06	92089.3	696116	788205	0
	教育	39	39461.9	14359.9	5040.24	2528.06	2915.2	8851.02	819.379	1102.49	357.139	1262	1372.96	7708.5	2427.06	2667.23	2007.54	1637.92	4692.11	4334.59	1861.35	1500.27	564.892	165.63	187.689	1582.42	200.79	156.102	45179.5	64987.4	31088	9046.2	11373.6	84907.5	13923.8	20065.8	854.783	38035.3	15421.6	2064.69	474709	18451.9	8470.29	71605.4	1.01995e+06	654657	2.86611e+06	3.52076e+06	5.5443e+06
	卫生和社会工作	40	0	0	0	0	0	0	0	0	0	0	0	0	0	0	0	0	0	0	0	0	0	0	0	0	0	0	0	5383.91	449.954	1784.2	0	0	0	0	124.414	0	0	0	0	4622.31	45.9351	0	12410.7	2.75089e+06	4.15131e+06	6.9022e+06	5.44418e+06
	文化、体育和娱乐	41	0	11080.9	3034.02	1899.3	1979.74	7605.87	453.473	806.074	670.834	4237.69	499.904	7053.27	5418.61	1548.23	2976.7	1398.78	2346.69	2166.95	2885.9	814.789	404.782	214.948	98.7617	838.393	458.971	249.684	27076.4	21659.2	7936.09	5112.7	14701.2	19335.3	16317.5	22872.7	7418.54	31286.4	9261.58	4827.66	23269.9	3241.4	7071.1	16324	298855	46310.2	734674	780985	642964
	公共管理、社会保障和社会组织	42	43716	2179.82	20.6993	326.587	420.014	2223.78	178.621	213.684	197.277	721.263	338.282	3044.01	2825.37	576.296	663.442	381.292	942.095	436.745	582.464	248.132	82.3216	98.8856	35.3048	475.916	92.2781	67.9856	6439.05	6087	1281.99	1348.69	11204.9	8425.95	10391.7	29898	1206.19	5422.57	7528.05	3446.4	1139.95	1543.34	2494.59	75153.9	234101	9400.11	104073	113474	1.03571e+07
	中间投入合计	TII	1.24659e+07	1.19144e+07	2.35903e+06	4.09953e+06	2.78263e+06	1.89961e+07	1.89157e+06	814431	1.02895e+06	6.03525e+06	1.13215e+07	1.95496e+07	8.00562e+06	1.52748e+07	3.86814e+06	3.68324e+06	5.60617e+06	1.71578e+07	6.14805e+06	5.68007e+06	758690	649344	282570	1.03439e+07	1.69396e+06	242576	6.30538e+07	2.07062e+07	1.16055e+07	6.03494e+06	5.76807e+06	3.43588e+06	5.4476e+06	9.86629e+06	900114	9.39281e+06	2.27699e+06	2.37518e+06	2.81748e+06	4.30315e+06	1.49772e+06	4.21137e+06	3.26347e+08	1.60143e+07	5.34514e+07	6.94658e+07	2.79363e+07
增 加 值	劳动者报酬	VA001	13269800	1.97322e+06	940235	425605	529575	3.49076e+06	397622	117843	123657	359850	454013	2.85513e+06	1.8498e+06	1.77845e+06	267928	765162	1.03133e+06	1.73562e+06	2.176e+06	741878	41191.7	35639.8	41881.6	653613	92550.4	62980.4	1.26957e+07	5.97292e+06	5.61378e+06	2.16391e+06	2.67488e+06	3.37996e+06	3.25005e+06	2.99583e+06	2.62489e+06	2.84534e+06	729298	2.04562e+06	6.39073e+06	3.17157e+06	829173	6.0432e+06	9.96382e+07
	生产税净额	VA002	-465200	3.56766e+06	1.47665e+06	345426	203335	2.6891e+06	204823	41371.1	46298.9	182211	1.39324e+06	1.84829e+06	1.70407e+06	1.26474e+06	165386	306727	358568	430702	608293	168190	15189.4	31370.2	9991.64	308113	42107.3	15389.2	2.78883e+06	4.1708e+06	850895	422138	367054	1.09782e+06	3.51598e+06	489839	285168	497537	82368.4	210717	38012.9	17922.3	95509	13865.4	3.19065e+07
	固定资产折旧	VA003	1672800	1.17577e+06	2.09128e+06	221457	132203	1.52778e+06	142954	20449.5	38064.8	124627	438566	1.80991e+06	1.10388e+06	889857	96409.1	250703	487829	286994	607367	1.43487e+06	7795.75	12066.6	12157.3	832732	89432.8	50581.1	1.12367e+06	1.38836e+06	2.18424e+06	482537	1.59306e+06	524482	964204	613400	487900	409393	199345	354089	768631	370685	183757	487981	2.76943e+07
	营业盈余	VA004	3832900	6.60981e+06	1.60222e+06	745313	219172	4.14917e+06	425050	113692	116724	760236	885345	3.05248e+06	2.62937e+06	1.71004e+06	262200	385368	432653	296364	924644	492748	36820.7	982773	11682.2	419336	113545	-1309.42	2.88628e+06	4.53532e+06	940657	609714	999987	9.35714e+06	2.37497e+06	581381	370469	833079	171544	349082	78463.6	427133	77962.4	59819.9	5.58613e+07
	增加值合计	TVA	18310300	1.33265e+07	6.11038e+06	1.7378e+06	1.08429e+06	1.18568e+07	1.17045e+06	293356	324744	1.42692e+06	3.17117e+06	9.5658e+06	7.28712e+06	5.64309e+06	791923	1.70796e+06	2.31038e+06	2.74968e+06	4.31631e+06	2.83769e+06	100998	1.06185e+06	75712.7	2.21379e+06	337636	127641	19494500	1.60674e+07	9.58958e+06	3.6783e+06	5.63498e+06	14359400	10105200	4.68045e+06	3.76843e+06	4.58535e+06	1.18256e+06	2.95951e+06	7.27583e+06	3.98731e+06	1.1864e+06	6.60486e+06	2.151e+08
总 投 入		TI	30776200	2.52409e+07	8.46941e+06	5.83733e+06	3.86691e+06	3.08529e+07	3.06202e+06	1.10779e+06	1.35369e+06	7.46218e+06	1.44927e+07	2.91154e+07	1.52927e+07	2.09179e+07	4.66006e+06	5.3912e+06	7.91656e+06	1.99074e+07	1.04644e+07	8.51776e+06	859687	1.71119e+06	358283	1.25577e+07	2.0316e+06	370218	8.25483e+07	3.67736e+07	2.11951e+07	9.71324e+06	1.1403e+07	1.77953e+07	1.55528e+07	1.45467e+07	4.66854e+06	1.39782e+07	3.45955e+06	5.33469e+06	1.00933e+07	8.29045e+06	2.68412e+06	1.08162e+07	5.41447e+08
[truncated: 11 more columns]
