# Supplementary material for: Editorial Note: Measurement and driving factors of carbon productivity in China’s provinces: From the perspective of embodied carbon emissions
Source: PLoS One. 2025 Dec 15;20(12):e0338756. doi: 10.1371/journal.pone.0338756 (PMC12704855; doi:10.1371/journal.pone.0338756)
Supplement: S1 File — (ZIP) [file pone.0338756.s001.zip › Input-Output Tables of China's Provinces/Input-Output Tables of Various Provinces in 2017/28-τöÿΦéâ.xls]

## Sheet: Sheet1
甘肃2017年投入产出表
（按当年生产者价格计算）
单位：万元
产 出 投 入		代码	中 间 使 用																																											最 终 使 用
			农林牧渔 产品和服务	煤 炭 采选产品	石 油 和 天 然 气 开采产品	金 属 矿 采选产品	非金属矿 和其他矿 采选产品	食品和烟草	纺织品	纺织服装鞋 帽皮革羽绒 及其制品	木材加工品 和 家 具	造纸印刷和 文教体育 用 品	石油、炼焦 产 品 和 核燃料加工品	化学产品	非 金 属 矿物制品	金属冶炼和 压延加工品	金属制品	通用设备	专用设备	交通运输 设 备	电气机械 和 器 材	通信设备、 计算机和其 他电子设备	仪器仪表	其 他 制造产品 和废品废料	金属制品、 机械和设备 修理服务	电力、热力的 生产和供应	燃气生产 和 供 应	水的生产 和 供 应	建 筑	批发和零售	交通运输、 仓储和邮政	住宿和餐饮	信息传输、 软件和信息 技术服务	金 融	房地产	租 赁 和 商务服务	研 究 和 试验发展	综 合 技术服务	水利、环境 和公共设施 管 理	居民服务、 修 理 和 其他服务	教 育	卫 生 和 社会工作	文化、体育 和 娱 乐	公共管理、 社会保障和 社会组织	中间使用 合 计	最终消费
																																														居民消费			政府消费
																																														农村居民消费	城镇居民消费	小 计
代码		-	01	02	03	04	05	06	07	08	09	10	11	12	13	14	15	16	17	18	19	20	21	22	23	24	25	26	27	28	29	30	31	32	33	34	35	36	37	38	39	40	41	42	TIU	FU101	FU102	THC	FU103
中 间 投 入	农林牧渔产品和服务	01	2.04352e+06	1978.9	36	333.234	23.5523	1.9421e+06	13313.8	6611.32	7185.81	14376.6	1763	328684	843.273	896.502	42.9425	21.0016	691.019	1.58733	24.3043	104.393	0	24745.4	0	179.128	3	7.66121	221116	715.729	450.71	207745	108361	4114	6180	3164	364	1747.82	10832.5	8793	145.45	558.649	8944.67	0	4.97072e+06	1773698	2098148	3871846	325097
	煤炭采选产品	02	79749.5	226882	119140	26542	13118	16977.4	115.738	151.475	33.8405	3944.27	119877	157317	239853	348481	51	1072.82	2082.69	5.05569	495.723	0	0	993	1480.99	1298362	0	1	69554	0	3803	0	47.9937	647	0	2	1812	1785.17	2683.26	0	26238	5799.19	3946	59840	2.83289e+06	138177	83735	221912	0
	石油和天然气开采产品	03	0	0	86710	2842	349	10485.6	1153	364	0	669	3641873	59941.7	35737.4	13698	1320	1991.09	1027.01	155.729	891	129	0	0	0	13562	176598	0	13	0	0	0	0	0	0	0	235	126	31	0	0	682	338	177.311	4.0511e+06	0	0	0	0
	金属矿采选产品	04	0	376	373	234986	793	0	0	0	0	0	0	125940	4621.11	4.38409e+06	11081	0	93.6473	0	0	0	0	0	0	123	0	0	0	0	0	0	0	0	0	0	0	0	0	0	0	0	0	0	4.76247e+06	0	0	0	0
	非金属矿和其他矿采选产品	05	20.0216	10404	140177	2968	31245	458.836	0.184494	22.0157	1.3323	414.437	19	104690	352173	32802	2821	177.308	422.484	6.74452	739.824	0	0	167	485.225	4441	0	1816	1072423	0	801.397	119	1.06657	18	8	27	0	11.3649	5	4	36	0	0	0	1.75992e+06	0	0	0	0
	食品和烟草	06	592424	155	173	100	98	796139	23.6453	18174.5	100.046	154.978	98	21305.7	751.915	287	52	2804.22	1778.37	72.6399	3108.12	76.2239	42	3493	674.469	155	7	8	1758	4070	4737.73	809317	314789	9779	1994	1325	2416	6799.05	721.269	1375	10739	1007.33	13280.4	30475.4	2.65684e+06	1830574	3.20645e+06	5.03702e+06	0
	纺织品	07	84.0837	536	5954	22	320	12601.2	38741.6	23434.4	790.802	472.745	786	8816.18	2161	4017	2937	334.996	2243.58	49.0326	1029.1	1273.45	22	27273	1483.27	96	13	27	235	5963	2202.64	26332	457.943	139	309	171	0	172.532	166.563	5536	333	1134.71	233.972	47598	226503	80110	195079	275189	0
	纺织服装鞋帽皮革羽绒及其制品	08	19926.1	1772	3220	1360	116	1968.1	268.355	21999	1052.18	262.485	1804	16149.4	4348.41	3990	1331	1154.28	1620.43	296.545	1556.24	487.351	47	4208	3991.86	6964	91	591	31111	7215	11454.8	6094	2938.16	21083	1225	1050	2096	2597.06	179.82	947	10601	272.263	15063.8	24727.3	239230	512443	1540259	2052702	0
	木材加工品和家具	09	7515.61	2830	665	395	636	28395.4	129.339	92.0862	23875.7	1595.22	1577	16334.5	5195.56	1915	1201	1722.11	649.748	141.515	1542.38	2810.41	47	9688	1414.65	64	29	9	242490	4454	3108.29	10059	1756.68	12219	1660	3297	5794	1868.23	709.077	521	22781	356.569	6077.49	55996.9	483618	121599	233380	354979	0
	造纸印刷和文教体育用品	10	36829.9	1282	2019	1116	2432	143769	662.14	439.384	13360.3	122929	7300	51346	43994	8579	1616	2509.73	3249.59	792.593	4349.23	11150.8	456	7992	307.518	10734	132	161	30646	36199	25893	67355	48034.5	521186	66773	101637	10509	131466	8541.51	13023	134841	19413.7	118527	255226	2.06878e+06	194308	415789	610097	0
	石油、炼焦产品和核燃料加工品	11	46504.8	17256	62498	29696	8588	15929.9	391.415	460.819	697.866	1005.7	308592	623152	451019	148155	2241	2637.15	6251.62	5208.45	2931.83	980.063	398	9466	7916.63	17265	227	343	321018	149627	557785	5650	3016.84	51778	90347	102856	7561	74221.7	11222	14894	9260	7116.43	10220.7	38258.5	3.22464e+06	311632	383546	695178	0
	化学产品	12	1.43643e+06	43594.5	55353.5	42008	23507.3	124657	14982.2	5604.36	7823.91	19963.7	196453	1.99691e+06	117845	417511	23201.8	25918.8	32805.6	24675.6	63385.9	121136	7534.78	115695	26438.5	16227	200.06	8793.44	485768	29029.2	147769	105261	16629.3	3089.03	14656.6	2682.05	27050.8	39596.2	7629.71	157660	96888.5	2.06565e+06	23851.2	164896	8.35676e+06	333797	763747	1.09754e+06	0
	非金属矿物制品	13	6309.91	5309	12133	4972	592	15164.4	66.7843	40.5982	470.443	32.9945	1086	20310.8	627874	819872	3354	3119.86	2855.26	599.488	19836.2	12177.5	44	4109	2327.35	3904	20	27	4266408	885	720.03	5530	890.403	338	309	303	0	96.328	937.143	2	2121	1401.81	2	3.26945	5.84655e+06	49234	92845	142079	0
	金属冶炼和压延加工品	14	27326.8	17424	113493	5138	15799.1	6451.79	23.9367	16.5884	617.601	217.709	788	31828.3	18532.8	5.56851e+06	843882	68693.8	100954	54831.4	322383	107951	28	47584	84705.6	3740	292	253	3164966	503	4921.73	285	14.2903	0	27	56	1	2	72.2934	14	27	7	11	2.066	1.06124e+07	0	0	0	0
	金属制品	15	139458	9460	5169	6004	4063.78	24978.5	175.967	109.534	1118.15	204.363	1479	19291.3	18684.1	22434	903708	15950.3	21929.9	5549.82	36543.1	49033.9	8614	11024	52501.6	2115	42	78	578382	1558	8840.74	6214	1407.5	21	3790	894	574	29771.3	26193.5	90253	3235	163.663	1578.54	5808.32	2.1184e+06	18784	34388	53172	0
	通用设备	16	9349.69	24232	30908	21249	767	10270.4	100.35	40.366	145.848	501.831	3488	22287.1	15167.4	32017	10327	133441	42309.1	8588.01	56184.4	1596.04	6458.9	8174	36977.8	16981	65	690	224916	3200	29321.8	10287	1252.78	40452	7903	2222	247	2426.51	2977.9	2103	1688	764.939	684.046	915.854	823679	12314	38428	50742	0
	专用设备	17	116687	20181	44156	12430	16830	7000.66	834.712	75.3747	57.6921	2362.13	1169	4968.87	21483	15726	51507	1887.24	81000	146.996	8924.7	6431	44	807	13852.1	2758	527	33	320818	2123	5341.27	2957	811.849	35311	1144	112	7	203.972	39.1557	251	130	88533.3	137.171	0	889799	24513	63077	87590	0
	交通运输设备	18	27940.5	2180	9897	3876	127	705.557	23.0743	40.2807	24.0278	42.4529	63	711.325	3383.03	1656	674	7224.45	863.125	102691	1363.6	27.9328	20	122	97647.4	135	12	14	63242	223	149932	544	1639.89	8258	127	711	268	2912.3	1015.47	404	555	735.606	882.292	3113.88	496028	313096	1099435	1412531	0
	电气机械和器材	19	1458.74	8915	18100	2586	52	2426.4	146.076	24.6374	297.643	65.2276	578	7059.57	9547.56	7664	1723	34046.2	19714.8	22310.3	168217	4677.64	41	5362	56851	17333	97	75	486475	64086	11165.6	4252	23074.8	187	859	2898	893	13895.2	827.52	41525	385	217.7	528.596	4.9491	1.04064e+06	172901	457393	630294	0
	通信设备、计算机和其他电子设备	20	4014.2	1125	4978	141	17	850.172	13.4223	11.1385	94.4531	122.713	228	1012.47	328.001	2385	66	10820.5	4691.17	10400.2	15894.8	246331	20273.7	7904	29113.6	3099	12	21	283772	128083	15165.8	5061	103661	34373	3796	9565	1417	63967.4	3032.03	10513.4	23498	1991.55	1383.32	18339.4	1.07157e+06	207230	398393	605623	0
	仪器仪表	21	128.821	1705	4540	472	10	540.694	19.3545	31.0703	0.229029	32.837	1330	2738.82	1747.38	3214	67	2793.87	3339.34	562.982	44876.6	16.4664	21937.5	1812	9149.85	1536	181	99	20814	179	807.316	140	1912.44	28	558	9	14909	14403	728.03	1919	5183.31	18	89	6046.21	170625	28519	54041.1	82560.1	0
	其他制造产品和废品废料	22	282.242	84	141	58	2	121.74	163.325	541.202	12.3695	42664.3	260	54078.7	56265.8	8191	117	620.866	1000.72	59.8483	607.204	3560.48	0	45191.3	1370.82	58	0	18	514	44	1820.45	3919	423.299	55	7230	4926	1249	20941.9	1801.34	8685.54	52	703.92	3515.21	220	271571	52717	139377	192094	0
	金属制品、机械和设备修理服务	23	10083.1	20240.3	7442	9656.9	2869.5	44927.3	658.034	12.8015	21.2225	1590.61	63190	55445.8	53693.5	86987.9	41748.6	4680.93	8984.34	124.576	2413.42	13017.1	1097.07	1258.2	34006.9	67340.4	2868	1678.8	17395	62308.6	40007.3	10829.9	417.915	8199	19010	33374	1817	14805.4	9760.33	730	19615.6	8926.07	5147.26	12335.6	800716	0	0	0	0
	电力、热力的生产和供应	24	256974	82216	88405	114415	23591	67657.3	4681.26	883.568	1727.61	9779.23	112092	363094	276318	1525141	139198	10905.9	11973.8	1907.85	13766.9	19745.7	1375	14099	20319.8	2623933	18791.5	24785	323073	271187	338579	177289	21457.6	74529	58051	41241	6332	16110.8	22643.5	19494	61606	70107.9	25902.6	80918.2	7.4363e+06	184335	719745	904080	0
	燃气生产和供应	25	389.64	0	0	0	7865.91	0.099713	1.4115	5.01998	3.22455	1.14315	0	866	22.0126	3	0	389.579	229.403	7.59231	646.036	0	0	729	3642.37	9695	98433	0	0	1539	68479.5	21101	5012.99	269	7739	12426	12	884.272	139.509	310	532	33.9938	1165.22	0	242573	36645.6	188426	225072	0
	水的生产和供应	26	122.439	197	658	181	115	4551.47	54.0203	28.4441	71.3685	200.725	1367	4645.22	2571.8	2527	539	266.699	380.217	103.504	480.769	198.466	60	617	506.435	4960	66	3418	17359	11786	7809.44	5313	1667.79	5155	5229	675	823	925.222	1048.61	3633	4325	5347.64	2041.98	6189.43	108215	20488	100949	121437	0
	建筑	27	22620.7	5035	875	2672	152	5396.85	69.3868	22.0499	40.9827	273.453	527	7321.31	5282.74	7287	219	171.225	585.109	185.857	459.686	117.739	123	499	480.134	19455	321	208	119392	88664	28218.8	26744	2480.58	31953	122422	17307	10611	2855.1	17937	2319	146062	31438.5	9586.89	216602	954993	0	0	0	0
	批发和零售	28	360558	68348	77665	26015	9865	513335	13509.2	16101	8983.78	19747.4	507690	340944	227055	228469	514790	32737.5	34413.4	25744.3	91899.7	91328	13394	65952.6	33885	277916	2736	1721	903758	1007930	131404	273182	74257.5	132550	29422	29810	13706	66484.7	16420.7	71026.6	65129	335162	39774.5	143468	6.93829e+06	1188478	2295592	3484070	10887
	交通运输、仓储和邮政	29	336921	96125	33165	57962	27313	157785	3308.43	2929.62	10422.6	5325.52	115036	243930	210113	737730	22909	21203.4	26099.5	8576.86	31829.3	10644.8	2067	26025.7	57670.1	323140	684	1221	385476	844728	724341	35912	59718.5	212676	145949	139744	22652	161835	10369.3	19497	128021	19355.7	40063.9	331312	5.85179e+06	301894	775217	1077111	176833
	住宿和餐饮	30	66315.4	7173	3383	3758	1489	36393.7	876.958	530.722	3300.62	2439.82	3799	28793.8	17312.2	12637	3560	6347.37	8388.8	1345.11	12157	4429.62	1932	1480	25453.2	32036	328	585	79829	289136	51088.9	18914	5258.89	350577	47886	45566	46856	146660	10487.6	20276	133365	15543	15876.9	142954	1.70652e+06	254719	1782100	2036819	0
	信息传输、软件和信息技术服务	31	25137.5	511	341	415	83	3593.37	88.062	190.44	552.926	330.31	883	3832.72	1807.32	1413	411	1663.97	1735.42	297.154	2722.7	260.216	630	4932	8973.51	7427	102	503	9315	91509	56859.8	22497	225782	361600	15281	10723	1630	21841.1	3369.29	2243	13940	17400.8	3547.55	36635.6	963010	355716	974698	1.33041e+06	0
	金融	32	126938	179154	7603	146944	16147	106581	7166.4	1871.83	8746.8	10647.1	81942	121368	123023	691610	25754	39637.9	20470.2	3757.67	33046.3	4503.78	5699	18455	10463.1	717836	5803	13017	796979	1368185	840228	69283	39426.4	1.05996e+06	1.11523e+06	1042030	8003	88352.6	8218.64	55254.2	12729	7021.63	15523.7	105537	9.16014e+06	390677	1.15822e+06	1.5489e+06	120226
	房地产	33	0.00249501	0	0	0	5	300.024	3.86916	48.9545	24.3687	115.857	0	2698	1837.98	85	0	1179.4	282.863	4.87732	1030.91	0	0	2	5104.17	1359	0	0	1832	972604	33993.9	298514	102499	909438	354613	303259	12457	51941.6	2834.74	29797.4	71328	199332	27034.1	116946	3.50251e+06	778135	1.86336e+06	2.64149e+06	0
	租赁和商务服务	34	49739.6	14323	21368	14034	1676	58932.7	1946.42	1321.32	16966.9	1805.99	84130	88399.8	84546.2	43828	10138	15838.2	11889	1353.57	17254	4496.17	788	697	16370.9	25851	3575	5022	321143	587802	92738.4	177423	123458	610220	482191	952304	22139	105920	17906.2	20005.8	24745	11622.8	52989.8	189906	4.38881e+06	20773	271542	292315	153639
	研究和试验发展	35	0	0	0	0	0	0	0	0	0	0	0	133	0	0	0	0	0	0	0	0	0	64	0	0	0	0	0	0	0	0	0	0	0	0	9485	0	0	0	0	0	0	0	9682	0	0	0	148368
	综合技术服务	36	218763	867	137	2364	4316	13794.1	1527.01	1282.96	1445.11	2907.42	3447	43736.3	6586.93	14318	4211	8847.23	10693.7	5116.51	8871.13	27509.7	3518	21798.2	2050.08	12786	6	8	1093868	137747	23784.1	1003	5265.59	1253	642	733	31762	228803	1125.84	105	7583	4281.62	165.22	244.336	1.95927e+06	11012	29005	40017	291977
	水利、环境和公共设施管理	37	42455.1	2996	259	1425	274	1582.77	7.72752	13.9765	24.0382	13.6296	16	313.787	206.327	7794	22	136.198	138.346	9.85004	196.446	38.5149	16	2599	794.517	31194	2	26626	10356	2576	4793.68	495	2122.03	3426	528	199	51	912.12	450.108	273	152	2871.86	145.958	212.612	148719	3386	52793	56179	409723
	居民服务、修理和其他服务	38	12567.2	8846	782	1238	206	5007.13	148.285	81.8622	347.726	542.001	1222	14468.7	9933.65	7222	374	1877.6	1524.67	336.424	1289.17	333.115	681	17596.3	2685.43	10751	376	189	45730	64682	67555.6	44402	9549.2	37316	2847	28468	14315	10982.3	7900.1	2089	306951	27602	8799.17	167482	947297	94925	396855	491780	0
	教育	39	33428.5	381	681	419	52	1304.09	164.779	8.25628	40.9338	136.392	1608	1314.08	1029.48	2141	72	229.265	217.095	49.9394	251.44	159.448	88	529	448.487	653	173	149	8918	59049	14978	3290	1597.58	101672	2250	3557	1395	5023.93	3049.21	6710	272301	12573.3	2703.53	104415	649210	896618	1439328	2335946	2.84271e+06
	卫生和社会工作	40	0.333315	0	0	0	0	0.00591134	1.56993	0.913704	1.50937	0.272513	0	372	2.96152	0	0	635.664	140.387	5.6702	100.967	0	0	640	148.101	0	0	0	0	1739	1030.92	497	49.5354	0	0	0	0	56.0897	0	0	0	1258	53.6743	87.7163	6822.29	859192	1188270	2047462	2.89873e+06
	文化、体育和娱乐	41	2.84789	774	144	261	129	1533.99	36.1845	61.3157	123.255	123.896	379	2297.94	1319.94	822	174	810.797	528.143	61.1896	978.419	201.429	150	3375	818.787	6282	40	59	8064	14344	6726.42	5141	5092.91	31334	7876	4945	1360	8293.57	2936.62	1959	34034	7996.61	29332.1	11236.2	202159	60236	349139	409375	611098
	公共管理、社会保障和社会组织	42	1943.65	46	5	117	26	368.427	15.5105	16.8176	25.7338	39.9437	41	358.467	312.453	296	23	157.887	172.026	33.1181	131.906	29.2239	37	79	456.702	222	5	21	1444	3068	632.668	465	1107.68	13176	1394	1359	190	2750.1	668.167	368	568	1277.66	633.355	443925	478007	11236	80025	91261	7.82531e+06
	中间投入合计	TII	6.16092e+06	884914	962746	781171	215660	4.18503e+06	105613	103696	110631	268056	5.26798e+06	4.9992e+06	3.05453e+06	1.52164e+07	2.62746e+06	466659	470420	286167	974410	746963	97663	517237	652968	5.59267e+06	312857	92275.9	1.60304e+07	6.31874e+06	3.51929e+06	2.46942e+06	1.31734e+06	4.68837e+06	2.62745e+06	2.90563e+06	282999	1.34445e+06	217612	614513	1.65172e+06	2.97568e+06	489782	2.82206e+06	1.0543e+08	1.16441e+07	2.49628e+07	3.66069e+07	1.58146e+07
增 加 值	劳动者报酬	VA001	9059304	583171	672052	143774	120456	527665	64150	64020	12649	85535	301343	701688	422296	1414189	611593	95976	100277	35053.2	152853	95782.7	10324	48211	113456	1514387	46550	63684	4647977	2220553	2860021	679362	519805	3.49551e+06	1235728	846178	93535	868553	307272	575259	3510682	1.63751e+06	580007	4977096	4.61155e+07
	生产税净额	VA002	-574500	71091	358579	66604	7458	1.14181e+06	4191	2783	2129	2744	1803788	357252	59789.3	424831	61893	22509	29605.7	1925.61	14348.6	6170.25	975	76189	27609.8	85962	1355	21132	121078	557752	30914	133139	8578	314282	967448	216975	944	22780	-1173.83	31017	3718	4617.31	34118.1	36279	6.56069e+06
	固定资产折旧	VA003	313031	60702	807934	126143	32987	252399	19766	5443	1935	33870	117259	333827	230217	1122040	111757	17961	24904.1	14318.3	36272.6	74067.4	8002	10152	11047.7	1737352	27875	38954	133452	400105	1491011	128716	537922	505835	120316	118879	108015	79196	56296.4	155238	573350	212691	72972.8	273109	1.05373e+07
	营业盈余	VA004	170166	278544	-186237	94900	17280	545846	-53448	-7078	5764	7174	99816	521684	488770	422093	55752	38599	67487.9	21423.9	44871.5	92530.5	2816	46018	11128.9	-441384	78367	17531	143494	2226263	-643385	434969	178294	2.73992e+06	1607478	256766	39150	200815	34613.5	20836	30235	115344	16271.5	286037	1.01275e+07
	增加值合计	TVA	8968001	993508	1652328	431421	178181	2.46772e+06	34659	65168	22477	129323	2322206	1.91445e+06	1.20107e+06	3383153	840995	175045	222274	72721.1	248345	268551	22117	180570	163242	2896317	154147	141301	5046001	5404673	3738561	1376186	1244599	7055547	3930970	1438798	241644	1171344	397009	782350	4117985	1.97017e+06	703369	5572521	7.3341e+07
总 投 入		TI	1.51289e+07	1.87842e+06	2.61507e+06	1.21259e+06	393841	6.65275e+06	140272	168864	133108	397379	7.59019e+06	6.91365e+06	4.2556e+06	1.85995e+07	3.46846e+06	641704	692695	358888	1.22276e+06	1.01551e+06	119780	697807	816210	8.48898e+06	467004	233577	2.10764e+07	1.17234e+07	7.25785e+06	3.8456e+06	2.56194e+06	1.17439e+07	6.55842e+06	4.34443e+06	524643	2.51579e+06	614620	1.39686e+06	5.76971e+06	4.94584e+06	1.19315e+06	8.39458e+06	1.78771e+08
[truncated: 11 more columns]
