# Supplementary material for: Editorial Note: Measurement and driving factors of carbon productivity in China’s provinces: From the perspective of embodied carbon emissions
Source: PLoS One. 2025 Dec 15;20(12):e0338756. doi: 10.1371/journal.pone.0338756 (PMC12704855; doi:10.1371/journal.pone.0338756)
Supplement: S1 File — (ZIP) [file pone.0338756.s001.zip › Input-Output Tables of China's Provinces/Input-Output Tables of Various Provinces in 2017/29-Θ¥Æμ╡╖.xls]

## Sheet: Sheet1
青海2017年投入产出表
（按当年生产者价格计算）
单位：万元
产 出 投 入		代码	中 间 使 用																																											最 终 使 用
			农林牧渔 产品和服务	煤 炭 采选产品	石 油 和 天 然 气 开采产品	金 属 矿 采选产品	非金属矿 和其他矿 采选产品	食品和烟草	纺织品	纺织服装鞋 帽皮革羽绒 及其制品	木材加工品 和 家 具	造纸印刷和 文教体育 用 品	石油、炼焦 产 品 和 核燃料加工品	化学产品	非 金 属 矿物制品	金属冶炼和 压延加工品	金属制品	通用设备	专用设备	交通运输 设 备	电气机械 和 器 材	通信设备、 计算机和其 他电子设备	仪器仪表	其 他 制造产品 和废品废料	金属制品、 机械和设备 修理服务	电力、热力的 生产和供应	燃气生产 和 供 应	水的生产 和 供 应	建 筑	批发和零售	交通运输、 仓储和邮政	住宿和餐饮	信息传输、 软件和信息 技术服务	金 融	房地产	租 赁 和 商务服务	研 究 和 试验发展	综 合 技术服务	水利、环境 和公共设施 管 理	居民服务、 修 理 和 其他服务	教 育	卫 生 和 社会工作	文化、体育 和 娱 乐	公共管理、 社会保障和 社会组织	中间使用 合 计	最终消费
																																														居民消费			政府消费
																																														农村居民消费	城镇居民消费	小 计
代码		-	01	02	03	04	05	06	07	08	09	10	11	12	13	14	15	16	17	18	19	20	21	22	23	24	25	26	27	28	29	30	31	32	33	34	35	36	37	38	39	40	41	42	TIU	FU101	FU102	THC	FU103
中 间 投 入	农林牧渔产品和服务	01	295482	477.8	11.55	20.14	2.62	812606	34557.4	5.7	3873.77	626.41	5.16	161217	2572.82	67.34	0.59	4.27	7.36	0	323.58	14.25	16.79	0	0.04	1.34	0	0.01	63492.9	0	5776.4	67668.9	2680.36	111.68	1310.02	13.11	0	0	15716.6	11404	0	0	4.94	0	1.48007e+06	117527	418941	536468	84759.7
	煤炭采选产品	02	2030.58	91715.9	52624.2	1893.64	838.52	10040.9	0	0.06	0	0	20869.1	67173.6	52917.2	31059.1	0	0.02	0	0	721.02	0	0	0	93.75	0	0	0.1	108284	0	2952.42	0	0	0	0	0.16	0	46.84	0	0	8706.42	7209.56	119.46	5.09	459301	0	0	0	0
	石油和天然气开采产品	03	0.01	0	125512	0	289.01	8084.17	402.81	1181.27	0	842.3	121107	148556	1996.68	16073	146.59	3602.75	59.5	381.53	7145.89	21.77	628.44	0	22.6	0	30696.8	0	9.62	0	0.18	0	0	0	0	0	0	0	0	0	992.77	822.08	13.61	0.58	468589	0	0	0	0
	金属矿采选产品	04	0	0.68	142.74	199959	0	0	0	0	0	0	0	187.26	0	202637	0	0	0	0	0	0	0	0	0	0	0	0	0	0	0.01	2.36	0	0	0	0	0	0	0	19.47	0	0	0	0	402948	0	0	0	0
	非金属矿和其他矿采选产品	05	2.63	8993.41	156996	715.69	16597.4	11059.4	0.02	0	0	0.01	72.94	185739	282416	2887.62	0.01	1.95	67.48	0.08	6150.38	0	23.98	0	2.38	440.48	0.04	3.04	598734	0.22	1558.37	6.64	0.01	2.31	11.09	2.85	0	0	0.09	26.02	6.19	0.04	0.08	0	1.27252e+06	0	0	0	0
	食品和烟草	06	404502	15.83	72.45	13.48	37.17	160966	2.7	176.68	1.2	18.93	20.76	10165	9679.95	90.14	1.04	54.82	6.47	5.43	176.92	11.46	3.7	0	0.12	41.48	18.93	3.93	883.07	1045.88	2078.71	184588	1806.95	1770.22	414.8	184.52	34.74	2229.68	252.89	668.76	459.3	420.52	723.68	8177.68	791826	694933	1.3069e+06	2.00183e+06	0
	纺织品	07	15.78	25.39	2768.41	0.32	161.02	4408.29	26579.6	24893.1	1.21	131481	3.44	4546.08	636.77	2447.94	0	129.95	9.93	2.56	353.68	253.07	135.76	0	4.91	56.75	0.11	0.11	265.02	3062.25	2368.58	9431.98	115.31	20.58	5.25	2448.58	0	0	150.77	0.94	7475.21	2225.5	1.62	62.5	226549	3390.69	9788.85	13179.5	0
	纺织服装鞋帽皮革羽绒及其制品	08	8163.96	17.27	1137.24	90.87	162.92	609.42	67.44	34149.9	89.32	376.42	77.49	1565.94	590.34	999.22	47	66.55	14.51	388.5	383.94	78.9	19.15	0	2.51	624.7	725.08	150.56	12134.7	579.77	4210.26	3981.85	4931.49	23331	95.5	2207.67	9.08	234.2	170.24	222.41	6.03	0	100.21	3.1	102817	54940.5	186568	241508	0
	木材加工品和家具	09	2501.78	51.19	261.58	3.44	150.89	7147.38	15.92	222.37	29196.6	357.16	13.8	6319.47	1384.36	1834.6	0	230.64	17.62	4.62	885.06	437.37	371.21	0	8.56	272.44	0.11	1.03	142530	13714.1	1109.88	1807.1	3969.94	3213.86	96.01	7.64	4.43	180.07	448.47	74.78	17.72	10.37	162.58	6.91	219043	35681.2	135305	170986	0
	造纸印刷和文教体育用品	10	3806.01	158.07	640.49	31.69	952	17734.7	43.23	690.17	21.53	18861.1	37.8	21530	37733	6086.88	10.08	1062.2	45.91	754.35	2568.58	1485.58	977.62	0	27.43	661.5	252.44	29.9	10891	11185.5	6405.31	8030.74	3367.12	45028.6	9063.45	19435.6	7700.04	23685.6	6160.2	2141.14	44408.9	6757.11	71877.2	94238.5	486578	30134.6	162925	193060	0
	石油、炼焦产品和核燃料加工品	11	25505.5	1298.85	24661.2	4793.6	15480.1	5488.33	48.61	38.4	293.47	17421.7	165497	90639.2	14278.9	304056	249.38	821.31	431.74	943.77	3032.4	144.96	107.9	0	7.11	531.78	74.31	426.58	281542	7566.35	157833	1792.68	6064.43	9800.07	3149.54	17853.4	139.97	10464.6	9694.55	9208.44	7412.16	4878.29	758.94	15786.5	1.22022e+06	75441.6	47109.1	122551	0
	化学产品	12	280982	2130.88	11327.9	5281.44	7434.17	47746	109.1	597.98	6.7	26429.3	2827.6	893190	76077.3	340736	6.73	651.05	19.43	1760.98	53524	19512	2114.64	0	169.92	367308	8.88	104.33	514279	9469.01	226409	9416.01	813.22	207.72	244.1	10370.8	2.27	788.14	528.47	368.26	101.34	548522	410.63	1040.03	3.46303e+06	100275	240795	341070	0
	非金属矿物制品	13	63.11	27.08	4471.79	58.06	86.69	11596.5	9.01	123.27	359.44	150.23	26.35	5165.75	257918	161147	1.08	104.76	35.68	2.5	73277.1	1639.23	150.89	0	3.49	143.68	0.53	13.28	1.31717e+06	1708.2	1568.91	2800.2	937.86	72.9	439.74	34.98	0	116.38	45.22	14.27	9.14	1969.87	0.07	0.02	1.84346e+06	24670.1	74485.7	99155.8	0
	金属冶炼和压延加工品	14	1370.84	3538.39	41002.9	105.46	23590	744.16	15.42	0.52	0.06	41.47	58.51	74437.5	989.76	3.7003e+06	45919.8	26321.3	15820.4	6116.76	137826	15395.9	5687.5	0	16.6	146852	36.71	66.51	2.8695e+06	298.23	7045.35	48.82	0.09	0.06	41.8	6.37	0	0	107.34	171.81	4.62	1.11	1.34	0.02	7.12347e+06	0	0	0	0
	金属制品	15	3021.73	2172.4	1976.17	15.19	1331.37	6086.7	20.08	487.14	6.65	330.66	23.89	8678.87	1883.38	62647.8	63104.1	25677.5	546.89	13.11	31979.3	8045.19	6642.25	0	17.03	404.53	2.05	72.82	373859	2418.95	1316.35	1894.57	1438.29	9.34	1868.15	20417.4	0	0	126.42	153.46	56.78	38.48	7.96	0	628792	4431.24	8958.5	13389.7	0
	通用设备	16	344.1	800.46	13637.2	2404.21	1663.5	2572.01	63.25	241.86	28.56	254.02	347.53	24392	2874.16	29034.2	14.35	9486.01	406.73	4151.37	22462.3	179.25	1682.12	0	3.37	6282.33	10.35	64.49	29892.9	3642.16	8320.51	5206.29	2288.91	824.66	394.61	375.48	16.03	2477.15	655.46	171.53	254.5	553.49	19.34	18141.6	196635	13433.1	5726.72	19159.8	0
	专用设备	17	2391.37	5912.84	20428.2	49268.5	4235.64	2177.48	58.03	181.56	0.32	14.66	81.23	3861.5	4751.34	2631.3	1.88	4733.95	520.29	326.34	2539.79	1234.02	16.49	0	2.11	406.2	33.25	24.06	48920.2	303.07	620.79	3206.56	410	1838.97	1886.69	18.08	0	23.45	32.94	12.11	20.06	28180.5	3.27	0	191309	692.17	4914.53	5606.7	0
	交通运输设备	18	1036.45	559.81	3688.12	171.1	2288.4	1352.01	3.65	13.42	0.27	8.58	14.64	735.08	577.02	531.93	0.53	65.08	33.12	26662.1	192.68	1.14	2.77	0	0.22	16.56	1.54	5.18	1131.71	214.7	35762.1	249.09	289.07	1610	98.09	5345.15	1.07	1067.28	311.6	88.7	217.3	778.9	100.11	94.71	85320.9	54330.8	52058.3	106389	0
	电气机械和器材	19	39.35	497.8	7343.82	21.03	76.06	1222.22	16.95	45.82	0.09	37.26	40.43	4141.02	420.18	3163.12	1.09	7917.63	5.46	485.89	307109	346.65	814.54	0	5.19	4042.17	8.68	25.84	363153	2848.5	6028.47	1100.58	20996.1	353.13	870.52	11794.6	580.65	51.45	277.76	281.01	69.58	29.38	7.48	0.02	746269	120449	203817	324266	0
	通信设备、计算机和其他电子设备	20	160.8	66.36	2156.02	10	52.08	220.02	1.06	71.05	7.95	9.36	9.68	880.44	589.82	833.4	2.25	275.24	17.52	10.42	26017.6	22397.8	591.31	0	0.37	266.03	15.32	9.02	80998.3	6227.84	6912.37	1314.65	54600	4495.44	284.52	733.29	37.37	2023.71	885.09	135.84	2183.06	1219.85	73.97	32143	248939	17599.7	39960.6	57560.3	0
	仪器仪表	21	3.38	9.93	1987.23	0.33	29.29	66.19	27.87	0.53	0.11	10.26	64.19	2064.74	193.66	467.73	0.22	46.37	5613.86	18.13	8421.54	1.08	2983.68	0	0.12	1454.94	27.65	69.53	918.03	162.9	6237.14	76.1	3170.24	9.43	13398.8	1.08	1.12	46.84	2632.66	0.94	3.77	0.56	0.13	0	50222.3	13052.4	26603	39655.4	0
	其他制造产品和废品废料	22	0.32	1.81	69.19	0.49	10.69	61.12	0	6.35	0	115.27	11.49	458.87	1.16	1452.3	348.87	14.22	0	0.54	2.14	0	0.03	0	2	24.4	0.03	0.06	261.93	74.91	5238.77	311.67	303.69	0.98	1447.58	12298.4	4.74	0	4558.96	4124.99	1.49	0.64	214.36	0	31424.5	7834.09	22190.8	30024.9	0
	金属制品、机械和设备修理服务	23	258.01	511.44	631.35	565.73	1085.71	3146.62	1057.06	959.41	915.99	1307.2	854	2546.74	940.58	1803.74	68.13	1169.64	189.67	109.35	1517.32	848.44	279.38	0	200.08	244.13	353.31	46.82	1612.32	1069.98	2203.77	1343.88	958.26	91.22	952.98	576.35	16.71	1057.53	667.66	384.75	538.31	910.81	503.95	3.7	34502	0	0	0	0
	电力、热力的生产和供应	24	14064.3	51198.8	44838.8	3775.77	34498.1	213957	2858.37	27627.5	626.57	4984.81	14868.6	31695.7	94018.8	647890	3233.96	9347.71	2252.53	3338.74	16665.7	4228.69	1740.12	0	101.49	2.54197e+06	80.17	2500.23	968191	123544	175690	31369	33290.6	27873.8	160120	19499	142.97	8533.72	6568.54	34264.6	16032.6	18490.4	9851.17	2573.86	5.4084e+06	42583.2	119077	161660	0
	燃气生产和供应	25	537.17	0	0	0	3533.72	57.22	0	0	0	0	0.02	0	0.01	3.94	0	0	0	0	5.36	0	0	0	0	0	2.41	0	0	0.19	55511.8	30093.4	0	0	0	676.72	21.09	0	697.91	1166.96	1801.21	0	247.33	0	94356.4	1275.43	10333.5	11608.9	0
	水的生产和供应	26	0	2080.24	88.8	30.88	209.32	1574.55	33.12	67.61	116.96	228.17	372.52	10440.7	1577.07	13805.5	52.47	268.29	59.15	272.17	1110.29	20.85	32.11	0	0.1	32859.2	14.48	2365.29	10620.6	3335.64	4761.57	6068.24	1486.82	918.21	3075.62	456.31	21.9	791.93	328.88	454.09	5310.94	7374.69	1033.66	2299.28	116018	2937.41	26088.8	29026.2	0
	建筑	27	3365.18	1330.24	308.88	71.02	221.65	760.08	3.81	78.69	5.56	327.36	156.87	3042.02	537.17	2752.27	8.94	116.74	77.03	47.66	459.82	14.3	16.52	0	4.15	2562.72	39.45	221.91	209727	50200	16247.4	6992.59	8221.56	4904.47	13517.5	1856.38	97.38	702.33	1560.97	6066.18	25774.7	8146.52	295.79	41.68	370882	159976	154939	314915	0
	批发和零售	28	29107.8	1644.63	2944.61	353.41	617.44	128528	4023.13	4460.43	1688.66	11055	1140.12	41570.1	22097.8	29421.2	10805.6	4767.15	157.43	587.39	17318.4	2278.46	1525.89	0	28.55	674.22	196.43	53.48	994336	244766	10406.3	63938.6	12633.6	18977.3	4803.14	23643.4	1351.5	1756.22	7180.4	15886.8	8666.31	68830.4	21713	33102.8	1.84904e+06	0	0	0	701813
	交通运输、仓储和邮政	29	60694.1	18903.8	10993.8	11753.8	12451.5	48318.8	937.72	3443.48	3169.37	7204.94	27224.6	352941	100462	327129	5915.42	8827.29	1000.08	5333.49	35676.5	7814.73	2143.76	0	323.4	2526.74	1116.81	141.88	531598	494142	243879	56708.1	22562.8	28866.6	2879.59	37949.9	8063.74	24441.6	22147.6	5100.24	2744.81	23777.4	11470.6	8366.52	2.58115e+06	46155.9	182631	228786	160047
	住宿和餐饮	30	2777.54	341.57	754.02	251.94	746.01	3540.31	61.87	178.77	69.6	625.94	343.94	4997.04	10288.9	2584.03	109.03	1239.94	218.21	156.61	5632.84	270.12	56.37	0	8.04	1535.2	392.95	107.12	143920	30706.7	6368.36	5569.95	3454.81	36262.8	7106.81	11696.6	14783.4	13488.3	1874.58	2070.85	1646.17	18868.6	1942.9	3167.55	340217	112688	616528	729216	0
	信息传输、软件和信息技术服务	31	381.51	20.33	107.47	45.27	153.43	1290.53	5.74	53.51	14.08	60.08	37.96	521.56	731.01	368.11	12.51	147.54	36.84	8.59	508.23	22.67	19.74	0	0.57	403.4	137.27	10.25	57972.3	17603.3	6344.94	7402.61	286010	38174.7	31889.1	1540.7	82.44	5551.19	2057.74	241.21	3050.31	8754.93	469.82	73229.5	545473	310028	683347	993374	0
	金融	32	15179.4	2247.67	2140.96	7319.53	2841.31	36864.1	1143.22	921.97	518.64	9963.61	6239.84	149619	33564.3	198408	1056.91	5962.2	2147.74	4408.02	19886	440.95	125.54	0	39.55	167524	367.86	52.17	631204	318877	209054	56296.3	2916.13	62319.6	22971.5	24218.6	685.17	8307.46	36449.4	4142.7	5896.24	4989.97	947.23	651.47	2.05891e+06	254500	413649	668149	671473
	房地产	33	0	0	0	0	345.87	13.48	0	0	6.38	0	13.5	56.8	0	19.3	0	124.87	0	0	0	0	138.4	0	0	953.78	0	0	641.6	256559	15648.3	6869.44	15177.2	67919.2	71248.4	27982	83.17	6859.42	0	60186.6	36245.9	44500.4	36158.7	3.79	647755	136329	743966	880295	0
	租赁和商务服务	34	2849.13	10791	14833.1	4456.93	12152.1	43072.4	189.37	995.63	744.62	1169.94	1593.15	35785	62855.3	46825.6	779.67	5012.41	288.83	965.28	7315.03	705.48	1409.76	0	36.29	4395.54	1045.51	1647.26	171854	242653	44796.3	14039.5	3004.02	118788	44109.9	100194	4359.18	80273.8	8425.05	25441	37000.5	39049.4	6671.84	19257.5	1.22183e+06	12854.2	197895	210750	48625.9
	研究和试验发展	35	0	0	0	0	0	0	0	0	0	0	0	0	0	0	0	0	0	0	0	0	0	0	0	0	0	0	0	0	0	0	0	0	0	0	0	0	0	0	0	0	0	0	0	0	0	0	60336.1
	综合技术服务	36	21746.3	380.98	0.03	2.31	0.36	524.71	0.01	0.06	3.39	2.03	341.79	4.62	2.06	0.62	1.02	1.83	0.26	6.73	4.42	0.22	0.11	0	0	1151.95	0.07	0.05	94212.8	440.79	29610.6	6.02	0.2	10.01	8187.67	29.43	0.56	324589	71.33	2.25	14.31	7.91	0.85	211.31	481571	0	0	0	590712
	水利、环境和公共设施管理	37	26864.9	5.82	2.41	5.2	12.07	84.71	1.13	3.59	0.47	7.83	7.4	61.06	153.11	39.75	0.31	24.23	1.7	2.45	78.79	4.41	1.28	0	0.05	8.3	7.4	1.37	245.46	453.62	1919.85	113.65	23.94	591.87	155.08	26.08	5.36	506.09	10044.3	55.95	42.76	174.98	9.47	79.8	41828	390.58	9198.44	9589.02	413324
	居民服务、修理和其他服务	38	4506.81	5482.12	673.03	92.87	361.66	1458.39	87.8	88.23	172.37	345.97	1213.52	21434.1	1735.01	5983.89	22.99	1517.44	124.29	36.48	3421.33	37.56	4.74	0	8	3402.86	113.46	505.06	33571.2	50135.9	126326	11689.8	2273.85	6736.21	8206.09	8284.88	48.03	9640.96	10684.5	9435.14	30398.4	43486.7	41012.8	70007.9	514769	201211	217523	418734	0
	教育	39	2752.3	243.78	240.34	84.52	272.13	1375.78	1.43	6.56	2.61	6.64	59.85	189.96	467.14	158.89	2.54	117.15	42.69	9.67	324.71	19.8	4.24	0	0	490.61	12.86	55.17	2849.88	3462.59	7394.59	622.9	2171.55	20897.6	1039	317.1	55.34	2120.21	623.68	208.07	14851.8	3909.79	561.4	33635.6	101662	202416	351749	554165	766979
	卫生和社会工作	40	0	0	0	0	0	3.33	0	0	0	0	0	0	0	0	0	0	0	0	0	0	0	0	0	0	0	0	0	0	0.56	302.53	0	0	0	0	0	0	0	0	0	3751.44	0	0	4057.86	274681	369572	644253	1.11214e+06
	文化、体育和娱乐	41	0	40.5	25.54	27.93	78.47	363.78	6.05	18.67	3.15	43.54	39.06	358.44	907.62	221.31	2.06	125.36	9.64	13.8	407.71	22.42	8.19	0	0.28	130.73	47.41	10.43	2168.22	2620.18	710.42	874.58	421.06	3336.3	882.96	304.28	48.03	2348.95	502.45	283.44	3490.94	2260.02	34917.1	45060.1	103141	228236	307939	536175	375522
	公共管理、社会保障和社会组织	42	3992	40.52	1.69	16.85	39.85	246.55	2.1	2.04	0.41	10.05	10.01	274.78	506.2	121.47	3.59	43.53	20.15	0.62	50.34	2.19	1.85	0	0.16	6.29	5.18	3.15	624.58	1607.8	571.23	364.23	1710.87	2331.35	434.89	349.13	2.55	786.79	159.26	120.28	187.44	797.76	70.64	412988	428508	14722.9	17422.6	32145.5	2.42977e+06
	中间投入合计	TII	1.2205e+06	213736	551502	293711	145090	1.59717e+06	72454	102033	41946.1	234729	365726	2.37118e+06	1.08133e+06	6.14872e+06	131931	120081	30306.1	57326	795475	87930.8	30478.8	0	1140.54	3.29067e+06	35845.9	8792.02	1.06742e+07	1.9067e+06	1.4472e+06	603600	504500	531700	416700	363150	38400	535191	152800	194800	266100	901700	242479	874381	3.86834e+07	3369800	7368900	10738700	7.4155e+06
增 加 值	劳动者报酬	VA001	2354400	57687.1	307038	165260	43849.3	120236	3825.03	15075.1	2511.67	17632.5	15958.5	170334	271908	497771	13510.8	16814.9	2757.57	5310.51	41624.9	3573.71	3515.26	0	336.62	200698	1036.82	3635.65	2518800	888200	1056600	321000	123100	579500	42600	317250	9300	470921	59900	149400	591700	308600	119498	1.40103e+06	1.32937e+07
	生产税净额	VA002	0	27070.2	608739	43853.1	14819.3	100456	5899.29	1507.96	520.95	4985.94	359400	127034	82496.1	328462	1098.28	7080.43	630.17	887.08	46803.1	705.34	794.92	0	21.35	103659	387.23	688.71	597600	431900	-140200	18500	7300	413000	21700	101600	3100	67777.1	2500	25900	100	100	38922.8	1400	3.4592e+06
	固定资产折旧	VA003	66000	14003.1	310314	15519.8	10274.9	68448.6	22370.1	24704.9	7144.9	59196.5	-8671.02	360268	216337	867026	7117.58	10192.6	1921.36	5165.93	68376.3	6226.68	2115.23	0	82.48	938931	2189.78	6745.5	216400	47000	318000	73000	697800	52000	539100	52600	6000	98111.5	6100	62300	56900	30000	29600	338888	5.7058e+06
	营业盈余	VA004	0	51073.1	-128471	-4846.84	38525	170562	-1412.22	18430.8	3327.31	4515.12	-65760.7	628190	-256594	96174	2435.47	16124.9	4014.64	5602.85	151770	9724.55	3464.78	0	32.41	139812	12183.1	10820.9	515700	324400	-142799	77100	51900	1701500	5500	32400	49300	19500	17700	7400	101100	78400	37000	3798.7	3.7896e+06
	增加值合计	TVA	2420400	149833	1.09762e+06	219786	107468	459702	30682.2	59718.7	13504.8	86330.1	300927	1.28582e+06	314147	1.78943e+06	24162.1	50212.8	9323.74	16966.4	308575	20230.3	9890.19	0	472.86	1.3831e+06	15796.9	21890.7	3848500	1691500	1.0916e+06	489600	880100	2746000	608900	503850	67700	656309	86200	245000	749800	417100	225021	1.74512e+06	2.62483e+07
总 投 入		TI	3.6409e+06	363569	1.64912e+06	513497	252559	2.05687e+06	103136	161752	55450.9	321059	666653	3.65701e+06	1.39547e+06	7.93815e+06	156093	170294	39629.9	74292.4	1.10405e+06	108161	40369	0	1613.4	4.67377e+06	51642.8	30682.7	1.45227e+07	3.5982e+06	2.5388e+06	1.0932e+06	1.3846e+06	3.2777e+06	1.0256e+06	867000	106100	1.1915e+06	239000	439800	1.0159e+06	1.3188e+06	467500	2.6195e+06	6.49317e+07
[truncated: 11 more columns]
