# Supplementary material for: Editorial Note: Measurement and driving factors of carbon productivity in China’s provinces: From the perspective of embodied carbon emissions
Source: PLoS One. 2025 Dec 15;20(12):e0338756. doi: 10.1371/journal.pone.0338756 (PMC12704855; doi:10.1371/journal.pone.0338756)
Supplement: S1 File — (ZIP) [file pone.0338756.s001.zip › Input-Output Tables of China's Provinces/Input-Output Tables of Various Provinces in 2017/30-σ«üσñÅ.xls]

## Sheet: Sheet1
宁夏2017年投入产出表
（按当年生产者价格计算）
单位：万元
产 出 投 入		代码	中 间 使 用																																											最 终 使 用
			农林牧渔 产品和服务	煤 炭 采选产品	石 油 和 天 然 气 开采产品	金 属 矿 采选产品	非金属矿 和其他矿 采选产品	食品和烟草	纺织品	纺织服装鞋 帽皮革羽绒 及其制品	木材加工品 和 家 具	造纸印刷和 文教体育 用 品	石油、炼焦 产 品 和 核燃料加工品	化学产品	非 金 属 矿物制品	金属冶炼和 压延加工品	金属制品	通用设备	专用设备	交通运输 设 备	电气机械 和 器 材	通信设备、 计算机和其 他电子设备	仪器仪表	其 他 制造产品 和废品废料	金属制品、 机械和设备 修理服务	电力、热力的 生产和供应	燃气生产 和 供 应	水的生产 和 供 应	建 筑	批发和零售	交通运输、 仓储和邮政	住宿和餐饮	信息传输、 软件和信息 技术服务	金 融	房地产	租 赁 和 商务服务	研 究 和 试验发展	综 合 技术服务	水利、环境 和公共设施 管 理	居民服务、 修 理 和 其他服务	教 育	卫 生 和 社会工作	文化、体育 和 娱 乐	公共管理、 社会保障和 社会组织	中间使用 合 计	最终消费
																																														居民消费			政府消费
																																														农村居民消费	城镇居民消费	小 计
代码		-	01	02	03	04	05	06	07	08	09	10	11	12	13	14	15	16	17	18	19	20	21	22	23	24	25	26	27	28	29	30	31	32	33	34	35	36	37	38	39	40	41	42	TIU	FU101	FU102	THC	FU103
中 间 投 入	农林牧渔产品和服务	01	640165	4427	0	28	0	1182383	361768	122723	3	5579	127	187162	154	396	6	20	40	6	17	0	5	2	1	354	2	1	208751	42	5187	306408	7800	276	73	24591	4918	0	4721	20987	61	607	0	0	3089791	345230	787625	1132855	58541
	煤炭采选产品	02	2909	364855	0	0	703	19242	202	77	0	6391	603316	318299	94033	31482	209	0	491	2223	182	0	0	124	2410	661641	0	0	9928	0	7845	718	0	0	0	0	0	15	171	0	1679	1055	757	5128	2136085	0	0	0	0
	石油和天然气开采产品	03	0	0	0	0	0	20670	2105	936	0	231	1843506	115655	3501	18290	2261	1393	256	120	2502	0	183	0	566	275855	382551	176	6	0	1	0	0	0	0	0	0	3	27	0	267	874	120	815	2672870	0	0	0	0
	金属矿采选产品	04	0	6	0	0	0	69	0	0	0	1	7	615	5172	1024736	66075	0	0	1	0	0	88	0	0	0	0	0	0	0	0	2	0	0	0	0	0	0	0	2	0	0	0	0	1096774	0	0	0	0
	非金属矿和其他矿采选产品	05	5	21458	0	0	1197	328	0	0	0	32	257	75388	85416	5855	1972	0	0	377	2753	0	0	0	69	6736	0	1	1242906	0	656	8	0	26	9	3	0	0	9	2	5	0	0	0	1445468	0	0	0	0
	食品和烟草	06	494302	173	2	86	4	469903	103	97	33	5966	190	138559	1349	234	60	61	82	28	147	0	52	23	3	278	33	8	3169	515	1785	85350	10767	2792	1226	309	32	285	289	6777	1186	743	514	16007	1243522	676034	1448408	2124442	0
	纺织品	07	34	245	0	0	86	17525	655867	27473	10	1508	39	4979	3084	3401	89	243	44	26	129	0	46	0	126	18	55	0	14	194	2002	3137	280	21	7	5	0	5	34	9478	10	83	0	0	730297	32623	75558	108181	0
	纺织服装鞋帽皮革羽绒及其制品	08	16812	266	7	453	9	1259	38371	31435	114	923	863	4370	958	2561	407	540	125	381	116	0	63	24	74	2900	77	54	28941	1561	3748	1235	12806	20088	6813	2878	0	209	35	3011	756	579	359	3251	189432	167275	548649	715924	0
	木材加工品和家具	09	3425	361	0	0	54	26510	679	5	21344	1334	135	5576	1185	3016	598	375	245	481	210	0	79	0	248	49	696	1	115261	2764	606	2357	9268	5271	556	27	0	35	65	296	2267	987	218	3279	209863	44670	157251	201921	0
	造纸印刷和文教体育用品	10	9905	1599	30	595	237	97699	2204	229	150	160955	566	21713	7758	10978	826	1869	649	823	1661	0	473	62	831	3575	237	179	58172	3915	7274	6004	8872	135449	21875	24933	1326	4242	4276	50139	50823	3845	29521	76271	812740	42614	135371	177985	0
	石油、炼焦产品和核燃料加工品	11	42936	4864	5	1013	1088	12232	1713	115	493	5087	519459	980383	66039	242604	6392	2752	1645	674	2676	0	579	433	178	4586	220	101	287671	9883	263190	3042	9541	14030	6747	26578	249	6313	9800	37237	32567	997	5622	23232	2634966	1573064	1260140	2833204	0
	化学产品	12	597906	10505	43	3	455	140708	66227	6930	1457	14221	114179	1776918	62872	19817	7902	4388	5235	3429	21431	0	9410	119	4485	997	3967	1076	681054	859	21895	23717	170	834	299	1484	322	148	5773	15787	4257	392008	711	63964	4087962	163098	456073	619171	0
	非金属矿物制品	13	135	218	0	0	917	14472	256	2	18	1140	299	147918	234692	36907	4590	1089	168	771	3714	0	7067	8	104	918	16	49	1657633	91	444	1042	3508	2	474	35	46	29	66	3	48	284	1	0	2119174	909	3441	4350	0
	金属冶炼和压延加工品	14	20109	30967	0	0	111	4462	510	0	39	2251	1458	41179	69803	1702539	105850	59832	95483	17588	205859	0	25110	28	404	7834	203	222	2206143	182	1231	50	0	1	41	7	0	0	57	19	5	2	15	0	4599594	0	0	0	0
	金属制品	15	57724	19464	24	334	75	28651	681	11	414	13780	430	37695	3872	13954	94901	19031	26274	2352	10001	0	3140	28	499	938	238	219	455440	153	1370	1898	4176	503	1865	14129	0	4	3501	158	1005	76	4	0	819012	17980	49784	67764	0
	通用设备	16	2902	6632	3	67	290	8613	1493	20	68	1298	13376	48506	5368	15689	1305	127046	38200	8456	16423	0	24008	82	82	18771	235	284	69112	2802	4768	5045	6672	2660	3536	577	25	411	203	2110	170	869	51	536	438764	926	2016	2942	0
	专用设备	17	40207	46328	0	0	17	4406	1327	9	442	159	1002	5549	5076	3621	142	700	4311	219	27	0	6275	27	51	1082	170	12	437238	582	1081	1230	2065	27608	1836	18	1	0	73	357	35	45896	35	0	639214	622	5413	6035	0
	交通运输设备	18	9875	3822	0	0	14	462	56	9	0	52	82	739	2899	1524	49	418	83	17890	68	0	21	3	6	34	26	1	4597	46	44480	157	440	1804	666	1116	25	378	975	3851	147	621	589	3860	101885	308048	857016	1165064	0
	电气机械和器材	19	475	4893	0	0	83	833	499	8	2	68	357	7468	3914	46890	192	24482	18185	1189	229233	0	1939	6	149	28531	280	54	792015	6095	3788	1103	27810	303	1094	308	0	1	91	462	93	66	11	0	1202970	40253	117393	157646	0
	通信设备、计算机和其他电子设备	20	1318	589	5	56	3	553	96	40	24	173	102	208434	408	1072	90	649	1263	593	448	0	5543	16	9	1308	25	18	20501	3327	4362	913	142500	15855	1848	1341	16	591	581	3560	1392	383	7060	8142	435207	97790	199796	297586	0
	仪器仪表	21	46	358	236	1712	18	354	667	0	0	9	924	6492	2162	845	162	137	10786	163	3682	0	17639	2	3	8558	233	78	983	14	485	39	6768	6	32	500	50	31	91	0	1059	104	1	0	65429	3163	10241	13404	0
	其他制造产品和废品废料	22	108	16	0	2746	7	154	0	1	0	25673	88	2520	6587	48137	7798	5	50	1286	193	0	73	48239	49	55	0	0	1023	7	99	1741	0	13	130	11317	0	1665	1584	18381	2	794	478	15	181034	2653	9467	12120	0
	金属制品、机械和设备修理服务	23	400	734	7	911	92	1895	1314	161	591	636	1714	4869	1930	8702	828	3133	177	1227	978	0	183	120	12150	1167	536	227	755	516	4462	738	4127	2018	55	590	2	93	299	258	1764	390	207	331	61287	0	0	0	0
	电力、热力的生产和供应	24	31465	402106	28	7322	1872	89468	22431	2016	845	33247	129319	802601	110623	782710	19509	9206	7015	4026	6069	0	4313	4198	2466	3045174	44417	37270	163393	62581	80634	66866	58741	87861	29758	4603	277	1774	11897	91523	72339	8756	4004	33979	6378702	65348	246919	312267	0
	燃气生产和供应	25	1147	0	0	0	0	4761	0	0	0	0	0	26042	0	50	0	0	0	0	0	0	0	0	0	0	669	0	0	276	135262	44390	15	38	0	27872	0	0	55	23161	21869	0	0	0	285607	11714	42963	54677	0
	水的生产和供应	26	97	8802	1	425	776	4602	2047	174	62	2826	1914	10349	1499	35579	331	490	239	167	366	0	70	138	3	6655	184	14128	54280	3346	22104	11309	2463	3201	4295	58	145	117	1272	4963	32179	1254	300	4000	237210	6396	15998	22394	0
	建筑	27	6824	12120	14	0	106	3612	83	44	87	315	1572	25943	1026	2157	211	377	520	161	397	0	52	158	101	17194	159	69	51367	5240	16625	6120	10663	13658	13737	2253	69	146	980	4245	39120	8149	2192	11271	259137	0	0	0	0
	批发和零售	28	242438	230250	64	3674	1571	319220	99027	48593	13375	45151	580007	959792	181273	347268	47553	48644	34827	16560	83908	0	23307	3169	0	559679	41623	1158	1169801	20968	82938	52787	71205	75662	24647	35464	1123	6059	4111	48106	20821	77068	10976	40531	5674398	538645	1523953	2062598	5079
	交通运输、仓储和邮政	29	128360	93391	7	9497	9845	178680	38357	3201	620	17960	203005	463092	187461	387698	30431	17342	9992	3263	28822	0	7574	8452	383	53499	18953	356	1117998	67465	1041783	15474	16763	80928	11227	17186	1372	15389	17976	60507	19622	12396	8091	196890	4601308	164088	510552	674640	259848
	住宿和餐饮	30	5544	3551	24	1243	61	9280	2296	415	167	908	2362	10937	3207	7934	1327	2561	2193	581	7436	0	1941	473	195	11118	648	322	43479	10874	8931	2054	5457	49652	20176	6279	661	8954	5998	20683	9811	5635	6779	77494	359641	209707	905727	1115434	0
	信息传输、软件和信息技术服务	31	783	2400	10	819	36	2531	209	86	95	305	834	2400	1294	938	199	603	199	115	7683	0	207	974	14	8450	2420	250	11106	9479	3251	5945	374787	64469	3909	1287	63	540	955	6721	4073	2130	1388	30875	554832	439468	1291663	1731131	0
	金融	32	30544	23211	0	343	318	47886	39264	47843	127	8034	47201	89905	15546	125322	17023	7294	3078	977	14663	0	806	1695	961	539603	139558	7251	107858	249254	122852	8624	17263	626978	113246	116406	5012	6407	5897	76188	34768	23242	3149	16204	2741801	144312	1287684	1431996	179
	房地产	33	0	0	92	0	27	753	583	214	26	26	233	580	0	534	144	508	53	1	163	0	17	4	0	733	0	0	0	271808	9715	43175	28531	44458	121028	43902	564	3094	2407	121960	44307	8321	4136	19546	771643	295370	808382	1103752	0
	租赁和商务服务	34	7946	43960	7	115	533	87578	4226	3483	386	2758	11158	68948	25639	29220	5206	5998	3377	2676	5235	0	963	398	882	79043	4967	683	288413	141880	65762	57848	187578	283017	163710	153851	3130	10240	12017	61466	31356	7956	17077	41651	1922337	24498	178056	202554	36807
	研究和试验发展	35	0	0	0	0	0	0	0	0	0	0	0	0	0	0	0	0	0	0	0	0	0	0	0	0	0	0	0	0	0	0	2	0	0	0	3280	0	0	0	0	0	0	0	3282	0	0	0	85992
	综合技术服务	36	34770	3467	0	922	13	2430	0	165	10	43	4643	2776	170	1966	20	3496	4	372	497	0	1	3	0	324	104	7	171377	2295	2587	57	609	12	10	8	1	1951	34	24	9	1057	10	129	236373	5321	10913	16234	158083
	水利、环境和公共设施管理	37	54335	62	1	32	1	115	37	6	1	17	48	163	52	92	24	24	34	4	54	0	23	11	1	66	13	2	906	4535	1108	666	68	753	364	108	2	93	76	392	285	380	68	274	65296	1944	20961	22905	560481
	居民服务、修理和其他服务	38	9135	50786	1	265	147	12492	434	62	162	382	6810	45412	4543	5430	2137	1314	1086	582	1517	0	506	236	201	16614	191	429	60351	6164	61857	9696	2342	6178	9042	9392	2356	2174	7024	9776	160510	72441	8373	163048	751598	130417	239390	369807	0
	教育	39	5544	2384	4	176	11	642	534	157	8	88	643	2243	392	2016	32	173	130	78	194	0	66	10	0	602	39	27	12018	7432	4142	665	3924	27065	3728	421	585	521	658	1691	56184	14150	1518	79356	230251	278238	557810	836048	1241973
	卫生和社会工作	40	20	0	0	0	0	0	0	0	0	0	0	0	0	0	0	0	0	0	0	0	0	0	0	0	0	0	0	1180	31	38	0	0	0	0	0	0	0	0	0	466	0	0	1735	236065	1023703	1259768	908539
	文化、体育和娱乐	41	51	421	6	215	8	731	221	34	12	101	276	981	330	553	136	132	176	37	303	0	121	60	7	837	81	22	7107	939	870	224	1445	5362	2304	576	27	545	613	3062	2307	596	6900	6229	44958	12370	79408	91778	165299
	公共管理、社会保障和社会组织	42	8154	373	0	51	8	226	63	11	3	32	112	596	270	569	61	51	54	8	74	0	18	11	3	325	31	5	2536	482	176	243	5145	3058	2560	732	14	234	596	1923	181	478	447	33434	63348	6775	50405	57180	2843273
	中间投入合计	TII	2508855	1400064	621	33103	20793	2818390	1345950	296785	41188	359660	4092613	6653746	1201557	4973286	427048	346376	266769	89911	659831	0	141961	69336	27714	5366101	643857	64740	11543303	899746	2041387	772115	1044571	1601910	572923	531144	25693	72696	105287	709266	649339	695738	121682	959742	56196797	6087628	14918129	21005757	6324094
增 加 值	劳动者报酬	VA001	2395000	722992	517	8515	3617	315104	152434	70750	12854	48401	152840	567634	121942	499002	43821	84171	42509	33334	64824	0	17508	14502	3006	497980	28582	19751	2551080	823991	1236988	552366	489861	394210	221172	462231	60716	251868	194487	279537	861789	497822	144430	1821195	16765333
	生产税净额	VA002	-139927	365408	71	4536	1834	139984	68697	4220	661	5588	830407	361547	25411	178201	4535	5183	3441	2928	14847	0	2362	3590	778	-16761	5173	1740	1132533	580628	107732	60575	-34178	142736	276009	66143	4516	27575	32550	35860	3306	2058	8050	10825	4331372
	固定资产折旧	VA003	138157	413922	204	3905	6162	144151	82777	7256	1763	9473	123093	643808	93115	349433	26794	27708	9492	4177	25054	0	5200	10949	2451	1051755	45810	10778	360215	310121	576725	252653	887490	77936	704167	173003	17061	42434	91044	87192	101314	52749	48006	211958	7231455
	营业盈余	VA004	272026	290241	731	8707	5100	264481	46761	25270	2422	18889	379994	458925	122389	503524	8942	33250	14277	5337	53201	0	12652	26041	5759	217751	260943	24571	724600	-102241	-9363	-162634	-320415	1011205	7404	-9446	-26083	19010	-19905	9550	8554	-20865	-27061	-39919	4104575
	增加值合计	TVA	2665256	1792563	1523	25663	16713	863720	350669	107496	17700	82351	1486334	2031914	362857	1530160	84092	150312	69719	45776	157926	0	37722	55082	11994	1750725	340508	56840	4768428	1612499	1912082	702960	1022758	1626087	1208752	691931	56210	340887	298176	412139	974963	531764	173425	2004059	32432735
总 投 入		TI	5174111	3192627	2144	58766	37506	3682110	1696619	404281	58888	442011	5578947	8685660	1564414	6503446	511140	496688	336488	135687	817757	0	179683	124418	39708	7116826	984365	121580	16311731	2512245	3953469	1475075	2067329	3227997	1781675	1223075	81903	413583	403463	1121405	1624302	1227502	295107	2963801	88629532
[truncated: 11 more columns]
