# Supplementary material for: Editorial Note: Measurement and driving factors of carbon productivity in China’s provinces: From the perspective of embodied carbon emissions
Source: PLoS One. 2025 Dec 15;20(12):e0338756. doi: 10.1371/journal.pone.0338756 (PMC12704855; doi:10.1371/journal.pone.0338756)
Supplement: S1 File — (ZIP) [file pone.0338756.s001.zip › Input-Output Tables of China's Provinces/Input-Output Tables of Various Provinces in 2017/31-μû░τûå.xls]

## Sheet: Sheet1
新疆2017年投入产出表
（按当年生产者价格计算）
单位：万元
产 出 投 入		代码	中 间 使 用																																											最 终 使 用
			农林牧渔 产品和服务	煤 炭 采选产品	石 油 和 天 然 气 开采产品	金 属 矿 采选产品	非金属矿 和其他矿 采选产品	食品和烟草	纺织品	纺织服装鞋 帽皮革羽绒 及其制品	木材加工品 和 家 具	造纸印刷和 文教体育 用 品	石油、炼焦 产 品 和 核燃料加工品	化学产品	非 金 属 矿物制品	金属冶炼和 压延加工品	金属制品	通用设备	专用设备	交通运输 设 备	电气机械 和 器 材	通信设备、 计算机和其 他电子设备	仪器仪表	其 他 制造产品 和废品废料	金属制品、 机械和设备 修理服务	电力、热力的 生产和供应	燃气生产 和 供 应	水的生产 和 供 应	建 筑	批发和零售	交通运输、 仓储和邮政	住宿和餐饮	信息传输、 软件和信息 技术服务	金 融	房地产	租 赁 和 商务服务	研 究 和 试验发展	综 合 技术服务	水利、环境 和公共设施 管 理	居民服务、 修 理 和 其他服务	教 育	卫 生 和 社会工作	文化、体育 和 娱 乐	公共管理、 社会保障和 社会组织	中间使用 合 计	最终消费
																																														居民消费			政府消费
																																														农村居民消费	城镇居民消费	小 计
代码		-	01	02	03	04	05	06	07	08	09	10	11	12	13	14	15	16	17	18	19	20	21	22	23	24	25	26	27	28	29	30	31	32	33	34	35	36	37	38	39	40	41	42	TIU	FU101	FU102	THC	FU103
中 间 投 入	农林牧渔产品和服务	01	6.04767e+06	2954.15	149.619	57.3574	0.122664	3.68801e+06	839042	0.498422	20552.8	39417	107.129	81120.7	493.267	3462.25	322.427	1.51068	5.98496	11.3581	2201.99	0.142722	0	5.99571	0	50033.1	1.7016	81.3429	571085	44.0599	14970.6	265697	6132.79	921.176	509.987	503.65	0	26.9591	160195	96257.2	0	2866.05	168.158	0	1.18951e+07	2.05325e+06	3.89279e+06	5.94604e+06	535030
	煤炭采选产品	02	2664.28	358087	785.901	17562.6	2026.34	12506.1	261.416	1199.3	3313.55	9583.72	498646	253859	264895	333093	11809.6	26.6039	1027.99	609.318	8088.84	0	2.76574	307.916	0	1.09661e+06	27220.3	1564.56	53734.4	0	2222.37	0	0	0	0	0.10435	0	2.23767	0	0	814.131	315.947	62.7508	296.705	2.9632e+06	195644	25874.2	221519	0
	石油和天然气开采产品	03	3.38554	0	4640.7	0	903.463	5766.59	753.692	1821.47	0.34951	13110.8	6.83063e+06	207576	56659.5	19189.1	2893.89	0	49.0463	64.2488	3201.29	0	0	336.279	0	104210	466866	54.643	315.944	0	8.79372	0.0802004	0	0	0	0	0	7.08211	0	0	2576.69	999.956	198.603	939.055	7.72377e+06	0	0	0	0
	金属矿采选产品	04	0	1.28435	0.100821	276626	4.61474	0.000449359	0	0	0	1.45424	7.64067	45005.2	3265.83	3.68643e+06	11200	0	0	0	0	257.428	0	0	0	0	0	0	0	0	0.0246813	2.62791	0	0	0	0	0	0	0	46.5197	0	0	0	0	4.02285e+06	0	0	0	0
	非金属矿和其他矿采选产品	05	3.74824	226555	1.29387e+06	132.396	2317.82	35.1503	0.631807	0	0.876075	18.6989	1.22212	128919	223793	24965.9	0.0557158	0.00403356	2.37377	0.00375739	1.53911	0.000177574	0	0.0614916	0	54.5146	0.0232155	1.3339	275073	0.002735	960.273	1.58098	0.00426101	1.17669	1.08393	0.791909	0	0.413712	33.9689	10.9725	1.11685	0.0225051	0.0661198	0.108204	2.17676e+06	0	0	0	0
	食品和烟草	06	1.76611e+06	1278.79	275.357	1751.21	16.1709	2.11365e+06	26503	18416	655.085	8249.76	1205.3	126353	27518.5	3689.51	706.041	180.866	517.255	78.4128	6445.61	30.9798	8.98084	80.3594	24.2369	4190.63	109.798	274.559	55498.4	6828.31	97423.7	1.00658e+06	20804.1	154290	31581.7	30095.4	5722.43	22519.3	3733.56	47846.1	96290.7	18298.1	10891.9	104974	5.8217e+06	1.45057e+06	3.28293e+06	4.7335e+06	0
	纺织品	07	296.545	955.794	2356.62	1467.96	123.941	63155.2	1.29221e+06	230335	2395.21	15682.1	408.115	54915.5	32157.9	10473.6	4756.75	405.214	89.4787	12.8755	6289.18	0.000101769	0.000925151	3.35428	92.3615	74.9177	1.95583	4.82434	11398.4	22919.2	184561	26656.1	448.705	135.273	201.431	7438.14	0.151154	26.2384	594.487	6547.19	22247.4	2151.81	25.6586	3896.68	2.00791e+06	126503	259838	386341	0
	纺织服装鞋帽皮革羽绒及其制品	08	24340.2	1917.32	2345.52	9893.7	20921.1	364.039	1728.88	47060.5	1743.86	353.807	11135	3391.21	5422.38	13102.6	700.145	189.875	282.455	89.797	1389.08	0	3.23906	30.5691	60.0957	9208.61	486.627	7.91189	161176	1433.3	26878.2	2634.33	3730.21	20993.4	2070.25	72989.2	32.9971	302.025	3706.2	14020.3	27913.8	350.735	15003.4	14493.1	523896	939996	2.33803e+06	3.27802e+06	0
	木材加工品和家具	09	5211.81	378.708	274.536	48.7487	5.02938	2315.05	365.63	22.069	72411.6	4107.52	62.3116	2037	22983.6	5999.34	11582.4	29.3927	10.9175	3919.64	1111.54	0.000378671	0	0	6.019	173.907	7.05478	4.11224	862703	556.338	5060.03	911.805	4577.23	12672.9	1278.5	805.698	0.799803	276.663	1420.03	1269.13	20497.1	284.763	2999.97	11591.3	1.05997e+06	190653	743189	933841	0
	造纸印刷和文教体育用品	10	9462.06	895.113	629.248	1789.2	70.2462	106674	9112.39	623.581	2494.13	176867	892.232	62316.5	28619.1	9790.19	4499.3	430.927	495.014	77.4699	10664.5	28.6933	9.34829	25.925	10.9501	7353.01	217.469	416.293	94645.8	6165.96	29710.6	17878.5	51485.5	343200	46861.6	197676	1864.64	101571	6274.33	67918.2	87315.4	3744.67	95967.8	80375.9	1.66712e+06	165528	708257	873785	0
	石油、炼焦产品和核燃料加工品	11	308755	31139.1	12436.1	54033.8	31440.7	10400.3	3926.12	193.576	3913.48	2434.07	895267	779617	200737	578779	8269.84	1066.64	4955.05	455.66	29585.9	107.595	20.6913	15857.8	171.622	20012.4	22426.3	569.478	838797	85940.5	3.20243e+06	4546.16	10306.5	96894.4	67489	247590	1216.32	60433.8	58187.2	217474	52966.4	8626.45	704.292	74499.4	8.04467e+06	585357	1.05269e+06	1.63804e+06	0
	化学产品	12	4.31224e+06	19680.7	213438	64443.2	257025	110231	501600	1076.25	10052.9	70262.5	19167.1	5.27285e+06	203904	383985	46397.8	4032.7	8620.46	9074.06	138117	299.538	151.729	207.925	531.729	18998.5	107.323	9242.24	2.30147e+06	3495.94	163788	28445.3	1506.15	2796.18	34060.5	45984.1	9861.32	2208.01	57171.1	242459	147509	1.72102e+06	22619.7	56783.1	1.65169e+07	391732	1.08182e+06	1.47355e+06	0
	非金属矿物制品	13	273.328	460.609	540.992	2569.67	42035.1	13733.8	349.616	3.34252	1264.83	244.449	59637.6	28545.8	1.22898e+06	224730	217.543	560.96	737.903	3919.26	9894.37	450.602	151.724	16.7352	15.4304	1692.39	1.81513	14.2005	8.02137e+06	46.4737	1047.51	467.315	119.013	1242.27	44.5944	37.0154	427.249	3.85649	482.517	20.2689	2045.92	30.9632	2.85502	0.000629487	9.64843e+06	74481.9	132545	207027	0
	金属冶炼和压延加工品	14	35965.1	53091.6	10970	1422.12	109664	987.786	1082	3.70467	1429.42	10044.3	5427.25	34586.7	226850	3.82511e+06	355562	21618.2	24436.4	12225.8	794834	489.575	151.725	77.9733	3472.26	6494.38	758.888	502.49	5.96414e+06	59.1573	12995.1	86.5216	0.00904836	0.127835	127.986	41.381	0.0195932	3.50494	1974.1	2125.28	3.87895	17.9037	23.8575	5.3955	1.15189e+07	0	0	0	0
	金属制品	15	34719.5	3107.76	282.325	47253.7	68403.9	16743.6	541.654	26.1444	2000.36	2163.54	266.997	11724.6	38604.7	10096.8	145562	7092.62	10590.9	4507.91	146169	294.058	227.587	7.97026	2098.61	3778.45	11.1964	124.009	2.08887e+06	269.495	28175.5	782.7	561.436	19.6853	7020.94	112399	0.0419311	11261.5	9284.47	55366.9	3253.59	66.6303	36.19	1.62588	2.87377e+06	5171.83	3096.04	8267.87	0
	通用设备	16	15500.9	62144.2	7226.84	43244	2694	4147.2	5907.61	49.0417	1325.6	892.314	41413.9	45474.7	127897	102797	16717.1	37595.2	51363.5	20286	223764	29.7859	0.93392	202.306	657.33	28954.2	192.379	489.54	323726	1238.88	57287	13161	12428.7	24369.8	19652.8	3540.99	1478.78	7852.57	1974.18	20027.3	6899.76	162.839	1680.1	1811.4	1.33826e+06	17761.8	59363.3	77125.1	0
	专用设备	17	367702	10014.2	226378	46495.9	182103	1233.35	2052.5	37.5693	200.51	834.475	4075	46497.6	16820.3	65943.8	13321.6	868.078	49957.3	30.8767	25399.4	587.817	8.12256e-05	290.871	321.454	8507.68	174.87	125.484	306122	308.729	790.971	375.728	477.632	35408.9	1731.29	150.94	0.0372726	10.6951	49.1272	61.3059	52.1127	268544	94.919	0	1.68415e+06	802.472	16830	17632.4	0
	交通运输设备	18	90789.6	2328.69	481.47	3539.77	299.686	312.519	32.7075	8.54483	62.7995	129.042	923.929	2459.3	4370.81	9752.78	342.35	9331.69	20741.7	129483	4378.3	9.93922	2.59214	52.5734	2751.63	426.079	26.4938	169.067	9827.29	60.1784	636363	95.2167	2045.7	8058.12	438.095	150985	140.309	1372.23	36455.2	229385	1874.03	291.544	288.527	8764.97	1.36965e+06	868898	1.49037e+06	2.35927e+06	0
	电气机械和器材	19	991.004	16603.1	3900	977.33	913.969	631.497	251.071	32.112	259.021	121.318	1328.06	4710.79	9338.73	10893.8	3726.75	9893.2	8636.6	8974.61	998070	184.76	230.902	94.8579	1579.78	759994	107.925	126.113	2.8334e+06	45841.1	15522	5364.06	136035	789.309	3373.78	49070.1	230.49	352.874	27030.4	5217.59	240.101	99.0587	97.4501	0.00706317	4.96523e+06	113491	380396	493887	0
	通信设备、计算机和其他电子设备	20	6302.33	3434.35	31045	4050.85	571.641	1995.31	462.404	64.3527	140.057	503.335	1469.04	21607	50326	92560	775.591	1620.86	2733.48	1150.03	358649	6465.57	996.765	111.922	991.809	38008.9	177.503	566.506	140886	54843.5	209831	16007.1	460314	44865.1	49729.4	60283.7	371.522	50028.3	16462.8	317373	21824	2275.85	26377.5	38705.6	2.13696e+06	162018	436563	598581	0
	仪器仪表	21	129.59	7412.4	2057.37	660.749	43180.7	101.431	3.48487	0.922953	11.6415	45.3401	998.588	5207.71	1870.75	9109.33	11.5271	349.843	467.832	2.8928	9499.9	0.240703	967.795	21.9004	18.7258	200794	267.309	293.473	54390.6	21.082	2219.57	29.8915	17053.3	0.0115252	1639.47	3.05799	4724.97	1097.85	3036.51	19479	29484.7	215.399	4.87736	3.53936	416889	4215.45	17607.6	21823.1	0
	其他制造产品和废品废料	22	866.815	44.2385	2177.73	11.7023	126.307	607.95	17.7535	1.16108	0	30317	96.3284	4097.22	11352.6	669931	2192.32	0.129156	0.424081	0.637069	3126.67	0.0328355	0	3548.99	0	65.2174	0.507743	2.02184	6525.06	34.4182	10767.5	4353.21	6915.55	246.731	52127.2	12839.6	0.147125	21606.8	1802.67	48285.9	9.81529	11.6857	156.257	75.5535	894343	844.717	375.595	1220.31	0
	金属制品、机械和设备修理服务	23	8379.15	9938.53	14007.8	417.021	22442.9	26997.6	1930.42	550.975	64.8207	1883.11	14269.2	45330.3	44818.5	131577	5361.4	1892.35	956.774	631.967	81248.9	1.47667	0.0127303	1168.2	512.648	5506.56	4757.16	60.4504	19516.5	11212	131596	4731.26	18616.5	7300.22	36143.7	13153.7	39.7053	10911.2	4811.18	17393	27541.5	9302.16	2080.86	4739.23	743794	0	0	0	0
	电力、热力的生产和供应	24	37756.2	67394.5	239041	166714	57589.7	59690	77627.4	1143.15	3690.82	13818.9	58112.3	493005	375827	1.65216e+06	53683.4	1600.55	3423.87	710.65	35097.8	140.422	4.04541	498.462	198.665	4.07136e+06	3849.74	17043.8	630598	56378.4	451985	33301.3	122262	74555.7	94703.9	23015	1483.06	31515.3	77631.8	42726.4	43276.5	21329.1	2085.43	37052.6	9.23509e+06	260019	756044	1.01606e+06	0
	燃气生产和供应	25	13132.5	0	0	0	0	0	0	0	0	0	1.43431	0	0.0765901	138.293	0.230085	0	0	0	0	0	0	0	0	332060	138133	0.225126	0	3112.47	494672	20954.7	1808.18	0	819.665	4273.12	0	508.317	146.529	7152.08	9284.14	2.62367e-19	2.05347e-18	0	1.0262e+06	33515.8	175977	209493	0
	水的生产和供应	26	0	28.689	31.5632	56.0795	1.29461	15.1104	10.4659	1.20569	4.54365	6.0543	9.83281	391.407	444.638	169.253	14.7591	2.8093	8.48594	2.81357	110.876	0.540862	0.0752993	3.91657	0.235799	310.85	22.7264	6487.09	10166.1	93.9413	167.471	9726.29	25.1351	299.636	1044.25	234.196	6.64404	337.822	122.44	3182.68	641.663	137.073	20.0383	133.497	34474.2	58091.1	106013	164104	0
	建筑	27	16468.6	2240.32	713.2	1668.19	48.0296	831.339	134.171	15.2034	600.049	350.285	2543.8	9391	3795.46	9719	248.466	159.539	215.403	148.932	6515.4	3.48973	0.0248388	197.386	46.1129	22790	209.954	892.362	1.88795e+06	8170.29	44883.9	4273.46	2673	28233.3	13259.7	5201.74	177.063	1017.88	22005.8	32218	46634.8	19928.9	2245.27	15188.3	2.21401e+06	0	0	0	0
	批发和零售	28	704150	57187.9	23125.5	53746.7	86867.5	634937	135058	34699.8	14827.7	27681.8	76643.6	461428	226223	471939	43351.4	7958.24	23633.4	37763	261511	431.421	599.661	671.087	2401.21	46993.5	25690	2064.49	2.35963e+06	565554	428392	178843	193171	156939	53873.1	132832	3821.11	56546.7	29514	255180	115108	208803	36872.1	136320	8.37298e+06	803804	1.53007e+06	2.33388e+06	0
	交通运输、仓储和邮政	29	879156	162555	90812.3	97630.6	384528	489078	117801	10112.1	10947.9	24442.9	385868	403497	363847	1.21785e+06	35042.9	5453.62	18449	8909.12	287401	536.142	427.396	3556.65	3818.16	353671	49845	2257.85	2.10715e+06	256261	2.48984e+06	93452.2	219400	168071	48569.1	60965.1	2978.16	54102.1	155990	150237	74341.2	98373.2	89185.4	125296	1.16017e+07	206677	798614	1.00529e+06	3.13044e+06
	住宿和餐饮	30	43061	11644.9	4997.14	20813	665.931	6546.98	1554.94	597.09	1479.04	2118.95	13289.7	16431	53164.3	23659.7	7047.94	1711.46	4213.3	601.219	40531.1	264.829	124.105	553.588	325.683	81976.6	259.967	1096.42	705493	51639.9	98157.8	4241.17	29539.6	338786	209109	21868.6	1906.15	63589.4	11073.6	171752	202005	3136.64	43692.7	38318.2	2.33304e+06	331418	1.78064e+06	2.11206e+06	0
	信息传输、软件和信息技术服务	31	26333.5	1821.56	1064.25	4412.1	20810.7	2472.5	1267.81	92.8355	332.184	2143.62	2883.19	8896.98	13457.7	11967.3	1654.87	513.502	1087.11	687.677	17512	277.705	12.2872	115.019	26.68	30393	1029.65	1109.67	107529	55766.2	140424	21916.4	467093	307467	174738	11319.5	1782.4	32437.5	13430.2	30319.8	110522	10678.2	8366.81	179772	1.82594e+06	286270	685928	972198	0
	金融	32	110431	133333	253183	42654.1	49129.2	12553.8	18172.7	511.662	2413.2	3467.8	35814.2	121466	298685	515159	16242.9	2168.28	4273.45	300.446	54593	512.915	96.5154	5065.79	46.2909	583221	36850.8	3464.3	2.28066e+06	628518	743618	38654.6	10107.6	819197	475211	234859	1296.43	27147.9	92447.3	75515.6	176392	7271.58	7474.63	19204.1	7.94138e+06	275251	1.44457e+06	1.71982e+06	2.30618e+06
	房地产	33	0	0	516.002	490.24	0	455.207	63.3591	118.214	0	614.693	640.516	6378.85	11295.6	0	0	121.73	0	0	837.018	0	0	0	0	0	0	0	92178.9	641665	184255	110171	186653	1.30729e+06	575255	51234.9	2702.71	39398.2	4161.47	330483	47035.2	96623.8	15217.7	5653.92	3.71151e+06	76101.6	624868	700970	0
	租赁和商务服务	34	208.029	11131.7	16041.3	8555.53	128.601	54935.7	180.74	13738.8	199.461	3312.68	3694.56	41308.8	22493.8	16815.3	12195	1599.27	497.995	8323.98	16112.7	15.0591	110.31	342.428	204.686	5576.93	717.719	1842.38	249238	850522	60116.3	7820.31	10664.8	124030	132686	135792	649.202	72532	23605.8	13179.4	14548.7	585.108	2352.96	8845.31	1.94745e+06	61402.9	599757	661160	1.04926e+06
	研究和试验发展	35	0	0	0	0	0	0	0	0	0	0	0	0	0	0	0	0	0	0	0	0	0	0	0	0	0	0	0	0	0	0	0.162027	0	0	0	2164.67	0	0	0	0	0	0	0	2164.83	0	0	0	92335.2
	综合技术服务	36	60120.2	4041.98	5.33251	11361.8	3.31467	155.145	2.75201	0.0710091	0.0650733	12.1308	179.631	257.549	2448.33	639.521	26.6425	47.3664	12.5331	3955.41	20.4694	0.0567046	5.36249e-05	0.00313206	0	268.354	11.3788	7.19986	696447	703.739	7138.12	69.6715	611.731	8.60915	5.72876	7.95355	1.61281	194850	8790.02	8.25355	8.06233	0.782008	0.23847	72.0223	992301	0	0	0	282977
	水利、环境和公共设施管理	37	112680	129	10.4168	238.167	2.08391	68.7197	31.4286	10.4299	16.5889	34.0834	205.929	196.11	576.336	358.87	104.765	29.0892	59.3901	10.6059	1067.71	3.87293	1.57626	14.1044	3.77728	97.747	6.31569	8605.18	6704.09	1800.4	26954.8	158.605	4737.37	9470.31	5161.51	616.229	70.2699	2536.38	69345.7	5941.12	358.259	3998.74	15.5814	454.688	262886	26412.9	105119	131532	2.71988e+06
	居民服务、修理和其他服务	38	23397.2	11334	2099.18	2486.08	155.526	2646.73	587.139	30.0061	702.526	788.961	24025.4	35317.7	13726.6	55158.6	793.507	255.534	1792.75	743.715	40164.5	9.28726	1.07722	634.094	21.1713	17977.2	727.321	2506.06	608867	13999	351326	5892.05	4073.1	51525	10235.5	36627.6	2662.76	6835.85	19257.9	67304.3	84643	12955.4	7283.9	124627	1.6462e+06	357590	1.11692e+06	1.47451e+06	0
	教育	39	1286.73	219.998	956.219	384.181	13.6514	368.017	37.5649	7.06654	31.5219	39.8961	279.322	1033.93	1701.06	846.679	117.206	37.635	80.7974	86.3842	689.961	2.06197	7.05755	18.7986	2.49389	584.898	28.5446	291.943	33532.6	9088.71	14716.7	895.013	2468.66	133621	8076.23	1975.74	669.779	4873.19	678.53	5325.04	97554.2	3215.47	360.149	21215.6	347421	708171	1.63503e+06	2.3432e+06	5.9257e+06
	卫生和社会工作	40	0	0	0	0	0	0	0	0	0	0	0	0	0	0	0	0	0	0	0	0	0	0	0	0	0	0	0	3512.09	18220.9	822.988	0	0	0	0	0	0	0	0	0	16772.2	0	0	39328.2	892895	1.20749e+06	2.10039e+06	3.31681e+06
	文化、体育和娱乐	41	0	1123.28	291.474	940.588	29.2805	343.102	83.9484	16.555	86.07	180.187	203.792	1041.93	3432.37	1772	326.883	98.2381	126.251	35.0433	1597.75	10.0034	2.68032	24.0099	27.6841	13259.3	145.496	451.372	31892.5	1688.31	37668.9	1095.96	127833	29747.5	7531.23	1977.72	1161.51	36500.2	2958.81	8833.72	34799	2774.43	55087.8	50317	457517	110589	475549	586138	616713
	公共管理、社会保障和社会组织	42	11184.5	55.5896	116.646	983.008	5.9914	181.033	49.0603	7.97841	24.4006	103.858	252.061	331.79	4092.36	2654.36	236.442	74.394	125.421	7.93841	480.902	7.77999	5.3982	20.1209	4.40975	370.63	21.3853	113.672	15433	1116.11	1996.32	434.985	2666.99	25921.6	8569.72	15460	138.164	1982.59	3773.86	23854.2	1384.98	479.679	27.4475	235237	359988	16778.4	62906.8	79685.1	1.22221e+07
	中间投入合计	TII	1.50777e+07	1.27666e+06	2.46328e+06	991584	1.38727e+06	7.44589e+06	3.0408e+06	362628	159649	466383	8.99208e+06	8.86858e+06	4.22689e+06	1.42065e+07	818016	119018	244678	257892	3.62637e+06	11453.8	4319	34165.9	20443.9	7.92606e+06	781470	62928.6	3.68181e+07	3.39091e+06	1.04291e+07	1.93153e+06	2.13935e+06	4.32937e+06	2.17493e+06	1.74385e+06	49783.6	918587	929613	2.63179e+06	1.6099e+06	2.54674e+06	449774	1.39966e+06	1.56366e+08	1.18519e+07	2.90281e+07	4.088e+07	3.21974e+07
增 加 值	劳动者报酬	VA001	1.74037e+07	792801	2.01468e+06	251244	817471	834188	290492	98905.8	21645.6	43258.8	382476	1.10584e+06	784050	2.26136e+06	135341	15841.4	40087.8	25840.1	201555	2380.78	4371.5	10148.3	6787.2	1.46437e+06	68845	62075	1.17529e+07	3.28726e+06	3.39107e+06	1.01619e+06	785571	6.68561e+06	1.09748e+06	697990	79993	994075	703549	2.18251e+06	4.2545e+06	2.33006e+06	804572	7.08446e+06	7.62876e+07
	生产税净额	VA002	0	347823	1.53881e+06	115956	17621.2	347405	14685.5	9487.77	2230.05	3050.23	3.06513e+06	689258	65507	490178	5073.87	4558.73	31935.4	10973.3	31728.8	258.442	1026.95	3284.12	170.895	57743.1	5515.19	1652.53	120056	1.2543e+06	-357264	48684.7	7485.81	208142	796423	49586.1	3215.32	17825.4	-11514.7	32434.6	5187.15	4536.18	-58252.2	22103.7	9.00402e+06
	固定资产折旧	VA003	784465	269699	328230	153970	184084	480420	118632	8405.96	9776.08	21541	400300	949599	566642	1.99095e+06	28083.4	5211.86	35584.6	8267.57	49799	8981.93	348.561	18542	105.812	2.18652e+06	142936	62332.4	257146	571992	1.74003e+06	289516	831076	415178	372697	96357.9	6319.83	61897.9	54031.9	226110	460645	201694	74744.7	213431	1.46863e+07
	营业盈余	VA004	0	374957	2.24201e+06	490789	-218391	896540	232654	15886.7	26247.4	70071.1	1.12638e+06	1.2913e+06	-26199.6	-1.70635e+06	-9736.01	3904.17	-9062.86	9791.96	308842	-8843.47	-4281.95	-7501.69	222.313	545735	40243.7	9944.33	130667	1.96294e+06	1.37302e+06	487977	-44880	-449402	802268	278119	28488.2	34515.1	182321	236052	292066	71368.5	-107639	910144	1.18832e+07
	增加值合计	TVA	1.81882e+07	1.78528e+06	6.12373e+06	1.01196e+06	800785	2.55855e+06	656463	132686	59899.1	137921	4.97429e+06	4.036e+06	1.39e+06	3.03614e+06	158762	29516.1	98544.9	54872.9	591924	2777.68	1465.07	24472.7	7286.22	4.25437e+06	257540	136004	1.22608e+07	7.07649e+06	6.14686e+06	1.84237e+06	1.57925e+06	6.85953e+06	3.06887e+06	1.12205e+06	118016	1.10831e+06	928387	2.67711e+06	5.0124e+06	2.60766e+06	713426	8.23014e+06	1.11861e+08
总 投 入		TI	3.32659e+07	3.06194e+06	8.587e+06	2.00354e+06	2.18805e+06	1.00044e+07	3.69726e+06	495314	219548	604304	1.39664e+07	1.29046e+07	5.61689e+06	1.72426e+07	976778	148534	343223	312765	4.2183e+06	14231.5	5784.07	58638.6	27730.2	1.21804e+07	1.03901e+06	198933	4.90789e+07	1.04674e+07	16576000	3773900	3718600	11188900	5243800	2865900	167800	2026900	1858000	5308900	6622300	5154400	1163200	9629800	2.68227e+08
[truncated: 11 more columns]
